# Supplementary material for: Nitrogen Starvation-Responsive MicroRNAs Are Affected by Transgenerational Stress in Durum Wheat Seedlings
Source: Plants (Basel). 2021 Apr 21;10(5):826. doi: 10.3390/plants10050826 (PMC8143135; doi:10.3390/plants10050826)
Supplement: Supplementary file 1 [file plants-10-00826-s001.zip]

Archive with 9 entries (8 files):
- Supplementary material/
- Supplementary material/Table S1.xlsx
- Supplementary material/Table S2.xlsx
- Supplementary material/Table S3.xlsx
- Supplementary material/Table S4.xlsx
- Supplementary material/Table S5.xlsx
- Supplementary material/Table S6.xlsx
- Supplementary material/Table S7.xlsx
- Supplementary material/Table S8.xlsx
