# Supplementary material for: Nitrogen Starvation-Responsive MicroRNAs Are Affected by Transgenerational Stress in Durum Wheat Seedlings
Source: Plants (Basel). 2021 Apr 21;10(5):826. doi: 10.3390/plants10050826 (PMC8143135; doi:10.3390/plants10050826)
Supplement: Supplementary file 1 [file plants-10-00826-s001.zip › Supplementary material/Table S1.xlsx]

## Sheet: Table S1
Table S1. Summary of small RNA sequencing data of the eight libraries.
The abbreviations of library names are: AuCG_C (DBA Aurora control parents, progeny treated with the control), AuCG_N (DBA Aurora control parents, progeny treated with N starvation), AuWH_C (DBA Aurora water-deficit and heat stress parents, progeny treated with the control), AuWH_N (DBA Aurora water-deficit and heat stress parents, progeny treated with N starvation), L6CG_C (L6 control parents, p…
Library name	Reads Type	Number of Raw reads	3ADT & length filtered reads	Junk reads filtered reads	Rfam filtered reads	mRNA filtered reads	Repeats filtered reads	Valid reads after filtering
AuCG_C	Unique	7555601	879486	80867	8442	30286	45	6556991
AuCG_C	Total	21028476	4006028	122106	680865	1363013	707	14952247
AuCG_N	Unique	5944720	922273	57078	6486	16050	26	4943041
AuCG_N	Total	14384716	4130191	74756	363238	748147	389	9081325
AuWH_C	Unique	4741555	592724	42328	7244	17706	46	4081927
AuWH_C	Total	14280035	3094576	56320	552240	804587	955	9810687
AuWH_N	Unique	6500766	724656	68640	8468	22051	34	5677315
AuWH_N	Total	15403896	2242217	93659	537830	1129525	539	11416598
L6CG_C	Unique	5409780	657988	50714	9439	21072	51	4671076
L6CG_C	Total	15553389	2617627	70825	637741	1149430	1055	11154523
L6CG_N	Unique	5253447	636826	58985	9614	22028	59	4526531
L6CG_N	Total	16326122	3434674	84083	710621	1257317	1367	10865984
L6WH_C	Unique	7886102	734563	82946	8635	33496	49	7027033
L6WH_C	Total	23445621	3448445	128158	1001477	1755679	1146	17290899
L6WH_N	Unique	8631447	823999	93658	12459	32388	53	7669592
L6WH_N	Total	22979048	2637806	135169	847977	1919002	1159	17474056
