# Supplementary material for: Nitrogen Starvation-Responsive MicroRNAs Are Affected by Transgenerational Stress in Durum Wheat Seedlings
Source: Plants (Basel). 2021 Apr 21;10(5):826. doi: 10.3390/plants10050826 (PMC8143135; doi:10.3390/plants10050826)
Supplement: Supplementary file 1 [file plants-10-00826-s001.zip › Supplementary material/Table S2.xlsx]

## Sheet: Table S2
Table S2. Summary of the miRNA-MIR entries identified in the current study.
The abbreviations of library names are: AuCG_C (DBA Aurora control parents, progeny treated with the control), AuCG_N (DBA Aurora control parents, progeny treated with N starvation), AuWH_C (DBA Aurora water-deficit and heat stress parents, progeny treated with the control), AuWH_N (DBA Aurora water-deficit and heat stress parents, progeny treated with N starvation), L6CG_C (L6 control parents, p…
Pre-miRNA index within each group	miRNA index within each group	miRNA name	miRNA sequence	Length	Genome ID	Strand	Start	End	Pre-miRNA sequence	Type	Group	AuCG_C (normalised reads count)	AuCG_N (normalised reads count)	AuWH_C (normalised reads count)	AuWH_N (normalised reads count)	L6CG_C (normalised reads count)	L6CG_N (normalised reads count)	L6WH_C (normalised reads count)	L6WH_N (normalised reads count)	Expression level
1	1	ttu-miR160	TGCCTGGCTCCCTGTATGCCA	21	LT934124.1	-	375197634	375197740	tgatatgatgTGCCTGGCTCCCTGTATGCCActcatccagagcaacaccttttgcaataaggttgcctgcgatggatggcgtgcacggatccaagcatatcgaaccc	5'	Group 1	2281.99	5754.5	1905.3	2735.7	1324.34	1738.46	724.655	2861.91	High
2	2	bdi-miR156b-5p	TGACAGAAGAGAGTGAGCAC	20	LT934122.1	+	185450261	185450396	agctcctggtgtggagaggccctcgagagatTGACAGAAGAGAGTGAGCACacggcgtgatgccggcataacatgtatgccgtcttcgccgcgtGCTCACTCCTCTTTCTGTCAGCCtctttctctcaggagttta	5'	Group 1	3041.46	13184.6	4303.5	6441.43	5089.16	4086.06	3036.24	5314.57	High
2	3	zma-miR156d-3p_R+1_1ss8TC	GCTCACTCCTCTTTCTGTCAGCC	23	LT934122.1	+	185450261	185450396	agctcctggtgtggagaggccctcgagagatTGACAGAAGAGAGTGAGCACacggcgtgatgccggcataacatgtatgccgtcttcgccgcgtGCTCACTCCTCTTTCTGTCAGCCtctttctctcaggagttta	3'	Group 1	2581.78	4389.16	2533.82	3026.99	2042.01	3692.39	1483.07	4127.59	High
3	4	bdi-miR156a_R-1	TGACAGAAGAGAGAGAGCAC	20	LT934119.1	+	440413765	440413900	cggagggcgccaccgggctgccctggaaggcgctggtcgtcgacatcgccggggaccggttgtggctggagctgtgggcactactatcccatggctgagtTGACAGAAGAGAGAGAGCACagctggagtcggcggc	3'	Group 1	10.2913	32.1349	19.0661	21.8978	20.474	19.5004	14.3638	20.4561	Medium
4	5	bdi-miR156b-5p	TGACAGAAGAGAGTGAGCAC	20	LT934115.1	+	71681926	71682036	ctttggaggtcTGACAGAAGAGAGTGAGCACacgcggtggtttcctagcatgcgagcgccatgctgggagctgcgcgtGCTCACCCTCTCTCTGTCAGCcattcaccatgc	5'	Group 1	3041.46	13184.6	4303.5	6441.43	5089.16	4086.06	3036.24	5314.57	High
4	6	bdi-miR156g-3p	GCTCACCCTCTCTCTGTCAGC	21	LT934115.1	+	71681926	71682036	ctttggaggtcTGACAGAAGAGAGTGAGCACacgcggtggtttcctagcatgcgagcgccatgctgggagctgcgcgtGCTCACCCTCTCTCTGTCAGCcattcaccatgc	3'	Group 1	211.643	570.591	307.688	547.954	214.977	333.456	88.3376	515.624	Medium
5	7	zma-miR156a-5p	TGACAGAAGAGAGTGAGCAC	20	LT934116.1	-	116146759	116146889	gaggtggaggcTGACAGAAGAGAGTGAGCACacatggtgcctttcttgcatggtgaattaatgggagagagttcatgcttgaagctatgtgtGCTCACTTCTCTCTCTGTCAGCcattataactctctctc	5'	Group 1	3041.46	13184.6	4303.5	6441.43	5089.16	4086.06	3036.24	5314.57	High
5	8	ata-miR156b-3p_1ss6TC	GCTCACTTCTCTCTCTGTCAGC	22	LT934116.1	-	116146759	116146889	gaggtggaggcTGACAGAAGAGAGTGAGCACacatggtgcctttcttgcatggtgaattaatgggagagagttcatgcttgaagctatgtgtGCTCACTTCTCTCTCTGTCAGCcattataactctctctc	3'	Group 1	0	7.83779	0	0	0	6.82512	4.30915	3.8964	Low
6	9	osa-miR156a	TGACAGAAGAGAGTGAGCAC	20	LT934113.1	-	592879168	592879277	gcgcgcgcggTGACAGAAGAGAGTGAGCACacggccgggcgggacggcacccgccggatggtgccgtcgcggccgcgtGCTCACTGCTCTATCTGTCACCagctgcttct	5'	Group 1	3041.46	13184.6	4303.5	6441.43	5089.16	4086.06	3036.24	5314.57	High
6	10	zma-miR156l-3p	GCTCACTGCTCTATCTGTCACC	22	LT934113.1	-	592879168	592879277	gcgcgcgcggTGACAGAAGAGAGTGAGCACacggccgggcgggacggcacccgccggatggtgccgtcgcggccgcgtGCTCACTGCTCTATCTGTCACCagctgcttct	3'	Group 1	842.099	681.888	1471.38	684.434	2592.65	424.133	1719.35	736.42	High
7	11	sbi-miR156a	TGACAGAAGAGAGTGAGCAC	20	LT934121.1	-	434589925	434590015	gTGACAGAAGAGAGTGAGCACacggccggtcgttacggcaccgcccgggtgtgccgtcgcggccgcgtgctcactgctcttcctgtcatcc	5'	Group 1	3041.46	13184.6	4303.5	6441.43	5089.16	4086.06	3036.24	5314.57	High
8	12	bdi-miR156b-5p	TGACAGAAGAGAGTGAGCAC	20	LT934115.1	+	71681736	71681834	gtggaagtTGACAGAAGAGAGTGAGCACccatggtgtttccttagcatcaaggggcatgccagggagctatgcgtGCTCACTGCTCTATCTGTCAGCca	5'	Group 1	3041.46	13184.6	4303.5	6441.43	5089.16	4086.06	3036.24	5314.57	High
8	13	bdi-miR156f-3p	GCTCACTGCTCTATCTGTCAGC	22	LT934115.1	+	71681736	71681834	gtggaagtTGACAGAAGAGAGTGAGCACccatggtgtttccttagcatcaaggggcatgccagggagctatgcgtGCTCACTGCTCTATCTGTCAGCca	3'	Group 1	18.7928	76.8103	14.464	31.5736	26.9395	51.6759	15.8002	42.8604	Medium
9	14	sbi-miR156a	TGACAGAAGAGAGTGAGCAC	20	LT934115.1	+	71681244	71681339	TGACAGAAGAGAGTGAGCACacatggtgcctttcttgcatggtgaattaatgggggaagttcatgcttgaagctatgtgtgctcacttctctctct	5'	Group 1	3041.46	13184.6	4303.5	6441.43	5089.16	4086.06	3036.24	5314.57	High
10	15	sbi-miR156a	TGACAGAAGAGAGTGAGCAC	20	LT934121.1	+	125410881	125410963	TGACAGAAGAGAGTGAGCACacggcgtgatgccggcataacatgtatgccgtcttcgccgcgtgctcactcctctttctgtca	5'	Group 1	3041.46	13184.6	4303.5	6441.43	5089.16	4086.06	3036.24	5314.57	High
11	16	ata-miR156a-5p	TGACAGAAGAGAGTGAGCAC	20	LT934119.1	+	401087672	401087804	tgcgaatggcTGACAGAAGAGAGTGAGCACacagcggcagactacgtctggtaaagaggacggatggatgcgaggagagatatagacgcagctgctgttgcgtGCTCACCCTCTCTCTGTCAGCtctctctcc	5'	Group 1	3041.46	13184.6	4303.5	6441.43	5089.16	4086.06	3036.24	5314.57	High
11	17	ata-miR156a-3p	GCTCACCCTCTCTCTGTCAGC	21	LT934119.1	+	401087672	401087804	tgcgaatggcTGACAGAAGAGAGTGAGCACacagcggcagactacgtctggtaaagaggacggatggatgcgaggagagatatagacgcagctgctgttgcgtGCTCACCCTCTCTCTGTCAGCtctctctcc	3'	Group 1	211.643	570.591	307.688	547.954	214.977	333.456	88.3376	515.624	Medium
12	18	far-miR156a_R-1	TGACAGAAGAGAGAGAGCAC	20	LT934123.1	+	222753438	222753553	tggtcgtggctggcaccgtggggggtgttgtcccatggctgagtTGACAGAAGAGAGAGAGCACagctggagtcggcggcgacccctgcgagacacccacctggagggagctctgg	5'	Group 1	10.2913	32.1349	19.0661	21.8978	20.474	19.5004	14.3638	20.4561	Medium
13	19	tae-MIR159a-p5	GAGCTCCTATCATTCCAATGA	21	LT934115.1	-	73318	73513	tttggttttgaggtgGAGCTCCTATCATTCCAATGAagggtctaccgaagggtttgtgcagctgcttgttcatggttcccactatcctatctccatagaaaacgaggagataggcttgtggtttgcatgaccgaggagccgcttcgatccctcgctgaccgctgTTTGGATTGAAGGGAGCTCTGcatcttgatct	5'	Group 1	523.515	887.238	1029.57	1033.78	719.822	1997.81	581.017	1029.3	High
13	20	tae-miR159a	TTTGGATTGAAGGGAGCTCTG	21	LT934115.1	-	73318	73513	tttggttttgaggtgGAGCTCCTATCATTCCAATGAagggtctaccgaagggtttgtgcagctgcttgttcatggttcccactatcctatctccatagaaaacgaggagataggcttgtggtttgcatgaccgaggagccgcttcgatccctcgctgaccgctgTTTGGATTGAAGGGAGCTCTGcatcttgatct	3'	Group 1	11548.7	27847.7	11355.5	20050.2	12937.4	25351.4	11391.2	16076.6	High
14	21	tae-miR160_L+1	ATGCCTGGCTCCCTGTATGCCA	22	LT934119.1	+	568697648	568697790	agaggtgaaaacaatgggatATGCCTGGCTCCCTGTATGCCActcgcgtagctgccaactctccaaacccagcgttggctctaccgcggatgGCGTGCGAGGAGCCAAGCATGaccgtctctctctctctctctctctctctc	5'	Group 1	0	8.62157	0	0	0	0	0	1.9482	Low
14	22	tae-MIR160-p3	GCGTGCGAGGAGCCAAGCATG	21	LT934119.1	+	568697648	568697790	agaggtgaaaacaatgggatATGCCTGGCTCCCTGTATGCCActcgcgtagctgccaactctccaaacccagcgttggctctaccgcggatgGCGTGCGAGGAGCCAAGCATGaccgtctctctctctctctctctctctctc	3'	Group 1	0	0	0	0	0	9.75018	0	0	Low
15	23	sbi-miR160a_R+2	TGCCTGGCTCCCTGTATGCCACA	23	LT934123.1	+	653517898	653518004	cgatcagctcgtcgtgcgtgcgTGCCTGGCTCCCTGTATGCCACTcatgtagcccaacccgcggcgtgattggatgctgtgggtgGCGTGCAAGGAGCCAAGCATGc	5'	Group 1	4.77279	27.171	3.06811	2.37651	0	0	0	2.5976	Medium
15	24	zma-miR160b-3p	GCGTGCAAGGAGCCAAGCATG	21	LT934123.1	+	653517898	653518004	cgatcagctcgtcgtgcgtgcgTGCCTGGCTCCCTGTATGCCACTcatgtagcccaacccgcggcgtgattggatgctgtgggtgGCGTGCAAGGAGCCAAGCATGc	3'	Group 1	7.75578	14.108	2.62981	3.39501	6.46547	13.3252	3.35156	9.52454	Medium
16	25	ata-miR160c-3p	GCGTGCAAGGAGCCAAGCATG	21	LT934124.1	+	610273695	610273798	cgtgcttgtgtgcctggctccctgtatgccactcatgtagcccaacccgcggcgtgattggatgctgtgggtgGCGTGCAAGGAGCCAAGCATGcgtacataca	3'	Group 1	7.75578	14.108	2.62981	3.39501	6.46547	13.3252	3.35156	9.52454	Medium
17	26	osa-miR160a-5p_R+2	TGCCTGGCTCCCTGTATGCCACA	23	LT934121.1	-	111830249	111830334	tgTGCCTGGCTCCCTGTATGCCACAcatgtagcccaacccatggatgtggttgcctgctgggtgGCGTGCAAGGGGCCAAGCATGc	5'	Group 1	4.77279	27.171	3.06811	2.37651	0	0	0	2.5976	Medium
17	27	osa-miR160a-3p	GCGTGCAAGGAGCCAAGCATG	21	LT934121.1	-	111830249	111830334	tgTGCCTGGCTCCCTGTATGCCACAcatgtagcccaacccatggatgtggttgcctgctgggtgGCGTGCAAGGGGCCAAGCATGc	3'	Group 1	7.75578	14.108	2.62981	3.39501	6.46547	13.3252	3.35156	9.52454	Medium
18	28	sbi-miR160a_R+2	TGCCTGGCTCCCTGTATGCCACA	23	LT934122.1	-	171127790	171127884	tgtgctgTGCCTGGCTCCCTGTATGCCACAcatgtagcccaacccatggatgtggttgcctgctgtgggtgGCGTGCAAGGGGCCAAGCATGcat	5'	Group 1	4.77279	27.171	3.06811	2.37651	0	0	0	2.5976	Medium
18	29	zma-miR160a-3p	GCGTGCAAGGGGCCAAGCATG	21	LT934122.1	-	171127790	171127884	tgtgctgTGCCTGGCTCCCTGTATGCCACAcatgtagcccaacccatggatgtggttgcctgctgtgggtgGCGTGCAAGGGGCCAAGCATGcat	3'	Group 1	0	0	0	0	0	0	0	5.8446	Low
19	30	ata-miR164b-5p	TGGAGAAGCAGGGCACGTGCA	21	LT934113.1	+	60977553	60977686	aggaccgcgcTGGAGAAGCAGGGCACGTGCAtgcatgcgagcgcgctcgatctcctcctacctccgtcggtgggatcagagctgctacccctgcactgcactgCACGTGTTCTTCTCCTCCATCacggtctttc	5'	Group 1	24762.3	26317.5	15509.5	20156	21675.1	10158.9	11847.5	24817.7	High
19	31	ata-miR164c-3p	CACGTGTTCTTCTCCTCCATC	21	LT934113.1	+	60977553	60977686	aggaccgcgcTGGAGAAGCAGGGCACGTGCAtgcatgcgagcgcgctcgatctcctcctacctccgtcggtgggatcagagctgctacccctgcactgcactgCACGTGTTCTTCTCCTCCATCacggtctttc	3'	Group 1	52.799	17.2431	18.4087	8.14802	61.422	66.3012	76.8465	43.5098	Medium
20	32	ata-miR164a-5p	TGGAGAAGCAGGGCACGTGCT	21	LT934121.1	-	569218615	569218703	cgaacggtgcTGGAGAAGCAGGGCACGTGCTcgatccatggacccaaagcggttgcagCACGTGCGCTCCTTCTCCAGCatggcttctc	5'	Group 1	7054.48	7175.23	5597.11	5688.17	5275.46	3639.9	2957.75	8713.55	High
20	33	ata-miR164a-3p	CACGTGCGCTCCTTCTCCAGC	21	LT934121.1	-	569218615	569218703	cgaacggtgcTGGAGAAGCAGGGCACGTGCTcgatccatggacccaaagcggttgcagCACGTGCGCTCCTTCTCCAGCatggcttctc	3'	Group 1	172.715	67.405	188.031	70.2767	184.266	141.378	150.102	112.996	Medium
21	34	tae-miR164	TGGAGAAGCAGGGCACGTGCA	21	LT934111.1	+	486003083	486003238	ggTGGAGAAGCAGGGCACGTGCAtccatttccagctcggcattcccggcgtccggccggccggctgccgcggccttgcctggctgggtagtgcgtcgctcgatccggccgtgcgccggcggccggcccttgcatgCATGTGCCTTTCTTCTCCACC	5'	Group 1	24762.3	26317.5	15509.5	20156	21675.1	10158.9	11847.5	24817.7	High
21	35	tae-MIR164-p3	CATGTGCCTTTCTTCTCCACC	21	LT934111.1	+	486003083	486003238	ggTGGAGAAGCAGGGCACGTGCAtccatttccagctcggcattcccggcgtccggccggccggctgccgcggccttgcctggctgggtagtgcgtcgctcgatccggccgtgcgccggcggccggcccttgcatgCATGTGCCTTTCTTCTCCACC	3'	Group 1	1077.46	611.347	863.893	442.03	855.597	658.137	696.646	714.99	High
22	36	ata-miR166b-5p_L-2R+1	GAATGACGCCGGGTCCGAAAG	21	LT934120.1	-	559787955	559788054	catggttgtcgagggGAATGACGCCGGGTCCGAAAGagagacgcgcgcatggtgtgcgtgtggcgcgttTCGGACCAGGCTTCATTCCCCatgactccat	5'	Group 1	637.167	351.133	427.344	294.347	535.556	429.008	465.388	364.963	Medium
22	37	ata-miR166a-3p	TCGGACCAGGCTTCATTCCCC	21	LT934120.1	-	559787955	559788054	catggttgtcgagggGAATGACGCCGGGTCCGAAAGagagacgcgcgcatggtgtgcgtgtggcgcgttTCGGACCAGGCTTCATTCCCCatgactccat	3'	Group 1	18576	25962.9	22968	33758.8	20988.9	16290.2	12582.1	25310.6	High
23	38	ata-miR166c-5p	GGAACGTTGGCTGGCTCGAGG	21	LT934121.1	+	555564472	555564562	cggtttgtggGGAACGTTGGCTGGCTCGAGGcatccttgccgacggcgcgggtagaggcgTCGGACCAGGCTTCATTCCTTtcaaaccgcc	5'	Group 1	189.718	131.675	122.286	155.831	162.714	151.128	259.267	122.087	Medium
23	39	ata-miR166c-3p	TCGGACCAGGCTTCATTCCTT	21	LT934121.1	+	555564472	555564562	cggtttgtggGGAACGTTGGCTGGCTCGAGGcatccttgccgacggcgcgggtagaggcgTCGGACCAGGCTTCATTCCTTtcaaaccgcc	3'	Group 1	1757.35	2117.77	1608.79	2118.74	1715.24	3454.98	2024.04	2212.83	High
24	40	ata-miR166d-5p	GGAATGTTGTCTGGCTCGGGG	21	LT934123.1	-	557674276	557674446	cgttttgaggGGAATGTTGTCTGGCTCGGGGctctctttctttctctctctctgtcctcctcccctcgatcccttgatcggatcgagaggaaggtcgaagatccgatgaggggggagcagagagtagacgtgcgtagatcTCGGACCAGGCTTCATTCCCCccaaagacaa	5'	Group 1	1238.54	1280.69	1212.34	1236.46	1129.3	311.031	825.92	722.783	High
24	41	ata-miR166a-3p	TCGGACCAGGCTTCATTCCCC	21	LT934123.1	-	557674276	557674446	cgttttgaggGGAATGTTGTCTGGCTCGGGGctctctttctttctctctctctgtcctcctcccctcgatcccttgatcggatcgagaggaaggtcgaagatccgatgaggggggagcagagagtagacgtgcgtagatcTCGGACCAGGCTTCATTCCCCccaaagacaa	3'	Group 1	18576	25962.9	22968	33758.8	20988.9	16290.2	12582.1	25310.6	High
25	42	ata-miR166a-5p	GGAATGTTGTCTGGTTCAAGG	21	LT934111.1	+	319967651	319967766	gcttctgggtGGAATGTTGTCTGGTTCAAGGtctcgctctggtttgaggatggaaaactttcatttctctcagcttcctgcgatcTCGGACCAGGCTTCATTCCCCtcagagatag	5'	Group 1	222.829	150.486	309.003	156.849	239.222	174.528	352.632	162.999	Medium
25	43	ata-miR166a-3p	TCGGACCAGGCTTCATTCCCC	21	LT934111.1	+	319967651	319967766	gcttctgggtGGAATGTTGTCTGGTTCAAGGtctcgctctggtttgaggatggaaaactttcatttctctcagcttcctgcgatcTCGGACCAGGCTTCATTCCCCtcagagatag	3'	Group 1	18576	25962.9	22968	33758.8	20988.9	16290.2	12582.1	25310.6	High
26	44	ata-miR167b-5p	TGAAGCTGCCAGCATGATCTGA	22	LT934118.1	+	564584818	564584936	agaTGAAGCTGCCAGCATGATCTGAaagctatgctgcgtgttgatcttgatggtcatctccatcaagattgaagaacatggctgcaatcAGGTCATGTGGCAGCTTCATTttctaatgg	5'	Group 1	15726.9	58781.1	13684	37464.9	13672.6	18511.7	12326.7	25856.7	High
26	45	ata-miR167d-3p	AGGTCATGTGGCAGCTTCATT	21	LT934118.1	+	564584818	564584936	agaTGAAGCTGCCAGCATGATCTGAaagctatgctgcgtgttgatcttgatggtcatctccatcaagattgaagaacatggctgcaatcAGGTCATGTGGCAGCTTCATTttctaatgg	3'	Group 1	312.319	335.457	360.284	356.476	244.61	388.057	234.13	388.341	Medium
27	46	ata-miR167a-5p	TGAAGCTGCCAGCATGATCTA	21	LT934119.1	-	581578264	581578388	agggaacgagTGAAGCTGCCAGCATGATCTAgctccgagtgatcaaacaagaaacgctcgtggattcgagctcttgtggtcatgccttgctaGGTCATGCTGCGGCAGCCTCACTtcttcccgcc	5'	Group 1	1041.21	1033.02	979.385	615.006	1022.26	918.142	955.793	768.132	High
27	47	ata-miR167e-3p	GGTCATGCTGCGGCAGCCTCACT	23	LT934119.1	-	581578264	581578388	agggaacgagTGAAGCTGCCAGCATGATCTAgctccgagtgatcaaacaagaaacgctcgtggattcgagctcttgtggtcatgccttgctaGGTCATGCTGCGGCAGCCTCACTtcttcccgcc	3'	Group 1	74.2765	7.83779	57.8558	11.2035	43.1031	34.1256	68.2282	21.4302	Medium
28	48	ata-miR167b-5p	TGAAGCTGCCAGCATGATCTGA	22	LT934119.1	-	55185913	55186009	cacaagctggTGAAGCTGCCAGCATGATCTGAtgacctaactcatggatcagaatccatgtcaatcAGGTCATGCTGGAGTTTCATCtgctggtcgg	5'	Group 1	15726.9	58781.1	13684	37464.9	13672.6	18511.7	12326.7	25856.7	High
28	49	ata-miR167b-3p	AGGTCATGCTGGAGTTTCATC	21	LT934119.1	-	55185913	55186009	cacaagctggTGAAGCTGCCAGCATGATCTGAtgacctaactcatggatcagaatccatgtcaatcAGGTCATGCTGGAGTTTCATCtgctggtcgg	3'	Group 1	2383.11	9510.37	3473.98	8295.7	2917	8212.57	2740.62	8407.14	High
29	50	tae-miR167c-5p	TGAAGCTGCCAGCATGATCTGC	22	LT934122.1	-	208299852	208300004	cctttgctggtgtgagagacTGAAGCTGCCAGCATGATCTGCtcgtcgagcatgcgagccgaaaacgcgttcggtcgcgcggggttatatatcttggaattttggctccatcAGATCATGCTGCAGCTTCATTctctcacggccaccaacaga	5'	Group 1	23756.5	27108.8	15273.1	19963	22566.2	27443.7	20968.6	25189.4	High
29	51	tae-MIR167c-p3	AGATCATGCTGCAGCTTCATT	21	LT934122.1	-	208299852	208300004	cctttgctggtgtgagagacTGAAGCTGCCAGCATGATCTGCtcgtcgagcatgcgagccgaaaacgcgttcggtcgcgcggggttatatatcttggaattttggctccatcAGATCATGCTGCAGCTTCATTctctcacggccaccaacaga	3'	Group 1	465.794	408.349	801.435	375.827	873.377	528.947	744.765	680.896	High
30	52	ata-miR167a-5p	TGAAGCTGCCAGCATGATCTA	21	LT934119.1	-	55188943	55189038	tgtgaatgagTGAAGCTGCCAGCATGATCTAtctttgattcgcttctgcgtgtgaatccttgttaGATCATGACTGACAGCCTCATTtcttcccag	5'	Group 1	1041.21	1033.02	979.385	615.006	1022.26	918.142	955.793	768.132	High
30	53	ata-miR167c-3p	GATCATGACTGACAGCCTCATT	22	LT934119.1	-	55188943	55189038	tgtgaatgagTGAAGCTGCCAGCATGATCTAtctttgattcgcttctgcgtgtgaatccttgttaGATCATGACTGACAGCCTCATTtcttcccag	3'	Group 1	194.193	122.269	205.125	93.7022	219.826	219.379	246.34	179.884	Medium
31	54	ata-miR167f-5p	TGAAGCTGCCAGCATGATCTGC	22	LT934121.1	+	148013440	148013570	tgtgagagacTGAAGCTGCCAGCATGATCTGCtcgtccagcatgcgagccgaaaacgcgttccatcgcgcggggttgtatatttggaattttggctccatcAGATCATGCTGCAGCTTCATTttctcacgg	5'	Group 1	23756.5	27108.8	15273.1	19963	22566.2	27443.7	20968.6	25189.4	High
31	55	ata-miR167f-3p_L-1R+1	AGATCATGCTGCAGCTTCATT	21	LT934121.1	+	148013440	148013570	tgtgagagacTGAAGCTGCCAGCATGATCTGCtcgtccagcatgcgagccgaaaacgcgttccatcgcgcggggttgtatatttggaattttggctccatcAGATCATGCTGCAGCTTCATTttctcacgg	3'	Group 1	465.794	408.349	801.435	375.827	873.377	528.947	744.765	680.896	High
32	56	osa-miR168a-5p	TCGCTTGGTGCAGATCGGGAC	21	LT934122.1	-	99797645	99797755	cctccccgtcgccgccgcctcgggcTCGCTTGGTGCAGATCGGGACcctccgcccgccccgacgggccggatCCCGCCTTGCACCAAGTGAATcggagccggcgcagcgac	5'	Group 1	110234	100551	120991	105990	127675	85873.7	104606	140531	High
32	57	osa-miR168a-3p_L-3	CCCGCCTTGCACCAAGTGAAT	21	LT934122.1	-	99797645	99797755	cctccccgtcgccgccgcctcgggcTCGCTTGGTGCAGATCGGGACcctccgcccgccccgacgggccggatCCCGCCTTGCACCAAGTGAATcggagccggcgcagcgac	3'	Group 1	113618	94012.7	69170.6	76326.6	96284.9	161209	86379.1	131126	High
33	58	far-MIR169-p5_2ss18CT24AG	TGGCTGCAAGGGCCTTATCTCTGG	24	LT934114.1	+	763115311	763115444	aagccttacaTGGCTGCAAGGGCCTTATCTCTGAtagccaaggatgacttgcctatgtcttgttcctccctcaaggcttaattggccttggggtgtggtttcatgGGCAGTCTCCTTGGCTAGCctgagtggct	5'	Group 1	120.662	0	102.563	0	346.441	1.95004	274.349	0	Medium
33	59	far-MIR169-p3_1ss8AG	GGCAGTCGCCTTGGCTAGC	19	LT934114.1	+	763115311	763115444	aagccttacaTGGCTGCAAGGGCCTTATCTCTGAtagccaaggatgacttgcctatgtcttgttcctccctcaaggcttaattggccttggggtgtggtttcatgGGCAGTCTCCTTGGCTAGCctgagtggct	3'	Group 1	259.968	0	218.274	0	296.873	0	243.826	3.247	Medium
34	60	ata-miR169a-5p	TAGCCAAGGATGATTTGCCTGTG	23	LT934117.1	+	612907887	612907985	acatcttcgaTAGCCAAGGATGATTTGCCTGTGaatctcccctgggagcccagctctcgggcacccggttccatgggcaagtcaatttggctacccaag	5'	Group 1	189.122	0	181.019	0	430.133	0	267.407	0	Medium
35	61	ata-miR169a-5p	TAGCCAAGGATGATTTGCCTGTG	23	LT934120.1	-	683842606	683842724	ccatcttcgaTAGCCAAGGATGATTTGGCTGTGagactcgcctggcagccgagctctctgccacagagagcggcctccggcggtttcaTGGGCAAGTCACCCTGGCTACCagagtacct	5'	Group 1	189.122	0	181.019	0	430.133	0	267.407	0	Medium
35	62	ata-miR169a-3p	TGGGCAAGTCACCCTGGCTACC	22	LT934120.1	-	683842606	683842724	ccatcttcgaTAGCCAAGGATGATTTGGCTGTGagactcgcctggcagccgagctctctgccacagagagcggcctccggcggtttcaTGGGCAAGTCACCCTGGCTACCagagtacct	3'	Group 1	3526.34	0	3789.56	0	6073.23	7.80014	2698.96	2.2729	High
36	63	ata-miR169c-5p	TAGCCAAGGATGACTTGCCTA	21	LT934114.1	-	422834678	422834794	cctcgtctggTAGCCAAGGATGACTTGCCTAtatgctctttcagaagccccggttattacatgactggtttcggatgagttccatgaTAGGCGGTCACCTTGGCTAGcctgagcagc	5'	Group 1	15.959	0	10.5192	0	19.9352	1.95004	15.8002	0	Medium
36	64	ata-miR169c-3p_L+2R-1	TAGGCGGTCACCTTGGCTAG	20	LT934114.1	-	422834678	422834794	cctcgtctggTAGCCAAGGATGACTTGCCTAtatgctctttcagaagccccggttattacatgactggtttcggatgagttccatgaTAGGCGGTCACCTTGGCTAGcctgagcagc	3'	Group 1	1098.93	0	905.97	9.16652	1219.82	26.3255	805.093	49.3544	High
37	65	bdi-miR169h-5p	TAGCCAAGGATGACTTGCCTA	21	LT934113.1	+	480350601	480350761	cttgcatgagggccagagcctgcctggtctggTAGCCAAGGATGACTTGCCTAtatgctctttcagaagccccggttattacatggctggtttcggatgagttccatgataGGCGGTCACCTTGGCTAGCctgagcagctcttgtctgtcatggaaggcct	5'	Group 1	15.959	0	10.5192	0	19.9352	1.95004	15.8002	0	Medium
37	66	bdi-miR169h-3p	GGCAGTCACCTTGGCTAGC	19	LT934113.1	+	480350601	480350761	cttgcatgagggccagagcctgcctggtctggTAGCCAAGGATGACTTGCCTAtatgctctttcagaagccccggttattacatggctggtttcggatgagttccatgataGGCGGTCACCTTGGCTAGCctgagcagctcttgtctgtcatggaaggcct	3'	Group 1	60.853	0	52.5962	0	83.5123	0	62.8418	0	Medium
38	67	ata-miR169d-5p	CAGCCAAGGATGACTTGCCGG	21	LT934114.1	+	634181133	634181234	gaacgggatgCAGCCAAGGATGACTTGCCGGctcctggtgttgggagttcgttgagccttaagagttagccggcaagTTGTCCTTGGCTACACCTAGTtctc	5'	Group 1	1730.73	29.7836	1238.86	32.5921	1360.8	137.802	998.765	62.3424	High
38	68	ata-MIR169d-p3	TTGTCCTTGGCTACACCTAGT	21	LT934114.1	+	634181133	634181234	gaacgggatgCAGCCAAGGATGACTTGCCGGctcctggtgttgggagttcgttgagccttaagagttagccggcaagTTGTCCTTGGCTACACCTAGTtctc	3'	Group 1	2788.5	14.108	1989.45	22.4071	2523.69	61.4261	1778.96	40.2628	High
39	69	ata-miR169e-5p	CAGCCAAGGATGACTTGCCGA	21	LT934115.1	-	208192620	208192719	gactatggtgCAGCCAAGGATGACTTGCCGAtcgaataatgatacatcatcgtcatatacattgatcgatCGGCGAGTTGTTCTTGGCTACgtcttagct	5'	Group 1	123.794	9.40535	94.0157	0	129.309	20.8004	67.6297	5.1952	Medium
39	70	ata-miR169g-3p_L+1R-1	CGGCGAGTTGTTCTTGGCTAC	21	LT934115.1	-	208192620	208192719	gactatggtgCAGCCAAGGATGACTTGCCGAtcgaataatgatacatcatcgtcatatacattgatcgatCGGCGAGTTGTTCTTGGCTACgtcttagct	3'	Group 1	161.976	26.6485	114.397	22.4071	158.404	9.75018	111.32	20.7808	Medium
40	71	bdi-miR169b_R-2	TAGCCAAGGATGACTTGCC	19	LT934123.1	-	672133938	672134045	gagatagagggcagaatgTAGCCAAGGATGACTTGCCgggtatgtgcatgtatgcttcatggtgagggtatgcatcccctgctttgaatccatgctgatatttcccgg	5'	Group 1	11.1862	0	21.9151	0	16.8821	0	11.8502	0	Medium
41	72	ata-miR169e-5p	CAGCCAAGGATGACTTGCCGA	21	LT934113.1	+	678432799	678432891	gagtggaatgCAGCCAAGGATGACTTGCCGAcagcacacaacaaggtggtagtaatcttgccGGCAAGTCCGTCCTTGGCTACaccttgctct	5'	Group 1	123.794	9.40535	94.0157	0	129.309	20.8004	67.6297	5.1952	Medium
41	73	ata-miR169f-3p_R-1	GGCAAGTCCGTCCTTGGCTAC	21	LT934113.1	+	678432799	678432891	gagtggaatgCAGCCAAGGATGACTTGCCGAcagcacacaacaaggtggtagtaatcttgccGGCAAGTCCGTCCTTGGCTACaccttgctct	3'	Group 1	7257.62	338.592	5968.35	234.256	6257.5	366.607	2788.74	683.169	High
42	74	ata-miR169i-5p_1ss15TC	TAGCCAAGGATGACCTGCCTG	21	LT934120.1	+	478571163	478571291	gcttcttctggTAGCCAAGGATGACTTGCCTGtggatatatagcttgatcgattgcagttacatctctgcatgtatatatgtgatctctcactatgtacaacaGGCAGTCTCCTTGGCTAGCccgagtg	5'	Group 1	206.572	0	147.269	0	938.391	4.87509	595.381	0	High
42	75	ata-miR169i-3p_1ss8TG	GGCAGTCGCCTTGGCTAGC	19	LT934120.1	+	478571163	478571291	gcttcttctggTAGCCAAGGATGACTTGCCTGtggatatatagcttgatcgattgcagttacatctctgcatgtatatatgtgatctctcactatgtacaacaGGCAGTCTCCTTGGCTAGCccgagtg	3'	Group 1	259.968	0	218.274	0	296.873	0	243.826	3.247	Medium
43	76	ata-MIR169h-p5	AGAATGTAGCCAAGGATGACT	21	LT934124.1	-	641714593	641714720	gggcAGAATGTAGCCAAGGATGACTtgccgggtatgtgtatgtatgcttcatggtgagggtatgcatccctgctttgaatccatgctgatattttccggCAAGTTGTTCTTGGCTAGCatcttgtcct	5'	Group 1	29.0842	0	46.8983	0	83.6919	0	41.296	0	Medium
43	77	ata-miR169h-3p_L-1	CAAGTTGTTCTTGGCTAGC	19	LT934124.1	-	641714593	641714720	gggcAGAATGTAGCCAAGGATGACTtgccgggtatgtgtatgtatgcttcatggtgagggtatgcatccctgctttgaatccatgctgatattttccggCAAGTTGTTCTTGGCTAGCatcttgtcct	3'	Group 1	302.475	0	541.741	0	620.685	0	352.632	0	Medium
44	78	ata-miR169a-5p	TAGCCAAGGATGATTTGCCTGTG	23	LT934117.1	+	613053326	613053472	tgggtgtaagaggccatcttcgaTAGCCAAGGATGATTTGCCTGTGaaactcgcctggcagccgagctctctgccacagagagcagcatccggcggttccaTGGGCAAGTCACCCTGGCTACCagagtacttcttaccacaacccat	5'	Group 1	189.122	0	181.019	0	430.133	0	267.407	0	Medium
44	79	tae-miR169_L+1_1ss18G-	TGGGCAAGTCACCCTGGCTACC	22	LT934117.1	+	613053326	613053472	tgggtgtaagaggccatcttcgaTAGCCAAGGATGATTTGCCTGTGaaactcgcctggcagccgagctctctgccacagagagcagcatccggcggttccaTGGGCAAGTCACCCTGGCTACCagagtacttcttaccacaacccat	3'	Group 1	3526.34	0	3789.56	0	6073.23	7.80014	2698.96	2.2729	High
45	80	bdi-miR171c-5p	CGGTATTGGTGCGGTTCAATC	21	LT934113.1	-	706458814	706458942	cctgcgaggggagtgaacgCGGTATTGGTGCGGTTCAATCagagagctggtgccccaggagacaaggggttccgcccttCGATTGAGCCGTGCCAATATCacgcggtttctcttgactcgcatcctcct	5'	Group 1	86.8051	72.1076	107.822	43.7956	134.697	105.302	104.856	72.7328	Medium
45	81	bdi-miR171b	TGATTGAGCCGTGCCAATATC	21	LT934113.1	-	706458814	706458942	cctgcgaggggagtgaacgCGGTATTGGTGCGGTTCAATCagagagctggtgccccaggagacaaggggttccgcccttCGATTGAGCCGTGCCAATATCacgcggtttctcttgactcgcatcctcct	3'	Group 1	2747.14	1406.88	2271.48	1204.6	2473.04	2139.35	2313.56	1396.71	High
46	82	ata-miR171a-5p	TGGTATTGTTTCGGCTCATG	20	LT934113.1	-	651726210	651726300	gacgacatgcTGGTATTGTTTCGGCTCATGtcctcgtcgagcacatcgtcggatgagatgTGAGCCGAACCAATATCACTCatgtattctt	5'	Group 1	29.5316	9.40535	39.4472	66.2027	35.5601	102.377	54.5826	59.7448	Medium
46	83	bdi-miR171f_1ss20CT	TGAGCCGAACCAATATCACTC	21	LT934113.1	-	651726210	651726300	gacgacatgcTGGTATTGTTTCGGCTCATGtcctcgtcgagcacatcgtcggatgagatgTGAGCCGAACCAATATCACTCatgtattctt	3'	Group 1	547.677	943.67	1086.11	1107.11	1131.46	1267.52	976.022	1507.91	High
47	84	bdi-MIR171a-p5	TGATTGAGCCGCGCCAATATC	21	LT934122.1	+	470105235	470105354	gaggtaggaagccgaccggaggaagggcttcccaagggggggaagctggTGATTGAGCCGCGCCAATATCTCacgcgcgccagtggaattaccggcctcagctgcctttgccgccgcagc	5'	Group 1	1577.53	1006.37	1188.67	627.907	1759.15	1152.96	1622.39	808.503	High
47	85	bdi-miR171a_R+2	TGATTGAGCCGCGCCAATATCCA	23	LT934122.1	+	470105235	470105354	gaggtaggaagccgaccggaggaagggcttcccaagggggggaagctggTGATTGAGCCGCGCCAATATCTCacgcgcgccagtggaattaccggcctcagctgcctttgccgccgcagc	3'	Group 1	41.1653	152.837	11.1767	29.0273	14.5473	4.38758	12.2093	23.3784	Medium
48	86	ata-miR171b-5p	TGTTGGCATGGCTCAATCAAA	21	LT934118.1	+	54232560	54232668	ggagagtccgaTGTTGGCATGGCTCAATCAATtcgagtgggcagcgatcgaggcgtgatatgattgtttaactcgatcTGATTGAGCCGTGCCAATATCgcaagctcct	5'	Group 1	12.5286	25.0809	11.8341	18.333	8.62063	21.4504	4.30915	16.235	Medium
48	87	ata-miR171b-3p	TGATTGAGCCGTGCCAATATC	21	LT934118.1	+	54232560	54232668	ggagagtccgaTGTTGGCATGGCTCAATCAATtcgagtgggcagcgatcgaggcgtgatatgattgtttaactcgatcTGATTGAGCCGTGCCAATATCgcaagctcct	3'	Group 1	2747.14	1406.88	2271.48	1204.6	2473.04	2139.35	2313.56	1396.71	High
49	88	osa-MIR171a-p5	CGATATTGGTGAGGTTCAATC	21	LT934123.1	-	561026194	561026284	ggagCGATATTGGTGAGGTTCAATCcgatgctaggttttacaactgtggtaagaccagtatcTGATTGAGCCGTGCCAATATCtctccctc	5'	Group 1	0	0	0	0	0	0	5.74553	0	Low
49	89	osa-miR171a_1ss12CT	TGATTGAGCCGTGCCAATATC	21	LT934123.1	-	561026194	561026284	ggagCGATATTGGTGAGGTTCAATCcgatgctaggttttacaactgtggtaagaccagtatcTGATTGAGCCGTGCCAATATCtctccctc	3'	Group 1	2747.14	1406.88	2271.48	1204.6	2473.04	2139.35	2313.56	1396.71	High
50	90	ata-miR171d-5p	TGTTGGCTCGACTCACTCAGA	21	LT934118.1	+	625088699	625088798	gtcactatgaTGTTGGCTCGACTCACTCAGAccacgccggccggccggccggagccatccgcggcggtggttcTGATTGAGCCGTGCCAATATCttagtg	5'	Group 1	322.163	105.81	307.688	193.006	369.071	258.867	628.059	139.946	Medium
50	91	ata-miR171b-3p	TGATTGAGCCGTGCCAATATC	21	LT934118.1	+	625088699	625088798	gtcactatgaTGTTGGCTCGACTCACTCAGAccacgccggccggccggccggagccatccgcggcggtggttcTGATTGAGCCGTGCCAATATCttagtg	3'	Group 1	2747.14	1406.88	2271.48	1204.6	2473.04	2139.35	2313.56	1396.71	High
51	92	tae-MIR171a-p5	TGTTGGCTCGACTCACTCAGA	21	LT934119.1	+	626778199	626778328	tggaatggtcactatgaTGTTGGCTCGACTCACTCAGAccacgcctgccggccggccgtagccatgcatctgcatgcggtggtggctcTGATTGAGCCGTGCCAATATCtcagtgctctttcatgcatgc	5'	Group 1	322.163	105.81	307.688	193.006	369.071	258.867	628.059	139.946	Medium
51	93	tae-miR171a	TGATTGAGCCGTGCCAATATC	21	LT934119.1	+	626778199	626778328	tggaatggtcactatgaTGTTGGCTCGACTCACTCAGAccacgcctgccggccggccgtagccatgcatctgcatgcggtggtggctcTGATTGAGCCGTGCCAATATCtcagtgctctttcatgcatgc	3'	Group 1	2747.14	1406.88	2271.48	1204.6	2473.04	2139.35	2313.56	1396.71	High
52	94	ata-miR172c-3p	GGAATCTTGATGATGCTGCAT	21	LT934115.1	-	737636998	737637188	gatttctggtgtggcatcatcaagattcacacaatgtatggcatgcatgcgatgctctcatccttccccatccatacatgcatgtgaactggagttccgttcatgcatgggagatggatagattgatgagctttgctagctagccagcgtactatgtgtgGGAATCTTGATGATGCTGCATcggcgatcaa	3'	Group 1	12.5286	0	20.381	7.12952	25.8619	10.7252	20.1094	7.1434	Medium
53	95	ata-miR172b-5p	GCAGCACCACCAAGATTCACA	21	LT934122.1	+	679135016	679135122	tcttgcaggtGCAGCACCACCAAGATTCACAtcgcatccgtcgtaaaattaaatttatgcgacgcgccagatgatgAGAATCTTGATGATGCTGCATcagcaggcac	5'	Group 1	452.818	1141.18	335.301	378.883	314.653	290.555	255.676	520.819	High
53	96	ata-miR172b-3p	AGAATCTTGATGATGCTGCAT	21	LT934122.1	+	679135016	679135122	tcttgcaggtGCAGCACCACCAAGATTCACAtcgcatccgtcgtaaaattaaatttatgcgacgcgccagatgatgAGAATCTTGATGATGCTGCATcagcaggcac	3'	Group 1	3384.5	3674.35	4527.88	2470.89	3012.91	2140.16	2327.66	2844.37	High
54	97	tae-miR319_L-1R+1	TGGACTGAAGGGAGCTCCCTC	21	LT934118.1	+	144998793	144999003	agtttgagggagctcacttcagtccactcatgggaggtagcggggattgaacgagctgccgactcattcactcgagcacacagtagatatgagactggtccagggcttaccagtatgttacaatatttactgtgcgaatgagcgaatgcagcgggagattgttctctctttcctcctccatgctTGGACTGAAGGGAGCTCCCTCatctct	3'	Group 1	149.448	293.133	46.0217	228.145	146.551	398.782	127.838	298.075	Medium
55	98	osa-miR319a-3p.2-3p_R+1	TTGGACTGAAGGGTGCTCCCT	21	LT934115.1	-	449732487	449732677	tctgtgtgagagagctctcttcagtccactctcagatggttgtagggtttaattagctgccgattcattcattcacctaccaagaaccaaggcggagcgcatgtcttggtagccgactggatgacgcgggagctaatatttagctcgacgttgtttgtggTTGGACTGAAGGGTGCTCCCTtgctcgcagt	3'	Group 1	1285.97	2848.25	1216.29	3909.01	2107.74	5527.38	3230.43	3730.16	High
56	99	ata-miR390-5p	AAGCTCAGGAGGGATAGCGCC	21	LT934120.1	-	649132900	649133040	acaatccttgAAGCTCAGGAGGGATAGCGCCtaggtttattgcaaccaacaagagagaccggccggcccgccggctggctcttggtggttcatcgatctgttcgtccgaagcGCTATCTATCCTGAGCTCCacggtttgtt	5'	Group 1	728.447	241.404	899.395	348.328	876.071	462.158	874.757	502.636	High
56	100	ata-miR390-3p_L-1	GCTATCTATCCTGAGCTCC	19	LT934120.1	-	649132900	649133040	acaatccttgAAGCTCAGGAGGGATAGCGCCtaggtttattgcaaccaacaagagagaccggccggcccgccggctggctcttggtggttcatcgatctgttcgtccgaagcGCTATCTATCCTGAGCTCCacggtttgtt	3'	Group 1	31.3214	0	56.5409	0	47.4135	7.80014	49.5552	17.5338	Medium
57	101	ata-miR393-5p	TTCCAAAGGGATCGCATTGAT	21	LT934114.1	-	774598162	774598256	tagtggaggaTTCCAAAGGGATCGCATTGATcgatctctccgtcgccggcgtgcaaggtcgatggaTCAGTGCAATCCCTCTGGAATtctccgct	5'	Group 1	12868.6	21143.2	13427.8	15874.4	12828.6	21277.8	9704.92	18286.5	High
57	102	ata-miR393-3p_L+1R-1_1ss15TC	TCAGTGCAATCCCTCTGGAAT	21	LT934114.1	-	774598162	774598256	tagtggaggaTTCCAAAGGGATCGCATTGATcgatctctccgtcgccggcgtgcaaggtcgatggaTCAGTGCAATCCCTCTGGAATtctccgct	3'	Group 1	7130.54	10654.7	7709.29	7850.62	10440.7	5267.05	7780.17	8574.68	High
58	103	bdi-miR394	TTGGCATTCTGTCCACCTCC	20	LT934122.1	-	478921001	478921173	tagtcatgtgggcttgccaaaggggcgcttaccgagagctctTTGGCATTCTGTCCACCTCCttgtgaatcttgcgggggagatctcacgatctgtcgtgcttgcaggttgcttggagGTGGGCATACTGCCAATGGAGCtgtgtaggcctccctttgtaaaacccatatggc	5'	Group 1	3916.07	3953.38	5025.57	3586.15	4465.49	6553.09	2744.93	5590.04	High
58	104	ata-miR394-3p_L-2R+3	GTGGGCATACTGCCAATGGAGC	22	LT934122.1	-	478921001	478921173	tagtcatgtgggcttgccaaaggggcgcttaccgagagctctTTGGCATTCTGTCCACCTCCttgtgaatcttgcgggggagatctcacgatctgtcgtgcttgcaggttgcttggagGTGGGCATACTGCCAATGGAGCtgtgtaggcctccctttgtaaaacccatatggc	3'	Group 1	0	0	0	11.2035	6.46547	4.87509	15.8002	3.247	Medium
59	105	bdi-miR395h-5p_1ss6CT	GTTCCTTGCAAGCACTTCACG	21	LT934113.1	-	741661768	741661842	ccatggGTTCCCTGCAAGCACTTCATGaggcgttgttccaaatgccactgTGAAGTGTTTGGGGGAACTCttggt	5'	Group 1	14.0946	0	8.87561	0	1.61637	0	9.15694	0.81175	Medium
59	106	bdi-miR395a	TGAAGTGTTTGGGGGAACTC	20	LT934113.1	-	741661768	741661842	ccatggGTTCCCTGCAAGCACTTCATGaggcgttgttccaaatgccactgTGAAGTGTTTGGGGGAACTCttggt	3'	Group 1	34.5471	4.70267	26.5471	9.47516	20.9556	10.4667	35.483	11.5711	Medium
60	107	ata-miR395a-5p_1ss5CT	GTTCTCTTCAAGCACTTCAGG	21	LT934114.1	-	640112629	640112712	ctcgtcgggaGTTCCCTTCAAGCACTTCAGGaagcatctctttcagggcaattcTGAAGTGTTTGGGGGAACTCttgttgtcgc	5'	Group 1	4.02704	0	5.25962	0	0	0	3.23186	0	Low
60	108	ata-miR395a-3p	TGAAGTGTTTGGGGGAACTC	20	LT934114.1	-	640112629	640112712	ctcgtcgggaGTTCCCTTCAAGCACTTCAGGaagcatctctttcagggcaattcTGAAGTGTTTGGGGGAACTCttgttgtcgc	3'	Group 1	34.5471	4.70267	26.5471	9.47516	20.9556	10.4667	35.483	11.5711	Medium
61	109	ata-miR395a-5p_1ss5CT	GTTCTCTTCAAGCACTTCAGG	21	LT934114.1	-	640181415	640181498	ctcgtcgggaGTTCCCTTCAAGCACTTCAGGaagcatcttttgtagggcatttaTGAAGTGTTTGTGGGAACTCttgttgtcac	5'	Group 1	4.02704	0	5.25962	0	0	0	3.23186	0	Low
61	110	ata-miR395a-3p	TGAAGTGTTTGGGGGAACTC	20	LT934114.1	-	640181415	640181498	ctcgtcgggaGTTCCCTTCAAGCACTTCAGGaagcatcttttgtagggcatttaTGAAGTGTTTGTGGGAACTCttgttgtcac	3'	Group 1	34.5471	4.70267	26.5471	9.47516	20.9556	10.4667	35.483	11.5711	Medium
62	111	ata-miR395e-5p_1ss8AG	GTTCCTTGCAAGCACTTCACG	21	LT934114.1	-	734357131	734357213	cttaccgtggGTTCCTCGCAAGCACTTCACGaggcagtattacaaatgccactgtgagtgtttgggggaactcttggtgatgc	5'	Group 1	14.0946	0	8.87561	0	1.61637	0	9.15694	0.81175	Medium
63	112	tae-MIR395a-p5_1ss20TC	GTTCCTTGCAAGCACTTCACG	21	LT934114.1	-	734447710	734447785	cttaccgtggGTTCCTTGCAAGCACTTCACGagcattatttcaaatgccactgTGAAGTGTTTGGGGGAACTCttg	5'	Group 1	14.0946	0	8.87561	0	1.61637	0	9.15694	0.81175	Medium
63	113	tae-miR395a_L-1	TGAAGTGTTTGGGGGAACTC	20	LT934114.1	-	734447710	734447785	cttaccgtggGTTCCTTGCAAGCACTTCACGagcattatttcaaatgccactgTGAAGTGTTTGGGGGAACTCttg	3'	Group 1	34.5471	4.70267	26.5471	9.47516	20.9556	10.4667	35.483	11.5711	Medium
64	114	ata-miR395a-3p	TGAAGTGTTTGGGGGAACTC	20	LT934113.1	-	741585598	741585810	cttactgcgggttccctgcaagcacttcaagaagcattatttcaaacgccattgcgaagtattggaggaactcttggtgatgccaagctccaagaactaagaaggtgatcaatacgaagcatgtttggtcttaccgtgggttccctacgagcactccacgaggcattattacaaataccactgTGAAGTGTTCGGGGGAACTCttgatgatgc	3'	Group 1	34.5471	4.70267	26.5471	9.47516	20.9556	10.4667	35.483	11.5711	Medium
65	115	osa-miR395b_L-1	TGAAGTGTTTGGGGGAACTC	20	LT934114.1	-	734633420	734633485	gagttcccttcaagcactttacgtagcactttttcaaggtattatgTGAAGTGTTTGGGGGAACTC	3'	Group 1	34.5471	4.70267	26.5471	9.47516	20.9556	10.4667	35.483	11.5711	Medium
66	116	ata-MIR395d-p5	TGAAGTGTTTGGGGGAACTC	20	LT934113.1	-	741627751	741627985	gtattactaggagttcccttcaagcactttacgaagtactttttaaaggtattatgTGAAGTGTTTGGGGGAACTCttggtgcaaccaagcacttagcagatattgcaagtcataaaccacacgagatgtactgcaaatcacgtttaccatattactgggagttcctttcaaacactttatggatcaactttccgagtgctcacgTGACGTGTTTGGGGGAACTCtcggtgtaac	5'	Group 1	34.5471	4.70267	26.5471	9.47516	20.9556	10.4667	35.483	11.5711	Medium
66	117	ata-miR395a-3p_1ss4AG	TGAGGTGTTTGGGGGAACTC	20	LT934113.1	-	741627751	741627985	gtattactaggagttcccttcaagcactttacgaagtactttttaaaggtattatgTGAAGTGTTTGGGGGAACTCttggtgcaaccaagcacttagcagatattgcaagtcataaaccacacgagatgtactgcaaatcacgtttaccatattactgggagttcctttcaaacactttatggatcaactttccgagtgctcacgTGACGTGTTTGGGGGAACTCtcggtgtaac	3'	Group 1	0	0	0	0	0.598655	0	0.797991	0	Low
67	118	ata-miR395a-3p	TGAAGTGTTTGGGGGAACTC	20	LT934113.1	-	741588213	741588349	gtcacctggagttctcctcaaatcacttcagttgctagcttatgcctaattgttgcattggcactgctttaaagtgtgcattgcagggataagcgaggcgtgcatagTGAAGTTTTTGGGGGAACTCtgggtggcaa	3'	Group 1	34.5471	4.70267	26.5471	9.47516	20.9556	10.4667	35.483	11.5711	Medium
68	119	zma-miR395a-3p_L-1	TGAAGTGTTTGGGGGAACTC	20	LT934114.1	-	734587013	734587076	gttccatgcaagcacttcacgagcattctttcaaatgccattgTGAAGTGTTTGGGGGAACTCt	3'	Group 1	34.5471	4.70267	26.5471	9.47516	20.9556	10.4667	35.483	11.5711	Medium
69	120	bdi-miR395e-5p	GTTCTCCTCAAATCACTTCAGT	22	LT934113.1	-	741693801	741693952	gttggttgtcacctggaGTTCTTCTCAAATCACTTCAGTagctagctcacactaccccattgttgcattgccactgttttaaaagtgtgaattgcggggatatagagctttgcatagTGAAGTGTTTGGGGGAACTCtgggtggcaaccagc	5'	Group 1	17.0031	0	0	0	5.38789	0	0	0	Medium
69	121	bdi-miR395a	TGAAGTGTTTGGGGGAACTC	20	LT934113.1	-	741693801	741693952	gttggttgtcacctggaGTTCTTCTCAAATCACTTCAGTagctagctcacactaccccattgttgcattgccactgttttaaaagtgtgaattgcggggatatagagctttgcatagTGAAGTGTTTGGGGGAACTCtgggtggcaaccagc	3'	Group 1	34.5471	4.70267	26.5471	9.47516	20.9556	10.4667	35.483	11.5711	Medium
70	122	bdi-miR395h-5p_1ss6CT	GTTCCTTGCAAGCACTTCACG	21	LT934113.1	-	741627598	741627693	gtttggtagtaccgtgaGTTCCCTGCAAGCACTTCATGaggcactatttcaaacgccaccgTGAAGTGTTTGGGGGAACTCttggtgccaccaagc	5'	Group 1	14.0946	0	8.87561	0	1.61637	0	9.15694	0.81175	Medium
70	123	bdi-miR395a	TGAAGTGTTTGGGGGAACTC	20	LT934113.1	-	741627598	741627693	gtttggtagtaccgtgaGTTCCCTGCAAGCACTTCATGaggcactatttcaaacgccaccgTGAAGTGTTTGGGGGAACTCttggtgccaccaagc	3'	Group 1	34.5471	4.70267	26.5471	9.47516	20.9556	10.4667	35.483	11.5711	Medium
71	124	bdi-miR395a	TGAAGTGTTTGGGGGAACTC	20	LT934114.1	-	734633129	734633218	tggtattaccatgaattccctgcaggcacttcatgaggcactatttcaaatgctaccgTGAAGTGTTTGGGGGAACTCttggtgccacca	3'	Group 1	34.5471	4.70267	26.5471	9.47516	20.9556	10.4667	35.483	11.5711	Medium
72	125	ata-miR396e-5p	TTCCACAGCTTTCTTGAACTG	21	LT934123.1	+	82967911	82968016	ctttgctgtcTTCCACAGCTTTCTTGAACTGcatctgcaattggtggatgctagcttctaccggcaagatctgcaGTTCAATAAAGCTGTGGGAAAttgcagagag	5'	Group 1	5547.02	5256.02	7832.23	6197.59	5648.13	6028.05	4412.93	6241.39	High
72	126	ata-miR396e-3p	GTTCAATAAAGCTGTGGGAAA	21	LT934123.1	+	82967911	82968016	ctttgctgtcTTCCACAGCTTTCTTGAACTGcatctgcaattggtggatgctagcttctaccggcaagatctgcaGTTCAATAAAGCTGTGGGAAAttgcagagag	3'	Group 1	668.488	247.674	778.424	316.754	481.678	304.206	534.335	331.194	High
73	127	ata-miR396c-5p	TTCCACAGCTTTCTTGAACTT	21	LT934121.1	+	591048607	591048777	tgccatgcctTTCCACAGCTTTCTTGAACTTctcttgcgctctccttaattaccccccactctctctgtctctccctttctctccgttggtagagagagacatgaatggggagggacaggagcaggagcagcaagaagagGGTCAAGAAAGCTGTGGGAAGaaatggcata	5'	Group 1	34082.6	41113.9	50518	28234.9	62421.4	19698.8	36116.1	30588.1	High
73	128	ata-miR396c-3p	GGTCAAGAAAGCTGTGGGAAG	21	LT934121.1	+	591048607	591048777	tgccatgcctTTCCACAGCTTTCTTGAACTTctcttgcgctctccttaattaccccccactctctctgtctctccctttctctccgttggtagagagagacatgaatggggagggacaggagcaggagcagcaagaagagGGTCAAGAAAGCTGTGGGAAGaaatggcata	3'	Group 1	1339.66	442.051	2468.08	371.753	2393.3	867.766	2526.6	648.102	High
74	129	tae-MIR397-p5	TTGAGTGCAGCGTTGATGAAC	21	LT934121.1	-	105175517	105175609	cgcaaaggtgccaTTGAGTGCAGCGTTGATGAACcgtcctactcctccgaggccggagcggtTCACCGGCGCTGCACACAATGacggctctgc	5'	Group 1	196.877	297.836	218.274	168.053	228.447	243.754	178.112	233.784	Medium
74	130	tae-miR397-5p	TCACCGGCGCTGCACACAATG	21	LT934121.1	-	105175517	105175609	cgcaaaggtgccaTTGAGTGCAGCGTTGATGAACcgtcctactcctccgaggccggagcggtTCACCGGCGCTGCACACAATGacggctctgc	3'	Group 1	15.2133	15.6756	34.1875	9.16652	28.017	19.5004	13.6456	22.0796	Medium
75	131	tae-MIR398-p5	CCTGCGGGGTCGAACTGGGAA	21	LT934116.1	-	693911845	693911964	atacgcgaggaaattCCTGCGGGGTCGAACTGGGAAcacatgggatacgaaccgcttgattgacgagcgactcttatcaactcatGTGTTCTCAGGTCGCCCCCGCtggagcctcctcgc	5'	Group 1	81.4357	344.863	90.7285	458.326	137.93	663.987	123.529	309.115	Medium
75	132	tae-miR398_L-1R+1	GTGTTCTCAGGTCGCCCCCGC	21	LT934116.1	-	693911845	693911964	atacgcgaggaaattCCTGCGGGGTCGAACTGGGAAcacatgggatacgaaccgcttgattgacgagcgactcttatcaactcatGTGTTCTCAGGTCGCCCCCGCtggagcctcctcgc	3'	Group 1	17.0031	95.621	28.9279	117.128	45.2583	98.4768	25.1367	126.633	Medium
76	133	bdi-MIR399a-p5	GTGCAGTTCTCCTCTGGCATG	21	LT934124.1	-	485643470	485643601	agtgttcagggtgagaatcacaGTGCAGTTCTCCTCTGGCATGgatgccaatgtagcaggtcctggacaatggcctatgctatcaccgtcccTGCCAAAGGAGAATTGCCCTGccattcagtataaaccctg	5'	Group 1	83.2255	0	32.8726	0	8.62063	0	25.8549	0	Medium
76	134	bdi-miR399a_1ss16AG	TGCCAAAGGAGAATTGCCCTG	21	LT934124.1	-	485643470	485643601	agtgttcagggtgagaatcacaGTGCAGTTCTCCTCTGGCATGgatgccaatgtagcaggtcctggacaatggcctatgctatcaccgtcccTGCCAAAGGAGAATTGCCCTGccattcagtataaaccctg	3'	Group 1	320.672	58.5221	161.733	12.901	137.212	8.12515	136.217	20.7808	Medium
77	135	tae-MIR399-p5	GGGCGCTTCTCCCTTGGCACG	21	LT934111.1	-	526097460	526097584	cgtgtgtgaatcacaGGGCGCTTCTCCCTTGGCACGgtggcatgcatgtacatatgatggtggtagcctggtgagcgtgcggtgcagcttgctagcaagccgtgcgtgccaaaggagaattgccc	5'	Group 1	8.94897	0	0	0	0	0	13.6456	0	Medium
78	136	ata-miR399a-5p_R-1_1ss20CT	GGGCGCTTCTCCATTGGCATG	21	LT934112.1	-	587267488	587267627	gtgtgaatcccaGGGCGCTTCTCCATTGGCACGgtggcatgcatgcatgtagccaggtgagttgaagaagctccatgcacggaagctacctagctagccatgctgtgcgTGCCAAAGGAGAATTGCCCTGcgattcacct	5'	Group 1	7.15918	0	0	0	0	0	3.59096	0	Low
78	137	ata-miR399a-3p	TGCCAAAGGAGAATTGCCCTG	21	LT934112.1	-	587267488	587267627	gtgtgaatcccaGGGCGCTTCTCCATTGGCACGgtggcatgcatgcatgtagccaggtgagttgaagaagctccatgcacggaagctacctagctagccatgctgtgcgTGCCAAAGGAGAATTGCCCTGcgattcacct	3'	Group 1	320.672	58.5221	161.733	12.901	137.212	8.12515	136.217	20.7808	Medium
79	138	ata-miR399b-5p_L-2R+2	GGGCGCTTCTCCTTTGGCACG	21	LT934117.1	+	111057286	111057437	gtgtgaatcccaGGGCGCTTCTCCTTTGGCACGgaggcatgcatgtactgatggtaggagttggccaggtgaagaagctccaggccgatcagtgcgtgcagctagccagccgcgtcgtgcgTGCCAAAGGAGAATTGCCCTGcgattcacct	5'	Group 1	21.4775	0	10.5192	0	0	0	8.6183	0	Medium
79	139	ata-miR399a-3p	TGCCAAAGGAGAATTGCCCTG	21	LT934117.1	+	111057286	111057437	gtgtgaatcccaGGGCGCTTCTCCTTTGGCACGgaggcatgcatgtactgatggtaggagttggccaggtgaagaagctccaggccgatcagtgcgtgcagctagccagccgcgtcgtgcgTGCCAAAGGAGAATTGCCCTGcgattcacct	3'	Group 1	320.672	58.5221	161.733	12.901	137.212	8.12515	136.217	20.7808	Medium
80	140	hvu-miR399	TGCCAAAGGAGATTTGCCCCG	21	LT934112.1	+	635346824	635346951	tcagaagaactaggtagatttgccaaaggagatttgccgaactataggtactataggtaggttttgccaaaaggagatttgccccgaactatcggtaggttTGCCAAAGGAGATTTGCCCCAaagaac	3'	Group 1	20.5826	0	17.0938	0	0	0	3.59096	0	Medium
81	141	ata-miR408-5p_1ss20GA	CAGGGATGGAGCAGAGCAAAG	21	LT934123.1	-	657113444	657113618	aggggagaggagaCAGGGATGGAGCAGAGCAAGGgatggggcaagcaacaaacttcacttccttccactgatcaccacctgattatgacaagagcgagagagttgtgagagatgagaggttccgactgttgttgttgctccctccctgcactgcctcttccctggctcccctccc	5'	Group 1	0	0	0	0	7.54305	0	4.30915	9.741	Low
82	142	ata-miR528-5p	TGGAAGGGGCATGCAGAGGAG	21	LT934118.1	+	616996559	616996666	gcagcagcggTGGAAGGGGCATGCAGAGGAGcggccatggcccgtgggagctttgcttgccttgtctctcgctctctCCTCTGCCTGCCTCTTCCATTcctgcggcta	5'	Group 1	21.4775	84.6481	27.613	54.9991	73.2753	101.402	50.2734	81.175	Medium
82	143	ata-miR528-3p_1ss4GC	CCTCTGCCTGCCTCTTCCATT	21	LT934118.1	+	616996559	616996666	gcagcagcggTGGAAGGGGCATGCAGAGGAGcggccatggcccgtgggagctttgcttgccttgtctctcgctctctCCTCTGCCTGCCTCTTCCATTcctgcggcta	3'	Group 1	0	0	0	7.12952	11.8534	13.6502	3.59096	18.1832	Medium
83	144	tae-MIR530-p5	CTGCATTTGCACCTGCACCTA	21	LT934113.1	-	566163081	566163239	gttatgggatagagCTGCATTTGCACCTGCACCTAgagaggaagaaaggtcgagggcttggaacttggccatgcatgcgattgcgatgcatgcaacgttctccttgaccctctcgctcttcctgtaGGTGCAGTGGCATATGCAACTctatcacaggca	5'	Group 1	1065.82	388.754	485.2	131.387	1420.25	157.953	742.61	399.381	High
83	145	tae-miR530_L+2R-2	GGTGCAGTGGCATATGCAACT	21	LT934113.1	-	566163081	566163239	gttatgggatagagCTGCATTTGCACCTGCACCTAgagaggaagaaaggtcgagggcttggaacttggccatgcatgcgattgcgatgcatgcaacgttctccttgaccctctcgctcttcctgtaGGTGCAGTGGCATATGCAACTctatcacaggca	3'	Group 1	36.6908	0	7.88943	0	14.0085	0	14.3638	3.247	Medium
84	146	tae-miR1117_L+1R-1	TTAGTACCGGTTCGTGGCACGAAC	24	LT934111.1	+	528288783	528288899	gtttgaaaatgggacctTTAGTACCGGTTCGTGGCACGAACcgggactaaaggtctcaaccccattagttcCGGTTCGTGCCACAAACCGCGACTaaaagggaggagctttagtcgc	5'	Group 1	2749.13	2218.09	1971.04	1980.99	2098.05	947.717	2491.41	2142.37	High
84	147	tae-MIR1117-p3_2ss12AT20CG	CGGTTCGTGCCTCAAACCGGGACT	24	LT934111.1	+	528288783	528288899	gtttgaaaatgggacctTTAGTACCGGTTCGTGGCACGAACcgggactaaaggtctcaaccccattagttcCGGTTCGTGCCACAAACCGCGACTaaaagggaggagctttagtcgc	3'	Group 1	15.2133	18.8107	36.8173	14.259	32.3274	4.87509	25.8549	17.5338	Medium
85	148	tae-MIR1118-p5_1ss8TA	AAGCACGAGGATAGAGGAAGCACT	24	LT934115.1	+	247277755	247277894	gAAGCACGTGGATAGAGGAAGCACTacattatggaatggagggagtatgttgtaggcaatgattgtttgccttgaagattttatagatcctgctctggtctttctgattttgtctgttccttttttttatgtttggttcg	5'	Group 1	494.878	572.159	426.029	529.621	495.686	346.131	663.848	632.516	Medium
86	149	tae-MIR1120c-p5_1ss18AG	ATATAAGAACGTTTTTGGCACT	22	LT934115.1	+	435978795	435978868	ctctgtcccataATATAAGAACGTTTTTGACACTagtgtagtgttaaaaacgTTCTTATATTTTGGGACAGAGg	5'	Group 1	2080.19	1029.89	1989.45	1680.02	1955.27	2535.53	2430.72	1720.26	High
86	150	tae-MIR1120c-p3	TTCTTATATTTTGGGACAGAG	21	LT934115.1	+	435978795	435978868	ctctgtcccataATATAAGAACGTTTTTGACACTagtgtagtgttaaaaacgTTCTTATATTTTGGGACAGAGg	3'	Group 1	169.136	130.107	232.081	147.343	156.249	197.604	137.175	142.976	Medium
87	151	tae-MIR1120b-p5_1ss10AG	TCTGTCCCAGAATATAAGAAC	21	LT934124.1	+	74309553	74309645	taaatactcccTCTGTCCCAAAATATAAGAACatttttgacactattgtaatgttaaaaatgttcTTATATTGTGGGACAGAGGGAgtagttt	5'	Group 1	33.5587	26.6485	48.6515	73.8414	55.4953	69.7138	64.2782	62.9918	Medium
87	152	tae-MIR1120b-p3_2ss8GA18GA	TTATATTATGGGACAGAAGGA	21	LT934124.1	+	74309553	74309645	taaatactcccTCTGTCCCAAAATATAAGAACatttttgacactattgtaatgttaaaaatgttcTTATATTGTGGGACAGAGGGAgtagttt	3'	Group 1	2853.83	2077.01	4036.76	2231.2	3583.49	3834.42	3011.02	2487.64	High
88	153	hvu-miR1120_L-4R+1_1ss10TC	TCTTACATTATGGGACGGAGG	21	LT934123.1	+	496574427	496574506	tactccctccgtcccataatataagagtgtttttgacactacactagtgtaaaaaacatTCTTATATTATGGGACGGAGG	3'	Group 1	917.717	758.698	842.854	737.566	923.485	753.364	782.111	711.851	High
89	154	tae-MIR1121-p5_2ss16TA21TC	TCTGTAAAGAAATATAAGAGC	21	LT934113.1	-	38041731	38041828	tatatatgtactcccTCTGTAAAGAAATATTAGAGTgtttagatcacttaagtagtgaTCTAAACGCTCTTATATTTCTttacggagggagtactgta	5'	Group 1	174.952	128.54	149.899	180.275	133.62	307.131	179.189	144.816	Medium
89	155	tae-MIR1121-p3_1ss6AG	TCTAAGCGCTCTTATATTTCT	21	LT934113.1	-	38041731	38041828	tatatatgtactcccTCTGTAAAGAAATATTAGAGTgtttagatcacttaagtagtgaTCTAAACGCTCTTATATTTCTttacggagggagtactgta	3'	Group 1	225.514	178.702	138.065	187.404	170.257	273.005	205.403	214.302	Medium
90	156	tae-MIR1122a-p5	CAAGAATTTTGGGACGGAGGGAGT	24	LT934120.1	+	166081178	166081472	ataagtactccctctgttcctaaatactccctccgtcccaaaaattttggcttagatttgtctaaatacgtatgtatcaagtcatgttttagtattagatacatccgtatctagactaatctaagaCAAGAATTTTGGGACGGAGGGAGTataagtctttttagagattccactacaaactacATACGGATGTATATAGACATATTttagagtgtagattcactcattttacttcgtatgtagtccatagtggaatctctaagaaggcatatatttaggaacagagggtgtacca	5'	Group 1	2259.62	1689.3	1543.26	1977.42	1547.94	1684.18	2376.62	1996.91	High
90	157	tae-MIR1122a-p3_1ss13AG	ATACGGATGTATGTAGACATATT	23	LT934120.1	+	166081178	166081472	ataagtactccctctgttcctaaatactccctccgtcccaaaaattttggcttagatttgtctaaatacgtatgtatcaagtcatgttttagtattagatacatccgtatctagactaatctaagaCAAGAATTTTGGGACGGAGGGAGTataagtctttttagagattccactacaaactacATACGGATGTATATAGACATATTttagagtgtagattcactcattttacttcgtatgtagtccatagtggaatctctaagaaggcatatatttaggaacagagggtgtacca	3'	Group 1	2284.23	1859.12	1037.46	1962.15	1187.49	3108.84	2475.97	2103.08	High
91	158	tae-MIR1122c-p5_2ss4AG21GC	TCCGTCCCATAATGTAAGACC	21	LT934118.1	+	104165808	104165892	tactctcTCCGTCCCATAATGTAAGACGtttttgcaaactatgttagcttgcaaaaacgtcttgCATTATGGGACGGAGGGAGTA	5'	Group 1	17.0031	7.83779	26.2981	5.09251	18.3188	46.8008	18.673	39.6134	Medium
91	159	tae-MIR1122c-p3_4	TATTATGGGACGGAGGGAGTA	21	LT934118.1	+	104165808	104165892	tactctcTCCGTCCCATAATGTAAGACGtttttgcaaactatgttagcttgcaaaaacgtcttgCATTATGGGACGGAGGGAGTA	3'	Group 1	76.0663	25.0809	72.3198	33.6106	99.676	66.3012	108.327	36.3664	Medium
92	160	tae-MIR1122b-p5_2ss7GA17TG	CTAAATATAAGTCTTTGTAGAGAT	24	LT934116.1	-	133190296	133190459	tatactccctccgttcCTAAATGTAAGTCTTTTTAGAGATttcactacaaactacatacggacgtatatggacatattttagagtgtagattcactcattttgatccgtatctagtccatagtgaaatctctaaaaAGACTTATATTTAGGAACGGAgggagta	5'	Group 1	334.244	232.782	281.39	310.643	331.894	344.669	546.185	283.139	Medium
92	161	tae-miR1122b-3p_1ss11GT	AGACTTATATTTAGGAACGGA	21	LT934116.1	-	133190296	133190459	tatactccctccgttcCTAAATGTAAGTCTTTTTAGAGATttcactacaaactacatacggacgtatatggacatattttagagtgtagattcactcattttgatccgtatctagtccatagtgaaatctctaaaaAGACTTATATTTAGGAACGGAgggagta	3'	Group 1	1513.27	1372.4	1205.77	1332.71	1176.72	1109.57	1214.46	1237.43	High
93	162	tae-MIR1123-p5	ATGACATGTGGCATTCACAAA	21	LT934120.1	+	437751807	437752024	aaaaaaattatatgagaccaggtctcatataaatcaggtgagacccgccctgatgaATGACATGTGGCATTCACAAAtcacaaagcatctaatctctccccccctgatttcaggtggggggtggggtgGATGCTTTGTGATTTGTGAATGACacgtgtcatccatcaggatgggtctcacctgctaatccgtgagacctggtctcatagaattttttt	5'	Group 1	1498.95	2111.5	1224.18	1954.51	1341.59	1159.3	1198.66	1759.23	High
93	163	tae-MIR1123-p3_1ss23AC	GATGCTTTGTGATTTGTGAATGCC	24	LT934120.1	+	437751807	437752024	aaaaaaattatatgagaccaggtctcatataaatcaggtgagacccgccctgatgaATGACATGTGGCATTCACAAAtcacaaagcatctaatctctccccccctgatttcaggtggggggtggggtgGATGCTTTGTGATTTGTGAATGACacgtgtcatccatcaggatgggtctcacctgctaatccgtgagacctggtctcatagaattttttt	3'	Group 1	2447.54	2015.88	2006.55	1714.14	1727.36	1725.78	2271.64	1858.58	High
94	164	tae-MIR1125-p5	AATTTAACCAACGAGACCAACTGC	24	LT934112.1	+	88956402	88956541	tttggccgtaAATTTAACCAACGAGACCAACTGCggcgggaacaaaaattatactgctgaattatatcaaaaatacgaattcagtggcataggttttgctcccgccacattcgGTCTTGTTGGTTAAATTTACGGTCaaa	5'	Group 1	1385.3	1638.1	899.395	1346.46	1231.67	1260.7	1373.9	1607.27	High
94	165	tae-MIR1125-p3_2ss5TC20CT	GTCTCGTTGGTTAAATTTATGGTC	24	LT934112.1	+	88956402	88956541	tttggccgtaAATTTAACCAACGAGACCAACTGCggcgggaacaaaaattatactgctgaattatatcaaaaatacgaattcagtggcataggttttgctcccgccacattcgGTCTTGTTGGTTAAATTTACGGTCaaa	3'	Group 1	78.751	57.9996	73.6347	46.8511	79.7408	58.5011	112.756	59.0954	Medium
95	166	tae-MIR1127a-p5_1ss19AG	ATTACTCGTCCAAGAAATGAATGT	24	LT934118.1	+	185597596	185597746	acattagatgtactcaactactccttccgttcggaATTACTCGTCCAAGAAATAAATGTatctaaatgcattttagttgtagatacatccatttttatcatttttgtgaCAAGTAATTCCGAACGGAGGGAGTatattctaatgttggatc	5'	Group 1	154.519	140.296	113.52	160.584	98.4188	198.579	279.137	219.93	Medium
95	167	tae-MIR1127a-p3_1ss11CG	CAAGTAATTCGGAACGGAGGGAGT	24	LT934118.1	+	185597596	185597746	acattagatgtactcaactactccttccgttcggaATTACTCGTCCAAGAAATAAATGTatctaaatgcattttagttgtagatacatccatttttatcatttttgtgaCAAGTAATTCCGAACGGAGGGAGTatattctaatgttggatc	3'	Group 1	3228.94	3174.57	2459.09	2751.65	2604.15	1993.42	3349.17	3090.28	High
96	168	tae-MIR1127b-p5_2ss19CG21GA	AATACTTGTCCTAGAAATGGA	21	LT934114.1	+	345471326	345471435	tctgtctggaAATAGTTGTCCTAGAAATGGAtgtatctagacttattttagctatagatacatccattttatgcatttataagaCAAGTATTTCTGGACGGAGGGAGTat	5'	Group 1	7.15918	0	0	0	0	0	8.6183	4.5458	Low
96	169	tae-miR1127b-3p_L-1R+4_1ss12TC	CAAGTATTTCCGGACGGAGGGAGT	24	LT934114.1	+	345471326	345471435	tctgtctggaAATAGTTGTCCTAGAAATGGAtgtatctagacttattttagctatagatacatccattttatgcatttataagaCAAGTATTTCTGGACGGAGGGAGTat	3'	Group 1	2235.9	2099.74	2080.18	1936.17	1988.13	1203.17	2407.74	1829.36	High
97	170	tae-MIR1133-p5	AAATGGATGTATCTAGCACTAACT	24	LT934112.1	-	551695125	551695304	acttcttagtgatagtggtcaattacatcatatactccctcagtccgaaaaagcatgtctcaagcttattcctcAAATGGATGTATCTAGCACTAACTtgatcctacatacatccatTTGAGGGACAAGCTTTTTCGGatggagggagtagtaattttgatatacacactgaagttgcta	5'	Group 1	265.337	339.376	238.655	310.134	236.528	463.621	461.797	368.21	Medium
97	171	tae-MIR1133-p3_1ss11CA	TTGAGGGACAAGCTTTTTCGG	21	LT934112.1	-	551695125	551695304	acttcttagtgatagtggtcaattacatcatatactccctcagtccgaaaaagcatgtctcaagcttattcctcAAATGGATGTATCTAGCACTAACTtgatcctacatacatccatTTGAGGGACAAGCTTTTTCGGatggagggagtagtaattttgatatacacactgaagttgcta	3'	Group 1	159.292	166.161	114.397	163.47	159.482	216.941	226.23	183.78	Medium
98	172	tae-MIR1135-p5_1ss16TA	ATTACTTGTCTCGGAAATGGA	21	LT934111.1	+	436256026	436256134	ctactccctccattcggaATTACTTGTCTCGGATATGGAtgtatctagaactaaaatacgtctagatacatctatttctgcgaCAAGTAATTCCGAACGGAGGGAGTag	5'	Group 1	2832.05	2280.01	2548.72	2633.51	2760.58	4720.22	4755.27	2720.45	High
98	173	tae-MIR1135-p3_1ss11CG	CAAGTAATTCGGAACGGAGGGAGT	24	LT934111.1	+	436256026	436256134	ctactccctccattcggaATTACTTGTCTCGGATATGGAtgtatctagaactaaaatacgtctagatacatctatttctgcgaCAAGTAATTCCGAACGGAGGGAGTag	3'	Group 1	3228.94	3174.57	2459.09	2751.65	2604.15	1993.42	3349.17	3090.28	High
99	174	tae-MIR1136-p5_1ss12CG	TCCCTCCGTTCGGAATTACTTGTC	24	LT934121.1	-	10607422	10607528	tacTCCCTCCGTTCCGAATTACTTGTCgcaggtatggatgtatctagatgtATTTTAGTTCTAAATACATCCATTtctgcgacgagtaatttgaaacggagggagta	5'	Group 1	1473.15	1590.29	1285.76	1581.9	1541.3	1791.76	1958.99	1772.97	High
99	175	tae-MIR1136-p3_1ss13AG	ATTTTAGTTCTAGATACATCCATT	24	LT934121.1	-	10607422	10607528	tacTCCCTCCGTTCCGAATTACTTGTCgcaggtatggatgtatctagatgtATTTTAGTTCTAAATACATCCATTtctgcgacgagtaatttgaaacggagggagta	3'	Group 1	1042.56	844.914	615.376	1002.72	849.671	954.055	1317.88	1082.55	High
100	176	tae-MIR1137a-p5_2ss14GA21CT	TCCGTTCCAAAATAGATGACT	21	LT934123.1	+	180642582	180642729	cacgatgacgacgattacatagccttgtactcccTCCGTTCCAAAATGGATGACCcaagtttgtactaaagttagtacaaagttgagtCATCTATTCTGGAACGGAGGGAGTagtagtaatacaacgttgctagtgataaggaaaatc	5'	Group 1	2273.93	1885.77	2461.5	1906.64	3707.95	2393.67	2842.6	3165.83	High
100	177	tae-MIR1137a-p3_1ss9CT	CATCTATTTTGGAACGGAGGGAGT	24	LT934123.1	+	180642582	180642729	cacgatgacgacgattacatagccttgtactcccTCCGTTCCAAAATGGATGACCcaagtttgtactaaagttagtacaaagttgagtCATCTATTCTGGAACGGAGGGAGTagtagtaatacaacgttgctagtgataaggaaaatc	3'	Group 1	3820.32	3934.83	4009.8	3305.21	4587.07	2633.52	4261.51	4419.71	High
101	178	tae-MIR1138-p5_1ss13AC	TAAGCTGATGTCCACTCTGTTTGT	24	LT934111.1	-	531978831	531979024	atcttgtataggtctgtctaggacacatctaaatgtgacataactatgtcacatcTAAGCTGATGTCCACTCTGTTTGTggtctattttttttatcctagtttttttatttcttattgctacattatatatTTGTAGGAGCTTAGATGTGACATCcttaaaaacatctagatgtgaattaaacaaactgatctt	5'	Group 1	102.018	115.999	67.0602	116.109	91.5942	98.4768	111.32	181.832	Medium
101	179	tae-MIR1138-p3_1ss5AG	TTGTGGGAGCTTAGATGTGACATC	24	LT934111.1	-	531978831	531979024	atcttgtataggtctgtctaggacacatctaaatgtgacataactatgtcacatcTAAGCTGATGTCCACTCTGTTTGTggtctattttttttatcctagtttttttatttcttattgctacattatatatTTGTAGGAGCTTAGATGTGACATCcttaaaaacatctagatgtgaattaaacaaactgatctt	3'	Group 1	300.686	200.647	127.546	261.755	175.645	135.527	224.794	219.497	Medium
102	180	tae-MIR1139-p5_1ss2GA	AATGGAGAGTAACATACACTAGTA	24	LT934122.1	-	566567664	566567880	gccacAGTGGAGAGTAACATACACTAGTAacatacacatatccctagaactatataactaccttcatagtgggtagcaacataagtgtggtatcatgcaaagcttcATTTATTAGGTTATAGACTCATATtgcattgggacatgtgatgttatagtaactagctaagttactcaaactacctctctcctcgatgttactattgaagttactcccact	5'	Group 1	76.9612	81.513	115.712	119.165	99.1372	80.9265	140.766	225.991	Medium
102	181	tae-MIR1139-p3_2ss13AG23AC	ATTTATTAGGTTGTAGACTCATCT	24	LT934122.1	-	566567664	566567880	gccacAGTGGAGAGTAACATACACTAGTAacatacacatatccctagaactatataactaccttcatagtgggtagcaacataagtgtggtatcatgcaaagcttcATTTATTAGGTTATAGACTCATATtgcattgggacatgtgatgttatagtaactagctaagttactcaaactacctctctcctcgatgttactattgaagttactcccact	3'	Group 1	477.875	205.35	226.164	343.235	332.972	604.511	692.337	337.688	Medium
103	182	ata-miR1432-5p_L+1R-1	ATCAGGAGAGATGACACCGAC	21	LT934114.1	+	205394346	205394455	ggtcctgtgATCAGGAGAGATGACACCGACaccgatcagatgggtcggcttaaccaggccgtgcatccgtctgttcggagTTGGTGTCACCTCGCCTGAACatagggctc	5'	Group 1	962.015	7359.68	8109.02	10337.8	7416.97	1712.13	705.982	4454.89	High
103	183	ata-miR1432-3p	TTGGTGTCACCTCGCCTGAAC	21	LT934114.1	+	205394346	205394455	ggtcctgtgATCAGGAGAGATGACACCGACaccgatcagatgggtcggcttaaccaggccgtgcatccgtctgttcggagTTGGTGTCACCTCGCCTGAACatagggctc	3'	Group 1	99.3336	782.211	623.265	900.356	484.91	451.433	149.384	396.134	High
104	184	tae-miR1847-5p	ACCTGCAGTTGGGCCAATGAC	21	LT934119.1	-	325566627	325566719	ccgtaactgtACCTGCAGTTGGGCCAATGACatgtgggcctaacagacggctggcccACATGCCATTGATCCAACTGTaggtgcagttacggc	5'	Group 1	789.3	810.427	1241.27	1380.07	1086.2	578.185	561.626	838.376	High
104	185	tae-MIR1847-p3_2ss13TC21TC	ACATGCCATTGACCCAACTGC	21	LT934119.1	-	325566627	325566719	ccgtaactgtACCTGCAGTTGGGCCAATGACatgtgggcctaacagacggctggcccACATGCCATTGATCCAACTGTaggtgcagttacggc	3'	Group 1	153.922	180.269	178.827	247.496	165.947	125.777	72.5374	157.155	Medium
105	186	tae-MIR2275-p5	AGTGTTGGATGGGACCAAATC	21	LT934124.1	+	74018869	74019133	aattttggcagatgaatttgAGTGTTGGATGGGACCAAATCttaccgccgggtgtggcaagatttggtttcctccaatatcttatgttcatatgtcagacactgagtgttagctacaacaagtgatagttggatggacacctgggcctgtctcaagaaccaaacctcgcaagctgaatgtgagatttggatggaaccaaatcttcagctatagtggcacaagaTTTGGTTTCCTCCAATATCTCGtcttcaactgtccctgatga	5'	Group 1	0	0	0	0	0	0	2.15458	0	Low
105	187	tae-miR2275-3p	TTTGGTTTCCTCCAATATCTCG	22	LT934124.1	+	74018869	74019133	aattttggcagatgaatttgAGTGTTGGATGGGACCAAATCttaccgccgggtgtggcaagatttggtttcctccaatatcttatgttcatatgtcagacactgagtgttagctacaacaagtgatagttggatggacacctgggcctgtctcaagaaccaaacctcgcaagctgaatgtgagatttggatggaaccaaatcttcagctatagtggcacaagaTTTGGTTTCCTCCAATATCTCGtcttcaactgtccctgatga	3'	Group 1	5.36938	0	0	0	0	0	0	0	Low
106	188	bdi-MIR2275a-p5	AGTGTTGGATGGGACCAAATC	21	LT934123.1	-	117067910	117068011	gagaattttggcagatgaatttgAGTGTTGGATGGGACCAAATCttaccgccgggtgtggcaagatttggtttcctccaatatcttatgttcatatgtcaga	5'	Group 1	0	0	0	0	0	0	2.15458	0	Low
107	189	ata-MIR2275a-p5_1ss7CG	AGTGTTGGAGGAAAGCAAACT	21	LT934111.1	-	546178990	546179087	gcactgaaagtgAGTGTTGGAGGAAAGCAAACTgggaaatccatctcaaagtgctgaggtttccagtttgtttttctccaatatctcattttcggtag	5'	Group 1	0	0	0	0	0	0	5.02734	3.8964	Low
108	190	tae-MIR5049-p5_1ss8AG	ATTACTTGTCTTAGATTTGTC	21	LT934124.1	+	589783622	589783735	acggaaggatgtacttcctccaatccgtATTACTTATCTTAGATTTGTCtagatacatacatttatacaaatttaagacgaaTAATATGGATCGGAGGGAGTAcctgataataa	5'	Group 1	71.5918	74.459	98.1796	108.81	59.4464	207.516	93.9634	164.407	Medium
108	191	tae-MIR5049-p3_2ss11CT18AG	TAATATGGATTGGAGGGGGTA	21	LT934124.1	+	589783622	589783735	acggaaggatgtacttcctccaatccgtATTACTTATCTTAGATTTGTCtagatacatacatttatacaaatttaagacgaaTAATATGGATCGGAGGGAGTAcctgataataa	3'	Group 1	251.466	114.432	281.39	159.905	206.895	180.378	248.494	90.2666	Medium
109	192	hvu-MIR5050-p5	TTTTGCCGGTTGAACGACCTCA	22	LT934123.1	-	60557918	60558025	gtTTTTGCCGGTTGAACGACCTCAccatgtcgaccgcctcttcctcgacaagtgccagggagatctgctcgtgCCATGATGAGGTCGTTCAACCagcaaaacggcggc	5'	Group 1	897.582	1351.23	677.176	960.448	635.771	1130.05	718.91	618.878	High
109	193	tae-MIR5050-p3	CCATGATGAGGTCGTTCAACC	21	LT934123.1	-	60557918	60558025	gtTTTTGCCGGTTGAACGACCTCAccatgtcgaccgcctcttcctcgacaagtgccagggagatctgctcgtgCCATGATGAGGTCGTTCAACCagcaaaacggcggc	3'	Group 1	359.749	609.78	349.765	446.104	171.335	341.256	107.729	311.063	Medium
110	194	tae-miR5062-5p	TGAACCTTAGGGAACAGCCGCAT	23	LT934120.1	+	652391233	652391390	cgtagcttctTGAACCTTAGGGAACAGCCGCATaacaccattaacttgaaaaccacttaccttatcccaaaactgctcctaccacaatataaggggtaaggaatggtttttggtttgtgaggtcatGCGGATTTTTCACCAAGGTTCAAGtggttatc	5'	Group 1	5270.95	10217.3	5583.09	8219.32	5409.44	5819.88	3659.19	8275.96	High
110	195	ata-miR5062a-3p_2ss2TC18AG	GCGGATTTTTCACCAAGGTTCAAG	24	LT934120.1	+	652391233	652391390	cgtagcttctTGAACCTTAGGGAACAGCCGCATaacaccattaacttgaaaaccacttaccttatcccaaaactgctcctaccacaatataaggggtaaggaatggtttttggtttgtgaggtcatGCGGATTTTTCACCAAGGTTCAAGtggttatc	3'	Group 1	1227.8	3749.6	859.948	3382.45	964.433	3053.76	1042.81	2617.08	High
111	196	bdi-MIR5067-p5_2ss13TC17CT	CGATCCATATTACTTGTCGCT	21	LT934124.1	+	708847649	708847734	tactccctcCGTTCCATATTACTTGTCGCTgatttagtacaactttgtactaaatcagcGACAAGTAATATGGAACGGAGGGAgta	5'	Group 1	16.1082	0	10.5192	6.11102	7.54305	10.7252	3.59096	5.8446	Medium
111	197	bdi-MIR5067-p3_2ss6CG17AC	GACAAGTAATATGGATCGGAGGGA	24	LT934124.1	+	708847649	708847734	tactccctcCGTTCCATATTACTTGTCGCTgatttagtacaactttgtactaaatcagcGACAAGTAATATGGAACGGAGGGAgta	3'	Group 1	0	0	0	0	0	0	14.3638	0	Medium
112	198	tae-MIR5084-p5	ATCCTCTGCAGTACCGTATGGTGC	24	LT934111.1	+	492238387	492238515	aaaaaaggggtttagATCCTCTGCAGTACCGTATGGTGCtgtagtatggataacatgtggggccaggtctcacctggcagtgactgtacaacatcatACAGTACTGCAGAGGATCCTAACCccttaaaa	5'	Group 1	9.84387	17.2431	10.5192	7.12952	16.1637	32.1756	28.7277	85.7208	Medium
112	199	tae-miR5084_L-2R+2	ACAGTACTGCAGAGGATCCTAACC	24	LT934111.1	+	492238387	492238515	aaaaaaggggtttagATCCTCTGCAGTACCGTATGGTGCtgtagtatggataacatgtggggccaggtctcacctggcagtgactgtacaacatcatACAGTACTGCAGAGGATCCTAACCccttaaaa	3'	Group 1	13.4235	29.7836	22.3534	41.7586	32.3274	32.1756	58.8917	71.434	Medium
113	200	ata-MIR5084-p5_1ss6GA	TCACTACCATGTGGGACCTGGCCC	24	LT934124.1	+	570558930	570559049	gacgggttaggatcctctgcagtactgcacggtgctatacagTCACTGCCATGTGGGACCTGGCCCcacatgtcatcgacactacagcaccatATGGTACTGCAGAGGATCTCAACCcct	5'	Group 1	20.5826	17.2431	0	47.8696	12.9309	28.2755	43.0915	88.3184	Medium
113	201	ata-MIR5084-p3	ACGGTACTGCAGAGGATCTCAACC	24	LT934124.1	+	570558930	570559049	gacgggttaggatcctctgcagtactgcacggtgctatacagTCACTGCCATGTGGGACCTGGCCCcacatgtcatcgacactacagcaccatATGGTACTGCAGAGGATCTCAACCcct	3'	Group 1	10.7388	53.297	14.464	22.4071	38.7928	48.7509	57.4553	66.8882	Medium
114	202	ata-miR5168-5p	GGGTTGTTGTCTGGTTCAAGG	21	LT934119.1	+	411834627	411834748	agttaggttaaggGGGTTGTTGTCTGGTTCAAGGtctccacatacataatatacatggagagcatgatatggattgtatgatttggtgaccTCGGACCAGGCTTCAATCCCTttaaccagca	5'	Group 1	449.239	362.106	527.277	276.014	574.349	292.505	527.871	346.13	Medium
114	203	ata-miR5168-3p	TCGGACCAGGCTTCAATCCCT	21	LT934119.1	+	411834627	411834748	agttaggttaaggGGGTTGTTGTCTGGTTCAAGGtctccacatacataatatacatggagagcatgatatggattgtatgatttggtgaccTCGGACCAGGCTTCAATCCCTttaaccagca	3'	Group 1	25575.5	31262.6	26017	27654.6	24125.1	28759.4	20943.4	27768.4	High
115	204	tae-MIR5175-p5_1ss1AT	TTTACTCGTCGTGGTTTTAGT	21	LT934113.1	-	266768781	266768865	actccctctgttccaaATTACTCGTCGTGGTTTTAGTccaaatttgaactaaaaccatGACGAGTAATTTGGAACGGAGggagta	5'	Group 1	615.689	313.512	515.443	430.827	535.556	686.412	709.932	405.875	Medium
115	205	tae-MIR5175-p3_1ss19GA	GACGAGTAATTTGGAACGAAG	21	LT934113.1	-	266768781	266768865	actccctctgttccaaATTACTCGTCGTGGTTTTAGTccaaatttgaactaaaaccatGACGAGTAATTTGGAACGGAGggagta	3'	Group 1	1448.09	1441.11	1223.74	1571.38	1295.25	1078.37	1609.59	1504.01	High
116	206	bdi-MIR5200a-p5_1ss10GT	GAGCCTTAGTGAATATCTACA	21	LT934124.1	+	8934715	8934813	aaagcagtcGAGCCTTAGTGAATATCTACAccagtaagtttttttcttcatgccagaaatacttaacagTGTAGATACTCCCTAAGGCTTggtggtatt	5'	Group 1	61.7479	42.3241	71.8815	33.9501	61.0628	51.6759	50.9916	28.3571	Medium
116	207	bdi-miR5200a-3p	TGTAGATACTCCCTAAGGCTT	21	LT934124.1	+	8934715	8934813	aaagcagtcGAGCCTTAGTGAATATCTACAccagtaagtttttttcttcatgccagaaatacttaacagTGTAGATACTCCCTAAGGCTTggtggtatt	3'	Group 1	2104.2	3223.94	2030.65	3532.85	1982.39	3127.69	1936.6	2230.69	High
117	208	tae-MIR5200-p5	TAAGCCTTAGTGAATATCTAC	21	LT934124.1	+	8934124	8934216	actaatTAAGCCTTAGTGAATATCTACactagtaagtttttcttcatgtttgaaatgcttagcatTGTAGATACTCCCTAAGGCTTgggtggt	5'	Group 1	2127.17	1939.85	2247.39	2254.29	1683.36	1979.77	1738.38	1463.53	High
117	209	tae-miR5200	TGTAGATACTCCCTAAGGCTT	21	LT934124.1	+	8934124	8934216	actaatTAAGCCTTAGTGAATATCTACactagtaagtttttcttcatgtttgaaatgcttagcatTGTAGATACTCCCTAAGGCTTgggtggt	3'	Group 1	2104.2	3223.94	2030.65	3532.85	1982.39	3127.69	1936.6	2230.69	High
118	210	ata-miR5200-5p	AAGCCTTAGTGAATATCTACA	21	LT934123.1	-	70159978	70160076	ttaagcactaAAGCCTTAGTGAATATCTACActagtaagtttttcttcatgttggaaatgcttagcatTGTAGATACTCCCTAAGGCTTgggtggtatt	5'	Group 1	560.206	746.941	658.987	876.252	549.745	1007.68	460.002	609.57	High
118	211	ata-miR5200-3p	TGTAGATACTCCCTAAGGCTT	21	LT934123.1	-	70159978	70160076	ttaagcactaAAGCCTTAGTGAATATCTACActagtaagtttttcttcatgttggaaatgcttagcatTGTAGATACTCCCTAAGGCTTgggtggtatt	3'	Group 1	2104.2	3223.94	2030.65	3532.85	1982.39	3127.69	1936.6	2230.69	High
119	212	tae-MIR5384-p5	TTCGCCGGTCGCGCGTTCCCC	21	LT934111.1	-	38971355	38971420	tgccgaccccTTCGCCGGTCGCGCGTTCCCCttgcggTGAGCGCGCCGCCGTCGAATGgatcggtg	5'	Group 1	1069.4	642.699	1155.8	654.897	1130.38	956.492	850.339	813.699	High
119	213	tae-miR5384-3p_1ss12CT	TGAGCGCGCCGTCGTCGAATG	21	LT934111.1	-	38971355	38971420	tgccgaccccTTCGCCGGTCGCGCGTTCCCCttgcggTGAGCGCGCCGCCGTCGAATGgatcggtg	3'	Group 1	31.3214	14.108	35.5024	42.7771	26.9395	40.9507	35.9096	35.717	Medium
120	214	hvu-MIR6191-p5	ATTCTTGTCTTAGATTTGTCTAGA	24	LT934120.1	-	473894645	473894724	ATTCTTGTCTTAGATTTGTCTAGAtatggatgtatcaagtcttgatacatccgtatctagacaaatctaagacaagaatt	5'	Group 1	175.847	137.161	144.859	171.448	140.265	190.453	139.569	220.904	Medium
121	215	tae-miR6197-5p	TCTGTAAACAAATGTAGGACG	21	LT934111.1	+	178682924	178683014	aagtactcccTCTGTAAACAAATGTAGGACGtttttgcagtttaaattaaactgctaaaacatcTTACATTTGTGTACAGAGGGAatatat	5'	Group 1	47.877	45.4592	71.0049	19.3515	34.4825	57.526	64.2782	46.7568	Medium
121	216	tae-MIR6197-p3	TTACATTTGTGTACAGAGGGA	21	LT934111.1	+	178682924	178683014	aagtactcccTCTGTAAACAAATGTAGGACGtttttgcagtttaaattaaactgctaaaacatcTTACATTTGTGTACAGAGGGAatatat	3'	Group 1	23.2673	26.6485	51.2813	29.5366	33.4049	4.87509	12.9275	37.0158	Medium
122	217	tae-miR7757-5p_1ss2TC	ACAAAACCTTCAGCTATCCATC	22	LT934115.1	+	702165265	702165608	tgcattatatATAAAACCTTCAGCTATCCATCtccatatcagtccgtctctcttaattttgtaatcttttggaaatatgcttaaatatcctcgaacataagaacgagccacacatgctgcaccaatactgtgaaaagtagcatagaatgagtaaaagaggctcttgacttttagattatgcaagagctttgatctacaagtcaacccttttttactaactactagtagctttgatctgccttcttatctataggattagttattatgtttaactatgtttttagaagattaagcaagcttattcgatatgtaaaTGGATAGTTTGAGGTTTTATTTataatgat	5'	Group 1	151153	161761	127786	114017	151676	107038	120750	129743	High
122	218	tae-MIR7757-p3_1ss19AG	TGGATAGTTTGAGGTTTTGTTT	22	LT934115.1	+	702165265	702165608	tgcattatatATAAAACCTTCAGCTATCCATCtccatatcagtccgtctctcttaattttgtaatcttttggaaatatgcttaaatatcctcgaacataagaacgagccacacatgctgcaccaatactgtgaaaagtagcatagaatgagtaaaagaggctcttgacttttagattatgcaagagctttgatctacaagtcaacccttttttactaactactagtagctttgatctgccttcttatctataggattagttattatgtttaactatgtttttagaagattaagcaagcttattcgatatgtaaaTGGATAGTTTGAGGTTTTATTTataatgat	3'	Group 1	4006.46	4367.22	3992.05	2829.4	4068.94	3079.11	1827.08	2891.13	High
123	219	stu-MIR8005a-p3_1ss5GA	GTTTAGGGTTTAGGGTTTAGGGTT	24	LT934117.1	+	329188885	329188999	gtttagggtttagggtttatggtttggggtttagggtttagggttaggtagGTTTAGGGTTTAGGGTTTAGGGTTtaggttttagggtttagggtttagggtttagtgtttgggt	3'	Group 1	5.36938	9.40535	0	0	0	0	0	4.5458	Low
124	220	tae-miR9652-5p	CCTGTTTGTCATTAAGTTTCTT	22	LT934114.1	-	720073083	720073191	agatgtgtttgtcgCCTGTTTGTCATTAAGTTTCTTagtgcctttgccatcctagtgaaaggtcaaaaggtactTAGAAGCTTAATGAGAACATGtgactaacgtactt	5'	Group 1	2526.3	1603.61	3075.56	953.318	3213.34	907.741	1826.36	1328.02	High
124	221	tae-MIR9652-p3	TAGAAGCTTAATGAGAACATG	21	LT934114.1	-	720073083	720073191	agatgtgtttgtcgCCTGTTTGTCATTAAGTTTCTTagtgcctttgccatcctagtgaaaggtcaaaaggtactTAGAAGCTTAATGAGAACATGtgactaacgtactt	3'	Group 1	104.703	25.0809	111.767	69.2582	95.9045	161.853	173.084	75.9798	Medium
125	222	tae-miR9653b_L+3R-1	CCATGGCCAAGGTCTCTTGAGGC	23	LT934112.1	+	673017639	673017698	ccacggCCATGGCCAAGGTTTCTTGAGGCtTGCCCTTGAAGACTTTGGCCATGTCcatgg	5'	Group 1	146.763	253.944	186.717	259.718	219.826	281.78	159.439	281.84	Medium
125	223	tae-MIR9653b-p3_1ss3GC	TGCCCTTGAAGACTTTGGCCATGTC	25	LT934112.1	+	673017639	673017698	ccacggCCATGGCCAAGGTTTCTTGAGGCtTGCCCTTGAAGACTTTGGCCATGTCcatgg	3'	Group 1	62.6428	51.7294	159.104	75.3692	153.016	21.4504	83.3102	99.3582	Medium
126	224	tae-MIR9654b-p5_1ss21AG	AAGCCTTGAGGAATAGGGTAGACT	24	LT934112.1	+	653005106	653005230	atgctcacatgcacgttggtttgcttcAAGCCTTGAGGAATAGGGTAGACTgcacggagctatgtgcagtgcagtttacactaTTCCGAAAGGCTTGAAGCGAATtaactagcattgtgcctctt	5'	Group 1	19.6877	0	18.4087	5.09251	0	4.38758	19.3912	23.3784	Medium
126	225	tae-miR9654b-3p	TTCCGAAAGGCTTGAAGCGAAT	22	LT934112.1	+	653005106	653005230	atgctcacatgcacgttggtttgcttcAAGCCTTGAGGAATAGGGTAGACTgcacggagctatgtgcagtgcagtttacactaTTCCGAAAGGCTTGAAGCGAATtaactagcattgtgcctctt	3'	Group 1	1029.13	418.538	829.705	331.013	1186.41	176.478	753.383	330.869	High
127	226	tae-MIR9654a-p5_1ss9TA	AAGCCTTGAGGAATAGGGTAGACT	24	LT934116.1	-	830422569	830422674	tgcacgttggttcgcttcAAGCCTTGTGGAATAGGGTAGACTgcatggagctatgtgcagtgcagtttacactaTTCTGAAAGGCTTGAAGCGAATtaactagcat	5'	Group 1	19.6877	0	18.4087	5.09251	0	4.38758	19.3912	23.3784	Medium
127	227	tae-miR9654a-3p	TTCTGAAAGGCTTGAAGCGAAT	22	LT934116.1	-	830422569	830422674	tgcacgttggttcgcttcAAGCCTTGTGGAATAGGGTAGACTgcatggagctatgtgcagtgcagtttacactaTTCTGAAAGGCTTGAAGCGAATtaactagcat	3'	Group 1	25.952	0	15.7789	10.185	56.0341	4.87509	68.9464	25.0019	Medium
128	228	tae-MIR9655-p5	TCGGCTACTTCCTTTCCCTTGC	22	LT934122.1	+	115271179	115271300	cgggtgatccgtctcaggcgTCGGCTACTTCCTTTCCCTTGCcagtgcgccatgccggcgggtgcacccctcttgcacaggCAAGGGAAGGAAGTAGCCAACgtcttgggcggatctagcat	5'	Group 1	200.457	177.134	127.546	203.701	221.981	95.5517	208.276	98.0594	Medium
128	229	tae-miR9655-3p	CAAGGGAAGGAAGTAGCCAAC	21	LT934122.1	+	115271179	115271300	cgggtgatccgtctcaggcgTCGGCTACTTCCTTTCCCTTGCcagtgcgccatgccggcgggtgcacccctcttgcacaggCAAGGGAAGGAAGTAGCCAACgtcttgggcggatctagcat	3'	Group 1	0	18.8107	0	22.4071	5.38789	0	12.2093	0	Medium
129	230	tae-MIR9658-p5	TCCCAGAATTTTGAGAATCGC	21	LT934122.1	+	64341086	64341234	tctggtaacaatagattgggattcaggcgcagttcttttgaccgattcTCCCAGAATTTTGAGAATCGCacctcctaaaccaaataggtttaagattgtgagaacggtctgattctcATCGTTCTGGGTGAATAGGCCaaaaaaaccag	5'	Group 1	50.1143	15.6756	40.7621	54.9991	53.8789	18.5253	72.5374	27.9242	Medium
129	231	tae-miR9658-3p	ATCGTTCTGGGTGAATAGGCC	21	LT934122.1	+	64341086	64341234	tctggtaacaatagattgggattcaggcgcagttcttttgaccgattcTCCCAGAATTTTGAGAATCGCacctcctaaaccaaataggtttaagattgtgagaacggtctgattctcATCGTTCTGGGTGAATAGGCCaaaaaaaccag	3'	Group 1	289.052	206.918	362.914	190.46	526.936	98.4768	295.895	250.019	Medium
130	232	tae-MIR9659-p5	TGCTGGGAAAACTATTGAACT	21	LT934122.1	-	42376507	42376627	tccaggcctagttggggtggaTGCTGGGAAAACTATTGAACTagataagttacaactcatctcgaagtaacttgtctggTCCAATGGTTGTTCACGGCATCcacaaagggcctggctatcc	5'	Group 1	20.5826	0	17.0938	11.2035	0	8.77516	17.2366	5.1952	Medium
130	233	tae-miR9659-3p	TCCAATGGTTGTTCACGGCATC	22	LT934122.1	-	42376507	42376627	tccaggcctagttggggtggaTGCTGGGAAAACTATTGAACTagataagttacaactcatctcgaagtaacttgtctggTCCAATGGTTGTTCACGGCATCcacaaagggcctggctatcc	3'	Group 1	1867.65	1188.21	2685.04	1199.8	639.004	840.465	828.075	1157.23	High
131	234	tae-miR9660-5p_L+1	CTTGCGAGCAACGGATGAATC	21	LT934122.1	+	642573020	642573107	gctctttctCTTGCGAGCAACGGATGAATCagcctcgttatccaatccagaggtggctgaTTTCTCCTTTGCTCGAGTagagaaagag	5'	Group 1	86.8051	34.4863	65.7453	75.3692	146.551	175.503	156.566	148.063	Medium
131	235	tae-MIR9660-p3	TTTCTCCTTTGCTCGAGT	18	LT934122.1	+	642573020	642573107	gctctttctCTTGCGAGCAACGGATGAATCagcctcgttatccaatccagaggtggctgaTTTCTCCTTTGCTCGAGTagagaaagag	3'	Group 1	0	0	0	0	0	4.87509	0	0	Low
132	236	tae-miR9661-5p_1ss14GA	TGAAGTAGAGCAGAGACCTCA	21	LT934117.1	+	607648117	607648193	ttggggaagaTGAAGTAGAGCAGGGACCTCAcgctcaagaagcggtgAGGTGCCTGACCTACTTCATCttcaccaac	5'	Group 1	25.952	31.3512	59.1707	6.11102	2272.61	443.633	2675.98	240.928	High
132	237	tae-MIR9661-p3	AGGTGCCTGACCTACTTCATC	21	LT934117.1	+	607648117	607648193	ttggggaagaTGAAGTAGAGCAGGGACCTCAcgctcaagaagcggtgAGGTGCCTGACCTACTTCATCttcaccaac	3'	Group 1	0	0	0	0	52.8013	18.5253	62.4827	7.7928	Medium
133	238	tae-MIR9662b-p5_1ss9CG	GCGGCTCTGTGGTGTTCAAGC	21	LT934121.1	-	110886062	110886161	tcggggagcccgGCGGCTCTCTGGTGTTCAAGCaggaacctcatgctaccggcagcatgcggcgcttgcTTGAACATCCCAGAGCCACCGgcgtgccaaa	5'	Group 1	4352.78	4077.22	4717.88	7227.29	4867.42	10374.2	7459.86	5590.04	High
133	239	tae-miR9662a-3p	TTGAACATCCCAGAGCCACCG	21	LT934121.1	-	110886062	110886161	tcggggagcccgGCGGCTCTCTGGTGTTCAAGCaggaacctcatgctaccggcagcatgcggcgcttgcTTGAACATCCCAGAGCCACCGgcgtgccaaa	3'	Group 1	14602	19652.5	16616.5	10116.8	13751	5853.03	7455.55	10306.6	High
134	240	tae-MIR9664-p5	ACGGCATAGAGGCACTGCAAA	21	LT934112.1	+	334672592	334672709	ggtctgatggttaacgaaaccACGGCATAGAGGCACTGCAAAcatccgagatgagcaaactaagcttgtccgtagttTGCAGTCCTCGATGTCGTAGttttgtttttccatctattgt	5'	Group 1	96.6489	1109.83	378.693	1238.5	432.109	305.181	722.501	496.142	High
134	241	tae-miR9664-3p_L-1	TGCAGTCCTCGATGTCGTAG	20	LT934112.1	+	334672592	334672709	ggtctgatggttaacgaaaccACGGCATAGAGGCACTGCAAAcatccgagatgagcaaactaagcttgtccgtagttTGCAGTCCTCGATGTCGTAGttttgtttttccatctattgt	3'	Group 1	838.519	2592.74	1739.62	3444.58	2372.83	2481.42	5509.25	2215.75	High
135	242	tae-MIR9665-p5_1ss24TC	GTTTGACTTTGCACTGCTAGCGGC	24	LT934113.1	+	717895035	717895165	taataatttgGTTTGACTTTGCACTGCTAGCGGCggcactgccgcactgcccggtcagtgtaagctcattacactgtccgggcagtgcggccgtgcacTGCTAGCAGTGTAAACTCAAATCAtatcattac	5'	Group 1	8.94897	0	15.7789	0	0	0	0	0	Medium
135	243	tae-miR9665-3p_L+1	TGCTAGCAGTGTAAACTCAAATCA	24	LT934113.1	+	717895035	717895165	taataatttgGTTTGACTTTGCACTGCTAGCGGCggcactgccgcactgcccggtcagtgtaagctcattacactgtccgggcagtgcggccgtgcacTGCTAGCAGTGTAAACTCAAATCAtatcattac	3'	Group 1	0	0	0	0	0	0	5.74553	0	Low
136	244	tae-miR9666a-3p	CGGTAGGGCTGTATGATGGCGA	22	LT934115.1	-	3395224	3395321	tcattcggattcgccatcatacgcccaaccgtgcatttgatatgcatatatatgcatcacgagccaCGGTAGGGCTGTATGATGGCGAtaccgattgg	3'	Group 1	10.7388	15.6756	9.20434	11.2035	12.9309	9.75018	7.90011	9.4163	Medium
137	245	tae-miR9666b-3p	CGGTTGGGCTGTATGATGGCGA	22	LT934111.1	+	554636535	554636632	tcattcggattcgccatcatacgtccaaccgtgcatttgatatgcatatatatgcatcacgagccaCGGTTGGGCTGTATGATGGCGAtaccgattgg	3'	Group 1	36.6908	67.405	24.9832	84.5357	17.2413	31.2006	16.5184	37.9899	Medium
138	246	tae-MIR9668-p5_1ss23AG	CAAGTATTTTCGGACGGAGGGAGT	24	LT934112.1	-	81365469	81365608	agatacatccattccaatgaCAAGTATTTTAGGACGGAGGGAATacaagattcgactccatgaagtagctttacctctagcaatagaagaaaaaaaaacTCCCTCTGTCCGGAAATACTTGTCggacaaattgatgtatc	5'	Group 1	2276.17	1866.18	1606.81	2000.34	1535.55	1746.74	2237.53	1776.76	High
138	247	tae-MIR9668-p3_1ss7TC	TCCCTCCGTCCGGAAATACTTGTC	24	LT934112.1	-	81365469	81365608	agatacatccattccaatgaCAAGTATTTTAGGACGGAGGGAATacaagattcgactccatgaagtagctttacctctagcaatagaagaaaaaaaaacTCCCTCTGTCCGGAAATACTTGTCggacaaattgatgtatc	3'	Group 1	942.327	706.968	904.655	842.302	990.295	761.489	1345.17	835.129	High
139	248	tae-MIR9670-p5	TTCTTCAAGTACTCCACTTTT	21	LT934121.1	-	110885937	110886015	cctgaacgtcTTCTTCAAGTACTCCACTTTTtttttcttgcggagaaaaAGGTGGAATACTTGAAGAAGAttttcaggt	5'	Group 1	18477.8	19933.1	23894.5	11678.2	21880.2	16705	16101.1	12612	High
139	249	tae-miR9670-3p	AGGTGGAATACTTGAAGAAGA	21	LT934121.1	-	110885937	110886015	cctgaacgtcTTCTTCAAGTACTCCACTTTTtttttcttgcggagaaaaAGGTGGAATACTTGAAGAAGAttttcaggt	3'	Group 1	507.407	515.726	516.758	623.324	641.159	1409.88	691.619	706.548	High
140	250	tae-MIR9672b-p5	TGAAGGCGATGCTTAATGACA	21	LT934120.1	-	437511232	437511353	gTGAAGGCGATGCTTAATGACAgtcgtggtgtcctaggcgaagacgatgcttaatggccagcatagacatagtcgcctggctcttcTAAGATACCACGACTGTCATTaagcatcatcttcac	5'	Group 1	2076.61	5422.18	2143.3	4137.16	1828.11	3022.55	1295.62	3964.26	High
140	251	tae-MIR9672b-p3_1ss3GA	TAAGATACCACGACTGTCATT	21	LT934120.1	-	437511232	437511353	gTGAAGGCGATGCTTAATGACAgtcgtggtgtcctaggcgaagacgatgcttaatggccagcatagacatagtcgcctggctcttcTAAGATACCACGACTGTCATTaagcatcatcttcac	3'	Group 1	13952.8	21680.9	13037.3	16871	12264.5	16814.7	12502.6	17822.5	High
141	252	tae-MIR9672a-p5	TGCTTAATGACAGTCGTGGTG	21	LT934119.1	+	435495340	435495484	tctgtttgaagtgaagatgaTGCTTAATGACAGTCGTGGTGtcttagaagagccaggcgactatgtctacgctggccattaagcatcgtctttgcctaggacaCCACGACTGTCATTAAGCATCgccttcaccccaaacagagcc	5'	Group 1	402.256	1271.29	498.349	862.672	344.286	574.285	238.44	835.453	High
141	253	tae-miR9672a-3p	CCACGACTGTCATTAAGCATC	21	LT934119.1	+	435495340	435495484	tctgtttgaagtgaagatgaTGCTTAATGACAGTCGTGGTGtcttagaagagccaggcgactatgtctacgctggccattaagcatcgtctttgcctaggacaCCACGACTGTCATTAAGCATCgccttcaccccaaacagagcc	3'	Group 1	824.648	2365.44	971.715	2241.22	664.327	1703.84	470.775	1941.38	High
142	254	tae-miR9673-5p	TAAGAAGCAAATAGCACATG	20	LT934124.1	+	41725591	41725680	cgcctcgaggTAAGAAGCAAATAGCACATGcaggaggtaagaaagaagcaagcgaatgcgTGTGCTCTTTCCTTCTTACCCtcgagccgg	5'	Group 1	46.5347	53.297	95.9881	31.5736	38.7928	118.952	58.1735	52.6014	Medium
142	255	tae-MIR9673-p3	TGTGCTCTTTCCTTCTTACCC	21	LT934124.1	+	41725591	41725680	cgcctcgaggTAAGAAGCAAATAGCACATGcaggaggtaagaaagaagcaagcgaatgcgTGTGCTCTTTCCTTCTTACCCtcgagccgg	3'	Group 1	76.0663	39.1889	57.8558	38.7031	73.2753	76.0514	56.7371	51.3026	Medium
143	256	tae-MIR9674a-p5	ATAGCATCATCCATCCTACCA	21	LT934119.1	-	651138130	651138217	aatttgtccATAGCATCATCCATCCTACCAttcaatggtggctgatgctgcccaacggtgggtaggTGGCTAGTGCTATGGATAgctt	5'	Group 1	8575.36	10949.4	7462.74	5949.58	6478.94	5958.33	5019.8	6967.09	High
143	257	tae-MIR9674a-p3_2	TGGCTGGTGCTATGGATA	18	LT934119.1	-	651138130	651138217	aatttgtccATAGCATCATCCATCCTACCAttcaatggtggctgatgctgcccaacggtgggtaggTGGCTAGTGCTATGGATAgctt	3'	Group 1	0	0	0	0	0	0	5.02734	0	Low
144	258	ata-miR9674c-5p_L+1R-1_1ss9TG	TTGAATTTGTCCATAGCATCA	21	LT934119.1	-	651137969	651138076	atcctctggTTGAATTTTTCCATAGCATCAgcaccggccattcaactctggtggtagtagttgctgccttttggcgctGGTGCTATTGATAAATTCAACcggatggtt	5'	Group 1	463.557	490.646	466.134	297.912	319.502	229.129	238.44	323.401	Medium
144	259	ata-miR9674c-3p	GGTGCTATGGATAAATTCAAC	21	LT934119.1	-	651137969	651138076	atcctctggTTGAATTTTTCCATAGCATCAgcaccggccattcaactctggtggtagtagttgctgccttttggcgctGGTGCTATTGATAAATTCAACcggatggtt	3'	Group 1	620.164	1302.64	691.64	962.485	695.038	859.966	551.571	938.383	High
145	260	tae-miR9674b-5p	ATAGCATCATCCATCCTACCC	21	LT934118.1	-	660673291	660673382	gaacttgtccATAGCATCATCCATCCTACCCttcaacggtggttgccgattccccacggtgggTAAGATGGCTGATGCTATGAAtaacttca	5'	Group 1	139332	128979	130317	103871	103959	94486	76591.2	113375	High
145	261	ata-miR9674a-3p_L-1R+1	TAAGATGGCTGATGCTATGGA	21	LT934118.1	-	660673291	660673382	gaacttgtccATAGCATCATCCATCCTACCCttcaacggtggttgccgattccccacggtgggTAAGATGGCTGATGCTATGAAtaacttca	3'	Group 1	5.36938	7.83779	0	0	26.9395	34.1256	28.0095	12.3386	Medium
146	262	ata-MIR9674b-p5	GTAGGATGGCCGGTGCTATGG	21	LT934118.1	-	658624920	658625057	ggcggctgctgctgccccacggtggGTAGGATGGCCGGTGCTATGGatagcttcaacccgatgttcgtgacacgcccccgtccgtcgtgagtcaagcagggagccaatcctctggcTGAATTTGTCCATAGCATCAGc	5'	Group 1	597.792	661.509	558.835	820.913	686.417	772.214	721.783	618.229	High
146	263	ata-miR9674b-3p	TGAATTTGTCCATAGCATCAG	21	LT934118.1	-	658624920	658625057	ggcggctgctgctgccccacggtggGTAGGATGGCCGGTGCTATGGatagcttcaacccgatgttcgtgacacgcccccgtccgtcgtgagtcaagcagggagccaatcctctggcTGAATTTGTCCATAGCATCAGc	3'	Group 1	21744.2	10803.6	15536.3	6876.42	13627.6	7640.24	13170.9	7307.7	High
147	264	tae-miR9676-5p	TGGATGTCATCGTGGCCGTACA	22	LT934116.1	-	208059262	208059379	cttcacaccgTGGATGTCATCGTGGCCGTACAtgaatcgtcccccacatccagctctgttcaatttcaggcaaagtggacgtttcattgTACGGCCTGATGACATCCACGgcgtggct	5'	Group 1	280.103	1614.58	140.695	845.357	228.447	993.543	303.077	1075.41	High
147	265	tae-MIR9676-p3	TACGGCCTGATGACATCCACG	21	LT934116.1	-	208059262	208059379	cttcacaccgTGGATGTCATCGTGGCCGTACAtgaatcgtcccccacatccagctctgttcaatttcaggcaaagtggacgtttcattgTACGGCCTGATGACATCCACGgcgtggct	3'	Group 1	237.148	968.751	178.827	797.488	186.421	1109.57	290.868	716.289	High
148	266	tae-miR9677a	TGGCCGTTGGTAGAGTAGGAGA	22	LT934115.1	-	74337901	74338003	caaaggcggcctcgcttctcttccactctaccagcagccacgcctcgcccacgaccatggcgTGGCCGTTGGTAGAGTAGGAGAcgagcatggccacctgttc	3'	Group 1	0	10.9729	0	12.222	0	13.6502	0	10.3904	Medium
149	267	tae-miR9678-3p	TCTGGCGAGGGACATACACTGT	22	LT934124.1	+	703686137	703686229	taggatcaTCTGGCGAGGGACATACACTGTacaagtgaatcgcggcgcgccgtgcggcctgtacagtttatgtccccggcagacgatctacga	5'	Group 1	0	7.83779	0	13.2405	9.69821	43.8758	5.74553	26.6254	Medium
150	268	ata-miR9772a-5p	TGAGATGAGATTACCCCATAC	21	LT934119.1	-	611720723	611720814	cagcggccgtTGAGATGAGATTACCCCATACcctatagcggcagcttgactccgtgcacgcgtAGGGGGCAATCTCACCTCAACagccgctc	5'	Group 1	15806.6	9965.75	13892.6	8951.11	12504.8	16784.4	13061.8	10853.1	High
150	269	ata-miR9772a-3p	AGGGGGCAATCTCACCTCAAC	21	LT934119.1	-	611720723	611720814	cagcggccgtTGAGATGAGATTACCCCATACcctatagcggcagcttgactccgtgcacgcgtAGGGGGCAATCTCACCTCAACagccgctc	3'	Group 1	274.734	382.484	299.141	190.46	208.511	174.041	225.871	345.156	Medium
151	270	tae-miR9772	TGAGATGAGATTACCCCATAC	21	LT934120.1	-	653140983	653141070	tagcggccgtTGAGATGAGATTACCCCATACcctatagcggcagctcgactccgcacacgcgtAGGGGGCAATCTCACCTCAACagct	5'	Group 1	15806.6	9965.75	13892.6	8951.11	12504.8	16784.4	13061.8	10853.1	High
151	271	ata-miR9772a-3p	AGGGGGCAATCTCACCTCAAC	21	LT934120.1	-	653140983	653141070	tagcggccgtTGAGATGAGATTACCCCATACcctatagcggcagctcgactccgcacacgcgtAGGGGGCAATCTCACCTCAACagct	3'	Group 1	274.734	382.484	299.141	190.46	208.511	174.041	225.871	345.156	Medium
152	272	tae-miR9773_R+1	TTTGTTTTTATGTTATTTTGTGAAG	25	LT934117.1	-	269842708	269842872	ttgttgttcagaaataggaaagcagaatgaaatccagtcttagtcaaatatttcatatctcttcttatccatttaaacatatggatttagagtagagcatatggatcaatctatttataattataagaatcgaatgtgTTTGTTTTTATGTTATTTTGTGAAGaa	3'	Group 1	25651.3	7068.12	8684.95	3841.79	12559.2	5401.6	21807.9	4960.12	High
153	273	tae-MIR9774-p5	GACAGAAATACCCAATATCTTGCT	24	LT934115.1	-	316608499	316608552	aaGACAGAAATACCCAATATCTTGCTagaACAAGATATTGGGTATTTCTGTCtt	5'	Group 1	236.253	17.2431	77.5794	34.6291	84.0511	94.5767	234.849	42.211	Medium
153	274	tae-miR9774_L+1	ACAAGATATTGGGTATTTCTGTC	23	LT934115.1	-	316608499	316608552	aaGACAGAAATACCCAATATCTTGCTagaACAAGATATTGGGTATTTCTGTCtt	3'	Group 1	5074.96	586.267	3254.39	849.431	4270.44	1053.02	8082.53	780.579	High
154	275	tae-miR9776_L-1R+1_1ss18AG	TGGACGAGGATGTGCAGCTGC	21	LT934120.1	+	607820077	607820164	tagctagagctTGGACGAGGATGTGCAACTGCggtacggtaggaccttcagctacgaccggcagctGCACATCCATGTCCAAGCTCTa	5'	Group 1	9332.89	6934.87	9120.18	9039.21	8288.73	11782.1	9460.02	8635.08	High
154	276	ata-miR9776-3p	GCACATCCATGTCCAAGCTCT	21	LT934120.1	+	607820077	607820164	tagctagagctTGGACGAGGATGTGCAACTGCggtacggtaggaccttcagctacgaccggcagctGCACATCCATGTCCAAGCTCTa	3'	Group 1	22.3724	23.5134	21.0385	18.333	25.8619	10.7252	29.4459	16.8844	Medium
155	277	tae-MIR9777-p5	GTGCCGTGATGATTGCTTTACTTCT	25	LT934122.1	-	117567509	117567621	gctgtttttGTGCCGTGATGATTGCTTTACTTCTgacacctcttgtacgagaagcgccttgatgcgcttcgctgagcagattGCAGCAAACATATCTGAGCACAgtcacacgc	5'	Group 1	6.26428	0	0	0	0	0	5.02734	0	Low
155	278	tae-miR9777_L+2	GCAGCAAACATATCTGAGCACA	22	LT934122.1	-	117567509	117567621	gctgtttttGTGCCGTGATGATTGCTTTACTTCTgacacctcttgtacgagaagcgccttgatgcgcttcgctgagcagattGCAGCAAACATATCTGAGCACAgtcacacgc	3'	Group 1	81.4357	51.7294	153.844	42.7771	81.896	5.85011	58.8917	53.9002	Medium
156	279	tae-miR9778	TGCATCATCTCGAACTCGTCG	21	LT934123.1	+	717697943	717698029	ccTGCATCATCTCGAACTCGTCGgtgcgatagcgtgcagcgtgacatggtgttcatcaccggcgagTTCCAGATGATGCAGGCCTTC	5'	Group 1	61.7479	45.4592	60.4856	29.5366	70.0426	111.152	53.1462	20.7808	Medium
156	280	tae-MIR9778-p3	TTCCAGACGATGCAGGCCTTC	21	LT934123.1	+	717697943	717698029	ccTGCATCATCTCGAACTCGTCGgtgcgatagcgtgcagcgtgacatggtgttcatcaccggcgagTTCCAGATGATGCAGGCCTTC	3'	Group 1	0	0	6.57453	0	0	0	10.0547	0	Medium
157	281	tae-MIR9779-p3	TACCTATGATGAGTTGCGAACT	22	LT934121.1	-	110883094	110883241	ttgtctcatttcatatctgtgtttaagaccaatgatctatattttatgctgtttttaaattgttctTACCTATGATGAGTTGCGAACTgtattgcctacattgtttgaacaatctgtgagaacgtatgcaacgtctgaggatgaacaa	3'	Group 1	59.9581	40.7565	59.1707	30.5551	50.6462	45.8258	68.9464	28.5736	Medium
158	282	tae-MIR9781-p5_1ss9TC	TAGATTTCCACACGGATGTAGTT	23	LT934117.1	-	547610802	547610894	aatatgtgttatatgtcatgaaaagtatattatTAGATTTCTACACGGATGTAGTTTCtaaatatatattttttgtcacatataatacatatt	5'	Group 1	12.5286	0	6.57453	5.09251	14.0085	9.75018	30.1641	11.6892	Medium
158	283	tae-MIR9781-p3_1ss5TC	TTTCCACACGGATGTAGTTTC	21	LT934117.1	-	547610802	547610894	aatatgtgttatatgtcatgaaaagtatattatTAGATTTCTACACGGATGTAGTTTCtaaatatatattttttgtcacatataatacatatt	3'	Group 1	34.0061	10.9729	0	12.222	14.0085	32.1756	39.5005	13.6374	Medium
159	284	tae-MIR9782-p5_2ss6GT23AC	ATACCTTTTGAAAATAGAACATCT	24	LT934116.1	-	256862105	256862241	aggttgtcaattttatcaccctaatataaactatataacacaaaaattATATCTTTTGAAAATAGAACATATgaagtttatattggtatattttttgtAATATATGACTTGTATTAGGTTGGtcaaattgacgacct	5'	Group 1	0	0	0	0	0	0	10.0547	6.494	Medium
159	285	tae-MIR9782-p3_1ss6TA	AATATATGACTTGTATTAGGTTGG	24	LT934116.1	-	256862105	256862241	aggttgtcaattttatcaccctaatataaactatataacacaaaaattATATCTTTTGAAAATAGAACATATgaagtttatattggtatattttttgtAATATATGACTTGTATTAGGTTGGtcaaattgacgacct	3'	Group 1	128.865	100.324	88.0986	111.017	80.8184	133.577	133.584	83.1232	Medium
1	1	bdi-miR156b-5p_R+4	TGACAGAAGAGAGTGAGCACACCA	24	LT934121.1	-	434589821	434589991	gctgcttagctcggcaaggaccggtacgggcgctgggcggTGACAGAAGAGAGTGAGCACACGGccggtcgttacggcaccgcccgggtgtgccgtcgcggccgcgtGCTCACTGCTCTTCCTGTCATCcactctcccgcttcccttccggccttcgccgtggctggctgc	5'	Group 2	68.9071	746.157	48.6515	204.719	20.474	0	3.59096	86.3702	High
1	2	bdi-miR156h-3p	GCTCACTGCTCTTCCTGTCATC	22	LT934121.1	-	434589821	434589991	gctgcttagctcggcaaggaccggtacgggcgctgggcggTGACAGAAGAGAGTGAGCACACGGccggtcgttacggcaccgcccgggtgtgccgtcgcggccgcgtGCTCACTGCTCTTCCTGTCATCcactctcccgcttcccttccggccttcgccgtggctggctgc	3'	Group 2	1167.84	1512.69	1572.63	1195.72	2529.08	889.216	1532.62	1499.47	High
2	3	gma-miR156a_L+1R+2	TTGACAGAAGAGAGTGAGCACCA	23	LT934115.1	+	71681698	71681873	tcaatatgtgatgtgcacaagagaggtgggtgctgtgtgtggaagTTGACAGAAGAGAGTGAGCACCCatggtgtttccttagcatcaaggggcatgccagggagctatgcgtgctcactgctctatctgtcagccactgatcagaccccgtttcttgcatgtaatcacatatcct	5'	Group 2	104.703	1533.07	51.2813	235.274	37.7152	19.5004	5.02734	122.087	High
3	4	mes-miR156a_L+1R+3	TTGACAGAAGAGAGTGAGCACCCA	24	LT934116.1	-	116146582	116146755	acatatgtgatgtgcagaagagaggtgggtgctgtgtgtggaagTTGACAGAAGAGAGTGAGCACCCAtggtgtttccttagcatcaaggggcatgccagggaactatgcgtgctcactgctctatctgtcagccactgatcagaccccatttcttgcatgcaatcacatatcc	5'	Group 2	126.181	1316.75	94.6732	367.679	72.1978	78.9764	50.2734	276.645	High
4	5	gma-miR156a_R+1	TGACAGAAGAGAGTGAGCACT	21	LT934119.1	+	401087676	401087799	aatggcTGACAGAAGAGAGTGAGCACAcagcggcagactacgtctggtaaagaggacggatggatgcgaggagagatatagacgcagctgctgttgcgtgctcaccctctctctgtcagctctc	5'	Group 2	221.935	1048.7	284.019	982.855	241.378	391.957	114.911	498.739	High
5	6	sbi-miR156e	TGACAGAAGAGAGCGAGCAC	20	LT934119.1	-	491628391	491628496	cccgcgggaggcTGACAGAAGAGAGCGAGCACacggcggaggcccgcgtcatggagacgccacccccgacgcgtgatccctcctctttccgtcggcctccggctca	5'	Group 2	5.36938	0	0	0	5.38789	6.82512	6.46373	4.5458	Low
6	7	ath-miR156g	CGACAGAAGAGAGTGAGCAC	20	LT934120.1	-	396977970	396978108	gatggtgtgaatggcTGACAGAAGAGAGTGAGCACacagcggcagactacgtctggtaaagaggacggatggatgcgaagagatatagacgcagctgctgttgcgtgctcaccctctctctgtcagctctctctccccc	5'	Group 2	0	17.2431	15.7789	7.12952	5.38789	5.85011	3.59096	7.1434	Medium
7	8	osa-miR160f-5p_L-3R+3	CTGGCTCCCTGAATGCCATCC	21	LT934123.1	+	208141226	208141333	gctggtgccgcttgcCTGGCTCCCTGAATGCCATCCgagaagcgcgccgctgtgggaggcgtccctcctggTTGGCATTGAGGGAGTCATGCaggcctcggctcctcc	5'	Group 2	487.719	877.832	397.101	540.825	393.316	744.913	271.476	415.616	High
7	9	osa-MIR160f-p3	TTGGCATTGAGGGAGTCATGC	21	LT934123.1	+	208141226	208141333	gctggtgccgcttgcCTGGCTCCCTGAATGCCATCCgagaagcgcgccgctgtgggaggcgtccctcctggTTGGCATTGAGGGAGTCATGCaggcctcggctcctcc	3'	Group 2	253.256	344.863	236.683	198.608	240.3	130.652	169.493	180.533	Medium
8	10	osa-miR160f-5p	TGCCTGGCTCCCTGAATGCCA	21	LT934124.1	+	173542732	173542833	ggtgccgctTGCCTGGCTCCCTGAATGCCAtccgggaagcgcgccactgtgggaggcgtccctcctggTTGGCATTGAGGGAGTCAAGCaggcctcggctcc	5'	Group 2	7888.52	12506	6140.61	9561.7	3803.85	6174.79	2339.15	8841.59	High
8	11	osa-MIR160f-p3_1ss19TA	TTGGCATTGAGGGAGTCAAGC	21	LT934124.1	+	173542732	173542833	ggtgccgctTGCCTGGCTCCCTGAATGCCAtccgggaagcgcgccactgtgggaggcgtccctcctggTTGGCATTGAGGGAGTCAAGCaggcctcggctcc	3'	Group 2	598.686	1504.86	619.32	700.73	600.211	528.46	458.924	814.348	High
9	12	bdi-miR164c-5p_R+1	TGGAGAAGCAGGGCACGTGCTT	22	LT934121.1	-	569218669	569218745	ggtgcTGGAGAAGCAGGGCACGTGCTCgatccatggacccaaagcggttgcagcacgtgcgctccttctccagcatg	5'	Group 2	7.15918	9.40535	0	5.09251	0	0	0	9.0916	Low
10	13	bdi-miR166d-5p	GGAATGTTGTCTGGTTGGAGA	21	LT934117.1	-	16045979	16046095	ggcagttgaggGGAATGTTGTCTGGTTGGAGAcctggctcgcacgacggccggaccccggatcgatcgacggcgtgcgtgcgcggtTTCGGACCAGGCTTCATTCCCCCCAactcaa	5'	Group 2	40.2704	14.108	31.5577	14.259	31.2498	53.626	87.6194	29.8724	Medium
10	14	osa-miR166a-3p_L+1R+3_1ss22CA	TTCGGACCAGGCTTCATTCCCACCA	25	LT934117.1	-	16045979	16046095	ggcagttgaggGGAATGTTGTCTGGTTGGAGAcctggctcgcacgacggccggaccccggatcgatcgacggcgtgcgtgcgcggtTTCGGACCAGGCTTCATTCCCCCCAactcaa	3'	Group 2	61.7479	180.269	47.3366	83.5172	20.474	22.4254	7.18192	64.94	Medium
11	15	csi-MIR166k-p5	GGAATGTTGTCTGGTTCAAGA	21	LT934112.1	-	351248421	351248567	agaggatatgaagctattttgcttctgggtGGAATGTTGTCTGGTTCAAGGtctcgctctggtttgaggatggaaaactttcatttctctcagcttcctgcgatctcggaccaggcttcattcccctcagagatagcttcaaccatg	5'	Group 2	0	0	13.1491	0	0	0	3.59096	0	Medium
12	16	osa-miR166k-3p_L+2R-1	CCTCGGACCAGGCTTCAATCCC	22	LT934119.1	+	411834629	411834747	ttaggttaagggggttgttgtctggttcaaggtctccacatacataatatacatggagagcatgatatggattgtatgatttggtgaCCTCGGACCAGGCTTCAATCCCtttaaccagc	3'	Group 2	66.2224	25.0809	53.9111	18.333	66.8099	13.6502	74.6919	18.8326	Medium
13	17	gma-miR166a-3p_L+1	ATCGGACCAGGCTTCATTCCCC	22	LT934119.1	-	539842745	539842825	cgaggggaatgacgccgggtccgaaagagagacgcatggcgtgcgtgtggcgcgtTTCGGACCAGGCTTCATTCCCCatga	3'	Group 2	4.47449	10.9729	0	0	0	0	0	3.8964	Medium
14	18	sbi-miR166e_L+1	TTCGGACCAGGCTTCAATCCCT	22	LT934120.1	+	409731820	409731938	ttaggttaagggggttgttgtctggttcaaggtctccacatacatcatatacatggagagcatgatatggattgtacggtttggtgatCTCGGACCAGGCTTCAATCCCTttaaccagc	3'	Group 2	0	0	0	15.2775	5.38789	0	3.59096	11.0398	Medium
15	19	osa-miR167a-5p_R+1	TGAAGCTGCCAGCATGATCTAA	22	LT934119.1	-	542764468	542764606	agggcggtagttagttcgagtgcccaagagaaagcgTGAAGCTGCCAGCATGATCTAActcttgaagctgtggttagATCGTGCTGTGACAGTTTCACTctttccctgttgggcacatgacagagagcgacaccgcaat	5'	Group 2	20.5826	111.297	0	32.5921	6.46547	0	4.30915	16.8844	Medium
15	20	bdi-miR167c-3p_L-1_4ss5AG13-A22TC23CT	ATCGTGCTGTGACAGTTTCACT	22	LT934119.1	-	542764468	542764606	agggcggtagttagttcgagtgcccaagagaaagcgTGAAGCTGCCAGCATGATCTAActcttgaagctgtggttagATCGTGCTGTGACAGTTTCACTctttccctgttgggcacatgacagagagcgacaccgcaat	3'	Group 2	22.3724	25.0809	46.0217	13.2405	49.5686	29.2505	36.6278	25.3266	Medium
16	21	osa-miR167d-5p_R+1_2	TGAAGCTGCCAGCATGATCTGT	22	LT934120.1	+	66833669	66833784	caaggtgcaccacgagctggTGAAGCTGCCAGCATGATCTGAtgacctaactcatggatcagagtccatgtcaatcaggTCATGCTGGAGTTTCATCTGCtggtcggagcaccacg	5'	Group 2	10.7388	50.1618	6.57453	39.7216	7.54305	12.6752	9.33649	19.482	Medium
16	22	osa-MIR167h-p3	TCATGCTGTAGTTTCATCTGC	21	LT934120.1	+	66833669	66833784	caaggtgcaccacgagctggTGAAGCTGCCAGCATGATCTGAtgacctaactcatggatcagagtccatgtcaatcaggTCATGCTGGAGTTTCATCTGCtggtcggagcaccacg	3'	Group 2	0	7.83779	7.88943	15.2775	0	16.5753	0	10.3904	Medium
17	23	osa-miR167a-5p_R+1_1ss21AT	TGAAGCTGCCAGCATGATCTTA	22	LT934120.1	-	563581465	563581590	gtagttcgagtgcccaagagaaagcgTGAAGCTGCCAGCATGATCTAActcttgaagctggccgcgtggtgctggttaGATCGTGCTGTGACAGTTTCACTctttccctgttgggcacatgacaga	5'	Group 2	5.36938	65.8374	0	13.2405	0	14.6253	7.18192	5.8446	Medium
17	24	zma-miR167b-3p_1ss5AG	GATCGTGCTGTGACAGTTTCACT	23	LT934120.1	-	563581465	563581590	gtagttcgagtgcccaagagaaagcgTGAAGCTGCCAGCATGATCTAActcttgaagctggccgcgtggtgctggttaGATCGTGCTGTGACAGTTTCACTctttccctgttgggcacatgacaga	3'	Group 2	43.85	26.6485	69.69	19.3515	91.5942	44.8508	66.0736	31.8206	Medium
18	25	osa-miR167d-5p_R+1_1	TGAAGCTGCCAGCATGATCTGG	22	LT934119.1	-	581578340	581578484	gactgcccaagggaacgagTGAAGCTGCCAGCATGATCTAGctccgagtgatcaaacaagaaacgctcgtggattcgagctcttgtggtcatgccttgctaggtcatgctgcggcagcctcacttcttcccgccgttgggcacaa	5'	Group 2	10.7388	50.1618	6.57453	39.7216	7.54305	12.6752	9.33649	19.482	Medium
19	26	bdi-miR167a_1ss21AT	TGAAGCTGCCAGCATGATCTT	21	LT934120.1	+	66831074	66831192	gtcatgcccatgtgaatgagTGAAGCTGCCAGCATGATCTAtctttgattcgcttctgcgtgtgaatccttgttagatcatgactgacagcctcatttcttcccagcaatgggcatata	5'	Group 2	40.2704	36.0538	27.613	51.9436	39.8704	66.3012	20.8276	40.9122	Medium
20	27	zma-miR167e-5p_R+2	TGAAGCTGCCAGCATGATCTGGC	23	LT934120.1	-	612037966	612038118	gatgtactgcccaagggaacgagTGAAGCTGCCAGCATGATCTAGCtccgagtgatcaaacaagaaacgctcgtggattcgagctcttgtggtcatgccttgctaggtcatgctgcggcagcctcacttcttcccgccgttgggcacagctac	5'	Group 2	15.2133	195.945	17.0938	94.7207	20.474	0	6.46373	28.5736	Medium
21	28	bdi-MIR169c-p5_1ss16GC	CTAAGAGGCAGAGAACGGGATG	22	LT934113.1	+	678428707	678428861	tgctgggttgccatacgCTAAGAGGCAGAGAACGGGATGcagccaaggatgacttgccggctcctggtgctgggagttcgttgagctttagagttagcCGGCAAGTTGTCTTTGGCTACacttagttctcttcttctggtgtttggccctcaagc	5'	Group 2	104.703	0	132.805	0	179.956	0	208.994	0	Medium
21	29	bdi-miR169c-3p_L+1_2ss6GA13CT	CGGCAAGTTGTCTTTGGCTAC	21	LT934113.1	+	678428707	678428861	tgctgggttgccatacgCTAAGAGGCAGAGAACGGGATGcagccaaggatgacttgccggctcctggtgctgggagttcgttgagctttagagttagcCGGCAAGTTGTCTTTGGCTACacttagttctcttcttctggtgtttggccctcaagc	3'	Group 2	8468.41	285.295	7469.98	130.368	9135.71	117.002	4454.94	245.473	High
22	30	bdi-miR169c-5p_R+2	CAGCCAAGGATGACTTGCCGGCA	23	LT934113.1	+	678437059	678437230	actgccgcaagagccatgcacaaagaggcggagagtggaatgCAGCCAAGGATGACTTGCCAGCAgcacagaacaaggcggtaatctttgatacgattgccatttgcccggcaagtccatccTTGGCTACACCTTACTCTCTAcctctcctgtattgcttttgcatggcctg	5'	Group 2	39.3755	0	11.8341	0	7.54305	0	0	0	Medium
22	31	bdi-MIR169f-p3_2ss14GA21GA	TTGGCTACACCTTACTCTCTA	21	LT934113.1	+	678437059	678437230	actgccgcaagagccatgcacaaagaggcggagagtggaatgCAGCCAAGGATGACTTGCCAGCAgcacagaacaaggcggtaatctttgatacgattgccatttgcccggcaagtccatccTTGGCTACACCTTACTCTCTAcctctcctgtattgcttttgcatggcctg	3'	Group 2	0	0	0	0	5.38789	0	0	0	Low
23	32	osa-miR169e_R+1_1ss1TC	CAGCCAAGGATGACTTGCCGGA	22	LT934114.1	+	634181110	634181254	gctgccatacgctacgaggcagagaacgggatgCAGCCAAGGATGACTTGCCGGCtcctggtgttgggagttcgttgagccttaagagttagccggcaagttgtcctTGGCTACACCTAGTTCTCTTCttctggtgtttggccct	5'	Group 2	58.1683	12.5405	55.226	0	49.5686	0	25.8549	0	Medium
23	33	bdi-MIR169c-p3	TGGCTACACCTAGTTCTCTTC	21	LT934114.1	+	634181110	634181254	gctgccatacgctacgaggcagagaacgggatgCAGCCAAGGATGACTTGCCGGCtcctggtgttgggagttcgttgagccttaagagttagccggcaagttgtcctTGGCTACACCTAGTTCTCTTCttctggtgtttggccct	3'	Group 2	183.454	0	205.125	5.09251	395.471	0	225.512	0	Medium
24	34	zma-MIR169a-p5_2	GCTCGGGGACTATGGTGCAGC	21	LT934115.1	-	208192532	208192698	gattcgcttggccgtcgcctagcatcagGCTCGGGGACTATGGTGCAGCcaaggatgacttgccgatcgaataatgatacatcatcgtcatatacattgatcGATCGGCGAGTTGTTCTTGGCtacgtcttagctcctgctcctcatgtcaggccggcctgcggttg	5'	Group 2	0	0	0	0	0	0	5.02734	0	Low
24	35	bdi-MIR169a-p3	GATCGGCGAGTTGTTCTTGGC	21	LT934115.1	-	208192532	208192698	gattcgcttggccgtcgcctagcatcagGCTCGGGGACTATGGTGCAGCcaaggatgacttgccgatcgaataatgatacatcatcgtcatatacattgatcGATCGGCGAGTTGTTCTTGGCtacgtcttagctcctgctcctcatgtcaggccggcctgcggttg	3'	Group 2	26.8469	0	38.1322	0	94.8269	0	48.1188	4.5458	Medium
25	36	bdi-MIR169k-p5	TGATAGCCAAGGATGATTTGCC	22	LT934117.1	+	613034200	613034324	ggcgtaagaggccatcttTGATAGCCAAGGATGATTTGCCtgtgaaactcgcctggcagccgagagagcggcgtccggcggtttcatGGGCAAGTCACCCTGGCTACCagagtacctcttaccac	5'	Group 2	0	0	0	0	0	0	4.30915	0	Low
25	37	bdi-miR169k-3p_1ss11GT	GGGCAAGTCATCCTGGCTACC	21	LT934117.1	+	613034200	613034324	ggcgtaagaggccatcttTGATAGCCAAGGATGATTTGCCtgtgaaactcgcctggcagccgagagagcggcgtccggcggtttcatGGGCAAGTCACCCTGGCTACCagagtacctcttaccac	3'	Group 2	0	0	0	0	7.54305	0	0	0	Low
26	38	osa-miR169n_R+2	TAGCCAAGAATGACTTGCCTATG	23	LT934117.1	-	487247472	487247628	ggagagcctcccttcatctgaTAGCCAAGAATGACTTGCCTATGcaatgcctctgctaactgatccatctcaccatcggctgggaagcccctgtgatggatgcagtttgtgtggttgcatgGGTGGGTCTTCTTGGCTAACCagaggggctctcatc	5'	Group 2	0	0	0	0	0	0	3.59096	0	Low
26	39	bdi-MIR169d-p3_1ss19GA	GGTGGGTCTTCTTGGCTAACC	21	LT934117.1	-	487247472	487247628	ggagagcctcccttcatctgaTAGCCAAGAATGACTTGCCTATGcaatgcctctgctaactgatccatctcaccatcggctgggaagcccctgtgatggatgcagtttgtgtggttgcatgGGTGGGTCTTCTTGGCTAACCagaggggctctcatc	3'	Group 2	59.0632	0	36.8173	0	54.9565	0	35.1914	0	Medium
27	40	osa-miR169n	TAGCCAAGAATGACTTGCCTA	21	LT934118.1	-	115766292	115766457	ggagatggagagcctcctttcatccggTAGCCAAGAATGACTTGCCTAtgcaatgcctctgctaactgatccatctcaccatcggctgggaagcccctgtgatggatgcagtttgtgtggttgcatgGGTGGGTCTTCTTGGCTAGCCagagtggctctcatccac	5'	Group 2	88.5949	0	52.5962	0	53.8789	9.75018	89.774	0	Medium
27	41	bdi-MIR169d-p3	GGTGGGTCTTCTTGGCTAGCC	21	LT934118.1	-	115766292	115766457	ggagatggagagcctcctttcatccggTAGCCAAGAATGACTTGCCTAtgcaatgcctctgctaactgatccatctcaccatcggctgggaagcccctgtgatggatgcagtttgtgtggttgcatgGGTGGGTCTTCTTGGCTAGCCagagtggctctcatccac	3'	Group 2	65.3275	0	55.226	0	102.37	0	56.7371	0	Medium
28	42	ath-miR169h_R+1_1ss15TC	TAGCCAAGGATGACCTGCCTGA	22	LT934113.1	+	756786941	756787107	gagagaaagccttacatggctgcagaagccttatctctgaTAGCCAAGGATGACCTGCCTGTgtcttcttcctcccttgaggcttaattggccttggggtgtggtttcatgggcagtctccttggctagcctgagtggctcttgctgcccatgctaggctgtctttt	5'	Group 2	0	0	0	0	11.8534	0	15.082	0	Medium
29	43	gma-miR169j-5p_R+1_1ss20GT	TAGCCAAGAATGACTTGCCTGA	22	LT934113.1	+	756800106	756800280	gcagagagcaagccttacatggctgcaagggccttatctttgaTAGCCAAGAATGACTTGCCTGTgtcatgttccccctcaaggcagcttaattggccttggggtgtggtttcatgggcagtcttcttggctagcctgagtggctcctgccgcccatgctaggctgtctctttca	5'	Group 2	8.94897	0	0	0	6.46547	0	0	0	Low
30	44	osa-miR169b_R+1	CAGCCAAGGATGACTTGCCGGT	22	LT934114.1	+	634189667	634189830	gccgcaagagccatgcacaaagaggcggagagtggaatgCAGCCAAGGATGACTTGCCGATagcacagaacaaggcggtaatgtttgacatgattgccatttgcctggcaagtccatccttgcctacaccttactctctacctctcctgtattgcttttgcann	5'	Group 2	17.0031	0	9.20434	0	7.54305	0	4.30915	0	Medium
31	45	gma-miR169j-5p_R-1_1ss20GT	TAGCCAAGAATGACTTGCCT	20	LT934114.1	+	763111983	763112157	agcagagagaaagccttacatgtctagaggggccttatctctgaTAGCCAAGAATGACTTGCCTgtgtcttgttcctccctcaaggcttaattggccttggggtgtggtttcatgggcagtcttcttggctagcctgagtggctcctgccgcccatgctaggctgtctctttcat	5'	Group 2	43.85	0	39.4472	0	67.8874	0	39.5005	0	Medium
32	46	osa-MIR169p-p3	CAAGTCATCCTTGGCTGCATC	21	LT934114.1	-	634181062	634181173	agaagagaactaggtgtagccaaggacaacttgccggctaactcttaaggctcaacgaactcccaacaccaggagccggCAAGTCATCCTTGGCTGCATCccgttctctgcc	3'	Group 2	0	0	0	0	5.38789	0	0	3.247	Low
33	47	zma-MIR169k-p3_2ss15CT19TC	TTGGCTAGCCCGAGTGGCCCTC	22	LT934120.1	+	478571157	478571300	acgagggcttcttctggtagccaaggatgacttgcctgtggatatatagcttgatcgattgcagttacatctctgcatgtatatatgtgatctctcactatgtacaacaggcagtctccTTGGCTAGCCCGAGTGGCCCTCatc	3'	Group 2	67.1173	0	14.464	0	24.7843	0	0	0	Medium
34	48	osa-miR169e_L-1R+2	AGCCAAGGATGACTTGCCGGCC	22	LT934121.1	+	537086841	537086990	gaaatcatccaaggtctcgcatgtggggatgaggtgctcctgtttgtgtAGCCAAGGATGACTTGCCGGCCccttctccactcgaggtcggcaagttttctttggctacatgatagcctcgttctctcatgcaagaccttagatggtgta	5'	Group 2	4.47449	0	0	0	0	0	5.02734	0	Low
35	49	ppe-MIR169a-p3	GGCAAGTTGTCTTTGGCTACAT	22	LT934122.1	+	569503509	569503658	gaaatcgtccaaggtctcgcatgtggggatgaggtgctcctgtttgtgtagccaaggatgacttgccggcgccttctccactcgaggtcGGCAAGTTTTCTTTGGCTACATgatagcctcgttctctcatgcaagaccttagatggtgta	3'	Group 2	37.5857	0	30.2428	0	17.2413	0	14.3638	0	Medium
36	50	bdi-miR169k-3p	GGGCAAGTCAGCCTGGCTACC	21	LT934124.1	-	47918919	47919040	taagaggccatcttcggtagccaaggatgatttgcctgtgaaccgactggctgagaggcgaactctcggcgcacccgagaggttccacGGGCAAGTCAGCCTGGCTACCcgagtgcctcgta	3'	Group 2	0	0	0	0	12.9309	0	7.18192	0	Medium
37	51	osa-miR171e-5p_2ss2GA21AG	TATTGGCTCGGCTCACTCAGG	21	LT934111.1	+	359526947	359527065	caaatgaaatcgcagctgcggTATTGGCTCGGCTCACTCAGGtcatcgtgttgcagaagcatatgcttctcggtataatctgattgagccgcgccaatatctcagtgccatttcatcag	5'	Group 2	1192.9	573.726	966.455	673.23	1338.35	967.218	2153.86	591.604	High
38	52	sbi-MIR171d-p5_2ss19AG20CT	TTGGCTCGGCTCACTCAGGTC	21	LT934112.1	+	388291063	388291181	gaaatgaaatcgcagctgcggtaTTGGCTCGGCTCACTCAGGTCatcgtgttgcagaagcatatgcttctcggtataatctgattgagccgcgccaatatctcagtgccatttcatcag	5'	Group 2	22.3724	29.7836	23.6683	15.2775	16.1637	16.5753	29.4459	16.8844	Medium
39	53	zma-miR171b-3p_R+2	TTGAGCCGTGCCAATATCACGT	22	LT934113.1	-	706458759	706458882	cctgcgaggggagtgaacgcggtattggtgcggttcaatcagagagctggtgccccaggagacaaggggttccgcccttcgaTTGAGCCGTGCCAATATCACGCggtttctcttgactcgcatc	3'	Group 2	10.7388	9.40535	0	8.14802	21.5516	9.75018	3.59096	12.3386	Medium
40	54	gma-miR171e_R+4	TGATTGAGCCGTGCCAATATCGCCA	25	LT934118.1	+	54232552	54232675	tctggccgggagagtccgatgttggcatggctcaatcaattcgagtgggcagcgatcgaggcgtgatatgattgtttaactcgatcTGATTGAGCCGTGCCAATATCGCAAgctccttgcctag	3'	Group 2	0	17.2431	0	0	0	0	3.59096	3.247	Medium
41	55	mtr-miR171c_R+1	TGATTGAGCCGTGCCAATATTT	22	LT934124.1	-	511010884	511010983	ctggatggagcgatattggtgaggttcaatccgatgctaggtcttacaacagtggtaagaccagtatcTGATTGAGCCGTGCCAATATCTctccctcgct	3'	Group 2	0	0	0	0	6.46547	8.77516	3.59096	0	Low
42	56	csi-miR172a-3p_R+1	AGAATCTTGATGATGCTGCAA	21	LT934121.1	-	602002436	602002563	cacagtcggttcttgcaggtgcagcaccaccaagattcacatcggatccgtcgtcgtaaattaaatttatgcgacgcgccaggtgatgAGAATCTTGATGATGCTGCATcagcaggcactcgactcga	3'	Group 2	7.15918	0	0	0	6.46547	0	0	0	Low
43	57	gma-miR390a-5p_R+1	AAGCTCAGGAGGGATAGCGCCA	22	LT934120.1	-	649132995	649133146	tagggaacaatccttgAAGCTCAGGAGGGATAGCGCCTaggtttattgcaaccaacaagagagaccggccggcccgccggctggctcttggtggttcatcgatctgttcgtccgaagcgctatctatcctgagctccacggtttgttcttac	5'	Group 2	10.7388	0	7.88943	5.09251	18.3188	5.85011	7.90011	3.8964	Medium
44	58	osa-miR393a_L+1R+1	TTCCAAAGGGATCGCATTGATCT	23	LT934114.1	-	774598207	774598320	acaggaagctagtggaggaTTCCAAAGGGATCGCATTGATCGatctctccgtcgccggcgtgcaaggtcgatggatCAGTGCAATCCCTCTGGAATTCtccgcttgcctccgcc	5'	Group 2	24.1622	40.7565	14.464	28.5181	15.0861	39.0007	12.2093	27.2748	Medium
44	59	osa-miR393b-3p_L-1R+2_1ss15TC	CAGTGCAATCCCTCTGGAATTT	22	LT934114.1	-	774598207	774598320	acaggaagctagtggaggaTTCCAAAGGGATCGCATTGATCGatctctccgtcgccggcgtgcaaggtcgatggatCAGTGCAATCCCTCTGGAATTCtccgcttgcctccgcc	3'	Group 2	0	9.40535	0	0	0	0	0	0	Low
45	60	osa-miR393a_L+2R-1	CTTCCAAAGGGATCGCATTGAT	22	LT934116.1	-	46996321	46996459	agagagcaacaatgccttggggaagCATCCAAAGGGATCGCATTGATccttccatccatggtgctggtggcggtcatcaatcgaccggctcgacggATCATGCGATCCTTTTGGAAGcttcctctagccattactccac	5'	Group 2	37.5857	53.297	72.3198	33.6106	16.1637	35.1006	8.6183	46.1074	Medium
45	61	zma-miR393b-3p_2ss5A-21GA	ATCATGCGATCCTTTTGGAAG	21	LT934116.1	-	46996321	46996459	agagagcaacaatgccttggggaagCATCCAAAGGGATCGCATTGATccttccatccatggtgctggtggcggtcatcaatcgaccggctcgacggATCATGCGATCCTTTTGGAAGcttcctctagccattactccac	3'	Group 2	4.47449	7.83779	18.4087	0	5.38789	6.82512	0	7.1434	Medium
46	62	osa-miR393a_L+1R+2	TTCCAAAGGGATCGCATTGATCCA	24	LT934113.1	+	764146695	764146808	tcaggaagctagtggaggaTTCCAAAGGGATCGCATTGATCCAtctctccgtaaccggcgctcaagatcgatggatcagtgcaatccctctggaattctccccttgcctccgcc	5'	Group 2	11.6337	177.134	0	16.296	5.38789	17.5503	5.02734	14.9362	Medium
47	63	osa-miR393a_L+1R-1	ATCCAAAGGGATCGCATTGAT	21	LT934115.1	-	29599398	29599509	cttggggaagcATCCAAAGGGATCGCATTGATccttccatccatggtgttgatggctgtcatcaatcaaccggctcgacagatcatgcgatccttttggaagcttcctctag	5'	Group 2	9.84387	14.108	7.88943	5.09251	0	7.80014	0	7.7928	Medium
48	64	gma-miR395h_L-1	TGAAGTGTTTGGGAGAACTC	20	LT934114.1	-	640180689	640180790	cacgtttggtattaccaggagttccctgcaagcactttacgaagaacctttccaagggcttatgTGAAGTGTTTGGGAGAACTCttggtgtaacccagcatt	3'	Group 2	6.26428	0	0	0	0	0	9.33649	0	Low
49	65	osa-miR396e-5p_R-1	TCCACAGGCTTTCTTGAACT	20	LT934114.1	+	759453121	759453264	aaagatgcgcgggcatgctcTCCACAGGCTTTCTTGAACTgtgaactcgcggggattgtggcgctgctgccttctcttcggccgcctccgcctgttgatggTTCAAGAAAGCCCATGGAAAccatgcccgcctcctgtgtctgg	5'	Group 2	4730.43	10140.5	5134.7	7005.26	7145.42	15866.5	10188.3	9072.77	High
49	66	osa-miR396e-3p_L-4	TTCAAGAAAGCCCATGGAAA	20	LT934114.1	+	759453121	759453264	aaagatgcgcgggcatgctcTCCACAGGCTTTCTTGAACTgtgaactcgcggggattgtggcgctgctgccttctcttcggccgcctccgcctgttgatggTTCAAGAAAGCCCATGGAAAccatgcccgcctcctgtgtctgg	3'	Group 2	9.84387	14.108	0	5.09251	10.7758	15.6003	7.18192	12.988	Medium
50	67	osa-miR396e-5p	TCCACAGGCTTTCTTGAACTG	21	LT934121.1	-	610981583	610981725	ctcTCCACAGGCTTTCTTGAACTGtcaacacgcgcgctccggccagccatggctttcctttgccgcccaactcgatcgcatatgctcttgcatgtctcgatctctgcctgccttgTTGATGGTTCAAGAAAGTCCTtggaaac	5'	Group 2	181074	359438	212380	350010	178913	251725	109343	391698	High
50	68	bdi-MIR396a-p3	TTGATGGTTCAAGAAAGTCCT	21	LT934121.1	-	610981583	610981725	ctcTCCACAGGCTTTCTTGAACTGtcaacacgcgcgctccggccagccatggctttcctttgccgcccaactcgatcgcatatgctcttgcatgtctcgatctctgcctgccttgTTGATGGTTCAAGAAAGTCCTtggaaac	3'	Group 2	286.367	570.591	297.169	382.957	281.248	579.16	266.449	477.959	Medium
51	69	gma-miR396a-5p_1ss21GA	TTCCACAGCTTTCTTGAACTA	21	LT934122.1	+	659895706	659895882	agggccgatccaattgcatggccctctctgtgatcTTCCACAGCTTTCTTGAACTGcatgcgcgcatggatctgcctctcgctagatcgcttcggcttgctagctgcgcgatcgagaggccggccgggcaGTTCAATAAAGCTGTGGGAAGtctcagtgagaggccaattgttcggt	5'	Group 2	136.024	448.321	143.325	143.609	106.68	43.8758	52.428	114.294	Medium
51	70	gma-miR396a-3p_L+1	GTTCAATAAAGCTGTGGGAAG	21	LT934122.1	+	659895706	659895882	agggccgatccaattgcatggccctctctgtgatcTTCCACAGCTTTCTTGAACTGcatgcgcgcatggatctgcctctcgctagatcgcttcggcttgctagctgcgcgatcgagaggccggccgggcaGTTCAATAAAGCTGTGGGAAGtctcagtgagaggccaattgttcggt	3'	Group 2	16.1082	10.9729	9.20434	0	17.2413	5.85011	15.8002	0	Medium
52	71	mtr-miR398a-5p_2ss9AG17CA	GGAGTGACGCTGAGAAAACAAG	22	LT934120.1	-	482071944	482072128	tctgtatgcgtcgattgattgcttgacgagctagcaaagagaagctggatccggaGGAGTGACGCTGAGAAAACAAGtgcggattccttttttgactcgtatttggatcgcagctgttTTCCCAGGTCACCCCTTTGGAttgcttcccttgactgattcggccaccagtctgggatgcatgctac	5'	Group 2	59.0632	0	51.2813	0	129.309	4.87509	164.466	3.8964	Medium
52	72	cme-MIR398b-p3_1ss4TC	TTCCCAGGTCACCCCTTTGGA	21	LT934120.1	-	482071944	482072128	tctgtatgcgtcgattgattgcttgacgagctagcaaagagaagctggatccggaGGAGTGACGCTGAGAAAACAAGtgcggattccttttttgactcgtatttggatcgcagctgttTTCCCAGGTCACCCCTTTGGAttgcttcccttgactgattcggccaccagtctgggatgcatgctac	3'	Group 2	0	0	0	0	0	9.75018	4.30915	0	Low
53	73	osa-miR398a_L+1R-1	TTGTGTTCTCAGGTCACCCCT	21	LT934120.1	-	482030516	482030692	cgacgccccgattgattgctggatgtgctaaatgaagggaagccgatccagaggagtgcctctgagaacacaagcgcgggttcctttgtcaggtgctttggatcgcctgcaaTTGTGTTCTCAGGTCACCCCTttggtcgcttcccttgattgattcggcgaccagtctgggcggtg	3'	Group 2	161.976	75.2428	489.145	30.5551	94.8269	158.928	67.51	124.035	Medium
54	74	zma-miR399e-5p_2ss6TC13CA	GGGCTCCTCTTTATTGGCAGG	21	LT934113.1	-	647223397	647223515	taattaagcagtccagtttcaGGGCTCCTCTTTATTGGCAGGgagcgtgtgaggccatgtagccccattcagcgctcTGCCAAAGGAGAGTTGCCCTGtaactgggaatagcttaaggt	5'	Group 2	19.6877	0	10.5192	0	0	0	11.4911	0	Medium
54	75	osa-miR399d	TGCCAAAGGAGAGTTGCCCTG	21	LT934113.1	-	647223397	647223515	taattaagcagtccagtttcaGGGCTCCTCTTTATTGGCAGGgagcgtgtgaggccatgtagccccattcagcgctcTGCCAAAGGAGAGTTGCCCTGtaactgggaatagcttaaggt	3'	Group 2	593.317	29.7836	411.565	12.222	373.92	6.82512	491.243	11.6892	Medium
55	76	csi-miR399f-3p	CGCCAAAGGAGAATTGCCCTG	21	LT934111.1	+	525164924	525165066	cagggcgcttctcctttggcacggcggccggcatgtgttggtgatagaggcaggagctatagcgaggtgagtcgaagaaggtccatgcacggaagctacctagctagccttgttgtgcgCGCCAAAGGAGAATTGCCCTGcga	3'	Group 2	9.84387	0	6.57453	0	0	0	4.30915	0	Low
56	77	osa-miR399j_R+1_1ss21AG	TGCCAAAGGAGAGTTGCCCTGA	22	LT934114.1	-	587157477	587157595	taattaagcaatccagtttcagggctcctctttattggcagggagcgtgtgaggccatgtagctccattcagcgctcTGCCAAAGGAGAGTTGCCCTGTaactggaaatagcttaaggt	3'	Group 2	8.94897	0	0	0	0	0	3.59096	0	Low
57	78	csi-miR399f-5p_2ss20GC21AC	GGGCAATTCTCCTTTGGCACC	21	LT934115.1	-	513272557	513272686	cgtgaattacaGGGCAATTCTCCTTTGGCACCggtaacgcaaggctgcatgcatgcatgctctttctggtgaccatgctgattagccctagcccagctagtgccaaaggagaattgccctgcgattttgc	5'	Group 2	6.26428	0	6.57453	0	0	0	0	0	Low
58	79	far-MIR437-p3_2ss3TA17TG_1	ATAATTTTGGAACGGAGGGA	20	LT934111.1	-	538591623	538591715	tattactccctctgttccaaaactattgtcgtggttttagttcaaattttaaaccaaaaccactacaATAATTTTGGAACGGAGGGAgtacct	3'	Group 2	0	0	0	6.11102	0	0	0	3.247	Low
59	80	far-MIR437-p3_2ss3TA17TG_2	ATAATTTTGGAACGGAGGGAG	21	LT934111.1	-	538614135	538614227	tattactccctctgttccaaaactattgtcgtggttttagttcaaattttaaaccaaaaccactacaATAATTTTGGAACGGAGGGAGtacct	3'	Group 2	0	0	0	6.11102	0	0	0	3.247	Low
60	81	osa-MIR437-p3_1ss11AT	AGTTTGACTTTGGACAAAACT	21	LT934112.1	+	305963538	305963690	tttgggtttgtcctaagtcaaacctttttaagttggaccaagtttatacatctactacctatgtatatgatgttgtagatattagcaaattttcttttaaagtaggtcaaactttaagaAGTTTGACTTTGGACAAAACTagaacttgaagta	3'	Group 2	5.36938	0	0	9.16652	0	20.4754	12.2093	3.247	Medium
61	82	sbi-MIR437j-p5_2ss17AG22AG	AACTTTGACCAAGTTTGTAGAGAA	24	LT934112.1	-	270240146	270240300	tcaaactttataAACTTTGACCAAGTTTGTAGAGAAaatcatatacatctagaataccaaatacatgtgcttagatacatcacaagacatactttcatattgtattgtagatataaatagttttctctataaacttggtcaaagtttataaagtt	5'	Group 2	5.36938	0	0	6.11102	0	0	0	4.5458	Low
62	83	far-MIR437-p3_2ss15TA22TC	TATTTTGGAACGGAAGGAGTACT	23	LT934112.1	-	533668708	533668791	aactactctctccgttccaaaatagatgactcaacttatacaatacaaagttgagtcatcTATTTTGGAACGGAAGGAGTACTt	3'	Group 2	0	0	0	0	0	4.87509	4.30915	0	Low
63	84	osa-MIR437-p3_2ss13CG23GC	TTTTTCTATAAAGTTGGTCAAACT	24	LT934115.1	-	519130953	519131101	agagtttgaccgtatttatataaaaaaatatcaacatatgccatgctacagtcatacaatatgaaactttaagtcatgacacatctattgatattgatttcagattgtgaatgttggtactTTTTTCTATAAAGTTGGTCAAACTttat	3'	Group 2	9.84387	10.9729	6.57453	0	9.69821	0	5.74553	7.7928	Medium
64	85	far-MIR437-p3_2ss2AT18TG	ATTTATTTTGGAACGGAGGGAGT	23	LT934116.1	-	463737767	463737860	ataatactccctccgttctaaaatagatgactcaattttatactaactttagtataaagttgggtcATTTATTTTGGAACGGAGGGAGTataag	3'	Group 2	0	0	0	0	0	0	3.59096	3.247	Low
65	86	osa-MIR437-p3_1ss9AG	TTTTCTATGAACTTGGTCAAA	21	LT934119.1	+	483417849	483417936	ttggtttgaccaaacttatagaaaaaatgtcgaacaatttgtattgttgattgatgttgatttTTTTCTATGAACTTGGTCAAAtata	3'	Group 2	0	9.40535	0	0	0	5.85011	0	0	Low
66	87	far-MIR437-p3_2ss4TG19TG	CAAGTATTTTGGAACGGAGGGAGT	24	LT934120.1	-	403962417	403962550	ttctactcccttcgttgcacaatacatgccttctatttgtcaaaatatatatgtatctagacatgttttcgtatataggtacatccatttttggacaaatggaagtCAAGTATTTTGGAACGGAGGGAGTacac	3'	Group 2	36.6908	20.3782	24.9832	22.4071	19.3964	6.82512	20.1094	16.235	Medium
67	88	far-MIR437-p3_2ss3AT19TG	CATTTATTTTGGAACGGAGGGAGT	24	LT934123.1	+	62814685	62814766	taaatactccttccgttctgaaatagatgatttaactttgtacaaagttgagtCATTTATTTTGGAACGGAGGGAGTataag	3'	Group 2	28.6367	25.0809	14.464	17.3145	25.8619	21.4504	23.7003	15.5856	Medium
68	89	osa-miR530-5p_R+1_1ss20AG	TGCATTTGCACCTGCACCTGC	21	LT934113.1	-	566162778	566162886	ggcgtgatatggcTGCATTTGCACCTGCACCTGCgacgaagaacaaaggaaacgctttttgtcctcctcaagttgctAGGTGCAGTGGCACATGCAGCcgtatcacatg	5'	Group 2	10.7388	0	0	0	20.474	10.7252	0	4.5458	Medium
68	90	bdi-MIR530b-p3_1ss14GC	AGGTGCAGTGGCACATGCAGC	21	LT934113.1	-	566162778	566162886	ggcgtgatatggcTGCATTTGCACCTGCACCTGCgacgaagaacaaaggaaacgctttttgtcctcctcaagttgctAGGTGCAGTGGCACATGCAGCcgtatcacatg	3'	Group 2	19.6877	0	9.20434	6.11102	14.0085	16.5753	9.33649	6.494	Medium
69	91	osa-miR530-5p_R+1	TGCATTTGCACCTGCACCTAC	21	LT934114.1	-	497779435	497779537	gtcatatggcTGCATTTGCACCTGCACCTACgacgaagaacaaaggaaacgccttttgtcatcctcaagttgctaggtgcagtggcacatgcagccgtatcac	5'	Group 2	105.598	39.1889	30.2428	14.259	119.611	18.5253	86.9012	27.9242	Medium
70	92	tae-MIR531-p5_2ss11CT20AG	CTCGCCGGAGTAGCGTGCAGC	21	LT934115.1	+	197518308	197518398	atggcggctcggcggctccgCTCGCCGGAGTAGCGTGCAGCggagagatcccgcgcgctactccgtcgagcgtggctacccgtgctgcgcg	5'	Group 2	4.47449	0	7.88943	8.14802	8.62063	7.80014	8.6183	5.1952	Low
71	93	bdi-miR531_L-4R+1_1ss5CT	TTCGCCGGAGCAGCGTGCTGT	21	LT934116.1	-	693005078	693005182	ggtccatggcggcgtggtggctttgTTCGCCGGAGCAGCGTGCTGTgaattgaatcccgcgcgctcctccatcgagcatggcggcccacgtcgcgcgcatggcat	5'	Group 2	20.5826	28.216	38.1322	15.2775	82.9735	59.4761	43.8097	32.47	Medium
72	94	tae-miR531_L-2_1ss13CT	CTCGCCGGAGTAGCGTGCA	19	LT934117.1	+	728135994	728136116	atgctggtgtccatggcggctcggcggctccgCTCGCCGGAGTAGCGTGCAacggagggatcccgcgcgctgctccatcgagcgtggccacccgtgcagctacacgacgtttattgccagatg	5'	Group 2	4.47449	0	0	0	6.46547	7.80014	0	3.247	Low
73	95	tae-miR531_L-2R+2	CTCGCCGGAGCAGCGTGCACA	21	LT934123.1	-	6366731	6366807	cgcggcagcatcgCTCGCCGGAGCAGCGTGCACAaggactttgtcccgcgcgctcctccgtcgagcgtagctccggt	5'	Group 2	0	15.6756	7.88943	0	10.7758	6.82512	11.4911	9.0916	Medium
74	96	osa-MIR812q-p3_2ss16GA20TG	ACTTATTTTGGGACGAAGGGAGTA	24	LT934111.1	+	543263671	543263837	ccttgcatgatatcagtaaataaggtcatctattatactccctccgtcccaaaataagtgactcaagtttatactaactttgtactaaagctagtataaaattgaatcACTTATTTTGGGACGAAGGGAGTActaaagatgatattaatttatgatactatgcatta	3'	Group 2	0	0	0	0	0	0	7.90011	0	Low
75	97	osa-MIR812q-p3_2ss14CT20TG	ACTTATTTTGGGATGGAGGGA	21	LT934111.1	-	9054812	9054932	tattctaacaattttgtactccctctatcccaaaataagtgtctcaaacttagtacaactttgtactagtacaaagttgagacACTTATTTTGGGATGGAGGGAgtacgtgacatggataa	3'	Group 2	14.3184	20.3782	24.9832	17.3145	22.6291	7.80014	3.59096	9.0916	Medium
76	98	osa-MIR812q-p3_1ss20TG_4	ACTTATTTTGGGACGGAGGGAGTA	24	LT934112.1	+	504305985	504306087	cattactccctccgtcccaaaataagtgtcgctgatttagtataactttgtactgaagttgtactaaatcagcgacACTTATTTTGGGACGGAGGGAGTAcct	3'	Group 2	22.3724	21.9458	14.464	25.4626	29.0946	20.4754	32.3186	29.8724	Medium
77	99	osa-MIR812q-p3_1ss20TG_3	ACTTATTTTGGGACGGAGGGAGT	23	LT934112.1	+	518729792	518729892	catactccctctgtcccaaaataagtgtcttgagcttagtacaaatttgtactagagctagtacaaagttgagacACTTATTTTGGGACGGAGGGAGTatc	3'	Group 2	22.3724	21.9458	14.464	25.4626	29.0946	20.4754	32.3186	29.8724	Medium
78	100	osa-MIR812q-p3_2ss11GA20TG_2	ACTTATTTTGAGACGGAGGGAGTA	24	LT934112.1	+	586779249	586779355	taatgtactccctccatcccaaaataagtgtctcagttttgtactaactttagtataaaattgtactaaggttgaaacACTTATTTTGAGACGGAGGGAGTAcaaca	3'	Group 2	6.26428	0	0	9.16652	5.38789	0	7.90011	3.8964	Low
79	101	osa-MIR812q-p3_2ss1GA22TG	ACACTTATTTTGGGACGGAGGGAG	24	LT934112.1	+	625932900	625933002	tcatactccctctgtcccaaaatgagtgtctcaactctagtataactttgtacttaagttagtacaaagttgagACACTTATTTTGGGACGGAGGGAGtagtt	3'	Group 2	7.15918	0	0	0	6.46547	0	3.59096	9.741	Low
80	102	osa-MIR812q-p3_2ss16GC21TG	CACTTATTTTGGGACCGAGGGAGT	24	LT934112.1	-	442494547	442494665	cttattatatactccctttgtcccaaaataagtgactcaactttgtactaactttatactaaaactagtacaaagttgagtCACTTATTTTGGGACCGAGGGAGTacaactgtaatttt	3'	Group 2	9.84387	21.9458	11.8341	6.11102	0	0	8.6183	12.3386	Medium
81	103	osa-MIR812q-p3_2ss11GA21TG	CACTTATTTTAGGACGGAGGGAGT	24	LT934112.1	-	473743021	473743135	cttacataatactccctccgtcccaaaataactgtcttaaccttagtaaaattttgtactagagttagtacaaagttaaggCACTTATTTTAGGACGGAGGGAGTataatgttgt	3'	Group 2	26.8469	23.5134	18.4087	33.6106	22.6291	16.5753	38.0642	19.482	Medium
82	104	osa-MIR812q-p3_2ss1GT22TG	TCACTTATTTTGGGACGGAGGGAG	24	LT934113.1	+	264845326	264845436	atagatgtactccctccgtcccaaaataagtgactcaactttatactagctttagtacaaagttagtataaacttgagTCACTTATTTTGGGACGGAGGGAGtacttcgaa	3'	Group 2	8.94897	0	0	0	5.38789	0	0	0	Low
83	105	osa-MIR812q-p3_2ss1CT21TA	TACTTATTTTGGGACGGAGGAAGT	24	LT934113.1	+	536200118	536200224	gcatatactccctccgtcccaaaataagtgactcaacttcgtactaattttgtactaaagttagtccaaagttgagtTACTTATTTTGGGACGGAGGAAGTataaat	3'	Group 2	0	0	0	0	10.7758	0	0	0	Medium
84	106	osa-MIR812q-p3_2ss16GT21TG	CACTTATTTTGGGACTGAGGGAGT	24	LT934113.1	+	601983582	601983667	tattactccctccgtcccaaaataagtgactcaagtttgtactaactttgtactgagtCACTTATTTTGGGACTGAGGGAGTacaa	3'	Group 2	13.4235	10.9729	10.5192	5.09251	6.46547	0	0	0	Medium
85	107	osa-MIR812q-p3_1ss21TG	CACTTATTTTGGGACGGAGGG	21	LT934113.1	-	703477482	703477580	atatactccctccgtcccaaaataagtgtctcactttatattagctctagtacaaatttgtatgctcaagaCACTTATTTTGGGACGGAGGGagtaata	3'	Group 2	38.4806	48.5943	22.3534	24.4441	56.0341	7.80014	43.8097	16.8844	Medium
86	108	osa-MIR812q-p3_2ss10TC21TG	CACTTATTTCGGGACGGAGGGAGT	24	LT934114.1	-	420467560	420467654	ttgtactccctccgtcccaaaataagtgtctcaagcttagttgtactagctctagtacaagttgagaCACTTATTTCGGGACGGAGGGAGTaatt	3'	Group 2	7.15918	0	0	0	5.38789	5.85011	8.6183	5.8446	Low
87	109	osa-MIR812q-p3_2	TATTTTGGGACGGAGGTAGTA	21	LT934115.1	+	386878731	386878799	taatactacctccgtcctaaaatataagactttttgcacgtcttaTATTTTGGGACGGAGGTAGTActt	3'	Group 2	10.7388	0	0	0	16.1637	9.75018	14.3638	0	Medium
88	110	osa-MIR812q-p3_2ss17GA21TG	CACTTATTTTGGGACGAAGGGAGT	24	LT934115.1	-	507826003	507826104	aagtactctctccgttccaaaataagtgtcgtggttttagtttaaacaagtccaaatttgaactaaaactatgaCACTTATTTTGGGACGAAGGGAGTagaa	3'	Group 2	11.6337	12.5405	0	14.259	0	0	10.0547	7.7928	Medium
89	111	osa-MIR812q-p3_1ss1GT	TCACTTATTTTGGGACGGAGG	21	LT934115.1	-	567790713	567790834	tacgctatcatgtactccccccgtcccaaaataagtgactaaactttgtagtaactttagtacaaagttagttagtgtaaagttgagTCACTTATTTTGGGACGGAGGgagtattaagtacc	3'	Group 2	8.05408	0	13.1491	15.2775	19.3964	13.6502	9.33649	18.1832	Medium
90	112	osa-MIR812q-p3_2ss11GA20TG_1	ACTTATTTTGAGACGGAGGGA	21	LT934116.1	+	21917944	21918057	ttagatagttactcccccgtctcaaaataagtgtctcaactttgtactagctctagtacaaatttgtactaagttcaagacACTTATTTTGAGACGGAGGGAgtatttgttaat	3'	Group 2	6.26428	0	0	9.16652	5.38789	0	7.90011	3.8964	Low
91	113	osa-MIR812q-p3_2ss15GA20TG	ACTTATTTTGGGACAGAGGGAGTA	24	LT934116.1	-	75647262	75647364	ttatactccctccgtcccaaaataagtgtctcaagtttgtactagctttagtacaaatttgcactaagctcaagacACTTATTTTGGGACAGAGGGAGTAatt	3'	Group 2	0	0	0	0	0	0	6.46373	4.5458	Low
92	114	osa-MIR812q-p3_2ss15CT21TG	CACTTATTTTGGGATGGAGGGAGT	24	LT934116.1	-	367101976	367102117	actgtcacatacttcctcaatcccaaaataagtgtctcaccttattaactttaatttagtacaacgttgtactatagttgagacacttattttgtactatacttgaaaCACTTATTTTGGGATGGAGGGAGTacaagataca	3'	Group 2	5.36938	0	7.88943	6.11102	9.69821	0	0	0	Low
93	115	osa-MIR812q-p3_2ss16GC21TA	CACTTATTTTGGGACCGAGGAAGT	24	LT934117.1	-	291984539	291984632	ctccctccatcccaaaataagtgtctcaactttgtactaactctagtacaaagttgtactaaggttaagaCACTTATTTTGGGACCGAGGAAGT	3'	Group 2	0	0	0	5.09251	0	5.85011	5.02734	0	Low
94	116	osa-MIR812j-p3_2ss8TG17GA	TATTTTGGGACGGAGAAAGTACT	23	LT934117.1	-	686723241	686723343	agttactccctccgtcccaaaataagtgactcaactttatattaactttagtagaatcttagtacaaacttgagtcactTATTTTGGGACGGAGAAAGTACTa	3'	Group 2	0	0	0	8.14802	6.46547	14.6253	0	7.1434	Medium
95	117	osa-MIR812q-p3_2ss1CT21TG	TACTTATTTTGGGACGGAGGGAGT	24	LT934118.1	+	105964457	105964563	ttttgtactccctctgtcccaaaataagtgtctcaaggttagtacaactttgtactagagctagtacaaagttaagaTACTTATTTTGGGACGGAGGGAGTacatgg	3'	Group 2	0	0	0	0	0	0	4.30915	4.5458	Low
96	118	osa-MIR812q-p3_2ss3CG21TG	CAGTTATTTTGGGACGGAGGGAGT	24	LT934118.1	+	228280010	228280112	tgctactccctccgtcccaaattaagtgtctcaaaatagtactagctctagtacaaagttgtactaagcttaagaCAGTTATTTTGGGACGGAGGGAGTatat	3'	Group 2	5.36938	10.9729	6.57453	0	0	0	7.18192	5.1952	Medium
97	119	osa-MIR812q-p3_1	CTTATTTTGGGACGGAGG	18	LT934118.1	+	399851285	399851387	atatactccctccgtcccaaaataactgtcttaagcttaatacaactttgtactagagctagtacaaatttgagacaCTTATTTTGGGACGGAGGgagtagca	3'	Group 2	10.7388	0	0	0	16.1637	9.75018	14.3638	0	Medium
98	120	osa-MIR812q-p3_1ss20TG_1	ACTTATTTTGGGACGGAGGG	20	LT934118.1	+	466404532	466404703	attatgctaaccttaatcatcagttttattttatttactgcctccgtcccaaaataagcgtctcaaactttttactagctttagtacaaagttgtattactgttgagacACTTATTTTGGGACGGAGGGagtacttgagatgtaacataaagattaccagaaagagtatcac	3'	Group 2	22.3724	21.9458	14.464	25.4626	29.0946	20.4754	32.3186	29.8724	Medium
99	121	osa-MIR812a-p5_2ss20CT21AC	CTCCGTCCCAAAATAAGTGTC	21	LT934118.1	-	185025678	185025796	gaattatttattactccCTCCGTCCCAAAATAAGTGTCtcaactttgtactagctctagtacaaatttgtactaagctcaagacacttattttgagacggagggagtattaaataggaa	5'	Group 2	0	0	0	0	0	0	0	6.494	Low
100	122	osa-MIR812q-p3_2ss21TG23GA	CACTTATTTTGGGACGGAGGGAAT	24	LT934119.1	-	372145241	372145337	tactccctccgtcccaaaattagtgactcaactttatactaactttaatacgaagttagtacaatcacgagtCACTTATTTTGGGACGGAGGGAATa	3'	Group 2	8.94897	0	7.88943	6.11102	0	0	7.90011	3.8964	Low
101	123	osa-MIR812q-p3_2ss2AG21TG	CGCTTATTTTGGGACGGAGGGAGT	24	LT934120.1	+	527086902	527087004	taatactccctccgtcccaacataaatatcttaactttgtattaacttttatataaaattgtattaaggttgagaCGCTTATTTTGGGACGGAGGGAGTagta	3'	Group 2	0	0	0	9.16652	0	0	7.90011	0	Low
102	124	osa-MIR812q-p3_2ss16GA21TG	CACTTATTTTGGGACAGAGGG	21	LT934120.1	+	607703547	607703649	tactactccctccgtctcgaaataagtgtctcaactttgtactagagctagtacaaaattgtactaagcttgcgaCACTTATTTTGGGACAGAGGGagtataa	3'	Group 2	0	12.5405	0	5.09251	7.54305	0	5.74553	0	Medium
103	125	osa-MIR812q-p3_2ss19GA20TA	ACTTATTTTGGGACGGAGAAAGTA	24	LT934121.1	+	602620572	602620688	ttcataaataatgatgttttgtactccctctgtcccaaaataagtgactcaactttgtactgagtcACTTATTTTGGGACGGAGAAAGTAtttcccaaaaatatgatgttttgttct	3'	Group 2	0	0	0	10.185	0	0	0	0	Medium
104	126	osa-MIR812q-p3_2ss2CG20TG	AGTTATTTTGGGACGGAGGGA	21	LT934122.1	-	398878724	398878826	tgctactccctccgtcccaaaataagtgtctcaaatttgtactagatctagtacaaagttgtactaagcttaagacAGTTATTTTGGGACGGAGGGAgtatat	3'	Group 2	7.15918	0	6.57453	13.2405	7.54305	6.82512	5.74553	14.2868	Medium
105	127	osa-MIR812q-p3_2ss12GA21TG	CACTTATTTTGAGACGGAGGGAGT	24	LT934123.1	-	31080415	31080530	ttggttcacaagtactccctccgtcccaaagtaagtgtctcaactttgtactaggtttagtacaaaattgtactaaacttgagaCACTTATTTTGAGACGGAGGGAGTagaatttt	3'	Group 2	27.7418	37.6214	42.077	24.4441	26.9395	12.6752	20.8276	33.1194	Medium
106	128	osa-MIR812q-p3_2ss3CT21TG	CATTTATTTTGGGACGGAGGGAGT	24	LT934123.1	-	687293887	687294000	agttactccctccgtcccaaaataagtgactcaaaaatgagtcagctttgtactaactttattacaaagtttagtcacttttgagtCATTTATTTTGGGACGGAGGGAGTacat	3'	Group 2	31.3214	23.5134	15.7789	15.2775	16.1637	6.82512	32.3186	19.482	Medium
107	129	osa-MIR812a-p3_2ss13AG21TG	CACTTATTTTGAGACGGAGGG	21	LT934124.1	+	505837042	505837143	aaatactctctccgtcccaaataagtgtttcaaacttagtacaactttatattagagttagtacaaaattgagaCACTTATTTTGAGACGGAGGGagtagtt	3'	Group 2	24.1622	23.5134	10.5192	0	16.1637	5.85011	12.2093	5.8446	Medium
108	130	osa-MIR812q-p3_2ss7TA21TG	CACTTAATTTGGGACGGAGGGAGT	24	LT934124.1	+	624087282	624087353	aagtgctccctcagtcccaaaataagtgtctactaaagttgagaCACTTAATTTGGGACGGAGGGAGTagta	3'	Group 2	0	0	0	0	5.38789	0	0	3.247	Low
109	131	osa-MIR812q-p3_1ss20TG_2	ACTTATTTTGGGACGGAGGGA	21	LT934124.1	+	628432841	628432975	attttgttttgtttcttcctaaatactccctccgtcccaaaataagtgtctcaactttacactaactttagtacaaaattgtactaagcttgagacACTTATTTTGGGACGGAGGGAgtagataaaaaatagcag	3'	Group 2	22.3724	21.9458	14.464	25.4626	29.0946	20.4754	32.3186	29.8724	Medium
110	132	osa-MIR812q-p3_2ss11GC21TG	CACTTATTTTCGGACGGAGGGAGT	24	LT934124.1	-	40220907	40221000	catatactccccccgtcccaaaataagtgactcaactttgtactaactttggtacaaagttgagtCACTTATTTTCGGACGGAGGGAGTatcat	3'	Group 2	9.84387	9.40535	0	6.11102	9.69821	4.87509	11.4911	7.1434	Medium
111	133	osa-MIR818d-p3_2ss5TC19GA	CTTACATTATGGGACGGAAGGAGT	24	LT934111.1	+	55294553	55294645	aatgtactccctccgtcccataatgtaagacgcttttgcaagctaacatatcttgcaaaaacgtCTTACATTATGGGACGGAAGGAGTattaa	3'	Group 2	14.3184	0	0	8.14802	5.38789	0	8.6183	7.1434	Medium
112	134	osa-MIR818a-p3_2ss15GA21GA	TTATATTATGGGACAGAAGGAA	22	LT934111.1	+	245741842	245741918	tactccctccgtcccataatataagagtgtttttgacactgcgctaaacgctcTTATATTATGGGACAGAAGGAAta	3'	Group 2	20.5826	70.5401	14.464	20.3701	7.54305	4.87509	3.59096	14.2868	Medium
113	135	osa-MIR818d-p3_2ss17GA21GA	CTTATATTATGGGACGAAGGAAGT	24	LT934111.1	+	301679501	301679611	ggtttttaaattctgctccctctgtcccaaaatataagaacgtttttaacactacactagtgtgaaaaacgttCTTATATTATGGGACGAAGGAAGTagtaaataaaaaaa	3'	Group 2	12.5286	10.9729	0	10.185	9.69821	14.6253	6.46373	5.8446	Medium
114	136	osa-MIR818b-p3_1ss10AG	CCTTATATTGTGGGACGGAGG	21	LT934111.1	+	395699214	395699345	cttgatggttcatattcgtctttaacttatactccctccgtcccacaatataaggtgttgttacatattggatgtaacaacaCCTTATATTGTGGGACGGAGGgagtaataaagatgaattataccatctta	3'	Group 2	6.26428	0	13.1491	5.09251	0	0	7.90011	0	Medium
115	137	osa-MIR818d-p3_1ss19GT	CTTATATTATGGGACGGATGGAGT	24	LT934112.1	+	317095352	317095437	cacctactccctccgtcccataatataagaacgtttttgacacgtgtcaaagacgttCTTATATTATGGGACGGATGGAGTagtat	3'	Group 2	18.7928	0	6.57453	7.12952	5.38789	5.85011	10.0547	10.3904	Medium
116	138	osa-MIR818d-p3_1ss11GA	CTTATATTATAGGACGGAGGGAGT	24	LT934112.1	-	24337182	24337270	acaactccttccgtcccataatataagatcgtttctcaagctatgttagcttgagaaacgatCTTATATTATAGGACGGAGGGAGTata	3'	Group 2	13.4235	0	6.57453	6.11102	8.62063	6.82512	7.90011	7.1434	Medium
117	139	osa-MIR818d-p3_1ss21GA	CTTATATTATGGGACGGAGGAAGT	24	LT934112.1	-	448343380	448343460	atccctcttcccataatacaagagtgttttgaacactggtgtactatacaaaatgttCTTATATTATGGGACGGAGGAAGT	3'	Group 2	9.84387	0	0	7.12952	6.46547	6.82512	14.3638	13.6374	Medium
118	140	osa-MIR818d-p3_1ss8TC	CTTATATCATGGGACGGAGGGAGT	24	LT934113.1	+	80924310	80924404	tgtagtactccctccatcccataatataagagcgttttttacactagtgtagtgtcaaaaacgctCTTATATCATGGGACGGAGGGAGTacttct	3'	Group 2	22.3724	12.5405	6.57453	13.2405	0	5.85011	14.3638	7.7928	Medium
119	141	osa-MIR818d-p3_1ss16GC	CTTATATTATGGGACCGAGGGAGT	24	LT934113.1	-	16182827	16182917	tattactccctccgtcccataatgtaagatgcttttgcaagctatgttagcttgtaaaagtgtCTTATATTATGGGACCGAGGGAGTatca	3'	Group 2	9.84387	0	9.20434	5.09251	10.7758	0	12.2093	7.7928	Medium
120	142	osa-MIR818d-p3_2ss5TC20GA	CTTACATTATGGGACGGAGAGAGT	24	LT934113.1	-	765242393	765242478	tagtccctccgtctcataatgtaaaacgtttttttaactatagtgcaatgtcaaaaaacgtCTTACATTATGGGACGGAGAGAGTa	3'	Group 2	35.7959	34.4863	23.6683	22.4071	19.3964	30.2255	30.8822	47.4062	Medium
121	143	osa-MIR818d-p3_2	TATATTATGGGACGGAGGGAGTA	23	LT934114.1	+	13531237	13531428	aggagatgattaactaatgatacactgatgtgcaagtactccctccgtcccataatataagaatgtttttgacactacgtttttgacactagtgtagtgtttagtgtcaaaaacattctTATATTATGGGACGGAGGGAGTActtgcgaattgcgatgattatgagcccgtgaaaattaatgatcaactggc	3'	Group 2	21.4775	17.2431	19.7236	10.185	18.3188	11.7002	14.3638	18.1832	Medium
122	144	osa-MIR818d-p3_1ss16GA	TTATATTATGGGACGAAGGGAGT	23	LT934114.1	+	303416087	303416178	gaactaatccctcttcccataatacaagagtgttttgaacactcgtgtagtgtacaaaacattcTTATATTATGGGACGAAGGGAGTagctg	3'	Group 2	0	0	0	0	0	0	7.18192	0	Low
123	145	osa-MIR818d-p3_1ss9AT	CTTATATTTTGGGACGGAGGGAGT	24	LT934114.1	+	585333720	585333809	aagtactccctctgtcccagaatataagaacgattttacactatgctagtgttaaaaacgttCTTATATTTTGGGACGGAGGGAGTaaca	3'	Group 2	37.5857	10.9729	19.7236	23.4256	22.6291	15.6003	34.4732	25.3266	Medium
124	146	osa-MIR818d-p3_1	ATATTATGGGACGGAGGGAGTACT	24	LT934114.1	+	666563091	666563241	cttgaacagtaggatgtgttgaaatttttgttatgtactccctctgtcccataagataagatcgttttgcaagctgttttagcttgcaaaacaatcttATATTATGGGACGGAGGGAGTACTtagcaaaataaaacaaaatattgttttga	3'	Group 2	21.4775	17.2431	19.7236	10.185	18.3188	11.7002	14.3638	18.1832	Medium
125	147	osa-MIR818d-p3_5	TTATATTATGGGACGGAGGGAGTA	24	LT934114.1	-	566746910	566747000	tggtactccctccgtctcataatgtaagacattttttgacactatagtagtgtcaaaaagcgtcTTATATTATGGGACGGAGGGAGTAgct	3'	Group 2	21.4775	17.2431	19.7236	10.185	18.3188	11.7002	14.3638	18.1832	Medium
126	148	osa-MIR818d-p3_1ss16GT	CTTATATTATGGGACTGAGGGAGT	24	LT934114.1	-	642420841	642420929	tctacttcctccgtcccataatttaagaacgtttttgacactacaccaatgccaaaaatgttCTTATATTATGGGACTGAGGGAGTatt	3'	Group 2	8.05408	0	0	0	0	5.85011	7.18192	0	Low
127	149	osa-MIR818a-p3_1ss15GA	TTATATTATGGGACAGAAGG	20	LT934116.1	-	260207628	260207722	cttactaatccttccgtctcataatataagaacgtttttgacactaatgtagtgtaaaaaacattcTTATATTATGGGACAGAAGGagtagtttt	3'	Group 2	0	0	0	0	11.8534	16.5753	0	12.988	Medium
128	150	osa-MIR818d-p3_1ss1CG	GTTATATTATGGGACGGAGGGAGT	24	LT934116.1	-	395705112	395705204	ctagtactccctgtgtcccataatataagaacgtttttggcactacactagtgtaaaaaatgttGTTATATTATGGGACGGAGGGAGTacgaa	3'	Group 2	4.47449	0	0	0	0	0	3.59096	0	Low
129	151	osa-MIR818d-p3_1ss10TC	CTTATATTACGGGACGGAGGGAGT	24	LT934116.1	-	532164271	532164369	tcagatgtactccctccgtcccatagtataagagcattttcgacactagtgtagtgtcaaaaatgctCTTATATTACGGGACGGAGGGAGTatttcagt	3'	Group 2	6.26428	0	0	0	0	0	5.02734	5.1952	Low
130	152	osa-MIR818d-p3_2ss16GA20GA	TTATATTATGGGACGAAGGAAGT	23	LT934117.1	+	637842374	637842457	attaagtactccctctgtcccataatataagagcatttttgacactaagactcTTATATTATGGGACGAAGGAAGTagcttgca	3'	Group 2	19.6877	9.40535	7.88943	5.09251	0	13.6502	17.9548	7.1434	Medium
131	153	osa-MIR818d-p3_3	TATATTATGGGACGGAGGGAGTAC	24	LT934118.1	+	328838439	328838531	ctagtactccctgtgtcccataatataagaacatttttgacactacactagtgtaaaaaacgttctTATATTATGGGACGGAGGGAGTACgaa	3'	Group 2	21.4775	17.2431	19.7236	10.185	18.3188	11.7002	14.3638	18.1832	Medium
132	154	osa-MIR818d-p3_2ss15GT21TC	TTATGGGACGGAGGTAGTACC	21	LT934118.1	+	658501232	658501354	aatgagcaagtgttatctgctactccctccgtctcataatataagaacgtttttgacactagactagtataaaaaacgttcttataTTATGGGACGGAGGTAGTACCaaatagcttgcttctt	3'	Group 2	0	0	0	0	0	5.85011	5.02734	0	Low
133	155	osa-MIR818d-p3_1ss14AG	CTTATATTATGGGGCGGAGGGAGT	24	LT934119.1	+	663398951	663399063	accggcagtaagaaactaccacctccatctcataatataagacgcttttgcaaactaaaatagcttgcaaagacgtCTTATATTATGGGGCGGAGGGAGTaggatctgtctca	3'	Group 2	8.05408	0	0	5.09251	0	0	5.74553	5.1952	Low
134	156	osa-MIR818d-p3_1ss11GT	CTTATATTATTGGACGGAGGGAGT	24	LT934119.1	-	12209728	12209796	ataactccctctgtcgcataatatacaagtgccaaaaacgctCTTATATTATTGGACGGAGGGAGTagg	3'	Group 2	4.47449	0	0	0	0	0	0	3.247	Low
135	157	osa-MIR818d-p3_1ss6AG	CTTATGTTATGGGACGGAGGGAGT	24	LT934120.1	+	237897675	237897771	ctagtactccctgtgtcccattatataagaacgtttttgacactacactagctagtgtcaaaaatgttCTTATGTTATGGGACGGAGGGAGTacgaa	3'	Group 2	4.47449	9.40535	0	0	0	0	0	10.3904	Medium
136	158	osa-MIR818d-p3_2ss1CG19GA	GTTATATTATGGGACGGAAGGAGT	24	LT934120.1	-	8633235	8633321	agcactccttccgtccttgatataagagcattttgacattacactagtggcaaaaacattGTTATATTATGGGACGGAAGGAGTaca	3'	Group 2	0	0	0	0	0	5.85011	6.46373	6.494	Low
137	159	osa-MIR818d-p3_4	TTATATTATGGGACGGAGGGAGT	23	LT934120.1	-	303556290	303556380	tactactccctttgtcccataatataagaacatttttggcactatactagtgtcaaaaacgttcTTATATTATGGGACGGAGGGAGTatga	3'	Group 2	21.4775	17.2431	19.7236	10.185	18.3188	11.7002	14.3638	18.1832	Medium
138	160	osa-MIR818d-p3_1ss4AG	CTTGTATTATGGGACGGAGGGAGT	24	LT934122.1	+	510036259	510036355	ctagtactccctgtgtcccattatataagaatgtttttgacactacactagctagtgtcaaaaacgttCTTGTATTATGGGACGGAGGGAGTacgaa	3'	Group 2	0	0	6.57453	6.11102	5.38789	0	7.18192	3.8964	Low
139	161	osa-MIR818d-p3_1ss1CA	ATTATATTATGGGACGGAGGGAGT	24	LT934122.1	-	64459122	64459213	ttggtactccctccgtcccataatataagaaattttttgacattaatgtagtgtcaaaatgttATTATATTATGGGACGGAGGGAGTacaaa	3'	Group 2	5.36938	0	0	0	0	0	3.59096	3.247	Low
140	162	osa-MIR818d-p3_2ss5TC23GA	CTTACATTATGGGACGGAGGGAAT	24	LT934122.1	-	425192137	425192279	aagtaataaagtaaaaaaattaattagtactccctccgtccaataatgcaagacgatttttggcactgcgctagtgccaaaaaacaaCTTACATTATGGGACGGAGGGAATagtatataatgattttttttaatttattagct	3'	Group 2	7.15918	0	0	0	0	0	4.30915	3.247	Low
141	163	osa-MIR818d-p3_1ss5TA	CTTAAATTATGGGACGGAGGGAGT	24	LT934123.1	+	10136676	10136766	aagtactccctccgtctcataatataagacgttttttgactctaataaaatgtcaaaatacttCTTAAATTATGGGACGGAGGGAGTagta	3'	Group 2	8.94897	0	0	0	7.54305	0	0	0	Low
142	164	osa-MIR818d-p3_2ss5TC21GA	CTTACATTATGGGACGGAGGAAGT	24	LT934123.1	+	27745410	27745504	ccaagctactccttccgtctcatactgtaagacgttttccgattctagtagagtcggaaaagatCTTACATTATGGGACGGAGGAAGTagttctc	3'	Group 2	13.4235	15.6756	0	10.185	5.38789	0	12.9275	12.988	Medium
143	165	osa-MIR818d-p3_1ss20GA_2	TTATATTATGGGACGGAGGAAGT	23	LT934124.1	+	489609304	489609413	gtactaattactccctccgtcccataatataaggagttattacatcccatacgtgagtacaatgggatgtaataacgtcTTATATTATGGGACGGAGGAAGTactagact	3'	Group 2	4.47449	0	0	0	0	0	0	3.247	Low
144	166	osa-MIR818d-p3_2ss9AT20GA	CTTATATTTTGGGACGGAGAGAGT	24	LT934124.1	-	111628935	111629006	taatactccctccgtcctaaaatataagatcattttcttttactCTTATATTTTGGGACGGAGAGAGTagtc	3'	Group 2	6.26428	0	0	0	0	0	3.59096	3.247	Low
145	167	osa-MIR818d-p3_2ss5TC22AG	CTTACATTATGGGACGGAGGGGGT	24	LT934124.1	-	449237323	449237437	aatgatgttaataactactccctccgtcccataatataggacgttttttgacactagcatagtgttaaaaaacgtCTTACATTATGGGACGGAGGGGGTacttttcagcatccaa	3'	Group 2	5.36938	7.83779	0	0	0	0	0	3.247	Low
146	168	osa-MIR818d-p3_1ss17GA	CTTATATTATGGGACGAAGGGAGT	24	LT934124.1	-	560033217	560033309	ctagtactccctgtgtcccataatataagaacgtttttgggactacactagtgtcaaaaacgttCTTATATTATGGGACGAAGGGAGTacgaa	3'	Group 2	34.901	26.6485	34.1875	32.5921	32.3274	18.5253	48.1188	29.8724	Medium
147	169	bdi-miR827-5p_1ss6TC	TTTTGCTGGTTGTCATCTAACC	22	LT934113.1	+	586509484	586509637	ctctgaacttgTTTTGCTGGTTGTCATCTAACCatcgttcagtctgccgtctgtaagcttggtgcatggatggatgcctgggtctgggtgcatggcgattgcgccgacagacagacggtggtgatggTTAGATGACCATCAGCAAACAtgttca	5'	Group 2	148.553	67.405	140.695	24.4441	77.5856	42.9008	117.065	64.94	Medium
147	170	osa-miR827_1ss1TG	GTAGATGACCATCAGCAAACA	21	LT934113.1	+	586509484	586509637	ctctgaacttgTTTTGCTGGTTGTCATCTAACCatcgttcagtctgccgtctgtaagcttggtgcatggatggatgcctgggtctgggtgcatggcgattgcgccgacagacagacggtggtgatggTTAGATGACCATCAGCAAACAtgttca	3'	Group 2	110.967	126.972	80.2092	26.4811	94.8269	36.0757	307.386	16.235	Medium
148	171	bdi-miR827-5p	TTTTGTTGGTTGTCATCTAACC	22	LT934114.1	+	520643353	520643501	cagctctgaacttgTTTTGTTGGTTGTCATCTAACCatcgttcgatctgccacctggtgcatggtggatgcctgggtgcatggcgattgcgccaacacgcagacggtgatgatggTTAGATGACCATCAGCAAACAtgttcatgagaca	5'	Group 2	236.253	114.432	237.998	48.8881	133.62	45.8258	197.503	70.1352	Medium
148	172	osa-miR827	TTAGATGACCATCAGCAAACA	21	LT934114.1	+	520643353	520643501	cagctctgaacttgTTTTGTTGGTTGTCATCTAACCatcgttcgatctgccacctggtgcatggtggatgcctgggtgcatggcgattgcgccaacacgcagacggtgatgatggTTAGATGACCATCAGCAAACAtgttcatgagaca	3'	Group 2	8655.45	2440.69	8056.42	1431	5411.6	5088.62	9906.02	1835.85	High
149	173	tae-MIR1120a-p5_1ss20AT	TCCGTCCCATAATATAAGATC	21	LT934112.1	-	317827565	317827652	aaatactcccTCCGTCCCATAATATAAGATCgttcaagctatgttagcttgaaaaacgatCTTATATTATGGGACGGAAGGAGTaaat	5'	Group 2	22.3724	26.6485	35.5024	42.7771	38.7928	69.2263	34.4732	31.8206	Medium
149	174	osa-MIR818d-p3_1ss19GA	CTTATATTATGGGACGGAAGGAGT	24	LT934112.1	-	317827565	317827652	aaatactcccTCCGTCCCATAATATAAGATCgttcaagctatgttagcttgaaaaacgatCTTATATTATGGGACGGAAGGAGTaaat	3'	Group 2	24.1622	23.5134	10.5192	18.333	8.62063	6.82512	17.2366	16.235	Medium
150	175	tae-MIR1120a-p3_2ss13GA19GT	CTTATATTATGAAACGGATGGAGT	24	LT934111.1	+	435160136	435160226	aaatactccctccgtctcataatatacgatgttttttgactctagtgaagtgtcaaaaaatgtCTTATATTATGAAACGGATGGAGTagaa	3'	Group 2	0	0	0	0	0	5.85011	0	3.247	Low
151	176	tae-MIR1120a-p3_7	TATTATGAGACGGAGGGAGTA	21	LT934111.1	-	50420789	50420879	acctactccctccgtcccataatataagaacgtttttgacactagtgtagtgtcaaaaacgttcttaTATTATGAGACGGAGGGAGTAata	3'	Group 2	17.8979	0	23.6683	0	28.017	13.6502	56.019	7.7928	Medium
152	177	tae-MIR1120a-p5_2ss1TC20AG	CCCGTCCCATAATATAAGAGC	21	LT934111.1	-	117125097	117125212	ttagaatgtcaagtatatactaccCCCGTCCCATAATATAAGAGCatttttgcacttcactagtgtcaaaacgctcttatattatgggacggaaggagtatatcattagattcata	5'	Group 2	0	9.40535	0	10.185	0	0	0	9.0916	Medium
153	178	tae-MIR1120a-p3_10	TTATATTATGAGACGGAGGGAGTA	24	LT934111.1	-	358537926	358538023	aaatactccctccttcccataatataagatgttattacaaccaatatgtgtatatcggctgtaataacatcTTATATTATGAGACGGAGGGAGTAaca	3'	Group 2	17.8979	0	23.6683	0	28.017	13.6502	56.019	7.7928	Medium
154	179	tae-MIR1120a-p3_2ss9TC17AG	GTGTAGTGCCAAAAACGTTCTT	22	LT934112.1	+	119436617	119436709	gtcgtactccctccgtcccataatataagaacgtttttgacactaGTGTAGTGCCAAAAACGTTCTTatattatgggacacagggagtactag	3'	Group 2	9.84387	25.0809	19.7236	5.09251	22.6291	4.87509	12.2093	9.0916	Medium
155	180	tae-MIR1120a-p3_11	TTCTTATATTATGAGACGGAGGGA	24	LT934112.1	+	640173821	640173945	ttagtactctctccctctcataatataaaaatgtttttaacactaatgtagtgtcaaaaacgtttttatattatgaaacgaagtgtcaaaaacgTTCTTATATTATGAGACGGAGGGAgtatgta	3'	Group 2	17.8979	0	23.6683	0	28.017	13.6502	56.019	7.7928	Medium
156	181	tae-MIR1120a-p3_3	CTTATATTATGAGACGGAGGGAGT	24	LT934112.1	-	19404414	19404539	atggccatctttgctgtaatgtactctctccgtcccataatataaaagcgtgttttataatagcgtagtgtaaaatacactCTTATATTATGAGACGGAGGGAGTaatgtagtacgtcttggcatt	3'	Group 2	17.8979	0	23.6683	0	28.017	13.6502	56.019	7.7928	Medium
157	182	tae-MIR1120a-p3_1ss5TC	CTTACATTATGAGACGGAGGGAGT	24	LT934112.1	-	326161955	326162045	agctactccctccgtcccataatataagacgctttttgacactagtgtagtgtcaaaaaacgtCTTACATTATGAGACGGAGGGAGTacca	3'	Group 2	42.0602	34.4863	22.3534	21.3886	22.6291	19.5004	25.8549	18.8326	Medium
158	183	tae-MIR1120a-p5_1ss23AG	CCCTCCGTCCCATAATATAAGAGC	24	LT934112.1	-	386107959	386108067	tttctctgaaataacctactCCCTCCGTCCCATAATATAAGAGCgtttttgacactgtgtcgaaaacgctcttatattatgggacggagggagtataatttaagagcaa	5'	Group 2	0	0	0	0	0	0	3.59096	3.8964	Low
159	184	tae-MIR1120a-p3_2ss10TC18AG	AGTGTAGTGCCAAAAACGTTCT	22	LT934113.1	+	270060269	270060361	ttcgtactccctccgtcccataatataagaacgtttttgacactAGTGTAGTGCCAAAAACGTTCTtatattatgggagacagggagtactag	3'	Group 2	0	0	0	5.09251	6.46547	0	5.02734	6.494	Low
160	185	tae-MIR1120a-p5_1ss8CT_1	CTCCGTCTCATAATATAAGAAC	22	LT934113.1	+	716906970	716907058	aattactccCTCCGTCTCATAATATAAGAACgttttttacattagtgtaatgtcaaaatacttttatattatgagcggagggagtatct	5'	Group 2	17.8979	0	15.7789	5.09251	19.3964	15.6003	28.7277	9.741	Medium
161	186	tae-MIR1120a-p5_1	ACTCCCTCCGTCCCATAATATAAG	24	LT934113.1	+	729056540	729056623	tACTCCCTCCGTCCCATAATATAAGaacgttttgtatagtacaccagtgttcaaaacactcttgtattatgggaagagggattg	5'	Group 2	6.26428	0	0	0	0	0	0	5.1952	Low
162	187	tae-MIR1120a-p5_2ss14AG20AT	TCCGTCCCATAATGTAAGATC	21	LT934113.1	-	555231650	555231732	acccctTCCGTCCCATAATGTAAGATCgttttgcaagctgttttagcttgcaaaacgatcttatattgtgggacggagggagt	5'	Group 2	8.94897	0	18.4087	11.2035	15.0861	19.5004	15.082	10.3904	Medium
163	188	tae-MIR1120a-p3_2ss16GA19GA	TTATATTATGAGACGAAGAGAGT	23	LT934113.1	-	634458131	634458225	agctactctctttgtcccagaatataagacattattacatctgtgagtatatcagacgtaataatgtcTTATATTATGAGACGAAGAGAGTaata	3'	Group 2	0	0	0	0	5.38789	5.85011	7.18192	0	Low
164	189	tae-MIR1120a-p5_2ss8CT20AG	TCCGTCCTATAATATAAGAGC	21	LT934113.1	-	732030659	732030749	tgatacttccTCCGTCCTATAATATAAGAGCatttttgacgctcgacgagcgtcaaaaatgctcttatattataggacggagggagtagaa	5'	Group 2	0	0	0	0	0	4.87509	0	10.3904	Medium
165	190	tae-MIR1120a-p5_5	TCCGTCCCATAATATAAGAAC	21	LT934114.1	+	105764703	105764793	atatactcccTCCGTCCCATAATATAAGAACgtttttggcactagtatagtgttaaaaacgttcttatattttgagacagagggagtaaaa	5'	Group 2	6.26428	0	0	0	0	0	0	5.1952	Low
166	191	tae-MIR1120a-p5_1ss16AG	CCTCCGTCCCATAATGTAAGA	21	LT934114.1	+	185661097	185661199	caatgctattaattactcCCTCCGTCCCATAATGTAAGAcgtttttgcaagctatgttagcctgcaaaaacgtcttacattatgggatggagtagtagcaaat	5'	Group 2	0	0	0	0	7.54305	0	0	3.247	Low
167	192	tae-MIR1120a-p5_2ss3CT23AG	CTTCGTCCCATAATATAAGAACGT	24	LT934114.1	+	187379191	187379283	ttcgtactccCTTCGTCCCATAATATAAGAACGTttttgacactagtgtagtgccaaaaacgttcttatattatgggacacagggagtactag	5'	Group 2	0	0	0	0	0	4.87509	0	6.494	Low
168	193	tae-MIR1120a-p3_5	TATATTATGAGACGGAGGGAGT	22	LT934114.1	+	262253016	262253153	ttagcatgatagctccaatactaagcaagcacttcctctgtcccataatataagaacgtttttgacattagtgtagtttcaaaaacgttctTATATTATGAGACGGAGGGAGTaccttattattcatctatttgcata	3'	Group 2	17.8979	0	23.6683	0	28.017	13.6502	56.019	7.7928	Medium
169	194	tae-MIR1120a-p5_1ss10TC	TCCGTCCCACAATATAAGAAC	21	LT934114.1	+	287944912	287944982	TCCGTCCCACAATATAAGAACatttttgacactagtgtagtgccaaaaacgttcttatattatgggacacc	5'	Group 2	26.8469	21.9458	36.8173	21.3886	39.8704	33.1506	28.0095	27.2748	Medium
170	195	tae-miR1120a_L-3R+1	TTCTTATATTATGAGACGGAGG	22	LT934114.1	+	431083761	431083886	aaatactacctccgtcacataatataagaacgttttttagactagtcccataatataagaacatttttgacactgacactactagtgtcaaaatcaTTCTTATATTATGAGACGGAGGgagtaaac	3'	Group 2	5.36938	0	0	0	0	4.87509	0	4.5458	Low
171	196	tae-MIR1120a-p3_1ss14GA_2	ATATTATGAGACGAAGGGAGTA	22	LT934114.1	+	782793216	782793315	atatcaagtactccattcgtctcataatataagaacattttggttactaatgtagaccgaaacgcttttATATTATGAGACGAAGGGAGTAtgtagagta	3'	Group 2	15.2133	9.40535	7.88943	8.14802	0	13.6502	28.0095	8.4422	Medium
172	197	hvu-MIR1120-p3_1ss23TG	CTTATATTATGGGACGGAGGAGGT	24	LT934114.1	-	237351501	237351600	atactagtactccctgtgtcccataatataagaacgtttttggcactacaccagtgtcaaaaatgttCTTATATTATGGGACGGAGGAGGTatgaagaaa	3'	Group 2	0	0	0	0	8.62063	5.85011	5.74553	10.3904	Medium
173	198	tae-MIR1120a-p5_2ss10TC20AT	TCCGTCCCACAATATAAGATC	21	LT934114.1	-	572011316	572011471	caatatcatctcagtgtacttgttgttcactactcccTCCGTCCCACAATATAAGATCatttttcaatttttcaagttaacatagcttgaaaaacgatcttatattgtgggacgaatggtgtagttatgtttcaacaaggatagtgactgatagat	5'	Group 2	0	7.83779	0	0	5.38789	8.77516	0	7.1434	Low
174	199	tae-MIR1120a-p3_1ss9AT	CTTATATTTTGAGACGGAGGGAGT	24	LT934115.1	+	138485100	138485189	tagtgctccctctgtcccagaatataagaacgtttttgatactatgttagtgttaaaacgttCTTATATTTTGAGACGGAGGGAGTagaa	3'	Group 2	0	0	0	0	0	0	4.30915	5.1952	Low
175	200	tae-MIR1120a-p3_1ss15GA	TTATATTATGAGACAGAGGGA	21	LT934115.1	-	716078914	716078999	ctactccctccgtcccgtaatataggagtttttttgcactcgtgtagagtaaaaaacacacTTATATTATGAGACAGAGGGAgcaa	3'	Group 2	4.47449	0	6.57453	5.09251	8.62063	0	5.74553	5.8446	Low
176	201	tae-MIR1120a-p5_2	CCCTCCGTCCCATAATATAAGAAC	24	LT934116.1	+	1240147	1240244	agcaaactactCCCTCCGTCCCATAATATAAGAACgtttttgacactagtgtagtgtcaaaaacgttcttatattatgaacggagggagtagtttttt	5'	Group 2	6.26428	0	0	0	0	0	0	5.1952	Low
177	202	tae-MIR1120a-p5_1ss2CT	TTCGTCCCATAATATAAGAAC	21	LT934116.1	+	418623539	418623648	taagtactaagtactaccTTCGTCCCATAATATAAGAACttttttgacactacactagtgtcaaaaacgttcttatatgttgggactgagggaatagtttttagaacgat	5'	Group 2	0	0	0	0	5.38789	7.80014	0	3.247	Low
178	203	tae-MIR1120a-p3_2ss13GA22TC	TATTATGAGACGAAGGGAGTAC	22	LT934116.1	+	460802057	460802119	atcagtactacctccgtcttatgaacgtttgatcttaTATTATGAGACGAAGGGAGTACtttg	3'	Group 2	4.47449	0	0	0	7.54305	0	10.7729	0	Medium
179	204	tae-MIR1120a-p5_2ss11AG20AG	TCCGTCCCATGATATAAGAGC	21	LT934116.1	+	524579809	524579924	acgggaagctaaatagtactcccTCCGTCCCATGATATAAGAGCgtttttgacactagtgtagtgtcaaaaacgctcttatattatgggacggagggagtactacaaactttcgaa	5'	Group 2	0	0	9.20434	0	0	5.85011	5.02734	6.494	Low
180	205	tae-MIR1120a-p3_1ss4TC_2	TTACATTATGAGACGGAGGGAGT	23	LT934116.1	-	22849204	22849294	agctactccctctgtcccataatataagacgctttttgacactagtatagtgtcaaaaaaggtcTTACATTATGAGACGGAGGGAGTacca	3'	Group 2	5.36938	7.83779	13.1491	6.11102	9.69821	0	4.30915	4.5458	Medium
181	206	tae-MIR1120a-p5_2ss1GC22AG	CTACTCCCTCCGTCCCATAATGTA	24	LT934116.1	-	292928295	292928402	aacgatagaaCTACTCCCTCCGTCCCATAATGTAagacgttttttcacactagtgtagtgttaaaaacgtcttacattatgagacggagggagtacgtatttatttgt	5'	Group 2	0	0	6.57453	7.12952	0	0	4.30915	5.8446	Low
182	207	tae-MIR1120a-p5_1ss20AG	ACTCCCTCCGTCCCATAATGTAAG	24	LT934116.1	-	420039669	420039854	ctgcagagcttgcagaacagagggacatgctttcagttgatcatatgccttatattatACTCCCTCCGTCCCATAATGTAAGgcgttttttcaagctaatatagcttgcaaaaacgtcttacattgtggacggagggagtagtttgttggaatatataaattgtcttgtgttctcaaattctggtt	5'	Group 2	0	0	0	0	5.38789	0	5.74553	3.247	Low
183	208	tae-MIR1120a-p5_1ss17AG	TCCGTCCCATAATATAGGAAC	21	LT934116.1	-	492933752	492933848	ttcgtactcccTCCGTCCCATAATATAGGAACgtttttgacactagctagtgtagtgtcaaaaacgttcttatataatgggacacagggagtactag	5'	Group 2	0	0	0	7.12952	0	0	3.59096	0	Low
184	209	tae-MIR1120a-p5_1ss8CT_2	TCCGTCCTATAATATAAGAAC	21	LT934116.1	-	550803478	550803556	tgccTCCGTCCTATAATATAAGAACgttttgtacactacaccagtgtacagaacactcttatattatgagacgaagaga	5'	Group 2	17.8979	0	15.7789	5.09251	19.3964	15.6003	28.7277	9.741	Medium
185	210	tae-MIR1120a-p3_1	ATATTATGAGACGGAGGGAGT	21	LT934116.1	-	800702649	800702743	acatttactccctctgtcccataatataagagcatttttgacactagcgtactatcaaaaacaatcttATATTATGAGACGGAGGGAGTagaaca	3'	Group 2	17.8979	0	23.6683	0	28.017	13.6502	56.019	7.7928	Medium
186	211	tae-MIR1120a-p3_1ss16GA	CTTATATTATGAGACAGAGGGAGT	24	LT934117.1	+	524587059	524587146	agagtactccctccatcccacaatataagacatttctgcaagctaataataacagacgtCTTATATTATGAGACAGAGGGAGTacatg	3'	Group 2	5.36938	0	0	10.185	0	11.7002	5.74553	9.0916	Medium
187	212	tae-MIR1120a-p3_2ss21TC22TC_1	ATTATGAGACGGAGGGAGTACC	22	LT934117.1	+	672959900	672959990	agctactccctccgtcccataatataagacgctttttgacactagtatagtgtcaaaaaacgtcttacATTATGAGACGGAGGGAGTACCa	3'	Group 2	6.26428	10.9729	19.7236	16.296	6.46547	6.82512	17.2366	9.0916	Medium
188	213	tae-MIR1120a-p3_1ss22TC	TATTATGAGACGGAGGGAGTAC	22	LT934117.1	-	495473377	495473448	caatactccctccgtcttataatataaaagcatttctaacaccacttaTATTATGAGACGGAGGGAGTACaa	3'	Group 2	0	0	9.20434	0	7.54305	0	3.59096	0	Low
189	214	tae-MIR1120a-p5_3	CTCCGTCCCATAATATAAGAA	21	LT934117.1	-	511636108	511636200	ttcgtactccCTCCGTCCCATAATATAAGAAcgtttttgacactagtgttgtgccaaaaatgtttttatattatgggacacagggagtactag	5'	Group 2	6.26428	0	0	0	0	0	0	5.1952	Low
190	215	tae-MIR1120a-p5_2ss14AG20AG	TCCGTCCCATAATGTAAGAGC	21	LT934118.1	+	623768040	623768130	aaatactcccTCCGTCCCATAATGTAAGAGCgtatttaacgctacactagtgtaaaaaacgctcttatattatgggacggagggagtaagt	5'	Group 2	0	0	0	0	8.62063	0	5.02734	0	Low
191	216	tae-MIR1120a-p3_4	TATATTATGAGACGGAGGGAG	21	LT934118.1	-	94361759	94361853	gcatgtactccctccgtctcataatataaaaacgtttttcaagctatgttagcttgaaaaacattctTATATTATGAGACGGAGGGAGtataata	3'	Group 2	17.8979	0	23.6683	0	28.017	13.6502	56.019	7.7928	Medium
192	217	tae-MIR1120a-p3_1ss10AG	TATATTATGGGACGGAGGGAGTAT	24	LT934118.1	-	271583243	271583338	tcaactactccctcagtcccataatatgagaatgtttttaacactagtgtagtgccaaaaacgctctTATATTATGGGACGGAGGGAGTATgtatt	3'	Group 2	7.15918	0	0	0	0	0	6.46373	4.5458	Low
193	218	tae-MIR1120a-p5_1ss18AG	TCCCTCCGTCCCATAATGTAAGA	23	LT934118.1	-	409632922	409633030	aacgatagaactacTCCCTCCGTCCCATAATGTAAGAcgttttttcacactagtgtattgttaaaaaatgtcttacattatgagacggagggagtacgtatttatttac	5'	Group 2	0	0	9.20434	0	6.46547	0	0	5.1952	Low
194	219	tae-MIR1120a-p3_1ss1CT	TTTATATTATGAGACGGAGGGAGT	24	LT934118.1	-	646909677	646909766	agatactccttctgtcccataatataaaagcgtttttgaaactacactagtgtaaaaaacgtTTTATATTATGAGACGGAGGGAGTagct	3'	Group 2	5.36938	0	6.57453	11.2035	8.62063	4.87509	5.02734	9.0916	Medium
195	220	tae-MIR1120a-p3_2	ATATTATGAGACGGAGGGAGTA	22	LT934118.1	-	655490804	655490888	gatgtactcactccgtctcataatataagacatttttgcaaactaattaaaaatgtcttATATTATGAGACGGAGGGAGTAtgaa	3'	Group 2	17.8979	0	23.6683	0	28.017	13.6502	56.019	7.7928	Medium
196	221	tae-MIR1120a-p5_4	TCCCTCCGTCCCATAATATAA	21	LT934119.1	-	457034104	457034226	cattgtacttacattaacagctacTCCCTCCGTCCCATAATATAAgaacgttttgtacagtacaccagtgttcaaaacactcttgtattatgggaagagggattggttcattttgtggcattc	5'	Group 2	6.26428	0	0	0	0	0	0	5.1952	Low
197	222	tae-MIR1120a-p3_1ss5AT	TATTTTGAGACGGAGGGAGTA	21	LT934119.1	-	639760036	639760138	aagtactccttccgtcccaaaataagtgtctcaaccttaatacaaatttgtactagagttaatgcaaagttaggacactTATTTTGAGACGGAGGGAGTAatt	3'	Group 2	0	0	0	0	7.54305	0	6.46373	0	Low
198	223	tae-MIR1120a-p3_1ss4TC_1	TTACATTATGAGACGGAGGGA	21	LT934120.1	-	420336648	420336738	agctactccctccgtcccataatataagacgccttttgacactagtatagtgtcaaaaaacgtcTTACATTATGAGACGGAGGGAgtacca	3'	Group 2	5.36938	7.83779	13.1491	6.11102	9.69821	0	4.30915	4.5458	Medium
199	224	tae-MIR1120a-p3_6	TATATTATGAGACGGAGGGAGTA	23	LT934120.1	-	698438996	698439095	aactactctatccgtctcataatacaagatgttattacatggaatatgtgagtatatttgatgtaataacgtctTATATTATGAGACGGAGGGAGTAttt	3'	Group 2	17.8979	0	23.6683	0	28.017	13.6502	56.019	7.7928	Medium
200	225	tae-MIR1120a-p5_1ss7CT	TCCGTCTCATAATATAAGAAC	21	LT934121.1	+	371821697	371821791	cagtattcgctagcTCCGTCTCATAATATAAGAACgtttttgatattagtctagtatcaaaaacattcttatattatgagatggagggaatagct	5'	Group 2	17.0031	0	21.0385	19.3515	16.1637	7.80014	12.9275	23.3784	Medium
201	226	tae-MIR1120a-p3_8	TTATATTATGAGACGGAGGGA	21	LT934121.1	+	550060880	550060970	aactactcccttcgtcccataatataagagcgctttttacactagtgtagtgtcaaaatggttcTTATATTATGAGACGGAGGGAgtatat	3'	Group 2	17.8979	0	23.6683	0	28.017	13.6502	56.019	7.7928	Medium
202	227	tae-MIR1120a-p3_1ss14GA_1	ATATTATGAGACGAAGGGAGT	21	LT934121.1	+	599637706	599637789	caattagcttctactccctccgtcccataatataagagcgttacactcttATATTATGAGACGAAGGGAGTagtttgctgacag	3'	Group 2	15.2133	9.40535	7.88943	8.14802	0	13.6502	28.0095	8.4422	Medium
203	228	tae-miR1120a_L-4R+1_1ss10TC	TCTTACATTATGAGACGGAGG	21	LT934121.1	+	602504521	602504613	tacgtactccctccgtcccataatataggacgttttttgacactagtgtagtgtcaaaaaacgTCTTACATTATGAGACGGAGGgagtatttg	3'	Group 2	0	0	0	0	0	4.87509	9.33649	5.8446	Low
204	229	tae-MIR1120a-p3_2ss19TC20TC	TATGAGACGGAGGGAGTACCT	21	LT934122.1	-	28549818	28549908	agctgcgccctccgtcccataatataagacgctttttgacactagtatagtgtcaaaaaacgtcttacatTATGAGACGGAGGGAGTACCT	3'	Group 2	8.94897	0	11.8341	9.16652	16.1637	15.6003	14.3638	6.494	Medium
205	230	tae-MIR1120a-p3_2ss20TC21TC	TTATGAGACGGAGGGAGTACC	21	LT934122.1	-	171414036	171414124	tgtactccctccatcccataatataagagcgtttttgacactacattagtataaaaaatgctcttataTTATGAGACGGAGGGAGTACC	3'	Group 2	26.8469	18.8107	30.2428	19.3515	23.7067	23.4004	30.1641	16.8844	Medium
206	231	tae-MIR1120a-p5_1ss21CT	TCCGTCCCATAATATAAGAAT	21	LT934122.1	-	645658631	645658744	acttacattaacagctactcccTCCGTCCCATAATATAAGAATgttttgtacagtacactagtgttcaaaacactcttgtattatgggaagagggattggttcattttgtagca	5'	Group 2	5.36938	0	0	5.09251	6.46547	0	0	3.247	Low
207	232	tae-MIR1120a-p5_2ss2CT20AG	TTCGTCCCATAATATAAGAGC	21	LT934122.1	-	661450092	661450182	gctcctatgtactcccTTCGTCCCATAATATAAGAGCgttagtgtaaagaacgctcttatattatggggacaaatggagtataataggaat	5'	Group 2	9.84387	15.6756	0	0	0	5.85011	5.74553	8.4422	Medium
208	233	hvu-MIR1120-p3_2ss18GA19AG	TCTTATATTATGGGACGAGGGAGT	24	LT934123.1	+	274057826	274057917	ctagtactccctatgtcccataatataagaacgtttttggcactacactagtgtcaaaaacgcTCTTATATTATGGGACGAGGGAGTacaaa	3'	Group 2	9.84387	7.83779	0	11.2035	5.38789	4.87509	3.59096	9.0916	Medium
209	234	tae-MIR1120a-p3_1ss8GA	ATATTATAAGACGGAGGGAGT	21	LT934123.1	+	539265962	539266045	tagtactcccttcgtcccataatataagagtgtagtgttaaagaaaaaaaaacgcttttATATTATAAGACGGAGGGAGTagta	3'	Group 2	0	0	9.20434	0	0	0	3.59096	4.5458	Low
210	235	tae-MIR1120a-p3_1ss12AT	CTTATATTATGTGACGGAGGGAGT	24	LT934123.1	-	313354262	313354352	ccttactccctccgtctcataatataagagcattttttacactacactagtatgaaaaacgctCTTATATTATGTGACGGAGGGAGTaata	3'	Group 2	5.36938	0	0	0	0	0	6.46373	3.247	Low
211	236	tae-miR1120a_L-5R+2	CTTATATTATGAGACGGAGGG	21	LT934124.1	+	576951801	576951899	tatgtagtactccctttgtctcataatataagagcgtttttgacactacactagtgtcaaaaatgctCTTATATTATGAGACGGAGGGagtattatgga	3'	Group 2	6.26428	0	0	5.09251	5.38789	0	6.46373	4.5458	Low
212	237	tae-MIR1120a-p3_9	TTATATTATGAGACGGAGGGAGT	23	LT934124.1	-	256244547	256244639	ctagtactccctgtgtcccattatataagaacgtttttgacactacaccagtgtcaaaaatgttcTTATATTATGAGACGGAGGGAGTacgaa	3'	Group 2	17.8979	0	23.6683	0	28.017	13.6502	56.019	7.7928	Medium
213	238	tae-MIR1122c-p3_1ss10AG	AAAACGTCTGATATTATGGGA	21	LT934111.1	-	535195847	535196070	gtttctagtatggtactagttctttttagtatggctggtcacaggtgtgtttgtggaatgttagcaattactccctccgtcccataatatcgaatattttttgacattagcatagtgttaaAAAACGTCTGATATTATGGGAtgaagtgagtatgtatcaagaactgcaggaatcatcaacttggccatacagtgcaagaggttttatagctgctaataacagt	3'	Group 2	0	0	0	0	0	4.87509	4.30915	3.247	Low
214	239	far-MIR1122-p3_2ss15TA17TA	GAGACACTTATTTTAGAACGGAGG	24	LT934112.1	+	546032648	546032752	ttagctgcctctgttccaaaataagtgtcaactttagtagtagtacaactttgtactaaagtttgcacaaagttGAGACACTTATTTTAGAACGGAGGaagtaca	3'	Group 2	0	0	0	0	6.46547	0	7.90011	0	Low
215	240	far-MIR1122-p3_2ss17TG19TG	TTGAGACACTTATTTTGGGACGGA	24	LT934112.1	-	528760231	528760338	tgatactcttttcgtcacaaaataagtgtcttaactttagtataattttgtgttaaaattagtactgtataaacTTGAGACACTTATTTTGGGACGGAgggagtaata	3'	Group 2	0	0	0	7.12952	5.38789	0	5.74553	3.8964	Low
216	241	tae-MIR1122c-p3_1ss7TC	ATATTACGGGACGGAGGGAGT	21	LT934113.1	-	560097157	560097287	cactgaaattatcggtaacagatacttcctccgtcccataatataagagcgtttttgacactacactagtgtcaaaaatgctcttATATTACGGGACGGAGGGAGTagttgtgtgataagataattcataa	3'	Group 2	19.6877	9.40535	7.88943	8.14802	20.474	8.77516	12.2093	5.1952	Medium
217	242	far-MIR1122-p3_1ss13TG_2	CACTTATTTTTGGACGGAGGGAGT	24	LT934114.1	+	534252374	534252475	tactacccctccgtcccaaaataagtgactcaactttgtaccagttttagtgcaaagttagtacaaagttgagtCACTTATTTTTGGACGGAGGGAGTatta	3'	Group 2	0	7.83779	0	0	6.46547	0	0	0	Low
218	243	tae-MIR1122c-p3_5	TTATGGGACGGAGGGAGTAGT	21	LT934114.1	-	198381786	198381876	cagtactccttccgttccataatgtaagatgtttttcgacactacactaatataaaaaagcatcttacaTTATGGGACGGAGGGAGTAGTt	3'	Group 2	76.0663	25.0809	72.3198	33.6106	99.676	66.3012	108.327	36.3664	Medium
219	244	tae-MIR1122c-p3_1	ATATTATGGGACGGAGGGAGT	21	LT934115.1	+	221919832	221919924	ctagtactccccgtgtcccataatataataacgtttttggcactacactagtgtcaaaaacgtgcttATATTATGGGACGGAGGGAGTacgaa	3'	Group 2	76.0663	25.0809	72.3198	33.6106	99.676	66.3012	108.327	36.3664	Medium
220	245	tae-MIR1122c-p3_1ss3AG	ATGTTATGGGACGGAGGGAGT	21	LT934115.1	+	440800230	440800327	gtcgtgtacttcctctgtcccataatataagagcatttttgacactatagtaatgtcaaaaacactattATGTTATGGGACGGAGGGAGTagcatcgt	3'	Group 2	6.26428	0	0	0	0	0	5.02734	3.247	Low
221	246	tae-MIR1122c-p3_2ss14GA18GA	ATATTATGGGACGAAGGAAGTAGT	24	LT934115.1	-	38165101	38165188	gtccttcctctgtcccataatataagagtgttttttacactattgtagcgtcaaaaacgttcttATATTATGGGACGAAGGAAGTAGT	3'	Group 2	5.36938	17.2431	6.57453	6.11102	6.46547	9.75018	10.0547	7.1434	Medium
222	247	tae-miR1122c-3p_1ss16CT	TCTAATATTATGGGATGGAGG	21	LT934116.1	+	277185562	277185654	ctagtactccctgtgtcccataatataagaacgtttttggcactacactagtgtcaaaaatgtTCTAATATTATGGGATGGAGGgagtacgaa	3'	Group 2	0	0	6.57453	5.09251	0	0	0	3.247	Low
223	248	far-MIR1122-p3_2ss16TG18TG	TGAGACACTTATTTTGGGACGGAG	24	LT934116.1	+	775388004	775388128	tatgactaaacaaatgtgtacctcgtactccttccgtcccaaaataaatgtctcaactttgtactaacactacaaagtTGAGACACTTATTTTGGGACGGAGgctgtattaagtaacaagtctat	3'	Group 2	9.84387	12.5405	0	10.185	12.9309	5.85011	5.74553	15.5856	Medium
224	249	tae-MIR1122c-p3_1ss5AT	TATTTTGGGACGGAGGGAGTAGT	23	LT934116.1	-	377115083	377115209	tctgtaatctactccctcatcccaaaataagtgactcaaaaaatgactcaactttgtactactttagtacaaagttgaatcacttttgagtcactTATTTTGGGACGGAGGGAGTAGTtgttatgtt	3'	Group 2	6.26428	7.83779	0	0	5.38789	0	0	0	Low
225	250	tae-MIR1122c-p3_1ss12GA	TATTATGGGACAGAGGGAGTAGTA	24	LT934116.1	-	526278115	526278205	tcgtactccctccgtcccataatataagaatgtttttgacactagtgtagtgccaaaaacattcttaTATTATGGGACAGAGGGAGTAGTA	3'	Group 2	4.47449	0	0	0	0	0	4.30915	0	Low
226	251	tae-MIR1122c-p3_1ss18GT	ATATTATGGGACGGAGGTAGT	21	LT934116.1	-	606572947	606573039	ctagtactccctgtgtcccataatataagaacgtttttggcactacactagtgtcaaaaatgttcttATATTATGGGACGGAGGTAGTacgaa	3'	Group 2	7.15918	10.9729	7.88943	13.2405	9.69821	19.5004	12.2093	15.5856	Medium
227	252	far-MIR1122-p3_2ss21TG23TG	AAAGTTGAGACACTTATTTTGGGA	24	LT934117.1	+	678361003	678361105	ttactactccctccatcccaaaataagtgtcttgagcttaataaatttgtattaaagttagtacAAAGTTGAGACACTTATTTTGGGAcggtgagagtagatc	3'	Group 2	16.1082	23.5134	15.7789	26.4811	18.3188	8.77516	21.5458	30.5218	Medium
228	253	tae-MIR1122c-p3_1ss10GA_1	ATATTATGGAACGGAGGGAGT	21	LT934117.1	+	703093366	703093451	tattactccctccgtcccataataaaagagtgtttttcacactagtgcgaaaaacgctcttATATTATGGAACGGAGGGAGTacct	3'	Group 2	0	0	0	0	31.2498	18.5253	21.5458	26.6254	Medium
229	254	far-MIR1122-p3_2ss15TG17TG_1	GAGACACTTATTTTGGGACGGAG	23	LT934118.1	+	368687958	368688047	tactactccctccgtttcaaaataagtgtttcaactttatactaacttctacaaagttGAGACACTTATTTTGGGACGGAGggagtataa	3'	Group 2	0	0	0	5.09251	0	0	0	4.5458	Low
230	255	tae-MIR1122c-p3_3	ATATTATGGGACGGAGGGAGTAGT	24	LT934119.1	+	385298761	385298853	tgttaactacttcctcaggttccatgatactacctctgtcccatgtagtgccaaaagcgttcttATATTATGGGACGGAGGGAGTAGTtgttt	3'	Group 2	76.0663	25.0809	72.3198	33.6106	99.676	66.3012	108.327	36.3664	Medium
231	256	tae-MIR1122c-p3_1ss6AT	ATATTTTGGGACGGAGGGAGTAGT	24	LT934119.1	-	536853690	536853816	taatcatagtgctatcatactactccctctgtcccagaatataagaacgtttttgatactatgctagtgttaaaagcgtttttATATTTTGGGACGGAGGGAGTAGTtgatagctcagcagtgacga	3'	Group 2	0	7.83779	0	0	0	0	0	3.247	Low
232	257	far-MIR1122-p3_2ss16TA18TA	TGAGACACTTATTTTAGAACGGAG	24	LT934119.1	-	667295491	667295607	tgtaagctactagtccctccgtttcaaaataagtgtctcagccttaatacaactttatactaaagttagtacaaagtTGAGACACTTATTTTAGAACGGAGggagtatgttcttcca	3'	Group 2	0	9.40535	0	0	0	0	5.74553	3.247	Low
233	258	tae-MIR1122c-p3_1ss2AG	TGTTATGGGACGGAGGGAGTA	21	LT934120.1	-	163636686	163636778	ctagtactccccgtgttccataatataagaatgtttttggcactacactagtgtcaaaaacgttcttaTGTTATGGGACGGAGGGAGTAcgaa	3'	Group 2	11.6337	0	0	0	8.62063	0	5.02734	0	Medium
234	259	bdi-MIR1122-p3_1ss14GA	TACATCCGTATTTAGACAAAT	21	LT934120.1	-	174204923	174205057	gtagtattccctccgtcccaaaattcttgtcttacatttgtttagataccgatgcatctaacactaaaatgtaactagaTACATCCGTATTTAGACAAATttaagacaagaattttgggacggagggagtacaaa	3'	Group 2	4.47449	0	0	6.11102	0	0	0	3.8964	Low
235	260	tae-MIR1122c-p3_1ss13GT	ATATTATGGGACTGAGGGAGT	21	LT934120.1	-	410202886	410202982	aaccaaactactccctcagtcccataatataagaacgtttttggcactagtgccaaaaacgttcttATATTATGGGACTGAGGGAGTacgtttgaaa	3'	Group 2	0	0	0	0	0	0	4.30915	3.247	Low
236	261	far-MIR1122-p5_1ss8AC	TCCGTCTCAAAATAAGTGTCT	21	LT934120.1	-	480311053	480311155	aactactcccTCCGTCTCAAAATAAGTGTCTcaactttgcactagagtaagtccaaagttgtactaaggttgagacacttattttgggacggagggagtatat	5'	Group 2	0	0	6.57453	5.09251	8.62063	5.85011	4.30915	3.247	Low
237	262	tae-MIR1122c-p3_1ss23GA	ATATTATGGGACGGAGGGAGTAAT	24	LT934121.1	+	286628095	286628178	tacactccctccgtcccataatataagaacgttcttactatctgtgtcaaaaacgttcttATATTATGGGACGGAGGGAGTAAT	3'	Group 2	6.26428	9.40535	0	0	0	0	3.59096	5.8446	Low
238	263	tae-MIR1122c-p3_1ss14GA_2	ATATTATGGGACGAAGGGAGTAGT	24	LT934121.1	+	566953243	566953346	gaaactactccctctgtcccaaaatataagatcttattacatctaatatgtgaatatattggatgtaataagatcttATATTATGGGACGAAGGGAGTAGTaaa	3'	Group 2	5.36938	10.9729	0	5.09251	0	0	0	3.8964	Medium
239	264	far-MIR1122-p5_2ss7AC21TC	CCGTCTCAAAATAAGTGTCTC	21	LT934121.1	-	568992453	568992602	aatgcaaagctcaacgtctcatagtaactactccctCCGTCTCAAAATAAGTGTCTCaactttgaactaactttagtataaagttgtactagagttgagacacctattttgggacgaggaagtactagttagatgcacatgcgttgctac	5'	Group 2	5.36938	0	22.3534	7.12952	9.69821	0	10.0547	8.4422	Medium
240	265	far-MIR1122-p3_1ss13TG_1	CACTTATTTTTGGACGGAGGG	21	LT934122.1	+	125624748	125624925	ttaccattcacatcttatctttctgctaccttttatgtatattactccctccgtcccaaaataagtgtcactgatttagtacaactttgtactaaagttatactaaatcaacgaCACTTATTTTTGGACGGAGGGagtactttgtaactgaaaaaaagatgtaaggtggctatgggat	3'	Group 2	0	7.83779	0	0	6.46547	0	0	0	Low
241	266	bdi-MIR1122-p3_1ss13GA	ACATCCGTATTTAGACAAATT	21	LT934122.1	+	147728881	147729037	acatggcaataaaaagtactccctcgtccccaaattcttgtcttagatttgtctagatacggatgtatctaatactaaaacatgacttgatACATCCGTATTTAGACAAATTtaagacaagaattttgggacggagggagtatataagttgccactg	3'	Group 2	5.36938	0	0	5.09251	6.46547	0	3.59096	3.8964	Low
242	267	tae-miR1122c-3p	TCTAATATTATGGGACGGAGG	21	LT934122.1	+	240493076	240493178	atactagtagtccctgtgtcccattatataagaacatttttgacactacatagctagtgtcaaaaacgtTCTAATATTATGGGACGGAGGgagtatgaagaaa	3'	Group 2	29.5316	26.6485	19.7236	24.4441	20.474	20.4754	12.9275	25.3266	Medium
243	268	tae-MIR1122c-p3_1ss10GA_2	TTATGGGACAGAGGGAGTAGTA	22	LT934122.1	-	266688119	266688209	tcgtactccctccgtcccataatataagaacgtttttgacactagtgtagtgccaaaaatgttcttataTTATGGGACAGAGGGAGTAGTA	3'	Group 2	0	0	0	0	31.2498	18.5253	21.5458	26.6254	Medium
244	269	far-MIR1122-p3_2ss15TG17TG_2	GAGACACTTATTTTGGGACGGAGG	24	LT934122.1	-	306595310	306595414	tacatactccctccgtcccaaaataagtgtcttgagcttagtacaaatttatactagagctagtacaaagttGAGACACTTATTTTGGGACGGAGGgagtataaa	3'	Group 2	0	0	0	5.09251	0	0	0	4.5458	Low
245	270	far-MIR1122-p3_2ss18TG20TG	GTTGAGACACTTATTTTGGGACGG	24	LT934123.1	+	20899510	20899613	tactccctccatcccaaaataagtgtctcaaccttagtacaattttgtagtaaagttagtacaaagttgagaGTTGAGACACTTATTTTGGGACGGagggaata	3'	Group 2	10.7388	0	0	0	0	0	0	4.5458	Medium
246	271	far-MIR1122-p3_1ss14TG	ACACTTATTTTTGGACGGAGG	21	LT934123.1	-	471563115	471563200	taatccctccgtcccaaaataagtgtctcaactttagtataaagttgtactaaagttgagACACTTATTTTTGGACGGAGGgagta	3'	Group 2	8.05408	7.83779	0	5.09251	9.69821	6.82512	0	5.1952	Low
247	272	tae-MIR1122c-p3_1ss14GA_1	ATATTATGGGACGAAGGGAGT	21	LT934124.1	+	12988662	12988751	agctactccctccgtcccataatataagaacgtttttcaaactaacaagcttgaaaaacgttcttATATTATGGGACGAAGGGAGTattt	3'	Group 2	5.36938	10.9729	0	5.09251	0	0	0	3.8964	Medium
248	273	far-MIR1122-p3_2ss19TG21TG	AGTTGAGACACTTATTTTGGGACG	24	LT934124.1	+	32527731	32527833	aaatactccctccatcccaaattaagtgtctcaaccttagtacaactttatactcaagttagtacaaAGTTGAGACACTTATTTTGGGACGgagggagtacta	3'	Group 2	8.05408	0	0	8.14802	7.54305	0	6.46373	6.494	Low
249	274	tae-MIR1122c-p3_1ss12AC	TTATGGGACGGCGGGAGTAGT	21	LT934124.1	-	157414842	157414956	ttggatgctgaaaagtactccccccgtcccataatgtaagacgttttttaacactatgctagtgtcaaaaaacgtcctataTTATGGGACGGCGGGAGTAGTtattaacatcatt	3'	Group 2	8.94897	0	9.20434	7.12952	7.54305	5.85011	14.3638	6.494	Medium
250	275	tae-miR1122c-3p_L-1R+4_1ss4AG	CTGATATTATGGGACGGAGGGAGT	24	LT934124.1	-	179843710	179843801	ctagtactccctatgtcccataatataagaacgttttggcactacactagtgtcaaaaacattCTGATATTATGGGACGGAGGGAGTacaaa	3'	Group 2	4.47449	10.9729	0	7.12952	0	0	0	0	Medium
251	276	tae-MIR1122c-p3_2	ATATTATGGGACGGAGGGAGTA	22	LT934124.1	-	351302793	351302915	tacatgatagaaaattgatactccctccatctcataatataagatgttaatactccctccatgccgtaatataacatcgtATATTATGGGACGGAGGGAGTAtaattgaatttttattataga	3'	Group 2	76.0663	25.0809	72.3198	33.6106	99.676	66.3012	108.327	36.3664	Medium
252	277	tae-MIR1127b-p5_1ss20AC	GTCCGGAAATACTTGTCCTCGAAA	24	LT934112.1	+	53398297	53398412	ttatactccctccGTCCGGAAATACTTGTCCTCGAAAtggttgtatttagacttattttgataagtctaaatacaaccatttcgaggacaagtatttccggacggagggagtaaca	5'	Group 2	5.36938	0	0	0	0	0	0	3.247	Low
253	278	tae-MIR1127b-p3_2ss8TC24TG	GTATTTCCGGACGGAGGGAGTATG	24	LT934112.1	+	513500170	513500324	aaattcctaccatatactccctccgtccgaaaatacttgtcatctaaatggacaaaaaaagatgtatttagaactaaaatacatctagatacatctccttttattcattttggtgacgaGTATTTCCGGACGGAGGGAGTATGtggttggaaacc	3'	Group 2	5.36938	0	0	5.09251	0	0	4.30915	5.1952	Low
254	279	tae-MIR1127b-p5_2ss5TC23CA	CTTCCGTCCGGAAATACTTGTCAT	24	LT934112.1	+	577587026	577587160	ttcatactcCTTCCGTCCGGAAATACTTGTCATcaaaatgaataaaatgggatgtgtctagatgtattttagttctagatacatccctttttgtccattttgatgacaagtattttcggacggaaggagtataag	5'	Group 2	0	7.83779	0	7.12952	0	0	6.46373	3.247	Low
255	280	tae-MIR1127b-p5_2ss15CA17AT	CGGAAATACTTGTCATTGAAA	21	LT934116.1	+	504790942	504791075	aaagagctatgatacctccgtcCGGAAATACTTGTCATTGAAAtggatgtatctagatgtattttagttttagatacatttattttcatctattttgatgacaagtaattccggacagatggagtatactcgat	5'	Group 2	6.26428	0	0	0	0	4.87509	5.74553	3.8964	Low
256	281	tae-MIR1127b-p3_2ss8TC24TC	GTATTTCCGGACGGAGGGAGTATC	24	LT934116.1	+	703280710	703280843	tactactccctccgtccgaaaatacttgtcatcaaaatggacaaaaaaaatatgtatttagaactaaaatacatctagatacattcatttttattcattttgatgacaaGTATTTCCGGACGGAGGGAGTATCt	3'	Group 2	5.36938	15.6756	0	8.14802	0	4.87509	5.02734	0	Medium
257	282	tae-MIR1127b-p5_1ss4TC	TTCCGTCCGGAAATACTTGTC	21	LT934117.1	+	562089533	562089670	acttgtactccTTCCGTCCGGAAATACTTGTCataaaaatgaataaaagcgaatgtatctagatgtattttagttgtagatacatccctttttgttcattttgatgacaagtattttccggacggagggagtatacaa	5'	Group 2	0	0	0	7.12952	0	0	4.30915	4.5458	Low
258	283	tae-MIR1127b-p3_1ss8TC	GTATTTCCGGACGGAGGGAGTATT	24	LT934118.1	+	245174041	245174165	atcatactccctccgtccagaattacttgtcgtagaaatggataaaaatggatgtatctagaactaaagtatgtctagatacatccattaatctgacaaGTATTTCCGGACGGAGGGAGTATTat	3'	Group 2	11.6337	14.108	13.1491	8.14802	9.69821	9.75018	5.02734	12.3386	Medium
259	284	tae-MIR1127b-p3_1ss22TC	TATTTCTGGACGGAGGGAGTACT	23	LT934119.1	-	484576404	484576526	tgttactccctccgtccgaaaatacttgtcgcagaaatggatcaaaatggatgtatctagaactaaaatacgtctagatacatccatttcccagacaagTATTTCTGGACGGAGGGAGTACTt	3'	Group 2	0	0	0	0	7.54305	4.87509	0	0	Low
260	285	tae-MIR1127b-p5_2ss19CA21AC	TGTCCGGAAATACTTGTCATC	21	LT934122.1	-	588943985	588944117	aaatactccctcTGTCCGGAAATACTTGTCATCaaaatgaataaaaggggatgtatctagatgtatattagttctagatacacccttttttattcattttgatgacaagtattttcggacgaagggagtacta	5'	Group 2	51.9041	61.1347	48.6515	108.98	62.4995	87.7516	50.2734	72.7328	Medium
261	286	tae-MIR1128-p5_1ss17TA	TCCCTCCGTCCGAAAAAACTTGTC	24	LT934114.1	+	756980819	756981001	tccatagtgaaatctctaaaaagacttatacTCCCTCCGTCCGAAAAAACTTGTCatcaaaattgataaaaatggatgtatttaaaattaaaatacatctaaatacatccccttttatcCATTTTGATGACAAGTATTTCcggacgaagggagtatttaggaacggagggagtacttgggaaa	5'	Group 2	8.05408	0	0	12.222	9.69821	0	4.30915	5.8446	Medium
261	287	tae-MIR1128-p3_1ss15CG_1	CATTTTGATGACAAGTATTTC	21	LT934114.1	+	756980819	756981001	tccatagtgaaatctctaaaaagacttatacTCCCTCCGTCCGAAAAAACTTGTCatcaaaattgataaaaatggatgtatttaaaattaaaatacatctaaatacatccccttttatcCATTTTGATGACAAGTATTTCcggacgaagggagtatttaggaacggagggagtacttgggaaa	3'	Group 2	17.0031	0	23.6683	10.185	10.7758	42.9008	18.673	6.494	Medium
262	288	tae-MIR1128-p5_2ss18AG21AT	TACTTGTCATCAAAATGGATT	21	LT934116.1	-	19090215	19090363	ctagtatgtagtactccctccgtccggaaaTACTTGTCATCAAAATGGATTaaaggagatgtatctagacgtattttagttctagatacatcccttttcatccattttgaTGACAACTATTTTCGGACGGAGGgagtattacatatgaa	5'	Group 2	0	0	0	0	0	0	0	3.247	Low
262	289	tae-MIR9668-p3_1ss7GC	TGACAACTATTTTCGGACGGAGG	23	LT934116.1	-	19090215	19090363	ctagtatgtagtactccctccgtccggaaaTACTTGTCATCAAAATGGATTaaaggagatgtatctagacgtattttagttctagatacatcccttttcatccattttgaTGACAACTATTTTCGGACGGAGGgagtattacatatgaa	3'	Group 2	0	0	0	0	0	0	3.59096	0	Low
263	290	tae-MIR1128-p5_2ss22AG24TC	AAAATACTTGTCATCAAAATGGAC	24	LT934124.1	-	211382348	211382482	tacatactccctccgttcgAAAATACTTGTCATCAAAATGGACaaaaggggatgtatctagaactaagatacatctagatacacccccttttATTCATTTTGATGACAAGTATTTCcagacggagggagtataaa	5'	Group 2	4.47449	0	0	0	0	0	3.59096	3.247	Low
263	291	tae-MIR1128-p3_2ss3CT18CG	ATTCATTTTGATGACAAGTATTTC	24	LT934124.1	-	211382348	211382482	tacatactccctccgttcgAAAATACTTGTCATCAAAATGGACaaaaggggatgtatctagaactaagatacatctagatacacccccttttATTCATTTTGATGACAAGTATTTCcagacggagggagtataaa	3'	Group 2	0	0	0	0	0	0	3.59096	0	Low
264	292	tae-MIR1128-p5_1ss9AG_3	TCCGTCCGGAAATACTTGTCAT	22	LT934124.1	-	573886281	573886419	acttggtactcccTCCGTCCGGAAATACTTGTCATcaaaatgaataaaaggggatgtatctagatgtattttagttctagatgcatctctttttgtccattttGATGACAAGTATTTTCGGACGGAGggagtactacac	5'	Group 2	163.766	173.999	169.623	159.905	241.378	267.155	270.04	166.246	Medium
264	293	tae-MIR9668-p3_1ss1AG_3	GATGACAAGTATTTTCGGACGGAG	24	LT934124.1	-	573886281	573886419	acttggtactcccTCCGTCCGGAAATACTTGTCATcaaaatgaataaaaggggatgtatctagatgtattttagttctagatgcatctctttttgtccattttGATGACAAGTATTTTCGGACGGAGggagtactacac	3'	Group 2	5.36938	0	6.57453	7.12952	10.7758	6.82512	7.90011	4.5458	Medium
265	294	tae-MIR1128-p3_1ss18CT	TTTGATGACAACTATTTTCGGACG	24	LT934111.1	+	252834701	252834829	taccatatacttcctccgtccgaaaatacttgtcatcaaatgaataaaaagggatgtatctacgtctagatatatccctttttattcatTTTGATGACAACTATTTTCGGACGgagggagtatgtgatt	3'	Group 2	0	9.40535	0	5.09251	0	0	0	0	Low
266	295	tae-MIR1128-p5_2	AATACTTGTCATCAAAATGAATA	23	LT934111.1	+	315313668	315313801	ggagtactccctccgtccggaAATACTTGTCATCAAAATGAATAaaggggaatgtatctagatgtattctagttctagatacatcccttttgtccattttgatgacaagaattttcggacggagggagtataag	5'	Group 2	0	7.83779	0	0	0	0	0	3.247	Low
267	296	tae-MIR1128-p5_1ss8AG_2	CCGTCCGGAAATACTTGTCATC	22	LT934111.1	+	376243313	376243436	ctCCGTCCGGAAATACTTGTCATCgaaatgaataaaagaggtaaaaacggatatatatagatatattttagttatagatacatccccttttgtctattttgatgacaagtattttcggacgaag	5'	Group 2	0	0	0	0	5.38789	0	0	3.247	Low
268	297	tae-MIR1128-p3_2ss1CT20CG	TTATCCATTTTGATGACAAGTATT	24	LT934111.1	+	452172655	452172787	ttctactccctccgtccgaaaatacttgtcatcaaaatggataaaaagagatgtatctaaaactaaaatacgtctagatacatttccttTTATCCATTTTGATGACAAGTATTtccggatggagggagtattt	3'	Group 2	15.2133	15.6756	0	0	0	23.4004	14.3638	10.3904	Medium
269	298	tae-MIR1128-p5_2ss5CG20AG	AATAGTTGTCATCAAAATGGA	21	LT934111.1	-	20772337	20772471	caggtactccctccgtccgaaAATAGTTGTCATCAAAATGGAtaaaaagatatgtatctagaactaaaatgcatctagatacatccccttctatccattttgatgacaagtatttccggacggagggagtacaca	5'	Group 2	0	0	0	0	5.38789	0	6.46373	3.8964	Low
270	299	tae-MIR1128-p5_1ss19AG	ATACTTGTCATCAAAATGGAT	21	LT934111.1	-	205898713	205898845	aaatactccctccgtccggaaATACTTGTCATCAAAATGGATaaaaggaaatgcatctagacgtattttagttctagatacatctctttttatccattttgatgacaagtatttttggacggagggagtagaa	5'	Group 2	0	0	6.57453	5.09251	5.38789	0	0	6.494	Low
271	300	tae-MIR1128-p3_1ss4CA	CAAATATTTCCGGACGGAGGGAGT	24	LT934111.1	-	536257589	536257721	tactactccctccgtccggaaatacttgtcatcaaaatgaataaaaaaggatgtatctaaatgtattttagttctagatacatccctttttgtccatttcgatgaCAAATATTTCCGGACGGAGGGAGTacta	3'	Group 2	27.7418	29.7836	22.3534	26.4811	23.7067	10.7252	28.0095	24.0278	Medium
272	301	tae-MIR1128-p3_2ss22AC23TC_2	TATTTCCGGACGGAGGGAGTACCT	24	LT934112.1	+	5636597	5636729	aaattatgtactccctccgtccggaaatactcgtcggaggaatgaatgtatctagatatattttagttctagatacattcatttttatgtatttctccgacaagTATTTCCGGACGGAGGGAGTACCTaacag	3'	Group 2	10.7388	7.83779	15.7789	6.11102	9.69821	4.87509	9.33649	3.8964	Medium
273	302	tae-MIR1128-p5_2ss1CG17AG	GTACTCCCTCCGTCCGGAAATACT	24	LT934112.1	+	9917432	9917566	cgtGTACTCCCTCCGTCCGGAAATACTtgtcatcaaaatgaataaaaggggatgtatctagacgtattttagtttgagatacatctctttttatccattttgatgacacgtattttcggacggtgggagtattat	5'	Group 2	10.7388	10.9729	11.8341	0	8.62063	4.87509	10.7729	6.494	Medium
274	303	tae-MIR1128-p3_1ss10CG_2	TGATGACAAGTATTTCCGGAC	21	LT934112.1	+	146498551	146498709	aaagtatcttaattgatactctctccgtccgaaaatacttgtcatcaaaatggacaaaaatggatgtatatagaactaaaatacatctagatacatccccttttattcatttTGATGACAAGTATTTCCGGACggagggagtacgtatgtaagaaccaa	3'	Group 2	5.36938	0	10.5192	7.12952	8.62063	8.77516	7.18192	5.8446	Medium
275	304	tae-MIR1128-p5_2ss7GA20AG	CCGTCCAAAAATACTTGTCGT	21	LT934112.1	+	305680693	305680805	tactactccctCCGTCCAAAAATACTTGTCGTtgaaatggatgtatctagatgtattttagttctagacacatccattttgatgacaagtaatttcggatggagggagtatta	5'	Group 2	4.47449	0	0	0	5.38789	0	0	0	Low
276	305	tae-MIR1128-p5_1ss12TC	AATACTTGTCACCAAAATGAA	21	LT934112.1	+	331232972	331233106	gtagtactccctccatccagaAATACTTGTCACCAAAATGAAtaaaaggggatgtatctagatgtattttagttctagatacattcctttttgtccattttgacgacaagtattttcggacggagggagtacata	5'	Group 2	10.7388	17.2431	0	13.2405	14.0085	0	0	7.1434	Medium
277	306	tae-MIR1128-p3_2ss13CG21GA	TTTTGATGACAAGTATTTCCAGAC	24	LT934112.1	+	549911785	549911935	aagctcatagatactccctctgtctgaaaatacttgtcattaaaatggacaaaaaagaatgtatataaaactaaaatacatctagatacatccccttttatttaTTTTGATGACAAGTATTTCCAGACggatgaagtataaaatagagaaa	3'	Group 2	0	0	0	0	6.46547	0	5.02734	0	Low
278	307	tae-MIR1128-p3_2ss12CG18CT_2	TTTGATGACAAGTATTTTCGGACG	24	LT934112.1	+	585140880	585141032	gaattcatatatactccctccgtccgaaaatacttgtcatcaaaatggatgaaaaaggatgcatctagaactaaaatacatctagatacatccctttttattcttTTTGATGACAAGTATTTTCGGACGgagggagtacttgaatatgaaaat	3'	Group 2	5.36938	0	0	0	8.62063	0	10.0547	7.7928	Medium
279	308	tae-MIR1128-p5_1ss2CT_2	TTCGTCCGAAAATACTTGTCA	21	LT934112.1	+	589599566	589599655	ctcccTTCGTCCGAAAATACTTGTCAtcaatatgtctagatacatccttttttatccattttgatgacaagtatttccggacggaggtcg	5'	Group 2	0	0	11.8341	0	9.69821	10.7252	6.46373	4.5458	Medium
280	309	tae-MIR1128-p3_3	ATTTTGATGACAACTATTTCC	21	LT934112.1	+	659724512	659724694	ccatagtggaatctcttcaaagacttatactccctccgtccgaaaatacttgtcatcaaaatagataaaaagagatgtatctagaactaaaatacgtctagatacatccccttctatccATTTTGATGACAACTATTTCCggacggaaggagtatttaggaacagagggagtaccattgtaag	3'	Group 2	0	0	0	5.09251	0	0	0	6.494	Low
281	310	tae-MIR1128-p3_2ss14CG21CT_2	ATTTTGATGACAAGTATTTCTGGA	24	LT934112.1	-	13050324	13050456	tactactccctccgtccgaaaatacttgtcatcaaaatggataaaaacgaatgtatctagaactaatatacatctagatacatccccttttattcATTTTGATGACAAGTATTTCTGGAcggagggagtacat	3'	Group 2	5.36938	0	0	0	0	5.85011	5.74553	0	Low
282	311	tae-MIR1128-p5_2ss1AG22AG	GAAATACTTGTCATCAAAATGGAT	24	LT934112.1	-	37195142	37195276	tatgtactccctccgtccgGAAATACTTGTCATCAAAATGGATaaaaaggggtgtatctagaaccaaaatacatctagatacatttccttttattcatcttgatgacaagtatttccggacggagggagtattat	5'	Group 2	5.36938	7.83779	9.20434	6.11102	0	5.85011	5.02734	5.1952	Low
283	312	tae-MIR1128-p3_2ss14CG17TA_1	ATTTTGATGACAAGTAATTCC	21	LT934112.1	-	69423628	69423746	ttctactactccctccgtccgaaaatacttgtcattgaaatggatgtatctagatgtattttagttttacacacatccATTTTGATGACAAGTAATTCCggacggagggagtattattt	3'	Group 2	0	0	0	0	7.54305	4.87509	7.18192	0	Low
284	313	tae-MIR1128-p3_2ss11CA18CT	TTGATGACAAATATTTCTGGA	21	LT934112.1	-	101281837	101281999	actgtgcatcacccctccatactccctccgtccgaaaatacttttcatcaaaatagataagaaaattgtatctagaactaaaatatgtctagatgcatccccttttatccattTTGATGACAAATATTTCTGGAcggagggagtacatcggtagatgcacatg	3'	Group 2	17.0031	10.9729	9.20434	7.12952	22.6291	9.75018	16.5184	6.494	Medium
285	314	tae-MIR1128-p3_2ss11CG20GA	TTGATGACAAGTATTTCCGAA	21	LT934112.1	-	296431308	296431446	ccggtgtactccctccgtccgaaaatacttgtcatcaaaatgaacaaaaatggatgtatctagaactaaaatacatctagatacatcctcttttatttattTTGATGACAAGTATTTCCGAAcggagggagtatattgt	3'	Group 2	0	0	14.464	0	0	0	0	0	Medium
286	315	tae-MIR1128-p3_5	GACAACTATTTCCGGACGGAGGGA	24	LT934112.1	-	325697318	325697452	taaatactccctccgtccgaaaatacttgtcatcaaaatagacaaaaagggatgtatctagaactaaaatacatctagatacatccctttttattcattctgatGACAACTATTTCCGGACGGAGGGAgtataag	3'	Group 2	0	0	0	5.09251	0	0	0	6.494	Low
287	316	tae-MIR1128-p5_1ss2AT	ATAAAAGGGGATGTATCTAGA	21	LT934112.1	-	368526532	368526665	gtagtactcctccgtccggaaatacttgtcatcaaaatgaATAAAAGGGGATGTATCTAGAtatattttagttctagatacatccctttttgtccattttgatgacaagtattttcaaacggagggagtatttt	5'	Group 2	8.94897	9.40535	0	6.11102	0	0	10.0547	5.8446	Medium
288	317	tae-MIR1128-p3_1ss7TA	CAACTAATTCCGGACGGAGGGAGT	24	LT934112.1	-	504307165	504307271	ccgacttcctccgtccggaattagttgacgctcaaacagatgtatctagatttgagtgccagatacatccgtttgagcatCAACTAATTCCGGACGGAGGGAGTata	3'	Group 2	0	0	0	0	6.46547	0	3.59096	9.0916	Low
289	318	tae-MIR1128-p5_2ss17TC21AG	TCCGTCCGAAAATACTCGTCG	21	LT934112.1	-	585133664	585133788	ctggtactcccTCCGTCCGAAAATACTCGTCGgaaaaatgcataaaaatggatgtatttaaaactaaaatacgtctagatacatccattcctttgacaagtatttcgggacggatggagtatttg	5'	Group 2	0	17.2431	6.57453	17.3145	0	13.6502	0	16.8844	Medium
290	319	tae-MIR1128-p3_1ss9CT_1	AACTATTTTCGGACGGAGGGAGT	23	LT934112.1	-	598551819	598551962	ttaggtggtactccctctgtccggaaatacttgtcatcaaaatgaataaaaggggatgtatctagatgtattttagttctagatatatccctttttgtccattttgatgacAACTATTTTCGGACGGAGGGAGTatgaaccata	3'	Group 2	15.2133	0	0	7.12952	6.46547	0	6.46373	3.247	Medium
291	320	tae-MIR1128-p3_1ss17CT	TTGATGACAACTATTTTCGGA	21	LT934113.1	+	156410307	156410438	ttatactcccttcatccggaaatacttgtaatcaaaatgaataaaaggggatgtatctagatgtattttaattctagatacatttctttttatccattTTGATGACAACTATTTTCGGAccgaggagtacca	3'	Group 2	8.94897	14.108	23.6683	11.2035	24.7843	4.87509	12.2093	9.0916	Medium
292	321	tae-MIR1128-p5_1ss1CT_2	TTCCGTCCGAAAATACTTGTCATC	24	LT934113.1	+	231164335	231164467	ttctactccTTCCGTCCGAAAATACTTGTCATCaaaatggataaaaagagatgtatctaaaactaaaatacgtctagatacatttccctttatccattttgatgacaagtatttccggacggagggagtattt	5'	Group 2	0	0	0	6.11102	0	0	0	4.5458	Low
293	322	tae-MIR1128-p5_1ss8AG_1	CCGTCCGGAAATACTTGTCAT	21	LT934113.1	+	424314858	424315015	ctagtgcttcacttataccccctCCGTCCGGAAATACTTGTCATcaaaatggataaaaggggatgtatatagacgcattttagttctagatacatctcttttcatccattttgatgacaagtattttcggacggagggagtatctttttgagcatggt	5'	Group 2	0	0	0	0	5.38789	0	0	3.247	Low
294	323	tae-MIR1128-p5_1ss16GA	CAACTATTTCCGGACAGAGGGAGT	24	LT934113.1	+	496810573	496810690	CAACTATTTCCGGACAGAGGGAGTagtttactaaaagtaaaattcgaagtttcagaattaacaaaatgtccaactcaaacttgtggatattgtatactccctccgtccggaaatactt	5'	Group 2	0	0	6.57453	0	0	0	4.30915	0	Low
295	324	tae-MIR1128-p3_2ss2CT21CG_1	TTTATCCATTTTGATGACAAG	21	LT934113.1	+	549839039	549839171	aagtactccctccgtctggaaatacttgtcgtcaaaatgaataaaagaggatgtatctagacgtattttagttctagatacatcccttTTTATCCATTTTGATGACAAGtattttcggacggagggagtatac	3'	Group 2	0	14.108	0	11.2035	0	9.75018	0	12.988	Medium
296	325	tae-MIR1128-p5_1ss22TC	CTCCCTCCGTCCGAAAATACTCGT	24	LT934113.1	+	615226252	615226384	aagtaCTCCCTCCGTCCGAAAATACTCGTcatcaaaatagataaaaagggatgtatctagaactaatatacatctagatacatccccttttattcattttggtgacaagtatttccggacggagggagtagca	5'	Group 2	4.47449	0	6.57453	0	0	0	0	0	Low
297	326	tae-MIR1128-p3_2ss11CT22AC	TATTTCCGGATGGAGGGAGTACT	23	LT934113.1	-	993204	993328	catgtagtccctctgtccggaaatacttgtcggagagatggatgtatctagatgtatgtttgttctagatgcatgcattttcatccatttctaagacaagTATTTCCGGATGGAGGGAGTACTac	3'	Group 2	4.47449	0	0	6.11102	0	4.87509	0	5.1952	Low
298	327	tae-MIR1128-p5_1ss5AG_1	TCCGGAAATACTTGTCATCAA	21	LT934113.1	-	128779019	128779151	aaatactccctccgTCCGGAAATACTTGTCATCAAaatggataaaaggaaatgtatctagacgtattttagttttagctacatctctttttatccattttgatgacaagtattttcggacggagggagtagaa	5'	Group 2	4.47449	0	0	0	6.46547	4.87509	5.74553	0	Low
299	328	tae-MIR1128-p5_1ss12GA	TCCCTCCGTCCAAAAATACTTGTC	24	LT934114.1	+	17655026	17655165	taaactgtacTCCCTCCGTCCAAAAATACTTGTCatcaaaatgaataaaaatagatgtatctagaactaaaataagtctagatacaccgccttttattcattttgatgacaagtatttccggacggagggagtatgtaac	5'	Group 2	4.47449	0	0	0	0	0	4.30915	0	Low
300	329	tae-MIR1128-p3_2ss15CG21CT_2	CATTTTGATGACAAGTATTTTCGG	24	LT934114.1	+	82465869	82466001	aaatactacctccgtctggaaatacttgtcatcaaaatggataaaaggaaatgtatctagacgtattttagttttagatacatctatttttatcCATTTTGATGACAAGTATTTTCGGacggagggagtagaa	3'	Group 2	7.15918	10.9729	7.88943	6.11102	5.38789	8.77516	8.6183	5.8446	Medium
301	330	tae-MIR1128-p3_1ss20AC	TTTCCGGACGGAGGGAGTACT	21	LT934114.1	+	126484263	126484397	ttagtactccctccgtccgaaaatagttgtcatcaaaatggataaaaagagatgtatctagaattaaaatacgtctagatacatccttttttctccattttgaagacaagtaTTTCCGGACGGAGGGAGTACTta	3'	Group 2	16.1082	15.6756	17.0938	23.4256	31.2498	19.5004	18.673	18.8326	Medium
302	331	tae-MIR1128-p3_2ss10CG17CT_1	TGATGACAAGTATTTCTGGAC	21	LT934114.1	+	175597807	175597947	tgcaaggtactccctccgtccggaaatacttgtcatcaaaatggatgaaaagagatgtatctagaactaaaatacgtctagatacatccccttttatccgtttTGATGACAAGTATTTCTGGACggagggaatatcttcta	3'	Group 2	0	0	0	0	0	4.87509	3.59096	3.247	Low
303	332	tae-miR1128_L-1R+4_1ss3CA	AATACTCCCTCCGTCCGAAAATAC	24	LT934114.1	+	430289904	430290036	aAATACTCCCTCCGTCCGAAAATACttgtcatcaaaatggataaatggagatgtatctagaactaaaatacgtctagatacatccccttttatccattttgatgacaagtatttccggacggaatgagtacta	5'	Group 2	0	0	6.57453	0	0	0	0	3.247	Low
304	333	tae-MIR1128-p5_18	TCCGAAAATACTTGTCATCAA	21	LT934114.1	+	615636726	615636857	aaatactccctccgTCCGAAAATACTTGTCATCAAaatggacaaaaagggatgtatctagaactaaaatatatctagatacatccccttttattcattttgatgacaagtatttctggacggaggagtacta	5'	Group 2	0	7.83779	0	0	0	0	0	3.247	Low
305	334	tae-MIR1128-p3_1ss11CG_1	TTGATGACAAGTATTTCCGGA	21	LT934114.1	+	627804210	627804342	ttctactccctccgtccgaaaatacttgtcatcaaaatggatcaaaagagatgtatctaaaactaaaatacgtctagatacatttccttttgtccattTTGATGACAAGTATTTCCGGAcggagggagtattt	3'	Group 2	45.6398	83.0806	77.5794	76.3877	86.2063	65.3262	50.9916	74.0316	Medium
306	335	tae-MIR1128-p5_1ss2GA_2	CATCCGAAAATACTTGTCATCAAA	24	LT934114.1	+	705006588	705006718	actgctcccttCATCCGAAAATACTTGTCATCAAAataaataaaaaaagatgtatctagaactaaaatacatctaaatacattttgttttatccattttgatgacaagtatttccggacggagggagtaca	5'	Group 2	4.47449	14.108	6.57453	0	0	0	0	4.5458	Medium
307	336	tae-MIR1128-p5_1ss1CG	GTACTCCCTCCGTCCGAAAATACT	24	LT934114.1	+	738107371	738107495	gatGTACTCCCTCCGTCCGAAAATACTtgtcggaggaatggatgcatctagacgtattttagttctaggtacatccatttttatgcatttcttcgacaagtatttccggacggagggagtattct	5'	Group 2	0	0	0	0	0	0	6.46373	9.741	Low
308	337	tae-MIR1128-p3_2ss12CG18CT_1	TTTGATGACAAGTATTTTCGG	21	LT934114.1	+	765737356	765737462	tcatactccctccgtccgaaaatacttgtcatcaaaatggataaaaggggatgtatctcccttttatccatTTTGATGACAAGTATTTTCGGacggagggagtacta	3'	Group 2	5.36938	0	0	0	8.62063	0	10.0547	7.7928	Medium
309	338	tae-MIR1128-p3_1ss9CG_3	GATGACAAGTATTTCCGGACGGAG	24	LT934114.1	-	82610446	82610578	cattactccctccgtccgaaaatagttgtcatcaaaatggacaaaaaggaatgtatctagaactaaaatacatctagatacatccccttttattcattttGATGACAAGTATTTCCGGACGGAGggagtacta	3'	Group 2	33.1112	32.9187	27.613	21.3886	25.8619	20.4754	35.9096	14.2868	Medium
310	339	tae-MIR1128-p3_1ss16CT	TGATGACAACTATTTTCGGACGGA	24	LT934114.1	-	126484175	126484311	ataagtactccctccgtccggaaatacttgtcttcaaaatggagaaaaaaggatgtatctagacgtattttaattctagatacatctctttttatccatttTGATGACAACTATTTTCGGACGGAgggagtactaac	3'	Group 2	0	7.83779	0	5.09251	7.54305	0	13.6456	8.4422	Medium
311	340	tae-MIR1128-p5_12	CTCCCTCCGTCCGAAAATACTTGT	24	LT934114.1	-	705193940	705194072	tactaCTCCCTCCGTCCGAAAATACTTGTcatcaaaatggataaaaagagatgtatctagaactaaaatacatctagatgcgtccctttttatccattttgatgacaagtattttcggacgaagggagtatta	5'	Group 2	0	7.83779	0	0	0	0	0	3.247	Low
312	341	tae-MIR1128-p3_4	CAACTATTTCCGGACGGAGGGAGT	24	LT934114.1	-	772116900	772117053	agcttaacaataagtactccctccgttcggaaatacttgtcattaaaatgaataaaaggggatgtatctagatgtatattagttttagatacatccctttttatccattttgatgaCAACTATTTCCGGACGGAGGGAGTagttatgttagttt	3'	Group 2	0	0	0	5.09251	0	0	0	6.494	Low
313	342	tae-MIR1128-p5_16	TACTCCCTCCGTCCGAAAATACTT	24	LT934115.1	+	98810215	98810375	ggaggtcacgagtctgaTACTCCCTCCGTCCGAAAATACTTgtcatcaaaatggataaaatgggatgtatctagaactaaaatacgtctagatatatcccttttgttcattttgatgataagtattttcagacggagggagtacctcttaagcgtgccact	5'	Group 2	0	7.83779	0	0	0	0	0	3.247	Low
314	343	tae-MIR1128-p5_1ss8CT_1	CTCCGTCTGAAAATACTTGTC	21	LT934115.1	+	100460136	100460264	gtcgaatcttgtactccCTCCGTCTGAAAATACTTGTCattgaaatggatgtatctagatgtattttagttctagacacatccattttgatgaaaagtaattctggacggagggagtacttggttcaaa	5'	Group 2	6.26428	0	7.88943	0	12.9309	0	6.46373	3.247	Medium
315	344	tae-MIR1128-p5_1ss9AG_2	TCCGTCCGGAAATACTTGTCA	21	LT934115.1	+	460731350	460731482	aaatattcccTCCGTCCGGAAATACTTGTCAtcaaaatggataaaaggaaatgtatctagacgtattttagttttagatacatttctttttatccattttgatcacaagtattttcggatggagggagtagaa	5'	Group 2	163.766	173.999	169.623	159.905	241.378	267.155	270.04	166.246	Medium
316	345	tae-MIR1128-p3_2ss11CG18CT_1	TTGATGACAAGTATTTCT	18	LT934115.1	+	547104867	547104999	ttctactcccttcgtccgaaaatacttgtcatcaaaatggataaaaagagatatatctaaaactaaaatacatctagatacatttccttttatccattTTGATGACAAGTATTTCTggacggagggagtattt	3'	Group 2	0	0	6.57453	0	0	4.87509	3.59096	0	Low
317	346	tae-MIR1128-p3_2ss13CG19CT_1	TTTTGATGACAAGTATTTT	19	LT934115.1	+	641679968	641680100	aaatactccctccgtccggaaatacttgtcatcaaaatggataaaaggaaatgtatctagacgtattttagttttagatacatctctttttatccaTTTTGATGACAAGTATTTTtggacggagggagtagaa	3'	Group 2	0	0	0	0	10.7758	0	3.59096	0	Medium
318	347	tae-MIR1128-p3_1ss13CG_1	TTTTGATGACAAGTATTTCC	20	LT934115.1	+	688821261	688821435	cgatagctaggtgatgcagaggtactccctccgcccgaaaatatttgtcatcaaaatggataaaaatgatgtacctagaactactatacgtctagacacatccctttttattcaTTTTGATGACAAGTATTTCCggacggagggagtaatatatattgatcgtccatggctggct	3'	Group 2	6.26428	0	15.7789	0	0	20.4754	12.2093	9.0916	Medium
319	348	tae-MIR1128-p5_6	CCGTCCGAAAATACTTGTCA	20	LT934115.1	-	119881111	119881243	atctactccctCCGTCCGAAAATACTTGTCAtcaaaatgaataaaaggggacgtatctagatgtattttagttctagatacacccctttttgtccattttgatgacaagttttttcggacggagggagtatta	5'	Group 2	0	7.83779	0	0	0	0	0	3.247	Low
320	349	tae-MIR1128-p5_1ss10AC	TCCGTCCGACAATACTTGTCA	21	LT934115.1	-	261061768	261061900	atatactcccTCCGTCCGACAATACTTGTCAtcaaaatggataaaaggagatgtatcttgaactaaaatacgtctagatacatccccttttatccatttttatgacaagtatttccggacggagggagtactt	5'	Group 2	5.36938	0	7.88943	0	17.2413	0	0	4.5458	Medium
321	350	tae-MIR1128-p5_1ss3CT_4	TCTGTCCGAAAATACTTGTCA	21	LT934115.1	-	375460679	375460809	agtactcccTCTGTCCGAAAATACTTGTCAtcaaaatggacaaaaagggatgtatttagaactaaaatacatctagatacatccccttttattcattttgatgacaagtatttccggacggagggagtaca	5'	Group 2	9.84387	0	7.88943	10.185	10.7758	7.80014	7.18192	5.1952	Medium
322	351	tae-MIR1128-p5_5	CCCTCCGTCCGAAAATACTTGTC	23	LT934115.1	-	560296333	560296466	acatactCCCTCCGTCCGAAAATACTTGTCttgaaaatggacaaaaaattgatgtatctagaactaaaatacatctagatacatcatcttttattcattttgatgacaagtattttcggacggagggagtactt	5'	Group 2	0	7.83779	0	0	0	0	0	3.247	Low
323	352	tae-MIR1128-p3_1ss22AC	TATTTCCGGACGGAGGGAGTACT	23	LT934115.1	-	591524201	591524322	aaataccccctccgtccagaaatacttgtcctagaaatgaatgtatttagacttattttagttatagatacatccattttatccatttctaggacaagTATTTCCGGACGGAGGGAGTACTt	3'	Group 2	34.901	7.83779	31.5577	28.5181	12.9309	23.4004	55.3008	32.47	Medium
324	353	tae-MIR1128-p5_1ss10AG	CTCCGTCCGGAAATACTTGTCATC	24	LT934115.1	-	610088943	610089075	aaatactccCTCCGTCCGGAAATACTTGTCATCaaaatggataaaaggaaatgtatctagacatgttttagttttagatacatctctttttatccattttgatgacaagtatttttgtatggagggagtagaa	5'	Group 2	84.1204	79.9454	89.4135	133.424	86.2063	50.7009	89.774	119.49	Medium
325	354	tae-MIR1128-p3_2ss15CG21CT_1	CATTTTGATGACAAGTATTTT	21	LT934115.1	-	623616497	623616633	cattgtacttcctccgtccgaaaatacttgtcatcaaaatgaataaaaggggatgtatctagatgtatcttagttatagatacatccctttttgtcCATTTTGATGACAAGTATTTTcggacggagggagtatattt	3'	Group 2	7.15918	10.9729	7.88943	6.11102	5.38789	8.77516	8.6183	5.8446	Medium
326	355	tae-MIR1128-p3_2ss12GA22AC	TATTTCCGGACAGAGGGAGTACT	23	LT934115.1	-	684924582	684924740	tatgtctttcacatatactccctccgtccggaaatacttgtcatcaaaatgaataaaaggggatgtatttagatgtattttagttctagatacatccctttttgtccattttgatgacaagTATTTCCGGACAGAGGGAGTACTtatttgaaatgctgt	3'	Group 2	0	0	0	0	0	5.85011	5.74553	0	Low
327	356	tae-MIR1128-p3_2ss6CA19GA	GACAAATATTTCCGGACGAAGGGA	24	LT934116.1	+	100413467	100413605	ggctgccactagtactccctccgtccgaaaatacttgtcgcaaaaatggatacaaatggatgcatctaaaactaaaatacatctagatacattcattcctcgGACAAATATTTCCGGACGAAGGGAgtattaagcaagg	3'	Group 2	0	0	0	5.09251	0	5.85011	0	0	Low
328	357	tae-MIR1128-p5_20	TCCGTCCGAAAATACTTGTCA	21	LT934116.1	+	160702109	160702257	tacttcatggagtcgaatcttgcactcccTCCGTCCGAAAATACTTGTCAttgaaatggatgtatctagatgtattttagttctagacacatccattttgatgacaagtaattccgtacggagggagtacttggttcaaacaagaaata	5'	Group 2	0	7.83779	0	0	0	0	0	3.247	Low
329	358	tae-MIR1128-p5_2ss9AG17TC	TCCGTCCGGAAATACTCGTCA	21	LT934116.1	+	405266210	405266355	gttttgttactatatactcccTCCGTCCGGAAATACTCGTCAaagaaatgcatgtatctagacatattttagttctaggcacactcatctttatccatttctctgacaagtatattcggacggagggagtactccagttccaacag	5'	Group 2	8.94897	0	17.0938	7.12952	17.2413	23.4004	25.8549	5.1952	Medium
330	359	tae-MIR1128-p5_1ss8GC	TCCGTCCCAAAATACTTGTCA	21	LT934116.1	+	468664776	468664908	gaaggcaaatactcccTCCGTCCCAAAATACTTGTCAaggaaatggctaaaaatgaatgtatataattaagatatatctagatacatccatttcttcgacaagtatattcggacggagggagtacatgctata	5'	Group 2	0	9.40535	0	9.16652	0	21.4504	0	15.5856	Medium
331	360	tae-MIR1128-p5_1ss5AG_2	TCCGGAAATACTTGTCATCAAAAT	24	LT934116.1	+	671364850	671364982	aaatactccctccgTCCGGAAATACTTGTCATCAAAATggataaaaggaaatgtatctagacgtattttagttttagatacatctctttttatccattttgatgacaagtattttcggacggagggagtagaa	5'	Group 2	4.47449	0	0	0	6.46547	4.87509	5.74553	0	Low
332	361	tae-MIR1128-p3_2ss20AT21TA	TTTCCGGACGGAGGGAGTATA	21	LT934116.1	+	823545886	823546024	aatatatactccctccgtccgaaaatacttgtcatcaaaatggataaaaaaggatgtatctagaactaaaatacatcaagatacattccattttattcattttgatgacaagtaTTTCCGGACGGAGGGAGTATAtttc	3'	Group 2	0	0	0	0	5.38789	5.85011	5.02734	3.247	Low
333	362	tae-MIR1128-p3_1ss10CA	TGATGACAAATATTTCCGGACGGA	24	LT934116.1	+	827312371	827312530	caagtaatgaagtactccctccgtctggaaatacttgtcatcaagatgaataaaaggggatgtatctagacgtattttagttctagatacatcctcttttatccatttTGATGACAAATATTTCCGGACGGAggtagtaaataggagtactcaatacaaa	3'	Group 2	4.47449	0	0	6.11102	0	0	4.30915	0	Low
334	363	tae-MIR1128-p3_2ss14CA20CT	ATTTTGATGACAAATATTTTCGGA	24	LT934116.1	-	77826536	77826648	ccgtccaaaaatacttgtcatcaaagtggatagaaaagggatgtatctagaactaaaatacatctagatacatcctctttttattcATTTTGATGACAAATATTTTCGGAaac	3'	Group 2	12.5286	0	0	5.09251	0	5.85011	5.02734	3.247	Medium
335	364	tae-MIR1128-p5_1ss2GA_1	CATCCGAAAATACTTGTCATC	21	LT934116.1	-	78531223	78531391	ggtgtttctatcattaaatagatactccctcCATCCGAAAATACTTGTCATCataatggataaaaagggatgtatttagaactgaaatacgtctaaatacatctccttttattcattttgatgacaagtatttccggacagaggaagtacttatttacctagaaatgat	5'	Group 2	4.47449	14.108	6.57453	0	0	0	0	4.5458	Medium
336	365	tae-MIR1128-p3_1ss9CG_1	GATGACAAGTATTTCCGGACG	21	LT934116.1	-	118283312	118283495	aaaagtggaacagttgtgcactcttgctaacagatactccctccgtccggaaatacttgtcattgaaatggatgtatctagatgcattttagttgtagatacattcattttcatccattttGATGACAAGTATTTCCGGACGgagggagtatctagcgaatttgtgatgacggttcacactgat	3'	Group 2	33.1112	32.9187	27.613	21.3886	25.8619	20.4754	35.9096	14.2868	Medium
337	366	tae-MIR1128-p5_1ss1CA	ATACTCCCTCCGTCCGAAAATACT	24	LT934116.1	-	253521601	253521741	tcctaaATACTCCCTCCGTCCGAAAATACTtttcatcaaaatggataaaaagagatgtatctacaactaaaatacttctatatacatttccttttatccattttgattacaagtatttccggacggagggagtatttgtct	5'	Group 2	4.47449	0	0	0	8.62063	0	0	0	Low
338	367	tae-MIR1128-p3_2ss10CT17GA	CAACTATTTTCGGACGAAGGGAGT	24	LT934116.1	-	270244941	270245059	aaatactactccctccgtccgaaattacttgtcatcaaaatggatgtgtctagaactaaaatacatctagatacatccatttcaatgaCAACTATTTTCGGACGAAGGGAGTagtagca	3'	Group 2	0	0	0	0	0	4.87509	5.02734	0	Low
339	368	tae-MIR1128-p5_1ss20AG_3	AATACTTGTCATCAAAATGGATA	23	LT934116.1	-	377430430	377430570	tcctaaatactccctctgtccaaaAATACTTGTCATCAAAATGGATAaaaagagatgtatctaaaactaaaatacgtctagatacatttccttttatccattttgacgacaagtatttccggaccgagggagtatttgtct	5'	Group 2	0	9.40535	0	6.11102	0	4.87509	7.18192	0	Low
340	369	tae-MIR1128-p5_1ss8CT_2	CTCCGTCTGAAAATACTTGTCATC	24	LT934116.1	-	391875288	391875420	tattactccCTCCGTCTGAAAATACTTGTCATCaaaatggataaaaagatatgtatatagaactaaaatacctctagatacatgtccttttatccattttgatggtaagtattttcggatggagggagtacaa	5'	Group 2	6.26428	0	7.88943	0	12.9309	0	6.46373	3.247	Medium
341	370	tae-MIR1128-p5_17	TCCCTCCGTCCGAAAATACTTGTC	24	LT934116.1	-	428340128	428340240	tactacTCCCTCCGTCCGAAAATACTTGTCattgaaatggatgtatagagatgtattttagttctagacacatccattttgatgacaagtaattctggacggagggagtatta	5'	Group 2	0	7.83779	0	0	0	0	0	3.247	Low
342	371	tae-MIR1128-p3_2ss12CA18CT	TTTGATGACAAATATTTTCGG	21	LT934116.1	-	682785665	682785797	aagtactccctccgtccggaaatacttgtcattaaaatgaacaaaaaagggtgtatctagatgtattttagttgtagattcatccctttttatccatTTTGATGACAAATATTTTCGGacggagggagtagga	3'	Group 2	9.84387	0	14.464	0	8.62063	10.7252	5.74553	3.247	Medium
343	372	tae-MIR1128-p3_1ss14CA	ATTTTGATGACAAATATTTCCGGA	24	LT934116.1	-	720417756	720417892	ttcttatactccctccgtccgaaaatacttgtcattaaaatagataaaaggagatgtatctagacgtattttagttctagatacgtcttttaattaATTTTGATGACAAATATTTCCGGAcggagggagtatgaata	3'	Group 2	10.7388	0	0	0	8.62063	5.85011	0	0	Medium
344	373	tae-MIR1128-p3_2ss12CG24GC	TTTGATGACAAGTATTTCCGGACC	24	LT934116.1	-	732542728	732542864	aagagtactccctccgtccggaaatacttgtcatcaaaatgcataaaaagagatgtatctcaaactaaaatacgtctagatatattccattttattcatTTTGATGACAAGTATTTCCGGACCgagggagtactaag	3'	Group 2	0	0	0	0	0	5.85011	7.90011	3.8964	Low
345	374	tae-MIR1128-p5_1ss8AG_3	CCGTCCGGAAATACTTGTCATCAA	24	LT934116.1	-	751231208	751231352	ttaaccgtaagatatgtactccctCCGTCCGGAAATACTTGTCATCAAaatggatgaaaatggatgtatctacaattaaaatacatctagatgcattcatttcaatgacaagtatttccggacggaaggagtatacgatggtgca	5'	Group 2	0	0	0	0	5.38789	0	0	3.247	Low
346	375	tae-MIR1128-p3_1ss9CA	GATGACAAATATTTCCGGACGGAG	24	LT934116.1	-	772403735	772403898	ccccactaagctaacccaatgtactactccctccgtccgaaaatacttgtcatcaaaatggatagaaagaaatgtatctagaactaagatacgtctagatacatccccttttatccattttGATGACAAATATTTCCGGACGGAGggagtactagctagtgctt	3'	Group 2	5.36938	0	0	0	6.46547	0	0	0	Low
347	376	tae-MIR1128-p3_1ss14CG_1	ATTTTGATGACAAGTATTTCC	21	LT934117.1	+	117890917	117891066	tttggttgtactccctccgcccgaaaatacttgtcattaaaatggatgaaaaaagatgtatctaaaattaaaatacgtctagatacatctccttttatccATTTTGATGACAAGTATTTCCggatggagggagtatttgtataaaccctc	3'	Group 2	58.1683	40.7565	68.3751	33.6106	72.1978	94.5767	55.3008	34.4182	Medium
348	377	tae-MIR1128-p3_2ss2CT21CG_2	TTTATCCATTTTGATGACAAGTAT	24	LT934117.1	+	137359909	137360041	aaatactccctccgtccggaaatacttgtcatcaaaatggataaaaggaaatgtatctagacgtattttagttttagatacatctcttTTTATCCATTTTGATGACAAGTATttttggacggagggagtagaa	3'	Group 2	0	14.108	0	11.2035	0	9.75018	0	12.988	Medium
349	378	tae-MIR1128-p3_2ss14CG23GA	ATTTTGATGACAAGTATTTCCGAA	24	LT934117.1	+	142202847	142202979	ttctactgcctccgtccgaaaatacttgtcatcaaaatggataaaaagatatgtatctaaaactaaaatacgtctagatacatttcgttttatccATTTTGATGACAAGTATTTCCGAAcggagggagtattt	3'	Group 2	0	0	0	0	0	0	7.90011	0	Low
350	379	tae-MIR1128-p5_2ss20AG22TA	AATACTTGTCATCAAAATGGAA	22	LT934117.1	+	155903157	155903288	ttctactccctccatccgaaAATACTTGTCATCAAAATGGAAaaaagagatgtatctaaaactaaaatacgtctagatacatttccttttatccattttgatgacaagtatttctggacggagggagtattt	5'	Group 2	0	9.40535	0	5.09251	0	0	0	5.1952	Low
351	380	tae-MIR1128-p5_1ss11CT	TCCCTCCGTCTGAAAATACTTGTC	24	LT934117.1	+	475580188	475580316	gtcgaatcttgtacTCCCTCCGTCTGAAAATACTTGTCattgaaatggatgtatctagatgtattttagtcctagacacatccattttgatgacaagtaattccggacagagggagtacttggttcaaa	5'	Group 2	4.47449	0	0	0	0	0	3.59096	0	Low
352	381	tae-MIR1128-p3_1ss13CG_2	TTTTGATGACAAGTATTTCCG	21	LT934117.1	-	8637967	8638083	cctccgtcctagaatacttgtcatcaaaatggataaaaagggaagtatctagcactaaaatacgtctagatacatctccttttatccaTTTTGATGACAAGTATTTCCGgacggatg	3'	Group 2	6.26428	0	15.7789	0	0	20.4754	12.2093	9.0916	Medium
353	382	tae-MIR1128-p3_1ss20AT	TTTCCGGACGGAGGGAGTATT	21	LT934117.1	-	568632714	568632846	ttctactccctccgtccgaaaatacttgtgatcaaaatggataaaaagagatgtatctaaaactaaaatatgtctagataaatttccttttatccattttgatgacaagtaTTTCCGGACGGAGGGAGTATTt	3'	Group 2	0	0	0	0	14.0085	8.77516	6.46373	0	Medium
354	383	tae-MIR1128-p3_2ss8CG24GA	ATGACAAGTATTTCCGGACGGAGA	24	LT934117.1	-	632659746	632659881	attagtacttcatccgttcgaaaatatttgtatcaaaatggataaaagggaatgtatatagatgtattttagttctagatatatctttttttatcaattttgATGACAAGTATTTCCGGACGGAGAaagtatttcc	3'	Group 2	0	7.83779	0	0	0	0	5.02734	0	Low
355	384	tae-MIR1128-p3_2ss10CT21AT	ATTTCCGGATGGAGGGAGTAT	21	LT934117.1	-	736809227	736809357	ttatatgtactccctccgtccggaattacttgtcatcaaaatggatggaaatgaatgtatctataactaaaatatatctatatacatccatttcaatgacaagtATTTCCGGATGGAGGGAGTATgtacta	3'	Group 2	5.36938	0	0	0	0	0	3.59096	0	Low
356	385	tae-MIR1128-p3_2ss1CA23AC	ATATTTCCGGACGGAGGGAGTACT	24	LT934118.1	+	26472357	26472518	ctctatgtggttgttactccctccgtccgaaaatacttgtcatcaaaataaataaaaaggaatgtatctagaactaaaatatatctagatacatccccttttgttctttttgatgacaaATATTTCCGGACGGAGGGAGTACTtcaatacaattacgtaagt	3'	Group 2	6.26428	0	6.57453	7.12952	5.38789	9.75018	16.5184	9.0916	Medium
357	386	tae-MIR1128-p3_1ss13CT	TGACAACTATTTTCGGACGGA	21	LT934118.1	+	40663431	40663565	aaagtactccctccgtccggaaatacttgtcattaaaatgaataaaaggggatgtatctagatgtattttagttttagatacatacctttttgtccattttgaTGACAACTATTTTCGGACGGAgggagtatatt	3'	Group 2	5.36938	0	13.1491	8.14802	0	17.5503	12.9275	3.8964	Medium
358	387	tae-MIR1128-p3_2ss14CG21CT_1	ATTTTGATGACAAGTATTTCT	21	LT934118.1	+	62357302	62357434	atctactccctccgtccgaaaatacttgtcatcaaaatggataaaaagagatgtatctagaactaaaatacgtctagatacatccccttttatccATTTTGATGACAAGTATTTCTggacggagggagtatct	3'	Group 2	5.36938	0	0	0	0	5.85011	5.74553	0	Low
359	388	tae-MIR1128-p5_2ss7AG24AG	CGTCCGGAAATACTTGTCATCAAG	24	LT934118.1	+	66587223	66587377	acccccaaaaaatgtactctctcCGTCCGGAAATACTTGTCATCAAGatgaataaaaggggatgtatctagacgtgttttagttctagatacatccatttttatctattttgatgacaagtatttccagacggagggagtagatcctaagggatt	5'	Group 2	0	0	0	8.14802	15.0861	4.87509	3.59096	3.247	Medium
360	389	tae-MIR1128-p3_1ss19CG	TATCCATTTTGATGACAAGTA	21	LT934118.1	+	237318552	237318684	ttctactccctccgtccgaaaatacttttcatcaaaatggataaaaatagatgtatctaaaactaaaatacgtctagatacatttcctttTATCCATTTTGATGACAAGTAtttccggacggagggagtattt	3'	Group 2	0	0	0	0	0	4.87509	0	3.247	Low
361	390	tae-MIR1128-p5_1ss21AG_1	AAATACTTGTCATCAAAATGG	21	LT934118.1	+	442813092	442813224	ttctactccctccgtccaaAAATACTTGTCATCAAAATGGataaaaagagatgtatctaaaactaaaatacgtctagatacaattccttttatgcattttgatgacaagtatttccggacggagggagtattt	5'	Group 2	6.26428	0	6.57453	0	0	16.5753	7.90011	3.8964	Medium
362	391	tae-MIR1128-p3_1ss15CG_2	CATTTTGATGACAAGTATTTCCGG	24	LT934118.1	+	464100432	464100566	aaaatactccctctgtccggaaatacttgtcatcaaaatggataaacggggatgtatctagacgtattttaattttaaatacatctcttttcatcCATTTTGATGACAAGTATTTCCGGacggaggaagtatatc	3'	Group 2	17.0031	0	23.6683	10.185	10.7758	42.9008	18.673	6.494	Medium
363	392	tae-MIR1128-p3_2ss14CG17TA_2	ATTTTGATGACAAGTAATTCCGGA	24	LT934118.1	+	541846328	541846440	tactactccctccgtccgaaaatacttgtcattgaaatgtatgtatctagatgtattttcattctagacacatccATTTTGATGACAAGTAATTCCGGAcggagggagtatta	3'	Group 2	0	0	0	0	7.54305	4.87509	7.18192	0	Low
364	393	tae-MIR1128-p3_1	ATTTCCGGACGGAGGGAGT	19	LT934118.1	+	652049883	652050005	tcatactccctccgtccggaaatacttgtcattaaaatgaatgaaaatagatgtatctataattaaaatacatctagatacattcatttcaatgacaagtATTTCCGGACGGAGGGAGTacta	3'	Group 2	0	0	0	5.09251	0	0	0	6.494	Low
365	394	tae-MIR1128-p3_2ss12CT18GA	GACAACTATTTTCGGACAGAGGGA	24	LT934118.1	-	55401294	55401415	ttatactccctccctctggaaatacttgtccttgaaatggataaaataaatgtatctataactaaaataagtctagatacaaccattttgagGACAACTATTTTCGGACAGAGGGAgtagtc	3'	Group 2	7.15918	21.9458	15.7789	22.4071	8.62063	8.77516	18.673	20.7808	Medium
366	395	tae-MIR1128-p3_1ss13CG_3	TTTTGATGACAAGTATTTCCGGA	23	LT934118.1	-	57170086	57170218	tactactccctctgtttgaaaatacttatcatcaaaatggataaaaaagaatgtatctaaaactaatatacatctacatacattatcttttatttaTTTTGATGACAAGTATTTCCGGAcggagggagtactt	3'	Group 2	6.26428	0	15.7789	0	0	20.4754	12.2093	9.0916	Medium
367	396	tae-MIR1128-p5_1ss3AG_2	CGGAAATACTTGTCATCAAAATGA	24	LT934118.1	-	135158014	135158142	tgtactccctccgtcCGGAAATACTTGTCATCAAAATGAatagaaggggatgtacttagacgtatattagttctaaatacatttttttatccattttgatgacaagtatttgcgggcgtagggagtact	5'	Group 2	8.94897	7.83779	0	0	0	0	5.74553	4.5458	Low
368	397	tae-MIR1128-p3_1ss15CT	GATGACAACTATTTTCGGACGGAG	24	LT934118.1	-	141922688	141922820	gagtactccctccgtctggaaatacttttcatcaaaatgaataaaaggggatgtatctagatgtatattagttctagatacatccctttttatccattttGATGACAACTATTTTCGGACGGAGggagtagca	3'	Group 2	8.94897	15.6756	0	6.11102	9.69821	6.82512	7.90011	7.1434	Medium
369	398	tae-MIR1128-p3_2ss13CG19CT_2	TTTTGATGACAAGTATTTTCG	21	LT934118.1	-	144980996	144981130	taaatactgcctccgtccggaaatacttgtcatcaaaatgaatagaaggggatctatctagatgtatattagttctagatacatccctttttatccaTTTTGATGACAAGTATTTTCGgacggagggagtatgtc	3'	Group 2	0	0	0	0	10.7758	0	3.59096	0	Medium
370	399	tae-MIR1128-p5_1ss17AG	CTACTCCCTCCGTCCGGAAATACT	24	LT934118.1	-	165746758	165746880	taCTACTCCCTCCGTCCGGAAATACTtgtcggagaaatggataaatatgaatgtatctagaactaaaatacatctagatacatccatttctatgacaagtatttccggacggagggagtacat	5'	Group 2	7.15918	0	0	0	11.8534	0	7.90011	0	Medium
371	400	tae-MIR1128-p3_2ss20AC21TC	TTTCCGGACGGAGGGAGTACC	21	LT934118.1	-	265052740	265052879	tcactatgttgtactccctccgtccggaaaaacttgtcccaagcttgtttgtcaaatggatgtatctagcactaacttggtgctagatacatccatttaagggacatgttTTTCCGGACGGAGGGAGTACCaaatagcag	3'	Group 2	8.05408	0	6.57453	0	0	0	0	3.247	Low
372	401	tae-MIR1128-p3_1ss12CG_2	TTTGATGACAAGTATTTCCGGACG	24	LT934118.1	-	292973313	292973445	ttctactccctccgtccgaaaatacttgtcatcaaaatggataaaaatagatgtatctaaaactaaaatacatctagatacatttccttttatccatTTTGATGACAAGTATTTCCGGACGgagggagtattt	3'	Group 2	8.05408	10.9729	9.20434	6.11102	9.69821	7.80014	10.7729	5.8446	Medium
373	402	tae-MIR1128-p5_2ss7AG21CT	CGTCCGGAAATACTTGTCATT	21	LT934118.1	-	652049962	652050086	atagtactccctcCGTCCGGAAATACTTGTCATTgaaatgaatgtatctagatgtattttaattatagatacatctattttcattcattttaatgacaagtatttccggacggagggagtatgat	5'	Group 2	0	0	6.57453	5.09251	5.38789	9.75018	0	4.5458	Low
374	403	tae-MIR1128-p3_1ss10CG_1	TGATGACAAGTATTTCCGGA	20	LT934118.1	-	665243186	665243320	catatactccctccgtccgaaaatacttgtcatcaaaatgaataaaaagggatgtatctaaaactaaaatacgtctagatacatccccttttgttcatttTGATGACAAGTATTTCCGGAcggagggagtattga	3'	Group 2	5.36938	0	10.5192	7.12952	8.62063	8.77516	7.18192	5.8446	Medium
375	404	tae-MIR1128-p5_2ss1CA17AG	ATACTCCCTCCGTCCGGAAATACT	24	LT934119.1	+	179803551	179803660	ataaATACTCCCTCCGTCCGGAAATACTtgtcctagacttattttagttatagatacatccatttcatcgatttctacgacaagtatttccggatggaggaagtattcat	5'	Group 2	0	9.40535	0	6.11102	7.54305	0	11.4911	5.8446	Medium
376	405	tae-MIR1128-p3_2ss18CG24CT	ATCCATTTTGATGACAAGTATTTT	24	LT934119.1	+	184072012	184072142	taatactccctccgtccggaaatacttgtcatcaaaatgaataaaagggatgtatctaaatgtatattagttctagatacatcttttttATCCATTTTGATGACAAGTATTTTtggacagagggagtactt	3'	Group 2	4.47449	0	0	5.09251	0	11.7002	6.46373	6.494	Medium
377	406	tae-MIR1128-p3_2ss22AG23TC	TATTTCCGGACGGAGGGAGTAGCT	24	LT934119.1	+	321390609	321390730	ttgtactccctccgtccggaaatacttgtcctacaaatgaataaaatggatgtatctataactaaaataagtctagatataaccatttagagaacaagTATTTCCGGACGGAGGGAGTAGCT	3'	Group 2	4.47449	0	0	0	0	0	7.18192	5.1952	Low
378	407	tae-MIR1128-p5_11	CGTCCGAAAATACTTGTCATCAAA	24	LT934119.1	+	361209995	361210127	ttctactccctcCGTCCGAAAATACTTGTCATCAAAatgaataaaaagagatgtatctaaaactaaaatacgtctagatacatttccttttatccattttgatgacaagtatttccggacgtagggagtattt	5'	Group 2	0	7.83779	0	0	0	0	0	3.247	Low
379	408	tae-MIR1128-p5_1ss18AG	TACTTGTCATCAAAATGGATA	21	LT934119.1	+	442380461	442380593	aaatactccctccgtccggaaaTACTTGTCATCAAAATGGATAaaaggaaatgtatctagacgtattttaggtttagatacatctctttttatccattttgatgacaagtattttcggacggagggagtagaa	5'	Group 2	4.47449	12.5405	9.20434	0	6.46547	5.85011	0	9.741	Medium
380	409	tae-MIR1128-p3_1ss2CA	AATATTTCCGGACGGAGGGAGTA	23	LT934119.1	-	191535384	191535540	aatttattttttgtttgaacgaagtactccctccatccagaattacttgtcatcaaaatggatgtgtctagaactaaaatacatctagatacatccatttcaatgacaAATATTTCCGGACGGAGGGAGTAcaagattcgactccatgaagtagctt	3'	Group 2	0	12.5405	7.88943	6.11102	7.54305	0	3.59096	5.1952	Medium
381	410	tae-MIR1128-p3_2ss13CG19CT_4	TTTTGATGACAAGTATTTTCGGA	23	LT934119.1	-	656076996	656077145	agccaaaatattactccctccgtccggaaatacttgtcatcaaaatgaataaaaaaggatgtatctagatgtattttagttctagatacatccctttttgtccaTTTTGATGACAAGTATTTTCGGAcggagggagtatcttttttgatc	3'	Group 2	0	0	0	0	10.7758	0	3.59096	0	Medium
382	411	tae-MIR1128-p3_1ss14CG_2	ATTTTGATGACAAGTATTTCCGGA	24	LT934120.1	+	38904208	38904354	tacagcgtgaatgctactccctccgtccgaaaatacttgtcatcaaaatggataaaaggtgatgtatctagatctagatacatctctttttatccATTTTGATGACAAGTATTTCCGGAcggagggagtatataggatcatgctaaa	3'	Group 2	58.1683	40.7565	68.3751	33.6106	72.1978	94.5767	55.3008	34.4182	Medium
383	412	tae-MIR1128-p3_2ss2CT17CG	TTCATTTTGATGACAAGTATTTCC	24	LT934120.1	+	52751995	52752127	agatactccctccgtccaaaaatatttgccatcaaaatggataaaaaaagatgtatctagaactaatatacgtctagatacatccccttttaTTCATTTTGATGACAAGTATTTCCggacggagggagtacaa	3'	Group 2	5.36938	0	0	0	5.38789	6.82512	4.30915	0	Low
384	413	tae-MIR1128-p3_2ss11CG18CT_2	TTGATGACAAGTATTTCTGGA	21	LT934120.1	+	225396336	225396468	ttctactccctccatccaaaaatacttgtcatcaaaatggataaaaatagatgtatctaaaactaaaatacatctagatacatttccttttatccattTTGATGACAAGTATTTCTGGAcggagggagtattt	3'	Group 2	0	0	6.57453	0	0	4.87509	3.59096	0	Low
385	414	tae-MIR1128-p3_1ss21AC	ATTTCCGGACGGAGGGAGTAC	21	LT934120.1	+	294445983	294446105	aaatactccctccgtcccaaaatacttgtcgtagaaatgcataaaaatggatgtatctagaactaaaatacatctagatacatccattcccccgacaagtATTTCCGGACGGAGGGAGTACta	3'	Group 2	11.6337	10.9729	0	5.09251	10.7758	11.7002	5.02734	3.247	Medium
386	415	tae-MIR1128-p5_1ss23AG	GAAAATACTTGTCATCAAAATGGA	24	LT934120.1	+	373341677	373341817	acagtagtactccctccatctGAAAATACTTGTCATCAAAATGGAtaaaagaggatgtatctagacatgttttagttctagatacatctttttttgtccattttgatgacaagtatttccggacggatggagtagtatcga	5'	Group 2	6.26428	0	0	5.09251	6.46547	4.87509	6.46373	7.1434	Low
387	416	tae-MIR1128-p3_1ss17CG	TCCATTTTGATGACAAGTATT	21	LT934120.1	+	422267344	422267478	ggagtactccctccgttcggaaatacttgtcatcaaaatgaataaaagaagatgtatctagacgtattttagctctaggtacatcttcttttaTCCATTTTGATGACAAGTATTttcggatggagggagtatata	3'	Group 2	9.84387	12.5405	10.5192	8.14802	8.62063	21.4504	9.33649	6.494	Medium
388	417	tae-MIR1128-p5_19	TCCGTCCGAAAATACTTGTC	20	LT934120.1	+	487961222	487961332	tactactcccTCCGTCCGAAAATACTTGTCattgaaatggatgtatctagatgtataagttctagacacatccattttgatgacaagtaattccggacggagggggtatta	5'	Group 2	0	7.83779	0	0	0	0	0	3.247	Low
389	418	tae-MIR1128-p5_1ss21TC	TCCCTCCGTCCGAAAATACTCGTC	24	LT934120.1	+	581776025	581776159	attgtacTCCCTCCGTCCGAAAATACTCGTCatcaaaatgaacaaagaaggatgtatctaaaactaaaatacatctagatacattcccttttatttattttgatgacaagtatttccggacggaggaagtattga	5'	Group 2	4.47449	0	9.20434	0	0	0	3.59096	3.247	Low
390	419	tae-MIR1128-p3_2	ATTTCCGGACGGAGGGAGTA	20	LT934120.1	+	593413572	593413690	atatactccctccgtccgaaaatacttctcatcaaaatggataaaaagagatgtatctcgaactaaaatatgtctacatacatccccttttatagtATTTCCGGACGGAGGGAGTAcaa	3'	Group 2	0	0	0	5.09251	0	0	0	6.494	Low
391	420	tae-MIR1128-p3_2ss13CG19CT_3	TTTTGATGACAAGTATTTTCGG	22	LT934120.1	+	593804658	593804832	cactcatgtgaatgatgctttccttgtactcccttcatccggaaatacttgtcatcaaaatgaataaaaggggatgtatgtggacatattttagttcgagatacatatctttttatccaTTTTGATGACAAGTATTTTCGGatggggagagtatatatgccactccacatgaagg	3'	Group 2	0	0	0	0	10.7758	0	3.59096	0	Medium
392	421	tae-MIR1128-p5_2ss11AG17CT	CCTCCGTCCGGAAATATTTGTCAT	24	LT934120.1	+	593924177	593924303	atatcCCTCCGTCCGGAAATATTTGTCATcaaaatagataaaagaggatgtatttagaggtattttaattcgagatacatcaccttttgtctattttgatgacaagtattttcgaacggagtgagta	5'	Group 2	0	0	7.88943	5.09251	0	0	0	5.8446	Low
393	422	tae-MIR1128-p3_1ss10CT	CAACTATTTTCGGACGGAGGGAGT	24	LT934120.1	+	596660165	596660324	agaccagccgtattacgtactccctccgtccggaaatacttgtcatcaaaatggatagaaggggatgtatttagatgcattttagttctagatacatatctttttatccattttgatgaCAACTATTTTCGGACGGAGGGAGTatcagttagttagtgta	3'	Group 2	76.9612	40.7565	55.226	111.017	63.5771	63.3761	104.138	85.7208	Medium
394	423	tae-MIR1128-p5_2ss19AG21TC	ATACTTGTCATCAAAATGGAC	21	LT934120.1	+	622082849	622082983	tttgtactccctccgtccgaaaATACTTGTCATCAAAATGGACaaaaagggatgtatctagaactaaaatacatctagatacattcccttttattcattttgatgacaagtatttccggacggagggagtattgc	5'	Group 2	0	7.83779	0	11.2035	0	7.80014	0	5.8446	Medium
395	424	tae-MIR1128-p5_1	AATACTTGTCATCAAAATGAA	21	LT934120.1	+	695896960	695897100	aatatattactcccttcgtccggaAATACTTGTCATCAAAATGAAtaaaaagggttgtatccagatgtattttagttctagatacatcccttttcgtccattttgatgacaagtattttcggacggagggagtagtatcat	5'	Group 2	0	7.83779	0	0	0	0	0	3.247	Low
396	425	tae-MIR1128-p3_1ss11CT	ACAACTATTTTCGGACGGAGG	21	LT934120.1	+	701351203	701351335	acatactccctctgtccggaaatacttgtcatcaaaatgaataaaaggggatgtatctagatgtattttagttctagatacatccctttttgtccattttgctgACAACTATTTTCGGACGGAGGgagtacat	3'	Group 2	5.36938	9.40535	0	0	0	6.82512	9.33649	0	Low
397	426	tae-MIR1128-p5_2ss10AG23TC	CTCCGTCCGGAAATACTTGTCACC	24	LT934120.1	-	6508619	6508751	gactactccCTCCGTCCGGAAATACTTGTCACCaaaatgaataaaatgagatgtatttagatgtattttagttctggatacatcctattgtgtccattttgatgacaagtattttcggacggagggagtacta	5'	Group 2	0	0	0	6.11102	0	0	4.30915	0	Low
398	427	tae-MIR1128-p5_1ss7AG_1	CGTCCGGAAATACTTGTCATC	21	LT934120.1	-	26373968	26374099	tgatactccctcCGTCCGGAAATACTTGTCATCaaaatgaataaaagggaatgtatctagatgtattttagttctagatacattttttttttccattttgatgacaagtattttcggacggagggagtaact	5'	Group 2	72.4867	56.4321	88.0986	145.646	82.9735	122.852	66.7918	95.4618	Medium
399	428	tae-MIR1128-p5_2ss8TC21AG	AAATACTCGTCATCAAAATGGATA	24	LT934120.1	-	220649766	220649898	aggtactccctccgtccggAAATACTCGTCATCAAAATGGATAaaaggggatgtatctagatatattttagttttagatacatctctttttatccattttgatgacaagtatttccggacggagggagtagtt	5'	Group 2	0	0	0	0	0	0	4.30915	3.8964	Low
400	429	tae-MIR1128-p5_1ss9AG_1	CCGTCCGAGAATACTTGTCATCAA	24	LT934120.1	-	453632330	453632462	atgtacttcctCCGTCCGAGAATACTTGTCATCAAaatggataaaaagagatgtatctagaactaaaatacatctagatacaccctcttttatccactttgatgacaagtattttgggacggagggagtagta	5'	Group 2	163.766	173.999	169.623	159.905	241.378	267.155	270.04	166.246	Medium
401	430	tae-MIR1128-p5_1ss16AG_1	TACTCCCTCCGTCCGGAAATACT	23	LT934120.1	-	477924072	477924218	ttttatttgcTACTCCCTCCGTCCGGAAATACTtgtcatcaaaatggataaaaggggatgtatctagatgtattttagttctagatacatctctctttattcattttgatgacaagtattttcggacggagggagtacatgatatgt	5'	Group 2	4.47449	0	13.1491	8.14802	11.8534	0	0	10.3904	Medium
402	431	tae-MIR1128-p5_1ss9AG_4	TCCGTCCGGAAATACTTGTCATC	23	LT934120.1	-	566293855	566293985	tatactcccTCCGTCCGGAAATACTTGTCATCaaacttgataaaaggggatgtatatagatgtattttagttttagatacatctctttttattcattttgatgacaagtatttccagacggagggagtaga	5'	Group 2	163.766	173.999	169.623	159.905	241.378	267.155	270.04	166.246	Medium
403	432	tae-miR1128_L-2R+5	CTACTCCCTCCGTCCGAAAATACT	24	LT934120.1	-	657401278	657401390	taCTACTCCCTCCGTCCGAAAATACTtgtcattgaaatggatgtatctagatgtattttagttctagacacatccattttgatgacaagtaattccggacggagggagtatta	5'	Group 2	0	0	6.57453	0	0	0	0	4.5458	Low
404	433	tae-MIR1128-p5_1ss3CT_3	TCTCTCCGTCCGAAAATACTTGTC	24	LT934120.1	-	660353822	660353956	gaattacTCTCTCCGTCCGAAAATACTTGTCatcaaaataaataaaagtgaatgtatcaagaactaatatacatctagatacatccccttttattcattttgatgacaaatatttccggacggagggagtagatg	5'	Group 2	9.84387	0	7.88943	10.185	10.7758	7.80014	7.18192	5.1952	Medium
405	434	tae-MIR1128-p5_2ss11AG25CT	CCTCCGTCCGGAAATACTTGTCATT	25	LT934120.1	-	686713674	686713806	acatactcCCTCCGTCCGGAAATACTTGTCATTaaaatgaataaaaagaaatgtatctagatgtattttagttctagatacattcctttttgtctactttgatgacaagtatttccggacggaaagagtacct	5'	Group 2	0	0	0	6.11102	0	0	0	6.494	Low
406	435	tae-MIR1128-p3_2ss13CG20CT	TTTTGATGACAAGTATTTCT	20	LT934121.1	+	79804838	79804970	ttctactcccttcgtccgaaaatactagtaatcaaaatggataaaaatagatgtatctaaaactaaaatacgtctagatacatttccttttatccaTTTTGATGACAAGTATTTCTggacggagggagtattt	3'	Group 2	4.47449	0	0	6.11102	0	13.6502	12.9275	5.8446	Medium
407	436	tae-MIR1128-p5_1ss4AG_2	CCGGAAATACTTGTCATCAAAATG	24	LT934121.1	+	495956843	495956975	aaatactccctctgcCCGGAAATACTTGTCATCAAAATGgataaaaggaaatgtatctagacgtattttagttttagatacatctctttttatccattttgatgacaagtatttttagacagagggagtagaa	5'	Group 2	0	0	0	0	0	0	4.30915	3.8964	Low
408	437	tae-MIR1128-p3_2ss13CG19CT_5	TTTTGATGACAAGTATTTTCGGAC	24	LT934121.1	+	510819605	510819737	aaatactccctccgtccggaaatacttgtcatcaaaatggataaaaggaaatgtatctagacgtattttagttttagatacatctctttttatccaTTTTGATGACAAGTATTTTCGGACggagggagtagaa	3'	Group 2	0	0	0	0	10.7758	0	3.59096	0	Medium
409	438	tae-MIR1128-p5_1ss20AG_2	AATACTTGTCATCAAAATGGAT	22	LT934121.1	+	589965021	589965162	aggcttatactctctccgtccgaaAATACTTGTCATCAAAATGGATaaaaagggatgtgtctagaactaatatacgtctagatacatccccttttattcattttgatgacaagtattttcggacggagggagtatttagaaa	5'	Group 2	0	9.40535	0	6.11102	0	4.87509	7.18192	0	Low
410	439	tae-MIR1128-p5_1ss3AG_1	CGGAAATACTTGTCATCAAAA	21	LT934121.1	-	178185626	178185758	aaataccccttccatcCGGAAATACTTGTCATCAAAAtgaataaaaggggatgtatctagatatattttagttctaaatacatcattttctatccatcttgatgacaagtattttcagacggaggaagtacta	5'	Group 2	8.94897	7.83779	0	0	0	0	5.74553	4.5458	Low
411	440	tae-MIR1128-p5_1ss3CT_2	CTTCGTCCGAAAATACTTGTC	21	LT934121.1	-	244689718	244689848	agttgaatcttgtactccCTTCGTCCGAAAATACTTGTCattgaaatggatgtatctagatgtattttagttctagacacatccattttgatgacaagtaattccggacggagggagtacttggttcaaac	5'	Group 2	9.84387	0	7.88943	10.185	10.7758	7.80014	7.18192	5.1952	Medium
412	441	tae-MIR1128-p5_1ss4AG_1	CCGGAAATACTTGTCATCAAAAT	23	LT934121.1	-	343980720	343980850	tatactccctccgtCCGGAAATACTTGTCATCAAAATggataaaaagagatgtatctagacatattttagttctagatacatccatttttattcattttgatgaaaagtattttcggacggagggagtatt	5'	Group 2	0	0	0	0	0	0	4.30915	3.8964	Low
413	442	tae-MIR1128-p3_2ss13CG22GA	TTTTGATGACAAGTATTTCCGAAC	24	LT934121.1	-	552928271	552928383	atatactccctccgtccggaaatacttgtcattgaaatggatgtatctatatgtattttagttctagatacatccaTTTTGATGACAAGTATTTCCGAACggagggagtacat	3'	Group 2	7.15918	0	7.88943	0	8.62063	4.87509	17.9548	5.1952	Medium
414	443	tae-MIR1128-p5_1ss3CT_1	CTTCCTCCGTCCGAAAATACTTGT	24	LT934121.1	-	606045955	606046073	gtaCTTCCTCCGTCCGAAAATACTTGTcgtaaaaatggatataaataaatgtatttagaactaaaatacatctagatacatctatttctcggacaagtatttttgaatgaaggaagcag	5'	Group 2	9.84387	0	7.88943	10.185	10.7758	7.80014	7.18192	5.1952	Medium
415	444	tae-MIR1128-p3_6	TATTTCCGGACGGAGGGAGTA	21	LT934122.1	+	10408419	10408543	tacgtactccctccgtccaaaaatacatgtcggagaaatgaataaaaatggatgtatctagaactaaaatacctctagatacattcatttctccgacaagTATTTCCGGACGGAGGGAGTAcatc	3'	Group 2	0	0	0	5.09251	0	0	0	6.494	Low
416	445	tae-MIR1128-p3_2ss9CG22GA	GATGACAAGTATTTCCGGACGAAG	24	LT934122.1	+	15972388	15972539	taaactaaactactactccctccgtccgaaagtacttgtcatcaaaatggacaaaaaagatgtatctagaactaaaatacatctagatacatccccttttattaattttGATGACAAGTATTTCCGGACGAAGggagtactaatatagtacg	3'	Group 2	0	0	0	0	0	0	5.02734	3.247	Low
417	446	tae-MIR1128-p5_1ss6GC	CGTCCCAAAATACTTGTCATC	21	LT934122.1	+	32833570	32833718	aaattactaatactccctcCGTCCCAAAATACTTGTCATCaaaatggataaaaagagatgtatctagaactaaaatacgtctagatacaccctcttttatccattttgatgacaagtatttccggactgagggtagttaatagtagcaa	5'	Group 2	0	7.83779	6.57453	12.222	0	25.3505	0	19.482	Medium
418	447	tae-MIR1128-p5_1ss7GC_1	CCGTCCCAAAATACTTGTCAT	21	LT934122.1	+	41454443	41454612	tacccatgaccaaatgttctctcctactccctCCGTCCCAAAATACTTGTCATtaaaatggataaacgaggatgtatctagatgtgttttagttctaaatacatctctttttgtccattttgatgacaaatatttccggacggagggagtacattatttggtcgtggcat	5'	Group 2	0	0	0	5.09251	6.46547	16.5753	0	10.3904	Medium
419	448	tae-MIR1128-p3_1ss21GA	CAACTATTTCCGGACGGAGGAAGT	24	LT934122.1	+	60516603	60516745	tctcttaagttagtactccctccgttccaaaatacttgtcggagaaacggatgtatctagatgcaatttagttttacatacatccattttcattcatttgtccgaCAACTATTTCCGGACGGAGGAAGTacaaagttgagtca	3'	Group 2	4.47449	0	9.20434	10.185	0	0	3.59096	8.4422	Medium
420	449	tae-MIR1128-p5_2ss10AG19GA	CTCCGTCCGGAAATACTTATCATC	24	LT934122.1	+	83872763	83872897	caaatactccCTCCGTCCGGAAATACTTATCATCaaaatggataaaaagagatatatctagacatgtattaattctagatacatctctttttatccattttgatgacaagtattttcgaacggagggagtatgtg	5'	Group 2	0	0	0	0	0	0	3.59096	3.247	Low
421	450	tae-MIR1128-p5_1ss22AG	AAAATACTTGTCATCAAAATGGAT	24	LT934122.1	+	134876261	134876416	ttagcttattatgcatacgccctccgtcctAAAATACTTGTCATCAAAATGGATcaaaagagatgtatctaaaactaaaatacgtctaaatacatctcttttatccatttcgatgacaagtatttccggacggagggagtatgttttattagcaag	5'	Group 2	16.1082	21.9458	22.3534	19.3515	9.69821	13.6502	16.5184	14.2868	Medium
422	451	tae-MIR1128-p5_1ss16AG_2	TACTCCCTCCGTCCGGAAATACTT	24	LT934122.1	+	147503379	147503515	taatttcaTACTCCCTCCGTCCGGAAATACTTgtcgaagaaatgcataaaaatgaatgtatctagaactaaaatacgtctagatacatccattcctccgacaagtatttctggacggagggagtatttatgaaaagg	5'	Group 2	4.47449	0	13.1491	8.14802	11.8534	0	0	10.3904	Medium
423	452	tae-MIR1128-p3_1ss10CG_3	TGATGACAAGTATTTCCGGACGGA	24	LT934122.1	+	208382850	208382938	ttgtactccatccgtccggaaatacttgtttggatacatccccttttatccatttTGATGACAAGTATTTCCGGACGGAgggagtagtg	3'	Group 2	5.36938	0	10.5192	7.12952	8.62063	8.77516	7.18192	5.8446	Medium
424	453	tae-MIR1128-p5_1ss2CT_1	TTCCTCCGTCCGAAAATACTTGTC	24	LT934122.1	+	375001773	375001916	tacgtatatacTTCCTCCGTCCGAAAATACTTGTCatcaaaatgaataaaaggggatgtatctagatgtattttagtttgagatacatctctttttatccattttgatgacaagtattttcggacggagggagtattatacaaa	5'	Group 2	0	0	11.8341	0	9.69821	10.7252	6.46373	4.5458	Medium
425	454	tae-MIR1128-p5_1ss7AG_2	CGTCCGGAAATACTTGTCATCAAA	24	LT934122.1	+	379099793	379099923	ttctactccctcCGTCCGGAAATACTTGTCATCAAAatgaataaaaggggatgtatctagatgtattttagttctagatacatccctttttccattttgatgacaagtattttcggacggagggagtaatt	5'	Group 2	72.4867	56.4321	88.0986	145.646	82.9735	122.852	66.7918	95.4618	Medium
426	455	tae-MIR1128-p5_1ss11AG	CCTCCGTCCGGAAATACTTGTCAT	24	LT934122.1	+	468153846	468153980	ttagtactcCCTCCGTCCGGAAATACTTGTCATcaaaatgaataaaatgggaggtatctagatgtattttagtttgagatacatatctttttatccattttgatgacaagtattttcggacggagggagtacgtt	5'	Group 2	34.0061	68.9725	65.7453	88.6097	38.7928	21.4504	48.1188	67.5376	Medium
427	456	tae-MIR1128-p5_2ss12GC18AT	TCCCTCCGTCCCAAAATTCTTGTC	24	LT934122.1	+	504572774	504572917	aggcactatTCCCTCCGTCCCAAAATTCTTGTCttacatttgtttagatatggatgtatctaacactaaaatgtaactagatacatccgtatttagacaaatttaagacaagaattttgggacggagggggtacaaaagtgggc	5'	Group 2	0	7.83779	9.20434	7.12952	0	0	4.30915	6.494	Low
428	457	tae-MIR1128-p5_2ss7TC20AG	AATACTCGTCATCAAAATGGA	21	LT934122.1	+	537349237	537349367	aactactcactccgtccgaaAATACTCGTCATCAAAATGGAtaaaaaaatatatctagaactaaaatatgtttagatagattcccttttatccattttgataacaagtatttccaaacggagggagtatga	5'	Group 2	10.7388	0	17.0938	10.185	30.1722	14.6253	20.1094	9.741	Medium
429	458	tae-MIR1128-p3_1ss9CT_2	AACTATTTTCGGACGGAGGGAGTA	24	LT934122.1	+	562316532	562316666	atgatactccctccgtccggaaatacttgtcatcaaaatgaataaaaggggatgtatctagatgtattttagttctagatacatccctttttatcaattttgatgacAACTATTTTCGGACGGAGGGAGTAtgag	3'	Group 2	15.2133	0	0	7.12952	6.46547	0	6.46373	3.247	Medium
430	459	tae-MIR1128-p3_2ss10CG22GA	TGATGACAAGTATTTCCGGACAGA	24	LT934122.1	+	588943894	588944028	ctagtactcccttcgtccgaaaatacttgtcatcaaaatgaataaaaaagggtgtatctagaactaatatacatctagatacatccccttttattcatttTGATGACAAGTATTTCCGGACAGAgggagtatttg	3'	Group 2	0	7.83779	0	0	0	5.85011	6.46373	0	Low
431	460	tae-MIR1128-p5_14	CTCCGTCCGAAAATACTTGTCATC	24	LT934122.1	+	676044356	676044470	tcttcttttactatgttactaaattgtactccCTCCGTCCGAAAATACTTGTCATCaaaatgaacaagtattttcggacggagggagtagcatgctagagactggtacctgattc	5'	Group 2	0	7.83779	0	0	0	0	0	3.247	Low
432	461	tae-MIR1128-p5_1ss9CT_2	TACTCCCTTCGTCCGAAAATACTT	24	LT934122.1	+	696793913	696794035	acaTACTCCCTTCGTCCGAAAATACTTgtcaaaggaacggatgtatatagacgtattttagttttcgatacatccatttttatgcatttctgtgataagtatttctggacggagagagtacat	5'	Group 2	0	0	0	0	0	4.87509	0	3.247	Low
433	462	tae-MIR1128-p5_1ss20AG_1	AATACTTGTCATCAAAATGGA	21	LT934122.1	-	5571805	5571939	gaaaataactactccctccgtccggaAATACTTGTCATCAAAATGGAtgaaaatggatgtatctacaactaaaatacatctagatacatccatttcaatgacaagtatttccggacggaggaagtacttattaca	5'	Group 2	0	9.40535	0	6.11102	0	4.87509	7.18192	0	Low
434	463	tae-MIR1128-p5_1ss9CT_1	CCTCCGTCTGAAAATACTTGTCAT	24	LT934122.1	-	49128605	49128737	ttctactcCCTCCGTCTGAAAATACTTGTCATcaaaatggataaaaatagatgtatctaaaactaaaatacgtctagatacatttccttttatccattttgatgacaagtatttccgaacggagggagtattt	5'	Group 2	0	0	0	0	0	4.87509	0	3.247	Low
435	464	tae-MIR1128-p3_1ss12CG_1	TTTGATGACAAGTATTTCCGG	21	LT934122.1	-	109423779	109423922	gtagtactcctactccctccgttcggaaatacttgtcattgaaatggatgtatctagatgcattttagttctgaatacatccattttcagccatTTTGATGACAAGTATTTCCGGacggagggagtacttttgaagagtataaa	3'	Group 2	8.05408	10.9729	9.20434	6.11102	9.69821	7.80014	10.7729	5.8446	Medium
436	465	tae-MIR1128-p5_9	CCGTCCGAAAATACTTGTCATCAA	24	LT934122.1	-	182674925	182675057	ttctactccctCCGTCCGAAAATACTTGTCATCAAaatggataaaaagagatgtatctaaaactaaaataggtctagatacatttccttttatccattttgatgacaagtatttccggacggagggagtattt	5'	Group 2	0	7.83779	0	0	0	0	0	3.247	Low
437	466	tae-MIR1128-p5_1ss21AG_2	AAATACTTGTCATCAAAATGGATA	24	LT934122.1	-	187440094	187440229	cttagtactccctccattcaaAAATACTTGTCATCAAAATGGATAaaaagggatgtatctaaaactaatatacatctaaatacatttccttttacttattttgatgacaagtattattttgatgacaagtatttcg	5'	Group 2	6.26428	0	6.57453	0	0	16.5753	7.90011	3.8964	Medium
438	467	tae-MIR1128-p5_8	CCGTCCGAAAATACTTGTCATC	22	LT934122.1	-	208384326	208384456	tttactccctCCGTCCGAAAATACTTGTCATCaaaatggataaaaagggatgtatctagaactaaaatacgtctagatacatctcttcttatccattttgatgacaagtatttccggacggagggagtacc	5'	Group 2	0	7.83779	0	0	0	0	0	3.247	Low
439	468	tae-MIR1128-p3_1ss3CA	AAATATTTCCGGACGGAGGGAGT	23	LT934122.1	-	469567238	469567361	atgtactccctccgtccggaattacttgtcatcaaaatggatgaaaatggatgtatctagaactaaaatacatctagatacatccatttcaattgacAAATATTTCCGGACGGAGGGAGTagtt	3'	Group 2	14.3184	0	0	0	7.54305	4.87509	5.02734	8.4422	Medium
440	469	tae-MIR1128-p3_2ss11CG17CT	TTGATGACAAGTATTTTCGGACGG	24	LT934122.1	-	645344717	645344859	aaagcttgtactccctccgtccggaaatacttgtcatcaaaatggataaagagggacgtatctagatgtattttagttctagatacatccccttttatccattTTGATGACAAGTATTTTCGGACGGagggagtacttgtaga	3'	Group 2	21.4775	15.6756	9.20434	12.222	14.0085	0	12.2093	7.7928	Medium
441	470	tae-MIR1128-p5_3	ACTCCCTCCGTCCGAAAATACTT	23	LT934122.1	-	679444827	679444951	aaagtACTCCCTCCGTCCGAAAATACTTgtcgcacaaatggataaaagtggatgcatctagaactaaaatatgtctagatacattcaattctctgacaagtacttttggacggagggagtatgtt	5'	Group 2	0	7.83779	0	0	0	0	0	3.247	Low
442	471	tae-MIR1128-p5_10	CGAAAATACTTGTCATCAAAA	21	LT934123.1	+	46119487	46119646	caatgtattgttattaattactccctccgtcCGAAAATACTTGTCATCAAAAtgaataacaaggaatgtatctagaactaatatacgtctagatacatccacttttattcattttgatgataagtatttccggacggagggagtattaaacaatataata	5'	Group 2	0	7.83779	0	0	0	0	0	3.247	Low
443	472	tae-MIR1128-p3_2ss9CG25GA	GATGACAAGTATTTCCGGACGGAGA	25	LT934123.1	+	121891737	121891879	catgctcatactccctccgtccgaaaatacttgtcatcaaaatggataaaaagagacgtgtctagaactaaaatacatttagatacatctccttttgttcattttGATGACAAGTATTTCCGGACGGAGAaagtattcgcttc	3'	Group 2	0	0	0	0	0	0	3.59096	4.5458	Low
444	473	tae-MIR1128-p5_4	ACTCCCTCCGTCCGAAAATACTTG	24	LT934123.1	+	191268449	191268581	ttctACTCCCTCCGTCCGAAAATACTTGtcatcaaaatggataaaaagagatgtatctaaaactaaaatacgtctagatacatttccttttatccattttgatggcaagtatttccggacggagggagtattt	5'	Group 2	0	7.83779	0	0	0	0	0	3.247	Low
445	474	tae-MIR1128-p5_1ss1AG	GAAATACTTGTCATCAAAATGAAT	24	LT934123.1	+	566170752	566170883	tgttatactccctccgtccgGAAATACTTGTCATCAAAATGAATaaaaggggatgtatctagatgtaattctagatacgttcttttctatccattttaatgacaagtatttccggatggagggagtatgagc	5'	Group 2	6.26428	0	0	14.259	0	0	6.46373	6.494	Medium
446	475	tae-MIR1128-p3_2ss22AC23TC_1	TATTTCCGGACGGAGGGAGTACC	23	LT934123.1	-	137842692	137842814	aaatactccctccgtccggaaatacttgtccaaggaatggatgtatctagatgtattttagttctggatacacccatttgtatccatttctatgacaagTATTTCCGGACGGAGGGAGTACCa	3'	Group 2	10.7388	7.83779	15.7789	6.11102	9.69821	4.87509	9.33649	3.8964	Medium
447	476	tae-MIR1128-p5_1ss20AG_4	AATACTTGTCATCAAAATGGATAA	24	LT934123.1	-	602646282	602646414	aaatactccctccgtccgaaAATACTTGTCATCAAAATGGATAAaaggaaatgtatctagacgtattttagttttagatacatctctttttatccattttgatgacaagtattttcggacggagggagtagaa	5'	Group 2	0	9.40535	0	6.11102	0	4.87509	7.18192	0	Low
448	477	tae-MIR1128-p5_7	CCGTCCGAAAATACTTGTCAT	21	LT934124.1	+	6517288	6517441	gctttgaggtttatagtactccctCCGTCCGAAAATACTTGTCATcaaaatgaataaaaagagatgtacctagaactaaaatacgtctagatacatccccttttattcgttttgatgacaagtattttcggacggagggagtagatttcaatta	5'	Group 2	0	7.83779	0	0	0	0	0	3.247	Low
449	478	tae-MIR1128-p3_1ss11CG_2	TTGATGACAAGTATTTCCGGACGG	24	LT934124.1	+	111055066	111055242	actaccgcttctattttgctcaagtactccctccgtccgaaaatacttgtcatcaaaatggataaaaaaagatgtatctagaactaaaatacgtctagatacatccccttttatccattTTGATGACAAGTATTTCCGGACGGagggagtaataactagtggatctggaccggtcag	3'	Group 2	45.6398	83.0806	77.5794	76.3877	86.2063	65.3262	50.9916	74.0316	Medium
450	479	tae-MIR1128-p5_1ss5CT	CGTCTGAAAATACTTGTCATC	21	LT934124.1	+	132565092	132565226	catatactccctcCGTCTGAAAATACTTGTCATCaaaatggataaaaggggatgtatctagaactaaaatacgtctagatacatccccttatgttcattttgatgacaagtatttccggacggagggagtatcaa	5'	Group 2	27.7418	12.5405	43.3919	41.7586	23.7067	43.8758	16.5184	45.458	Medium
451	480	tae-MIR1128-p5_1ss7CT	CTCCCTTCGTCCGAAAATACTTGT	24	LT934124.1	+	173715840	173715972	ttctaCTCCCTTCGTCCGAAAATACTTGTcatcaaaatggataaaaatagatgtatctaaaactaaaatacgtctagatacatttccttttatccattttgatgacaagtatttccggacggagggagtattt	5'	Group 2	8.94897	0	0	0	0	0	8.6183	0	Low
452	481	tae-MIR1128-p5_2ss11AG24TC	CCTCCGTCCGGAAATACTTGTCAC	24	LT934124.1	+	198473435	198473559	catgtactcCCTCCGTCCGGAAATACTTGTCACtgaaatggatgtatctagatgtattttagttctagatacatccattttcatctattttgatgacaagtaattccggacggagggagtacttg	5'	Group 2	0	0	0	0	0	0	3.59096	5.1952	Low
453	482	tae-MIR1128-p5_1ss1CT_1	TGTCCGAAAATACTTGTCATC	21	LT934124.1	+	375602775	375602909	ctcatactccctcTGTCCGAAAATACTTGTCATCaaaatgaataaaaagggatgtatctagaactaaaatatgtctagatacatccctttttgttcattttgatgacaagtatttctggacggagcaagtatcat	5'	Group 2	0	0	0	6.11102	0	0	0	4.5458	Low
454	483	tae-MIR1128-p5_2ss10AG18AG	ATCAAAATGGATAAAAAGGG	20	LT934124.1	+	409270732	409270842	aacagagggagtgcttgtcATCAAAATGGATAAAAAGGGatgtatctagaactaaaatacgtctacatacatctccttttatccattttgatgacaagtagtacttcttac	5'	Group 2	0	0	0	0	0	0	5.74553	3.8964	Low
455	484	tae-MIR1128-p3_2ss11CG22CA	TTGATGACAAGTATTTCCGGAA	22	LT934124.1	+	703134116	703134239	atggtactccctccgtccggaagtacttgtcactgaaatagatgtatctagatgtattttaattttacatacatccattttcatccattTTGATGACAAGTATTTCCGGAAggaggggtatgaa	3'	Group 2	0	18.8107	0	0	0	0	0	0	Medium
456	485	tae-MIR1128-p3_2ss10CG17CT_2	TGATGACAAGTATTTCTGGACGGA	24	LT934124.1	+	712818834	712818966	tagtactccctccgtccgaaaatacttgtcatcaaaatagacaaaaaaggatgtatctaaaactaaaatacatctagatacatccccttttattcatttTGATGACAAGTATTTCTGGACGGAgggagtagga	3'	Group 2	0	0	0	0	0	4.87509	3.59096	3.247	Low
457	486	tae-MIR1128-p3_2ss14CG20CT	ATTTTGATGACAAGTATTTTC	21	LT934124.1	-	47166638	47166774	ggagatactccctccgtccgaaaatacttgtcatcaaaatggacaaaaaaggatgtatctagaactgaaatacatctagatacatttccttttattcATTTTGATGACAAGTATTTTCggacggagggagtattact	3'	Group 2	5.36938	9.40535	9.20434	0	6.46547	31.2006	6.46373	6.494	Medium
458	487	tae-MIR1128-p5_13	CTCCGTCCGAAAATACTTGTC	21	LT934124.1	-	74561131	74561262	atctactccCTCCGTCCGAAAATACTTGTCataaaaatagataaaaagggatgtatctagaactagtatacgtctagatacatcccttttattcattttgatgacaagtatttccggatggagggagtacct	5'	Group 2	0	7.83779	0	0	0	0	0	3.247	Low
459	488	tae-MIR1128-p5_2ss10AG24CT	CTCCGTCCGGAAATACTTGTCATT	24	LT934124.1	-	86239755	86239877	tactactccCTCCGTCCGGAAATACTTGTCATTaaaatggatgtatatagatgtattttagttgtagatacatccattttcatccattttgatgacaagtaattccggatggagggagtgctt	5'	Group 2	11.6337	12.5405	10.5192	12.222	10.7758	4.87509	7.18192	9.0916	Medium
460	489	tae-MIR1128-p5_2ss18AG19AG	CATCAAAATGAATAAAAGGGG	21	LT934124.1	-	89555586	89555753	acatgattgagtaagatatatactccctccgtccggaaatacttgtCATCAAAATGAATAAAAGGGGatgtatctagatgtattttagttctagatacatctctttttgttcattttgatgacaagtattttcggacggagggagtatactctaacatacaatcacag	5'	Group 2	0	0	0	0	0	0	5.02734	7.7928	Low
461	490	tae-MIR1128-p5_15	TACTCCCTCCGTCCGAAAATACT	23	LT934124.1	-	256422848	256422960	tacTACTCCCTCCGTCCGAAAATACTtgtcattgaaatgggtgtatctagatgtattttagttctagacacatccattttgatgacaagtaattccggagggagggagtatta	5'	Group 2	0	7.83779	0	0	0	0	0	3.247	Low
462	491	tae-MIR1128-p3_1ss13CG_4	TTTTGATGACAAGTATTTCCGGAC	24	LT934124.1	-	265348502	265348634	ttctactccctccgtccgaaaatacctgtcatcaaaatggataaaaatagatgtatctaaaactaaaatgcgtctagatacatttccttttatccaTTTTGATGACAAGTATTTCCGGACggagggagtattt	3'	Group 2	6.26428	0	15.7789	0	0	20.4754	12.2093	9.0916	Medium
463	492	tae-MIR1128-p3_1ss9CG_2	GATGACAAGTATTTCCGGACGGA	23	LT934124.1	-	360024437	360024569	ttctactccctccgtccgaaaatacttgtcatcaaaatggataaaaatagatgtatctaaaactaaaatacgtctagatacatttccttttatccattttGATGACAAGTATTTCCGGACGGAgggagtattt	3'	Group 2	33.1112	32.9187	27.613	21.3886	25.8619	20.4754	35.9096	14.2868	Medium
464	493	tae-MIR1128-p3_2ss9CG21GA	GATGACAAGTATTTCCGGACAGAG	24	LT934124.1	-	438495633	438495774	agacatctactccctccgtcggaaaatacttgtcatcaaaatggataaaaaaaagatatatctagaattaaaatacatctagatatgttccattttattcattttGATGACAAGTATTTCCGGACAGAGggagtacatgaaa	3'	Group 2	0	0	0	0	6.46547	4.87509	5.02734	0	Low
465	494	tae-MIR1128-p3_2ss10CG23GA	TGATGACAAGTATTTCCGGACGAA	24	LT934124.1	-	487171896	487172014	tgtttgtactccctccgtccgaaaatacttgtcactaaaatggatgtatctagatgtattttagttgtagatacatctatttTGATGACAAGTATTTCCGGACGAAgggagtataaaat	3'	Group 2	4.47449	9.40535	6.57453	8.14802	0	0	0	0	Low
466	495	tae-MIR1128-p5_1ss4CT_1	CCTTCGTCCGAAAATACTTGTCAT	24	LT934124.1	-	667765058	667765217	tttgaagtttagagtaatactcCCTTCGTCCGAAAATACTTGTCATtaaaatggataaaaaaggacgtatctagaactaaaatacgtctagatatattttattttatccattttgatgacaagtatttctggacgaagggagtataaattaaactttttt	5'	Group 2	0	9.40535	0	6.11102	0	0	5.74553	7.1434	Low
467	496	tae-MIR1130b-p3_1ss10GT	TTATATTATTGGACGGAGGGA	21	LT934111.1	+	149821630	149821713	caatccctcttcccataatacaagagtgttttgaacactggtgtactgtacaaaacattcTTATATTATTGGACGGAGGGAgta	3'	Group 2	8.05408	0	0	0	5.38789	0	7.18192	0	Low
468	497	tae-MIR1130b-p3_1ss11GA	TATATTATGGAACGGAGGGAG	21	LT934111.1	-	164131256	164131332	aagtactccccccgtcccataatatatgaacgttagtctcaaaaacatttgTATATTATGGAACGGAGGGAGtagtt	3'	Group 2	0	0	9.20434	0	70.0426	33.1506	51.7098	38.964	Medium
469	498	tae-MIR1130b-p3_1ss1TA	ATATATTATGGGACGGAGGGA	21	LT934111.1	-	553935254	553935414	actgggttttgctagtgtattgttttgtagaatcttactccctctgtcccataatataagaatgtttttgtcactagtttagtgtaaaaaaacgttcATATATTATGGGACGGAGGGAgtacttgctatttcatgcacacttactatataaaaacaccgtg	3'	Group 2	0	0	0	6.11102	0	0	5.74553	5.1952	Low
470	499	tae-miR1130b-3p_R+3_3	TCTTATATTATGGGACGGAGGGAG	24	LT934112.1	-	628149759	628149864	aatgctacaaaatgaaccaatccctcttcccataatacaagagtgttttgaacactggtgtactgtacaaaacgtTCTTATATTATGGGACGGAGGGAGtagctgt	3'	Group 2	34.0061	28.216	18.4087	27.4996	17.2413	0	17.9548	18.8326	Medium
471	500	tae-miR1130b-3p_L-2R+2_2	TTATATTATGGGACGGAGGTA	21	LT934113.1	+	4270197	4270288	ttctgctccctctgtctcataatataagaacatttttgacactagtggtagtataaaaaacgttcTTATATTATGGGACGGAGGTAgtatta	3'	Group 2	0	0	0	12.222	6.46547	11.7002	4.30915	4.5458	Medium
472	501	tae-miR1130b-3p_L+1R-1_1ss7TC	ATCTTACATTATGGGACGGAG	21	LT934113.1	+	380374115	380374195	gtccctccgtcccataatataagacgttttttgacactagtgtagtgtcaaaaaacATCTTACATTATGGGACGGAGgaag	3'	Group 2	7.15918	0	0	0	6.46547	0	0	0	Low
473	502	tae-MIR1130b-p3_1ss6AG	AAAACGTCTTATATTATGGGA	21	LT934114.1	+	6305512	6305602	aaatactccctctgtcccataatgtaagacgttttttgacactacactagtggcaaAAAACGTCTTATATTATGGGAcggagggagtagga	3'	Group 2	7.15918	9.40535	9.20434	6.11102	7.54305	0	0	0	Low
474	503	tae-miR1130a_L-1R-1_1ss11GA	CTCCGTCTCATAATGTAAGAC	21	LT934114.1	+	553800581	553800677	gaaaagtaatccCTCCGTCTCATAATGTAAGACgttttttaacactatgctagtgtcaaaaaacgtcctatattatgggacggagggagtagttatt	5'	Group 2	4.47449	0	10.5192	0	7.54305	0	5.02734	5.1952	Medium
475	504	tae-MIR1130b-p3	TATATTATGGGACGGAGGGAG	21	LT934114.1	+	715555667	715555766	aactactccctccatcccataatataagatgttattacatccaatatgctcacatattggatgtaataacatctTATATTATGGGACGGAGGGAGtattt	3'	Group 2	16.1082	28.216	24.9832	15.2775	32.3274	24.3754	22.2639	16.8844	Medium
476	505	tae-MIR1130b-p3_1ss11GT	TTATATTATGTGACGGAGGGA	21	LT934114.1	-	754690836	754690928	ctagtactccttgtgtcccataatataagaacatttttggcactacactagtgtcaaaaacgttcTTATATTATGTGACGGAGGGAgtacgaa	3'	Group 2	8.94897	0	0	0	0	0	3.59096	0	Low
477	506	tae-miR1130b-3p_L-1R+1_2	CTTATATTATGGGACGGAGGT	21	LT934115.1	+	104960538	104960634	gtctgttactccctctgtcccgtaatattagaatgtttttgacactatactagtgtcaaaaacgctCTTATATTATGGGACGGAGGTagtagcattt	3'	Group 2	0	14.108	0	0	0	0	0	6.494	Medium
478	507	tae-miR1130b-3p_R+2	TCTTATATTATGGGACGGAGGGA	23	LT934115.1	+	216664594	216664678	caatccctcttccgataatacaagagtgttttgaacactggtgtacctgtacaaaacatTCTTATATTATGGGACGGAGGGAgta	3'	Group 2	10.7388	14.108	9.20434	0	0	0	9.33649	9.741	Medium
479	508	tae-MIR1130a-p3_2ss16CT21TG	TCTTACATTATGGGATGGAGG	21	LT934115.1	-	726426104	726426205	ggcactccctccgtcccataatgtaagacattgtttggcactccctccgtcccataaggtagtgtcaaaaaacaTCTTACATTATGGGATGGAGGgagtaat	3'	Group 2	9.84387	0	0	0	6.46547	0	0	3.8964	Low
480	509	tae-MIR1130b-p3_1ss11TC	AAACATCTTACATTATGGGACGGA	24	LT934116.1	-	9703788	9703913	ttcttgtggtcccttttaaacatctactccctccatcccataatgtaagacgttttttgacactagtgtagtgttaaaAAACATCTTACATTATGGGACGGAgggagtagcttattaccgcaaaaa	3'	Group 2	9.84387	18.8107	7.88943	10.185	0	0	3.59096	12.3386	Medium
481	510	tae-miR1130b-3p_L+1R+2_1ss18GA	CTCTTATATTATGGGACAGAGGGA	24	LT934116.1	-	402618740	402618827	gctactccctgcgtcccataatataaaagtgtttttgacactagtgtagtgtaaaaacgCTCTTATATTATGGGACAGAGGGAgtatt	3'	Group 2	0	0	0	0	0	0	3.59096	3.247	Low
482	511	tae-miR1130b-3p_L-1R+4	CTTATATTATGGGACGGAGGGAGC	24	LT934116.1	-	654678488	654678574	atactccctccgtcccataatgtaagacgttttttgacactagtgtagtgtgaaaaaacgtCTTATATTATGGGACGGAGGGAGCat	3'	Group 2	0	0	0	0	0	0	4.30915	3.8964	Low
483	512	tae-miR1130b-3p_R+3_1ss21GA	TCTTATATTATGGGACGGAGAGAG	24	LT934117.1	+	474271638	474271797	tttgtatttattagttaatgttaaaaacttaaaatgatactccctccgtcctataatataagagcgtttttacactagcgtagtgtcaaaaatgcTCTTATATTATGGGACGGAGAGAGtagttttaagtacatgtttaaattataattttaaatacttt	3'	Group 2	8.94897	0	0	0	0	0	4.30915	0	Low
484	513	tae-miR1130b-3p_R+3_1ss6TC	TCTTACATTATGGGACGGAGGGAG	24	LT934117.1	+	655359581	655359660	tttattactccctccatcacataatgtaagacgttttgtgaaaaaaatgTCTTACATTATGGGACGGAGGGAGtagttgt	3'	Group 2	8.94897	0	11.8341	8.14802	11.8534	0	17.9548	6.494	Medium
485	514	tae-miR1130b-3p_L-2R+2_1	TTATATTATGGGACGGAGGGA	21	LT934117.1	+	664495521	664495611	tagtacttcctccgtcccataatataagacgtttttcgacatcaatataatgtcaaaaaacgtcTTATATTATGGGACGGAGGGAgtagat	3'	Group 2	0	0	0	12.222	6.46547	11.7002	4.30915	4.5458	Medium
486	515	tae-miR1130b-3p_L-1R+1_1ss7AG	CTTATGTTATGGGACGGAGGG	21	LT934118.1	+	403246841	403246979	ttcctcattgttgcttttaccatctactccttccgtcccataatttaagagctttttctacaccagtgtgatgtcaaaaacgctCTTATGTTATGGGACGGAGGGagttacacattagatgttgaaacacaaagagata	3'	Group 2	10.7388	0	0	0	5.38789	0	5.02734	0	Medium
487	516	tae-miR1130b-3p_L-1R+3	CTTATATTATGGGACGGAGGGAG	23	LT934118.1	+	422971013	422971135	aaattcaataaatactagtactccctgtgtcccataatataggaacatttttggcactacactagtgtcaaaaacgttCTTATATTATGGGACGGAGGGAGtacgaagaaagagattgagaga	3'	Group 2	8.94897	0	0	0	0	0	13.6456	9.0916	Medium
488	517	tae-MIR1130a-p3_2ss11TC21TG	TCTTACATTACGGGACGGAGG	21	LT934118.1	+	496000234	496000433	aaaatgtatcaacattcacaatgtcaaatcaatatttttatactcattgtaaaacgtactccctccgtcccataatgtaagacgttttttgagacagactatactagtgtcaaaaaatgTCTTACATTACGGGACGGAGGgagtagttcttatactcattataactagtattgtagatattgatattgttagtatatatt	3'	Group 2	19.6877	0	15.7789	6.11102	7.54305	0	3.59096	0	Medium
489	518	tae-miR1130b-3p_L-1R+1_1	CTTATATTATGGGACGGAGGG	21	LT934118.1	-	524557090	524557181	ctagtactcctgtgtcccataatataagaacgtttttggcactacactagtgtcaaaaacgttCTTATATTATGGGACGGAGGGagtacgaa	3'	Group 2	0	14.108	0	0	0	0	0	6.494	Medium
490	519	tae-miR1130b-3p_L-1R+1_1ss10AT	CTTATATTTTGGGACGGAGGG	21	LT934118.1	-	596284178	596284268	ttttactccctctgtcccagaatataagaacgtttttgacactatgctagtgttaaaaatgttCTTATATTTTGGGACGGAGGGagtacat	3'	Group 2	0	0	0	0	5.38789	4.87509	4.30915	3.247	Low
491	520	tae-miR1130b-3p_L+3_2ss9TC24GA	ACATCTTACATTATGGGACGGAGA	24	LT934119.1	+	444889841	444889917	ccttccgttccataatataggacactttttgacactacactaatgttaaaaaACATCTTACATTATGGGACGGAGAg	3'	Group 2	0	7.83779	0	5.09251	0	0	0	7.1434	Low
492	521	tae-MIR1130b-p3_1ss5AG	TTATGTTATGGGACGGAGGGA	21	LT934119.1	+	668534718	668534808	tgttactccctccgtcccataatataacatcattttgcaagctatgttaggttgcaaaatggtcTTATGTTATGGGACGGAGGGAgtactt	3'	Group 2	7.15918	0	0	0	5.38789	0	6.46373	0	Low
493	522	tae-MIR1130a-p3_1ss21TA	TCTTACATTATGGGACGGAGA	21	LT934119.1	-	526724453	526724543	acctactccctccgtcccataatgtaagacgttttttcacactagtgtagtgtcaaaaaacgTCTTACATTATGGGACGGAGAgagtatat	3'	Group 2	0	7.83779	0	5.09251	8.62063	8.77516	9.33649	4.5458	Low
494	523	tae-MIR1130a-p3_2ss4CT19GA	AAATGTCTTACATTATGGAACGGA	24	LT934120.1	+	623787828	623787918	atctactccctccgtcccataatgtaagacgttttttgactctagtgaagtgtcaaaAAATGTCTTACATTATGGAACGGAgggagtatgt	3'	Group 2	5.36938	0	0	0	5.38789	0	4.30915	3.247	Low
495	524	tae-miR1130b-3p_L+1R-1_1ss10TC	ATCTTATATCATGGGACGGAG	21	LT934120.1	+	660471421	660471503	aagtactccgtcccataatataagaccattttacaagttaatatagcttgcaaaatgATCTTATATCATGGGACGGAGtaagt	3'	Group 2	9.84387	10.9729	13.1491	16.296	15.0861	14.6253	20.8276	9.741	Medium
496	525	tae-miR1130b-3p_L-1R+1_1ss6TC	CTTACATTATGGGACGGAGGG	21	LT934120.1	+	699277875	699277962	aaatgataagtagtactccctccgtcccataatgtaagtgtcaaaaaaacgtCTTACATTATGGGACGGAGGGagtattatatcacat	3'	Group 2	24.1622	32.9187	43.3919	18.333	46.3359	12.6752	32.3186	14.9362	Medium
497	526	tae-MIR1130a-p3_2ss1CA22GA	AAAAAACGTCTTACATTATGGAAC	24	LT934120.1	-	198569776	198569866	ttgtactccctccgtcccataatgtaagacgctttttgactctagcatagtgtcAAAAAACGTCTTACATTATGGAACggagggagtagta	3'	Group 2	7.15918	0	0	10.185	0	6.82512	6.46373	3.247	Medium
498	527	tae-MIR1130b-p3_2ss9AT21GT	CTTATATTTTGGGACGGAGGT	21	LT934121.1	+	235292099	235292213	ttaagctttattaaatatacctccgtcccaaaatataagacgtttttgcagttcaaaatgtcttatatgaactgcaaaaacgtCTTATATTTTGGGACGGAGGTagtaggttatg	3'	Group 2	120.811	61.1347	64.4303	48.8881	154.094	40.9507	56.019	48.705	Medium
499	528	tae-MIR1130a-p3	TCTTACATTATGGGACGGAGT	21	LT934121.1	-	329585611	329585705	caatctactccctccgtcccataatgtaagacattttttgacactacactagtgttaaaatatgTCTTACATTATGGGACGGAGTgagtagaaac	3'	Group 2	0	0	0	5.09251	5.38789	0	0	3.8964	Low
500	529	tae-MIR1130b-p3_2ss8AT20GT	TTATATTTTGGGACGGAGGTA	21	LT934121.1	-	586067362	586067453	tgctactacctccatcccaaaatacaagacgtttttgcaattcaaaattgaactgaaaaaatgtcTTATATTTTGGGACGGAGGTAgtataa	3'	Group 2	165.556	29.7836	120.971	28.5181	64.6547	44.8508	42.3733	32.47	Medium
501	530	tae-miR1130b-3p_L+1R+2_2ss7TC22GA	ATCTTACATTATGGGACGGAGAGA	24	LT934122.1	+	30786709	30786817	ttatcttgcctactactccctccgtcccataatgtaagacgtttttgactccagtgtagtgtaaaaaacATCTTACATTATGGGACGGAGAGAgtaggaggtaaggggc	3'	Group 2	0	0	0	6.11102	0	5.85011	0	0	Low
502	531	tae-miR1130b-3p_R+3_2	TCTTATATTATGGGACGGAGGGAA	24	LT934122.1	+	73146805	73146888	tactccctccgtctcataatgtaagacgtttttgacactatactagtgtcaaaaagcgTCTTATATTATGGGACGGAGGGAAta	3'	Group 2	34.0061	28.216	18.4087	27.4996	17.2413	0	17.9548	18.8326	Medium
503	532	tae-MIR1130a-p3_2ss19GA22GA	AAACGTCTTACATTATGGAACAGA	24	LT934122.1	+	554074155	554074245	ttatactccctccgtcccataatgtaaggcattttttgacacttcactagtgtggaaAAACGTCTTACATTATGGAACAGAgggagtagca	3'	Group 2	0	0	6.57453	5.09251	0	0	4.30915	5.8446	Low
504	533	tae-miR1130b-3p_R+3_1	TCTTATATTATGGGACGGAGGAAG	24	LT934122.1	-	412889672	412889761	atatactttcccgtcccataatataagagcatatttgacactagtgtagtataaaaaatgcTCTTATATTATGGGACGGAGGAAGtagtg	3'	Group 2	34.0061	28.216	18.4087	27.4996	17.2413	0	17.9548	18.8326	Medium
505	534	tae-MIR1130b-p3_1ss16AG	AAAACATCTTATATTGTGGGA	21	LT934122.1	-	651833192	651833298	caccaatttaatactccctctgtctcataatataagacgtttttgcaagctatgttagcttgcaAAAACATCTTATATTGTGGGAcggaggaagtaccttattgtcc	3'	Group 2	0	0	0	0	0	0	4.30915	3.247	Low
506	535	tae-MIR1130a-p3_2ss8TC21TG	TCTTACACTATGGGACGGAGG	21	LT934122.1	-	696421936	696422024	attactacctccgtctcataatgtaagacctttttttatgttaatatagtgtcgaaaaacgTCTTACACTATGGGACGGAGGaagttgt	3'	Group 2	0	0	0	0	0	0	3.59096	5.8446	Low
507	536	hvu-MIR1130-p5_2ss16CA17TC	ATACTCCCTCTGTAAACTAATATA	24	LT934123.1	+	207760704	207760796	caaATACTCCCTCTGTAAACTAATATAagagcgttgagataactaaaatagtgatctaaatgctcttatattagtttacgaagggagtatgtg	5'	Group 2	0	9.40535	9.20434	0	5.38789	0	5.02734	7.1434	Low
508	537	tae-MIR1130a-p3_2ss22TG24GA	GTCTTACATTATGGGACGGAGGGA	24	LT934123.1	+	723074445	723074551	atactactccctccgtcccataatgtgagacgttttccctccgtcccataatgtgagacgtttccataatgtaaacGTCTTACATTATGGGACGGAGGGAgtagcta	3'	Group 2	16.1082	17.2431	9.20434	18.333	11.8534	4.87509	13.6456	21.4302	Medium
509	538	tae-MIR1130b-p3_2ss4TC18GC	TTACATTATGGGACGGACGGA	21	LT934123.1	-	26225009	26225124	tacatctgatataatatactccctctgtcccataatgtaagacgttttttgactctactgtagtgtcaaaaaacgtcTTACATTATGGGACGGACGGAgtattttataaggatagc	3'	Group 2	4.47449	0	0	0	0	7.80014	4.30915	6.494	Low
510	539	tae-miR1130b-3p_L+1R+2_1	ATCTTATATTATGGGACGGAGGGA	24	LT934123.1	-	67124883	67124971	tcgactccctccgccccacaatatatgagcgcttttcaagctatgttagcttgagaaacgATCTTATATTATGGGACGGAGGGAgtaca	3'	Group 2	0	0	0	0	0	0	3.59096	3.247	Low
511	540	tae-miR1130b-3p_L-1R+3_1ss6TC	CTTACATTATGGGACGGAGGGAG	23	LT934124.1	+	658523618	658523708	tattattccttccgtcccataatgtaagacgtttttggacactagtgtagtgtcaaaaaacgtCTTACATTATGGGACGGAGGGAGtatta	3'	Group 2	11.6337	0	0	6.11102	0	0	3.59096	4.5458	Medium
512	541	tae-miR1130b-3p_L+1R+2_2	CTCTTATATTATGGGACGGAGGGA	24	LT934124.1	-	205990808	205990903	aacgtaagttgatactccctccgtcccataatataagtgtaaaaaacgCTCTTATATTATGGGACGGAGGGAgtagattacataataacttacagg	3'	Group 2	0	0	0	0	0	0	3.59096	3.247	Low
513	542	tae-miR1130b-3p_L+1R+2_3	TTCTTATATTATGGGACGGAGGGA	24	LT934124.1	-	435531980	435532063	caatccctcttcccataatacaagagtgttttgaacactggtgtactgtacaaaacaTTCTTATATTATGGGACGGAGGGAgta	3'	Group 2	0	0	0	0	0	0	3.59096	3.247	Low
514	543	tae-MIR1131-p3_1ss22GA	CCACGAACCGGTACTAATGAGAGT	24	LT934111.1	+	515790574	515790655	cgggccgctttcattagtaccgattcgtggcgaactttagcaccggttcgtgCCACGAACCGGTACTAATGAGAGTggtggt	3'	Group 2	0	0	0	0	0	0	6.46373	4.5458	Low
515	544	tae-MIR1131-p3_2ss6CG21TG	CGGTTGGTGCCACGAACCGGGACT	24	LT934112.1	-	546786678	546786868	ggtcccggttcgtggcaccaaccgggactaatacaccctttagtcccggttcgtgccaccaactgggaccaaaggcctcttttcagcagcccaaagggcgggaagcggcggcctttggtccCGGTTGGTGCCACGAACCGGGACTaaagggtgggcattggtaccggttggtgccacgaaccgggaccaat	3'	Group 2	15.2133	20.3782	0	5.09251	24.7843	0	15.8002	3.247	Medium
516	545	tae-miR1131_L+3R-1_1ss21TG_2	CATTAGTACCGGTTCGTGGCGAAC	24	LT934113.1	+	72056015	72056120	caacggctagctgggcggcgctCATTAGTACCGGTTCGTGGCGAACctttagtaccagttcgtgccacgaaccggtactaaagaggtggtggcctttagtacgggt	5'	Group 2	36.6908	23.5134	21.0385	27.4996	22.6291	6.82512	10.7729	26.6254	Medium
517	546	tae-miR1131_L+3R-1_1ss21TG_3	CTTTAGTACCGGTTCGTGGCGAAC	24	LT934114.1	+	440484658	440484726	agctCTTTAGTACCGGTTCGTGGCGAACctttagcaccggttcgtgccacgaaccggtactaaagaaag	5'	Group 2	36.6908	23.5134	21.0385	27.4996	22.6291	6.82512	10.7729	26.6254	Medium
518	547	tae-miR1131_L+1R+1	TTAGTACCGGTTCGTGGCTAACCT	24	LT934114.1	+	646426218	646426300	tgggccgctctcaTTAGTACCGGTTCGTGGCTAACCTttagcaccggttcgtgccacgaaccagtactaatgagagtggtggc	5'	Group 2	16.1082	25.0809	6.57453	23.4256	15.0861	6.82512	16.5184	17.5338	Medium
519	548	tae-MIR1131-p3_2ss10CT18TG	TTCGTGCCATGAACCGGGACT	21	LT934114.1	-	124583975	124584121	ggaagcagaggcctttagtcccggttggtggcaccaaccgggactaaagaggggtctttggtaccggttggtgccaccaaccggtaccaatgcacccgtttagtcccagTTCGTGCCATGAACCGGGACTaaaggccttgcgctggc	3'	Group 2	5.36938	0	0	0	0	4.87509	0	0	Low
520	549	tae-MIR1131-p3_2ss22GA24TC	CCACGAACCGGTACTAATGAGAGC	24	LT934114.1	-	786210244	786210333	cctgccaccactctcattagtaccggttcgtggcacgaaccggtgctaaaggttagCCACGAACCGGTACTAATGAGAGCggccggctag	3'	Group 2	23.2673	7.83779	27.613	17.3145	21.5516	8.77516	25.1367	12.3386	Medium
521	550	tae-MIR1131-p3_1ss20GA	ACGAACCGGTACTAATGAGAGTGG	24	LT934116.1	-	218230550	218230632	tgggccgctctcattagtaccggttcgtggctaacctttagcaccggttcgtgccACGAACCGGTACTAATGAGAGTGGtggc	3'	Group 2	7.15918	9.40535	6.57453	7.12952	0	0	0	5.1952	Low
522	551	tae-MIR1131-p3_2ss18TG21TC	TTCGTGCCACGAACCGGGACCAAT	24	LT934117.1	-	647127096	647127179	accattggtcccggttggtggcctgaaccgggaccaaaggctgccctttagtcccggTTCGTGCCACGAACCGGGACCAATtaa	3'	Group 2	8.05408	0	0	0	0	0	3.59096	0	Low
523	552	tae-miR1131_L+1R+1_1ss7CT	TTAGTATCGGTTCGTGGCTAACCT	24	LT934118.1	-	413337138	413337220	cgggccgctctcaTTAGTATCGGTTCGTGGCTAACCTtcagcaccggttcgtgccacgaaccggtactaatgagagtggtggc	5'	Group 2	4.47449	0	0	6.11102	0	0	4.30915	4.5458	Low
524	553	tae-MIR1131-p3_1ss23GA	GCCACGAACCGGTACTAATGAGAG	24	LT934119.1	-	103947759	103947831	ccactcactttagtactggttcgtggcaccaaccggtgctaaaggttcGCCACGAACCGGTACTAATGAGAGc	3'	Group 2	7.15918	0	0	6.11102	0	0	0	3.8964	Low
525	554	tae-MIR1131-p5_2ss3CG18TG	TTGGTGCCACGAACCGGGACT	21	LT934120.1	-	692339697	692339793	ctaaccctttagtcccggTTGGTGCCACGAACCGGGACTaatgggcatcgcaccctttagtcccggttcgtggcaccaaccgggactaaaaggtcca	5'	Group 2	9.84387	10.9729	0	0	0	4.87509	14.3638	9.741	Medium
526	555	tae-miR1131_L+3R-1_1ss21TG_1	CAATAGTACCGGTTCGTGGCGAAC	24	LT934121.1	-	157177681	157177741	CAATAGTACCGGTTCGTGGCGAACctttagtaccggttcatgccacgaaccggtactaaag	5'	Group 2	36.6908	23.5134	21.0385	27.4996	22.6291	6.82512	10.7729	26.6254	Medium
527	556	tae-miR1131_L+1R+1_1ss19TG	TTAGTACCGGTTCGTGGCGAACCT	24	LT934123.1	-	696756120	696756243	gtgccggttccaacggctagccggccgctctcaTTAGTACCGGTTCGTGGCGAACCTttagcaccggttcgtgccacgaaccggtactaaagtgagtggtggcaggatgttgtcagtccggggc	5'	Group 2	6.26428	0	11.8341	9.16652	0	6.82512	0	5.8446	Medium
528	557	tae-MIR1133-p5_2ss13AG19TC	TCCCTCCGTCCGGAAAAGCTTGTC	24	LT934111.1	+	374359943	374360022	aagtacTCCCTCCGTCCGGAAAAGCTTGTCccaggcttgtctttcaaatggacacgttttttcggacggagggagtagtt	5'	Group 2	0	0	0	0	0	0	8.6183	0	Low
529	558	tae-MIR1133-p5_2ss13GA22AG	GTTCCTCAAATGAATGTATCTGGC	24	LT934112.1	-	88955895	88955996	tccttcgtccgaaaaagcttGTTCCTCAAATGAATGTATCTGGCatcaaattagtgctagatacattcatttgaggaacaagcttggaacatggatggatcg	5'	Group 2	6.26428	0	0	0	0	0	5.74553	3.247	Low
530	559	tae-MIR1133-p5_1ss4CT	GTTTCTCAAATGGATGTATCTAGC	24	LT934113.1	+	560736805	560736862	GTTTCTCAAATGGATGTATCTAGCactaacttggtgctagatacattcatttgagtga	5'	Group 2	0	0	6.57453	0	0	6.82512	0	4.5458	Low
531	560	tae-MIR1133-p3_1ss5CG	GCTAGATACATTCATTTGAGGGAC	24	LT934115.1	+	123251568	123251691	atatactccctccgtccaaaaaaacttgtcccaagcttgtccctcaaatgaatgtatctagcactaacttggtGCTAGATACATTCATTTGAGGGACaagctttttcggaccgagggagtacgt	3'	Group 2	8.05408	20.3782	13.1491	0	6.46547	0	5.74553	5.1952	Medium
532	561	tae-MIR1133-p3_1ss4CG	CTAGATACATTCATTTGAGGGACA	24	LT934120.1	-	491875473	491875585	taatactcccttcgtccgaaaaaagttgtccctcaaatggatgtatctagcaccaagttagtgCTAGATACATTCATTTGAGGGACAagtttttccggatgaatggagtacca	3'	Group 2	5.36938	9.40535	0	0	5.38789	0	8.6183	0	Low
533	562	tae-MIR1133-p3_1ss6CG	TGCTAGATACATTCATTTGAGGGA	24	LT934123.1	-	524506150	524506216	agcttgtctctcaaatggatgtatctagcaccattagTGCTAGATACATTCATTTGAGGGAcaaata	3'	Group 2	0	10.9729	7.88943	12.222	0	0	0	7.1434	Medium
534	563	tae-MIR1137b-p3_1ss8TC	GTTGGGTCATCTATTTTAGAACGG	24	LT934112.1	+	13289626	13289728	cttgctatatactccctccgttccaaaatagatgactcaactttatactaactttagtacaaaGTTGGGTCATCTATTTTAGAACGGaaggagtagtagtgtg	3'	Group 2	0	0	0	5.09251	6.46547	6.82512	0	0	Low
535	564	tae-MIR1137b-p3_1ss11TC	AAAGTTGGGTCATCTATTT	19	LT934112.1	+	322480473	322480568	gaaggtactccctccgttccaaaatagatgacccaactttgtactaaagttagtatAAAGTTGGGTCATCTATTTtggaacagagggagtactata	3'	Group 2	0	7.83779	6.57453	0	6.46547	4.87509	3.59096	3.8964	Low
536	565	tae-MIR1137b-p3_2ss8TC18AG_1	GTTGGGTCATCTATTTTGGAA	21	LT934112.1	+	385707201	385707418	cgagtgatttcttcttgaggatgcaggtccgaatccatgtttttactcttgtttctgattgtcttcccccctccgttccaaaatagatggctcaactttatacaaactttagtacaaaGTTGGGTCATCTATTTTGGAAcggagggagtagaaggcaagcaatcaaccttccaaatccaggattagcagccttcaacctgacgagcacgaatcataca	3'	Group 2	6.26428	0	0	0	14.0085	0	6.46373	0	Medium
537	566	tae-MIR1137b-p3_2ss8TC18AG_2	GTTGGGTCATCTATTTTGGAACG	23	LT934112.1	+	628259550	628259643	aagatactccctccgttccgaaatagatgacccaactttgtactaattttagtataaaGTTGGGTCATCTATTTTGGAACGgagggagtatatc	3'	Group 2	6.26428	0	0	0	14.0085	0	6.46373	0	Medium
538	567	tae-MIR1137b-p3_1ss7TC	TTGGGTCATCTATTTTAGAACGGA	24	LT934112.1	-	274322920	274323052	attgcatgtttaaagtttattatgtactccctccgttccaaaatagatgacccaattttgtactgaagttagtataaagTTGGGTCATCTATTTTAGAACGGAgagagtagttcataaacaaaagtttgtcct	3'	Group 2	9.84387	0	9.20434	6.11102	16.1637	9.75018	9.33649	7.1434	Medium
539	568	tae-MIR1137b-p3_2ss2TC20AG_2	TCATCTATTTTAGAACGGAGGGA	23	LT934112.1	-	601191560	601191671	aaagtttattatgtactccctccgttccaaaatagatgacccaattttgtattgaagttagtataaagttgggTCATCTATTTTAGAACGGAGGGAgtagttcataaacaaa	3'	Group 2	4.47449	0	0	0	0	0	0	5.8446	Low
540	569	tae-MIR1137b-p3_1ss4TC	GGTCATCTATTTTAGAACGGA	21	LT934113.1	+	194717147	194717242	gctgctattccatccgttccaaaataaatgactcaattttatactaactttagtacaaagttgGGTCATCTATTTTAGAACGGAgggaatagtttc	3'	Group 2	8.05408	0	7.88943	5.09251	26.9395	4.87509	4.30915	12.3386	Medium
541	570	tae-MIR1137b-p3_1ss18AG_1	ATCTATTTTAGAACGGAGGGAGT	23	LT934113.1	+	751041539	751041630	acctactccctccgttccaaaatagatgactcaactttgtactaactttagtacaaagttgagtcATCTATTTTAGAACGGAGGGAGTatat	3'	Group 2	5.36938	0	9.20434	5.09251	12.9309	7.80014	5.02734	9.0916	Medium
542	571	tae-MIR1137b-p3_2ss18AG20GA	ATCTATTTTAGAACGGAGGAAGT	23	LT934113.1	-	697114853	697114955	caaatcatccataggaaaaatacttcctacgttttaaaatagatgatccaacttagtacaaagttgggtcATCTATTTTAGAACGGAGGAAGTagatgatacg	3'	Group 2	0	0	9.20434	0	0	0	4.30915	3.247	Low
543	572	tae-MIR1137b-p3_2ss1TC19AG_1	CATCTATTTTAGAACGGAGGG	21	LT934114.1	+	549289079	549289170	atgtactccctccgttccaaaatagatgacccaattttgtactgaagttagtataaagttgggtCATCTATTTTAGAACGGAGGGagtagtt	3'	Group 2	116.337	98.7561	124.916	57.0361	121.766	55.576	109.165	55.199	Medium
544	573	tae-MIR1137b-p3_2ss11AG19AG	TATCTATTTTGGAACGGAGGGAGT	24	LT934114.1	-	220938437	220938503	ttctactctttctattctaaaatagatgactcaactttgTATCTATTTTGGAACGGAGGGAGTacat	3'	Group 2	14.3184	18.8107	7.88943	6.11102	8.62063	8.77516	7.18192	13.6374	Medium
545	574	tae-MIR1137b-p3_2ss1TC19AG_3	CATCTATTTTAGAACGGAGGGAGT	24	LT934114.1	-	356517623	356517734	aaagtttattatgtactccctccgttccaaaatagatgacccaattttgtactgaagttagtataaagttgggtCATCTATTTTAGAACGGAGGGAGTagttcataaacaaa	3'	Group 2	116.337	98.7561	124.916	57.0361	121.766	55.576	109.165	55.199	Medium
546	575	tae-MIR1137b-p3_2ss6CT17TC	TAGTATAAAGTTGGGTCATCTATT	24	LT934114.1	-	585322505	585322605	tcctaaatactccctccgttccaaaatagatgacccaactttatactaaagttTAGTATAAAGTTGGGTCATCTATTttggaacggagggagtatttgtct	3'	Group 2	13.4235	7.83779	7.88943	9.16652	10.7758	14.6253	6.46373	13.6374	Medium
547	576	tae-MIR1137b-p3_2ss2TC20AG_1	TCATCTATTTTAGAACGGAGG	21	LT934114.1	-	749373990	749374073	actccctccgttccaaaatagatgacccaactttatactaaagttagtacaaagttgagTCATCTATTTTAGAACGGAGGgtaa	3'	Group 2	4.47449	0	0	0	0	0	0	5.8446	Low
548	577	tae-MIR1137b-p3_1ss17AG_1	TCTATTTTAGAACGGAGGGAG	21	LT934116.1	+	37760918	37761042	gtttaaattttattatgtactccctccgttccaaaatagatgacccaattttgtactgaagttagtataaagttgggtcaTCTATTTTAGAACGGAGGGAGtagttcataaacaaaagtttgtcc	3'	Group 2	9.84387	0	10.5192	7.12952	6.46547	4.87509	4.30915	4.5458	Medium
549	578	tae-MIR1137b-p3_2ss7TC17AG_1	TTGGGTCATCTATTTTGGAAC	21	LT934116.1	+	520345668	520345767	tcctatatactccctccgttccaaaatagatgaccctactttgtactaaagttagtacaaagTTGGGTCATCTATTTTGGAACggagggagtatatatga	3'	Group 2	531.569	786.914	782.369	686.471	824.347	687.387	527.153	647.452	High
550	579	tae-MIR1137b-p3_1ss9TC	AGTTGGGTCATCTATTTTAGAACG	24	LT934116.1	-	557757299	557757403	ttattatgtactccctccgttccaaaatagatgacccaattttgtactgaagttagtataaAGTTGGGTCATCTATTTTAGAACGgagggagtagttcataaaca	3'	Group 2	5.36938	0	0	0	0	0	0	4.5458	Low
551	580	tae-MIR1137b-p3_2ss1AT19TC_1	TTTAGTACAAAGTTGGGTCATC	22	LT934116.1	-	710127837	710127928	tgatactccctccgttccaaaatagatgactcaactttatactaaaTTTAGTACAAAGTTGGGTCATCtattttggaacggagggagtagta	3'	Group 2	0	0	0	0	0	0	3.59096	6.494	Low
552	581	tae-MIR1137b-p3_1ss12TC	CAAAGTTGGGTCATCTATTTT	21	LT934116.1	-	801230694	801230805	acaggctaaacatgtactccctccgttccaaaatagatgacccaactttatactaaagttaataCAAAGTTGGGTCATCTATTTTagaatggagggagtatttaatgtcacg	3'	Group 2	6.26428	0	10.5192	0	21.5516	27.3005	11.4911	14.2868	Medium
553	582	tae-MIR1137b-p3_2ss8TC18AG_3	GTTGGGTCATCTATTTTGGAACGG	24	LT934117.1	-	254076233	254076334	ttgtactccctccattccaaaatagatgacccaactttgcactaactttgtacaaagttagtgcaaaGTTGGGTCATCTATTTTGGAACGGagggagtaaat	3'	Group 2	6.26428	0	0	0	14.0085	0	6.46373	0	Medium
554	583	tae-MIR1137b-p3_2ss7TC17AG_2	TTGGGTCATCTATTTTGGAACGGA	24	LT934117.1	-	526687836	526687937	ttgtactccctccgttccaaaatagatgacccaactttgcactaactttgtacaaagttagtgcaaagTTGGGTCATCTATTTTGGAACGGAgggagtaaat	3'	Group 2	531.569	786.914	782.369	686.471	824.347	687.387	527.153	647.452	High
555	584	tae-MIR1137b-p3_2ss1TC19AG_2	CATCTATTTTAGAACGGAGGGA	22	LT934118.1	-	471095214	471095320	acaaatactccctccgttccaaaatagatgacccaactttgtactaactttgtactaaagctagtacaaagttgagtCATCTATTTTAGAACGGAGGGAgtatttag	3'	Group 2	116.337	98.7561	124.916	57.0361	121.766	55.576	109.165	55.199	Medium
556	585	tae-MIR1137b-p3_2ss1AT19TC_2	TTTAGTACAAAGTTGGGTCATCTA	24	LT934119.1	-	446677549	446677660	gttttcttagaatactactccctccgttccaaaatagatgactcaactttgtactaacTTTAGTACAAAGTTGGGTCATCTAttttagaacggagggagtagctatgaacca	3'	Group 2	0	0	0	0	0	0	3.59096	6.494	Low
557	586	tae-miR1137b-5p	TCCGTTCCAGAATAGATGACC	21	LT934119.1	-	556703782	556703873	agctactcccTCCGTTCCAGAATAGATGACCcaactttatactaactttagtataaagttgggtcatctaatttaaaacggagggagtacga	5'	Group 2	0	0	14.464	0	0	0	0	6.494	Medium
558	587	tae-MIR1137b-p3_1ss20TC	AATTAGTACAAAGTTGGGTCATCT	24	LT934120.1	+	252421084	252421196	ctaatttgtactccctccgttccaaaatagatgacccaactttgtactaattttgtactaaAATTAGTACAAAGTTGGGTCATCTattttaaaacggaggaagtacaaatcag	3'	Group 2	0	0	0	10.185	0	12.6752	5.74553	0	Medium
559	588	tae-MIR1137b-p3_2ss9TG18AG_2	ATCTATTTGAGAACGGAGGGAG	22	LT934120.1	+	570129001	570129167	gcagctgcgtcatgagcacagagcgaactattcttttgccttttactccctccgttccaaaatagatgacccaactttgtactaaagttagtacaaagttggatcATCTATTTGAGAACGGAGGGAGtactaaagaataccgtgtgcacgtgacattaagcagcata	3'	Group 2	43.85	15.6756	36.8173	8.14802	76.5081	9.75018	56.019	15.5856	Medium
560	589	tae-MIR1137b-p3_2ss2TC20AG_3	TCATCTATTTTAGAACGGAGGGAG	24	LT934120.1	-	330157906	330158017	aaagtttattatgtactccctcagttccaaaatagatgacccaattttgtactgaagtaagtataaagttgggTCATCTATTTTAGAACGGAGGGAGtagttcataaacaaa	3'	Group 2	4.47449	0	0	0	0	0	0	5.8446	Low
561	590	tae-MIR1137b-p3_2ss12AG20AG	TTATCTATTTTGGAACGGAGG	21	LT934120.1	-	665407138	665407318	gtgccgagcaagtgcaataacgaatttaaggaactgttgcatactccctctgttctaaaatagatgacccaactttatactaagtttgtattaaagttagtacaaagttgagTTATCTATTTTGGAACGGAGGgagtacgagctagcccccttgtggtgtacatatgcatgaagctggaag	3'	Group 2	0	0	9.20434	11.2035	0	5.85011	0	8.4422	Medium
562	591	tae-MIR1137b-p3_2ss9TG18AG_1	ATCTATTTGAGAACGGAGGGA	21	LT934121.1	+	602246893	602246978	tactccctccgttccaaaatagatgacccaactttgtactaaagttagtacaaagttggatcATCTATTTGAGAACGGAGGGAata	3'	Group 2	43.85	15.6756	36.8173	8.14802	76.5081	9.75018	56.019	15.5856	Medium
563	592	tae-MIR1137b-p3_1ss17AG_3	TTGGGTTATCTATTTTGGAAC	21	LT934122.1	+	113974212	113974323	aaccatttgatatatactccctccgtttcaaaatagatgacccaactttatactaactttaatacaaagTTGGGTTATCTATTTTGGAACggagggagtagtatttatgcat	3'	Group 2	9.84387	0	10.5192	7.12952	6.46547	4.87509	4.30915	4.5458	Medium
564	593	tae-MIR1137b-p3_2ss7CT18TC	TTAGTATAAAGTTGGGTCATC	21	LT934122.1	+	392783335	392783426	tgctattctctccattccaaaatagatgacccaacttcatactaaagTTAGTATAAAGTTGGGTCATCtattttggaacggagggagtatat	3'	Group 2	0	12.5405	10.5192	8.14802	0	7.80014	0	4.5458	Medium
565	594	tae-MIR1137b-p3_1ss17AG_2	TCTATTTTAGAACGGAGGGAGTA	23	LT934122.1	+	544247654	544247758	ttattatgtactccctccgttccaaaatagatgacccaattttgtactgaagttagtataaagttgggtcaTCTATTTTAGAACGGAGGGAGTAgttcataaaca	3'	Group 2	9.84387	0	10.5192	7.12952	6.46547	4.87509	4.30915	4.5458	Medium
566	595	tae-MIR1137b-p3_1ss16TC	AGTACAAAGTTGGGTCATCTATTT	24	LT934122.1	-	521917190	521917291	taaatatttactccctccgttccaaaataaatgactcaactttttactaaagttAGTACAAAGTTGGGTCATCTATTTcggaacggagggagtatgtgtaaa	3'	Group 2	0	10.9729	9.20434	10.185	5.38789	6.82512	4.30915	5.1952	Medium
567	596	tae-MIR1137b-p3_2ss13AG21AG	GTTATCTATTTTGGAACGGAGGGA	24	LT934123.1	+	703029028	703029121	aattactccctccgttccaaaatagatgactcaactttgtactgaagttagtacaaaaagttgaGTTATCTATTTTGGAACGGAGGGAgtagta	3'	Group 2	0	0	0	0	5.38789	0	3.59096	0	Low
568	597	tae-MIR1137b-p3_1ss18AG_2	ATCTATTTTAGAACGGAGGGAGTA	24	LT934123.1	+	713092000	713092078	cacatttaggtagtactccctccgttccaaaatagatgacccATCTATTTTAGAACGGAGGGAGTActatacaagtatg	3'	Group 2	5.36938	0	9.20434	5.09251	12.9309	7.80014	5.02734	9.0916	Medium
569	598	tae-MIR1137b-p3_2ss8TG17AG	TCTATTTGAGAACGGAGGGAG	21	LT934124.1	+	299535233	299535344	aaagtttattatgtactccctccgttccaaaatagatgacccaattttgtactaaagttagtgtaaagttgggtcaTCTATTTGAGAACGGAGGGAGtagttcataaacaaa	3'	Group 2	4.47449	0	6.57453	0	8.62063	0	7.18192	0	Low
570	599	tae-MIR1137b-p3_2ss3TC21AG	GTCATCTATTTTAGAACGGAGGGA	24	LT934124.1	+	446448919	446449030	aaagtttattatgtactccctccgttccaaaatagatgacccaattttgtactgaagttagtataaagttggGTCATCTATTTTAGAACGGAGGGAgtagttcataaacaaa	3'	Group 2	0	0	0	0	0	4.87509	0	5.1952	Low
571	600	bdi-miR1139_L-1R+4_1ss11CG_2	AGTAACATAGACTAGTAACATGCC	24	LT934115.1	+	339390126	339390201	tagccacaatgggtAGTAACATAGACTAGTAACATGCCcatgttactagtctatgttacaacctctatagtgggga	5'	Group 2	13.4235	39.1889	6.57453	27.4996	5.38789	6.82512	7.90011	16.235	Medium
572	601	bdi-MIR1139-p5_1ss9CG	GTAACATAGACTAGTAACATGCAT	24	LT934117.1	-	451071352	451071411	aatgggtaGTAACATAGACTAGTAACATGCATatgttactagtctatgttactacctcta	5'	Group 2	0	0	0	0	0	0	5.02734	3.247	Low
573	602	bdi-miR1139_L-1R+4_1ss11CG_1	AGTAACATAGACTAGTAACATGCA	24	LT934124.1	-	683230437	683230502	atagtggggAGTAACATAGACTAGTAACATGCAtattttactagtctatgttactacctccataat	5'	Group 2	13.4235	39.1889	6.57453	27.4996	5.38789	6.82512	7.90011	16.235	Medium
574	603	osa-miR1432-5p_L-1R+2	TCAGGAGAGATGACACCGACGT	22	LT934114.1	+	205397692	205397808	ttagggtcctgtgaTCAGGAGAGATGACACCGACGTcgatcggatgggtcggcttgaccaggccatgtatccctccgtttgaagTGGGTGTCATCTCGCCTGAACatagggctcact	5'	Group 2	0	0	10.5192	8.14802	5.38789	0	0	0	Medium
574	604	zma-miR1432-3p_L+1R-2_1ss21GC	TGGGTGTCATCTCGCCTGAAC	21	LT934114.1	+	205397692	205397808	ttagggtcctgtgaTCAGGAGAGATGACACCGACGTcgatcggatgggtcggcttgaccaggccatgtatccctccgtttgaagTGGGTGTCATCTCGCCTGAACatagggctcact	3'	Group 2	0	0	6.57453	0	0	0	0	0	Low
575	605	sbi-miR1432	CTCAGGAGAGATGACACCGAC	21	LT934113.1	-	147377968	147378089	tgtgggttagggccctgtgCTCAGGAGAGATGACACCGACgccgatcagatgggtcggcttaaccaggcgtctgttcggagttggtgtcacctcgcctgaacatagggctcactagccctgt	5'	Group 2	112.757	319.782	2009.17	510.27	1881.45	70.2013	86.183	257.812	High
576	606	osa-miR1432-5p_L-1R+1	TCAGGAGAGATGACACCGACA	21	LT934114.1	+	205394342	205394458	ttagggtcctgtgaTCAGGAGAGATGACACCGACAccgatcagatgggtcggcttaaccaggccgtgcatccgtctgttcggagttggtgtcacctcgcctgaacatagggctcact	5'	Group 2	55.4836	622.32	702.159	900.356	665.943	187.203	29.4459	448.086	High
577	607	hvu-miR1436_L-2R+2	ATTATGGGACGGAGGGAGTAC	21	LT934111.1	+	509883833	509883925	ctagtactccctgtgtcccataatataagaacgtgtttggcactacactagtgtcaaaaacattcttatATTATGGGACGGAGGGAGTACgaa	3'	Group 2	0	0	6.57453	0	9.69821	0	3.59096	0	Low
578	608	hvu-miR1436_L+1R-1_1ss10GA	TACATTATGAGACGGAGGGAG	21	LT934112.1	-	560849584	560849678	agttatactccctccgtcccataatgtaagacgttttttgacactagtgtagtgttaaaaaacgtccTACATTATGAGACGGAGGGAGtatattg	3'	Group 2	0	0	0	0	0	0	7.18192	3.247	Low
579	609	hvu-miR1436_L+1R-1	TACATTATGGGACGGAGGGAG	21	LT934112.1	-	573798774	573798862	aaatacttcctccgtcccataatgtaagaactttttacactagtgtagtgtcaaaaaacatctTACATTATGGGACGGAGGGAGtacgt	3'	Group 2	14.3184	7.83779	0	5.09251	19.3964	6.82512	9.33649	9.741	Medium
580	610	hvu-miR1436_L+1R+1_1ss14GA	TACATTATGGGACAGAGGGAGTA	23	LT934113.1	+	70755073	70755189	atgcataaatattactccctccgtcccataatgtaagacgttttttgacactacgctagagtcaaaaaacgtctTACATTATGGGACAGAGGGAGTActtatcaatgatttatgaaa	3'	Group 2	5.36938	0	6.57453	0	0	5.85011	0	0	Low
581	611	osa-miR1436_R+3_3	ACATTATGGGACGGAGGGAGTAGT	24	LT934113.1	+	155890395	155890499	agatgtacagtactccctccatcccgtaatgtaagacgtttcttgactctagtgtagtgtcaaaaaacgtcttACATTATGGGACGGAGGGAGTAGTtagcaaaa	3'	Group 2	6.26428	23.5134	9.20434	7.12952	5.38789	0	5.02734	11.0398	Medium
582	612	osa-miR1436_R+3_2	ACATTATGGGACGGAGGGAGTAGC	24	LT934114.1	+	761226931	761227025	ctaggtactccctccgtcccgtaatgtaagacgttttctgacactagtgtagtgttaaaaaacgtcttACATTATGGGACGGAGGGAGTAGCtta	3'	Group 2	6.26428	23.5134	9.20434	7.12952	5.38789	0	5.02734	11.0398	Medium
583	613	osa-miR1436	ACATTATGGGACGGAGGGAGT	21	LT934114.1	+	789365204	789365300	ctaaactactccctccgtcccataatgtaagacgttttttgacattacaatagagtcaaaaaacgtcttACATTATGGGACGGAGGGAGTagttcat	3'	Group 2	22.3724	15.6756	21.0385	19.3515	19.3964	16.5753	12.9275	15.5856	Medium
584	614	hvu-miR1436_R+3_1ss2CT	ATATTATGGGACGGAGGGAGTATA	24	LT934116.1	+	223687933	223688027	gaatatacttcctctgtcccataatataagaacgtttttgacactagtgtagtgtcaaaaaccttcttATATTATGGGACGGAGGGAGTATAtga	3'	Group 2	8.05408	0	6.57453	9.16652	0	0	0	4.5458	Low
585	615	osa-miR1436_L-1R+1	CATTATGGGACGGAGGGAGTA	21	LT934116.1	+	440882539	440882653	aatgatgttaataactactccctccgtcccataatataggacgttttttgacactagcatagtgttaaaaaccgtcttaCATTATGGGACGGAGGGAGTActttttagcatccaa	3'	Group 2	10.7388	0	21.0385	0	16.1637	10.7252	10.7729	9.0916	Medium
586	616	hvu-miR1436_L+1R-1_1ss14GA	TACATTATGGGACAGAGGGAG	21	LT934117.1	+	576784199	576784288	aaatactccctccgtcccataatataggacgttttttgacactagtgtagtgtcaaaaatgtctTACATTATGGGACAGAGGGAGtgaat	3'	Group 2	4.47449	0	0	0	0	0	4.30915	6.494	Low
587	617	osa-MIR1436-p3_1ss4AT	TTTTACATTATGGGACGGAGG	21	LT934118.1	+	193073463	193073569	caggtctaattggtactccctctgtcccataatgtaaaatattttttgacactacactactatcaaaaagcaTTTTACATTATGGGACGGAGGgagtagtagattat	3'	Group 2	0	0	7.88943	6.11102	0	6.82512	0	0	Low
588	618	osa-miR1436_R+3_1	ACATTATGGGACGGAGGGAGTACT	24	LT934118.1	+	274433252	274433342	aactactccctccgtcccataatataggacgttttttgacactagcatagtgttaaaaaacgtcttACATTATGGGACGGAGGGAGTACTt	3'	Group 2	6.26428	23.5134	9.20434	7.12952	5.38789	0	5.02734	11.0398	Medium
589	619	hvu-miR1436_L+3_1ss5CT	CCTATATTATGGGACGGAGGGAGT	24	LT934118.1	-	161180044	161180157	ttggatgctgaaaagtactccctccgtcccataatgtaagacgtttttaacactatgctagtgtcaaaaaacgtCCTATATTATGGGACGGAGGGAGTagttattaacatcatt	3'	Group 2	5.36938	0	10.5192	8.14802	0	0	3.59096	7.7928	Medium
590	620	hvu-miR1436_L+2	CTACATTATGGGACGGAGGGAGT	23	LT934118.1	-	321202223	321202315	aacatactccctccgtcccataatgtaagacgttttttgatactagtgtagtgccaaaaaacgtcCTACATTATGGGACGGAGGGAGTatctt	3'	Group 2	5.36938	0	0	0	0	0	0	3.247	Low
591	621	osa-miR1436_L+2R-2	TTACATTATGGGACGGAGGGA	21	LT934119.1	-	301932904	301932997	cctttatttacctactccatccatcccataatgtaggacgctttgtgtcaaaaaacatcTTACATTATGGGACGGAGGGAgtagtatttagttc	3'	Group 2	51.0092	36.0538	48.6515	37.6846	40.948	39.9757	43.8097	40.9122	Medium
592	622	osa-miR1436_L+3	TTTACATTATGGGACGGAGGGAGT	24	LT934119.1	-	535423143	535423203	aagtactccctctgtcccataatgtaagacgttTTTACATTATGGGACGGAGGGAGTagta	3'	Group 2	9.84387	9.40535	6.57453	10.185	8.62063	4.87509	5.74553	14.9362	Medium
593	623	osa-miR1436_R+3_1ss18GA	ACATTATGGGACGGAGGAAGTAGT	24	LT934120.1	+	526771693	526771757	attactactccctccgtcccgtaatgtaaaaacgtcttACATTATGGGACGGAGGAAGTAGTtgg	3'	Group 2	7.15918	9.40535	0	0	5.38789	0	0	7.7928	Low
594	624	osa-miR1436_L+2R+1	TTACATTATGGGACGGAGGGAGTA	24	LT934120.1	-	73237798	73237920	tacaggccatcacatctactccctccgtctcataatgtaagatgttttttgacactgcactagtgttaaaaaacgtcTTACATTATGGGACGGAGGGAGTAccgtttatgtaatgtgcctcac	3'	Group 2	27.7418	10.9729	10.5192	14.259	9.69821	12.6752	15.8002	12.3386	Medium
595	625	osa-miR1436_L-1R+1_1ss13GA	CATTATGGGACAGAGGGAGTA	21	LT934120.1	-	204238182	204238272	tactactccctttgtcccataatgtaagacgttttttgacactacactagtgtcaaaaaacgtcttaCATTATGGGACAGAGGGAGTActt	3'	Group 2	0	0	0	0	0	6.82512	9.33649	0	Low
596	626	osa-miR1439_L+3_2ss7TA17TA	ATATTTAGGAACGGAGAGAGTATT	24	LT934113.1	+	99531943	99532035	aatgtactccttccgtttctaaatataagtctttatagaaatttcactataaatgacatacggacttATATTTAGGAACGGAGAGAGTATTct	3'	Group 2	5.36938	0	0	0	0	0	0	3.247	Low
597	627	osa-MIR1862e-p3_1ss13GA	TTATTTTGGGACAGAGGGAGT	21	LT934111.1	-	20350538	20350654	gttattatatactccctccgtctcaaaataagtgttgttgattttgtactaaatcagtacaaattttgtactacaatcagcaacacTTATTTTGGGACAGAGGGAGTatatagttct	3'	Group 2	0	0	0	0	0	0	4.30915	3.8964	Low
598	628	osa-MIR1862e-p3_1ss12CT	TTATTTTGGGATGGAGGGAGT	21	LT934111.1	-	108602740	108602842	aactagtccctccgttccaaaataagtgactcatctttgtactaactttgcactaaagttagtacaaagttgaatcacTTATTTTGGGATGGAGGGAGTattt	3'	Group 2	8.94897	0	0	13.2405	0	9.75018	0	6.494	Medium
599	629	osa-MIR1862c-p5_2ss20CG22AC	CCTCCGTCCCAAAATAAGTGACTC	24	LT934112.1	+	656433839	656433962	aatatactcCCTCCGTCCCAAAATAAGTGACTCgacttgggatgttagtacagtcacttattttgagactgagggatgttagtacaaagtcaagtcacttatttcgggactgagggagtattac	5'	Group 2	0	0	0	0	5.38789	0	0	3.8964	Low
600	630	osa-MIR1862e-p3	TTATTTTGGGACGGAGGGAGT	21	LT934112.1	-	577285453	577285575	tagtacaatgtttatactccctctgtcggaaaataaatgtctcaaacttagtacaactttgtactaaactaatataaagttgagacacTTATTTTGGGACGGAGGGAGTataaaattgtaaat	3'	Group 2	22.3724	20.3782	13.1491	12.222	38.7928	19.5004	31.6004	21.4302	Medium
601	631	osa-MIR1862e-p3_1ss23CT	TATTTTGGGACGGAGGGAGTATT	23	LT934112.1	-	621630696	621630802	aacaagtactccctccgtctcaaaataagtgtcttaactttgtactagctttaatacaaaattgtattaaagttgacactTATTTTGGGACGGAGGGAGTATTtctg	3'	Group 2	4.47449	0	0	0	0	0	4.30915	3.8964	Low
602	632	osa-MIR1862d-p3_1ss20TC	TTTTGGGACGGAGGGAGTACC	21	LT934114.1	+	684505908	684506010	ttatactccctccgtcccaaaacaagcgactcaattttttactaactttagtacaaagttagtataaagttgagtcacttaTTTTGGGACGGAGGGAGTACCc	3'	Group 2	5.36938	0	0	5.09251	7.54305	7.80014	5.74553	6.494	Low
603	633	osa-MIR1862b-p3_1ss1TC	CTTATTTTGGGACGGAGGGA	20	LT934116.1	-	398737691	398737797	ttttgtactccctctgtcccaaaataagtgtctcaaggttagtacaaatttgtactagagctcgtacaaagttaagacaCTTATTTTGGGACGGAGGGAgtacatgg	3'	Group 2	0	0	0	0	0	0	4.30915	3.8964	Low
604	634	osa-MIR1862d-p3_1ss21AT	TTTGGGACGGAGGGAGTATCT	21	LT934118.1	+	368075518	368075622	actcgaatactccctccgtctcaaaataagtgtctcaactttgcactagtacaaagttgtactaaccttgagacacttatTTTGGGACGGAGGGAGTATCTgtta	3'	Group 2	6.26428	0	0	0	5.38789	0	7.90011	4.5458	Low
605	635	osa-MIR1862e-p3_1ss1TC_1	CTTATTTTGGGACGGAGGGAG	21	LT934118.1	-	213019742	213019846	ttaatactccctccgtcctaaaataagtgtctcaactttttactagctctagtacaaatttgtattaagctcaagacaCTTATTTTGGGACGGAGGGAGtatata	3'	Group 2	13.4235	9.40535	10.5192	12.222	28.017	16.5753	36.6278	22.729	Medium
606	636	osa-MIR1862d-p3_2ss22TC24AT	TATTTTGGGACGGAGGGAGTACCT	24	LT934118.1	-	343151440	343151506	tactacttcctctgtcccaaaataagtgtcaagttgagacattTATTTTGGGACGGAGGGAGTACCT	3'	Group 2	0	0	0	5.09251	0	0	5.02734	0	Low
607	637	osa-MIR1862e-p3_2ss1TC24TC	CTTATTTTGGGACGGAGGGAGTAC	24	LT934118.1	-	624429946	624430005	atctactccctccatcccaaaataagttgagacaCTTATTTTGGGACGGAGGGAGTACat	3'	Group 2	6.26428	0	0	0	6.46547	0	0	5.8446	Low
608	638	osa-MIR1862e-p3_1ss1TC_2	CTTATTTTGGGACGGAGGGAGTA	23	LT934118.1	-	627284557	627284659	acgtactccctccgtcccaaaataagtgtcttaactttgtactagctctagtacaaatttatactaagcgcaagacaCTTATTTTGGGACGGAGGGAGTAgct	3'	Group 2	13.4235	9.40535	10.5192	12.222	28.017	16.5753	36.6278	22.729	Medium
609	639	osa-MIR1862d-p3_1ss24CT	TTATTTTGGGACGGAGGGAGTATT	24	LT934119.1	-	587386556	587386654	tcctaaatatttcctccgtcccaaaataagtgactcgattttgtactaaagcagtacaaagtcgagtcacTTATTTTGGGACGGAGGGAGTATTtgtct	3'	Group 2	4.47449	0	0	7.12952	0	0	3.59096	3.8964	Low
610	640	osa-MIR1862e-p3_1ss9GA	TTATTTTGAGACGGAGGGAGT	21	LT934120.1	+	699944545	699944649	ataatactccctctgtcctaaaataactgtcttaagcttagtacaaatttgtattagagctagtataaagttgagacacTTATTTTGAGACGGAGGGAGTataaa	3'	Group 2	6.26428	9.40535	9.20434	7.12952	6.46547	13.6502	9.33649	8.4422	Medium
611	641	osa-MIR1862a-p3_2ss1GA21AT	ATTTATTTTGGGACGGAGGGT	21	LT934120.1	-	491747404	491747498	actcccttcgtcccaaaataagtgtctcaactttgtactaactttaatacaaaattgtattaaggtcaagacATTTATTTTGGGACGGAGGGTgg	3'	Group 2	0	12.5405	6.57453	7.12952	6.46547	0	0	4.5458	Medium
612	642	osa-MIR1862a-p3_1ss10GA	TTATTTTGGAACGGAGGGAGT	21	LT934120.1	-	622719003	622719121	ccagcctaataaaatgtactccctccgttccaaaatagatgacccaactttatactaaagttagtacaaagttgagtcaaTTATTTTGGAACGGAGGGAGTattatatatcaaggccat	3'	Group 2	0	0	9.20434	0	0	0	5.74553	3.247	Low
613	643	osa-MIR1862d-p3_1ss8GA	TTATTTTAGGACGGAGGGAGT	21	LT934120.1	-	697167537	697167694	gctcttacagaaatactcactccgccccaacataagcgactcagctttatattaacttcaagaagaagctcttatagaaatactcccttcgtctattaaagttggtacaaagttaagtcacTTATTTTAGGACGGAGGGAGTatgatggtgggagaga	3'	Group 2	5.36938	0	6.57453	0	0	9.75018	4.30915	3.247	Low
614	644	osa-MIR1862c-p5_2ss18CG20AC	TCCGTCCCAAAATAAGTGACT	21	LT934122.1	+	253401011	253401131	ggcatggctaatatatactcccTCCGTCCCAAAATAAGTGACTctattgtgtactaactttagagttagtacaaagtcgagtcacttattttgggatggagggagtacttgttactatatg	5'	Group 2	4.47449	0	0	10.185	0	10.7252	4.30915	7.7928	Medium
615	645	osa-MIR1862d-p3_1ss12GT	TATTTTGGGACTGAGGGAGTA	21	LT934122.1	+	450205514	450205625	gatttatgctactccctccgtcctaaaataagtgtcaactttgtactagctctacgacaaatttgtactaagctcaagacactTATTTTGGGACTGAGGGAGTAcatgatag	3'	Group 2	9.84387	9.40535	13.1491	10.185	6.46547	14.6253	12.9275	9.0916	Medium
616	646	osa-MIR1862d-p3_2ss7GA20TC	TTTTGGAACGGAGGGAGTACC	21	LT934123.1	+	86315944	86316035	ctatactccctccgttccaaaatagacgactcaactttgtactaactttagcacaaagttgggtcatctgTTTTGGAACGGAGGGAGTACCt	3'	Group 2	4.47449	0	0	9.16652	8.62063	5.85011	6.46373	4.5458	Low
617	647	osa-MIR1862d-p3_1ss1GA	ATTTATTTTGGGACGGAGGGAGT	23	LT934123.1	-	86627956	86628083	ttaggatgagccatataatgtactccctccatttcaaaataagtgtctcaactttgtactaactttagtacaaagtcttactaaggtcaagacATTTATTTTGGGACGGAGGGAGTacttcatcctca	3'	Group 2	5.36938	0	0	0	0	0	3.59096	0	Low
618	648	osa-MIR1862d-p3_1ss15GA	TTTTGGGACGGAGGAAGTATC	21	LT934124.1	+	610266707	610266797	ttctactccctccgtcctaaaatataaaaacgttttttacactagcatagtgtcaaaaaagtttttataTTTTGGGACGGAGGAAGTATCa	3'	Group 2	0	0	0	0	0	0	0	9.741	Low
619	649	bdi-miR1878-3p_1ss14AG	ATTTGTAGTGTTCGGATTGAGTTT	24	LT934120.1	-	373447877	373448052	tccaacaatattacactcataatcagatcttacaaaccacttttgcaaacttagtcttggcactataaatttaaaatgtgcatgtgaaaatatgctcattataaATTTGTAGTGTTCGGATTGAGTTTataatagtcgttctaagatttgtttgtgaacatagtaatattgttaaa	3'	Group 2	1935.66	901.346	1222.86	818.876	1955.8	2546.75	3369.76	1033.85	High
620	650	zma-miR2118e	TTCCTGATGTCTCCCATTCCTA	22	LT934113.1	-	520268675	520268858	gtaagcagggaagaggaagaaagagagagcataagagcgctaggaatgggaacatggaggaaagcttaacttttttgttttcacctctagtgttggaggtgcaaatatttagttttgtgctTTCCTGATGTCTCCCATTCCTAtggttcttgagcactccttcctctcccctttcgcttgcgca	3'	Group 2	0	17.2431	0	0	0	12.6752	6.46373	5.8446	Medium
621	651	bdi-MIR5049-p5_2ss15AT22AG	ATATTACTTGTCGCTGATTTAGT	23	LT934114.1	-	36842520	36842610	cttctactccctccgttccATATTACTTGTCGCTGATTTAGTataatgtactaaatCAGCGACAAGTAATATGGAACGGAgggagtagtac	5'	Group 2	0	0	0	0	0	4.87509	7.90011	0	Low
621	652	bdi-MIR5049-p3_2ss5TG20TA	CAGCGACAAGTAATATGGAACGGA	24	LT934114.1	-	36842520	36842610	cttctactccctccgttccATATTACTTGTCGCTGATTTAGTataatgtactaaatCAGCGACAAGTAATATGGAACGGAgggagtagtac	3'	Group 2	0	0	0	0	0	0	0	3.247	Low
622	653	hvu-miR5049d_L-1R+3_1ss6TA	ACAAATATTTAGGAACGGAGGGA	23	LT934111.1	+	379048689	379048824	ACAAATATTTAGGAACGGAGGGAgtacattcgtacacgttgtaccaatctattccctcagttgccacgtgatatatgtggttagcaattcaaactaatccaaaaacaaatctactccctcagttcctaaatataac	5'	Group 2	8.05408	0	6.57453	7.12952	6.46547	0	6.46373	7.1434	Low
623	654	hvu-MIR5049c-p3_1ss4AC	ACACTTATTTTGGGACGGAGGAAG	24	LT934111.1	+	439251258	439251362	aacatacttcctccgtctcaaaataagtgtctcaactttatactaactctagtacaaagttgtactaagcttgacACACTTATTTTGGGACGGAGGAAGtattat	3'	Group 2	0	0	0	0	0	0	7.18192	0	Low
624	655	hvu-MIR5049f-p3_1ss16GA	TTAATATGGATCGGAAGGAGT	21	LT934111.1	-	535712228	535712356	aataatagtagttcaagaaaatagtactccctctccaatccatattaattgtcgttgatttagtacacagtttgcactaaacagcgacaaTTAATATGGATCGGAAGGAGTaattgaattgttattcct	3'	Group 2	24.1622	7.83779	30.2428	16.296	17.2413	24.3754	21.5458	8.4422	Medium
625	656	bdi-miR5049-3p_L-1R-2_2ss14TA21AG	AAGTAATATGGAACGGAGGGA	21	LT934111.1	-	553487986	553488077	tgatactccctccgttctatattacttgtccctaatttagtacaaagttgtactaaatcagcgacAAGTAATATGGAACGGAGGGAgtagtt	3'	Group 2	7.15918	0	7.88943	0	9.69821	6.82512	7.90011	7.7928	Low
626	657	hvu-miR5049c_L-2_1ss14GC	ACAATTATTTTCGGACGGAGG	21	LT934112.1	+	467290974	467291096	atgtacttcctccgtccggaaatacttgtcattgaaatagatgtatctagatgtattttagttctagatacatccattttcattcattttgatgACAATTATTTTCGGACGGAGGgagtagat	3'	Group 2	0	0	0	0	0	14.6253	10.7729	3.8964	Medium
627	658	hvu-miR5049c_R-2_1ss6AC	AGACACTTATTTTGGGACGGA	21	LT934112.1	+	619374974	619375109	atatactccctccatcccaaaataagtgtctcaaccttagtacaactttgtaaaataagtttctcaagcttagtacaactttgtactaaagttagtacaaagtcgAGACACTTATTTTGGGACGGAgggagtaatt	3'	Group 2	0	7.83779	19.7236	12.222	19.3964	0	0	20.1314	Medium
628	659	bdi-miR5049-3p_L-1_2ss14TA21AG	AAGTAATATGGAACGGAGGGAGT	23	LT934113.1	+	747916495	747916581	accccctccgttccatattacttgtcgctgatttagtacaaagttgtaatactaaatcagtgacAAGTAATATGGAACGGAGGGAGT	3'	Group 2	0	12.5405	0	0	0	0	0	5.1952	Medium
629	660	bdi-MIR5049-p3_2ss12GA18AG	TAATATGGATCAGAGGAGGTA	21	LT934113.1	-	129244824	129244939	aggtagtcaaaagaaagtacttcctctaatccatattagttgtcgctgatttagtagtgtactaaatcaatgacaatTAATATGGATCAGAGGAGGTAacatgtattttgttaaaa	3'	Group 2	4.47449	0	7.88943	0	0	9.75018	5.02734	0	Low
630	661	hvu-miR5049c_L-2_1ss6AG	ACAGTTATTTTGGGACGGAGG	21	LT934113.1	-	587277594	587277738	gtcatttgttattaagatatattatactccctccgtcttaaaataagtgtctcacttcgtactaactttagtataaagttgtactagagttgagACAGTTATTTTGGGACGGAGGgagtactgttttatgtttttggtaaatttt	3'	Group 2	5.36938	0	0	18.333	0	15.6003	12.9275	16.235	Medium
631	662	hvu-MIR5049f-p3_1ss10CT	AATATGGATTGGAGGGAGTACT	22	LT934113.1	-	768351922	768352034	atatactccctctgaaccatattagttgttgctcaaatggatgtatcaagcactgaaatgtctctagatacatctgtttgagcgacaagtAATATGGATTGGAGGGAGTACTa	3'	Group 2	5.36938	0	0	14.259	0	18.5253	5.74553	13.6374	Medium
632	663	hvu-MIR5049c-p5_2ss13TA20CT	CCAAAATAAATGACTCAACTTTGT	24	LT934114.1	+	720425708	720425811	acgacgtttctactccctcgtcCCAAAATAAATGACTCAACTTTGTactaactttaatacaaaattgagtcacttattttaggacgaagggagtactacgtaga	5'	Group 2	9.84387	0	0	0	0	0	3.59096	0	Low
633	664	hvu-MIR5049c-p5_2ss14TA21CT	TCCAAAATAAATGACTCAACT	21	LT934114.1	-	242256129	242256240	ctctctctatgtactccctccgtTCCAAAATAAATGACTCAACTttatactaactttagtataaagttgagtcatctattttggaacggagggagtagcttcttaggggaaa	5'	Group 2	32.2163	32.9187	24.9832	48.8881	24.7843	33.1506	24.4185	31.1712	Medium
634	665	hvu-miR5049c_L-2_1ss6AC	ACACTTATTTTGGGACGGAGG	21	LT934114.1	-	342535465	342535567	ttatactccctctatcccaaaataagtgtcccaactttgtactagctctagtacaattttatactaagatcaagACACTTATTTTGGGACGGAGGgagtactc	3'	Group 2	46.5347	75.2428	55.226	78.4247	86.2063	65.3262	56.7371	85.7208	Medium
635	666	hvu-miR5049f_L-1R+2_1ss21AG	ATTAATATGGATCGGAGGGGGT	22	LT934116.1	+	733746346	733746426	acatactcccttagatccataataattgatgatgctttgtactaaaacagcataaATTAATATGGATCGGAGGGGGTacta	3'	Group 2	0	0	6.57453	0	0	4.87509	3.59096	0	Low
636	667	hvu-miR5049b_L+1R-1_1ss9AC	AAGTATTTCGGTACAGAGGGA	21	LT934116.1	+	748417999	748418090	gtatactccctctgtaccacaatacttgtcgcagggggaacttgtactggttttctcccaacgacAAGTATTTCGGTACAGAGGGAgtagta	3'	Group 2	8.94897	7.83779	13.1491	12.222	0	7.80014	6.46373	9.741	Medium
637	668	hvu-miR5049f_L-2R+2	TTAATATGGATCGGAGGGAGT	21	LT934116.1	-	559300703	559300772	taaaatagttactccctccgatcctgattatcagcgacaaTTAATATGGATCGGAGGGAGTattattatt	3'	Group 2	8.05408	10.9729	11.8341	0	12.9309	11.7002	13.6456	0	Medium
638	669	hvu-miR5049c_L-1R+2_1ss6AC	GACACTTATTTTGGGACGGAGGGA	24	LT934116.1	-	583517405	583517496	gtgtactccctccgtcccaaaataagtgtcgctgattggatacaaagttgtaccaaatcaacGACACTTATTTTGGGACGGAGGGAgtaata	3'	Group 2	9.84387	0	0	7.12952	9.69821	0	7.90011	7.1434	Low
639	670	hvu-MIR5049c-p5_2ss15TA22CT	TTCCAAAATAAATGACTCAACTTT	24	LT934117.1	+	555852827	555852918	aagtactccctccgTTCCAAAATAAATGACTCAACTTTgtattaattttagtacaaatttgggtcatctattttagaatggagggagtaggt	5'	Group 2	0	9.40535	0	0	5.38789	0	0	7.1434	Low
640	671	bdi-miR5049-3p_2ss14TA21AG	CAAGTAATATGGAACGGAGGGAGT	24	LT934117.1	-	588185378	588185458	acacctacctacgtacttccttcgttccatattacttctcgcgaCAAGTAATATGGAACGGAGGGAGTacgtcttaggccg	3'	Group 2	10.7388	9.40535	0	7.12952	12.9309	0	4.30915	5.1952	Medium
641	672	hvu-MIR5049e-p3_2ss6AT17GT	TATTTTGGTACAGAGGTAGTA	21	LT934118.1	+	39928776	39928866	atatactccctccatatcaaaatataagacgtttttgtaggctagtttagcctacaaaaacgtcttaTATTTTGGTACAGAGGTAGTAaat	3'	Group 2	8.05408	0	0	0	0	4.87509	0	3.247	Low
642	673	hvu-MIR5049c-p3_1ss12GA	TATTTTGGGACAGAGGAAGTA	21	LT934118.1	+	120623759	120623868	tggaagatactccctccgtcctaaaataagtgtcttgagcttagtataaatttgtactagagctagtacaaagttaagacactTATTTTGGGACAGAGGAAGTActtagg	3'	Group 2	6.26428	0	0	0	7.54305	7.80014	10.7729	0	Medium
643	674	hvu-miR5049f_L+1R+2	CAATTAATATGGATCGGAGGGAGT	24	LT934118.1	-	84471267	84471346	ttatactccctccgatccattttaattgtcgcaactatccataaagttgcgaCAATTAATATGGATCGGAGGGAGTgcca	3'	Group 2	12.5286	7.83779	0	9.16652	5.38789	11.7002	13.6456	6.494	Medium
644	675	hvu-MIR5049d-p3_1ss3TA	AAATATTTAGGAACGGAGGGA	21	LT934119.1	-	51036838	51036935	accccctcggttcttaaatatactccggagtatttgtatttctaaaatatgttgaaatctctgttaagacgaataAAATATTTAGGAACGGAGGGAgt	3'	Group 2	75.1714	84.6481	74.9496	52.9621	70.0426	64.3512	50.9916	72.7328	Medium
645	676	hvu-miR5049f_R+2	AATTAATATGGATCGGAGGGAGT	23	LT934119.1	-	335277857	335277969	aagtactccctccgatccatattacttgtcgctcacacggatgtatctagactctagactttctagatacatccgtttgagcgactAATTAATATGGATCGGAGGGAGTaatt	3'	Group 2	0	0	0	0	0	6.82512	4.30915	5.1952	Low
646	677	bdi-miR5049-3p_R-3_2ss14TA21AG	CAAGTAATATGGAACGGAGGG	21	LT934120.1	+	8105841	8105917	tgctactgcctcagttccatattactcgtcgctcatttagtacaagcgaCAAGTAATATGGAACGGAGGGagtacta	3'	Group 2	6.26428	10.9729	0	0	6.46547	0	8.6183	4.5458	Medium
647	678	hvu-miR5049b_L-1R+2_1ss8AC	GTATTTCGGTACAGAGGGAGTA	22	LT934120.1	+	248801053	248801143	atgtactccctctgtaccgaaatacatgtcgctggagtagctgaacttcagctgctccagcgacatGTATTTCGGTACAGAGGGAGTAata	3'	Group 2	20.5826	12.5405	35.5024	9.16652	33.4049	9.75018	32.3186	11.0398	Medium
648	679	hvu-miR5049c_L-2_2ss6AC19GA	ACACTTATTTTGGGACAGAGG	21	LT934120.1	+	601694157	601694311	agtaggtatttaatactccctccgtcccaaaataagtatctcaactttagtataaagttgtactcccagtgtcaataacattcctatattatgggacggagggagtactaaacttgagACACTTATTTTGGGACAGAGGtagtacacatcctcat	3'	Group 2	14.3184	0	9.20434	15.2775	15.0861	8.77516	10.0547	11.0398	Medium
649	680	hvu-miR5049c_R+1_1ss6AC	AGACACTTATTTTGGGACGGAGGA	24	LT934120.1	-	281513077	281513145	acttactccctccgtctgaaaataagtgtctcaagttaAGACACTTATTTTGGGACGGAGGAagtatat	3'	Group 2	7.15918	7.83779	0	0	7.54305	0	4.30915	0	Low
650	681	hvu-MIR5049f-p3_2ss9CT20CT	ATATGGATTGGAGGGAGTATT	21	LT934120.1	-	588129462	588129537	attgtactccctctgatccatattacaaagatgtactaaagctgtgacaagtaATATGGATTGGAGGGAGTATTtg	3'	Group 2	50.1143	26.6485	40.7621	31.5736	39.8704	66.3012	62.4827	33.1194	Medium
651	682	hvu-miR5049f_1ss11GA	AATTAATATGAATCGGAGGGA	21	LT934121.1	+	136016963	136017051	ttacttcctttgattcatattaattgttgttgatttaatacaaacaacgtactaaattagtgatAATTAATATGAATCGGAGGGAgcat	3'	Group 2	0	0	6.57453	5.09251	12.9309	0	4.30915	3.247	Medium
652	683	bdi-miR5049-3p_1ss21AG	CAAGTAATATGGATCGGAGGGAGT	24	LT934121.1	-	3548584	3548690	taatcgctctggtccatattatttgtcactcaaacggatgtatccagcactgaactatgtatagatacatccacttgactgaCAAGTAATATGGATCGGAGGGAGTa	3'	Group 2	12.5286	12.5405	10.5192	9.16652	11.8534	9.75018	17.2366	16.235	Medium
653	684	hvu-miR5049f_L-1R+1_1ss11GA	ATTAATATGAATCGGAGGGAG	21	LT934122.1	+	98241277	98241379	tagtactccctccggtccatattaattgtcgctgatttaatacaactttatactaaaattgtagtaaagcagcgacaATTAATATGAATCGGAGGGAGtaaca	3'	Group 2	6.26428	0	9.20434	5.09251	0	4.87509	4.30915	3.8964	Low
654	685	bdi-miR5049-3p_L+2R-5	GACAAGTAATATGGATCGGAG	21	LT934122.1	+	562036913	562037025	atgtactccctccgatccatactacttgtcgctcaaatggacgtatctagacgtactttagtgctagatacatccgtttgagcGACAAGTAATATGGATCGGAGggagtagct	3'	Group 2	4.47449	0	0	0	5.38789	0	0	0	Low
655	686	hvu-miR5049c_L-1R-1_1ss6AC	GACACTTATTTTGGGACGGAG	21	LT934122.1	-	227568090	227568255	tacaactatataatcatcaaatacaataaattatgctccctccgtcctaaaataagtgtctcaactatgtactagctctagtacaaatttgtactaagctcaaGACACTTATTTTGGGACGGAGggagtatgtattttagtttcatttctcatattattagttcct	3'	Group 2	12.5286	17.2431	14.464	19.3515	30.1722	4.87509	10.7729	11.6892	Medium
656	687	bdi-miR5049-3p_L-1R-2_2ss12GT21AG	AAGTAATATGTATCGGAGGGA	21	LT934122.1	-	496702423	496702493	accccctccaatccatattacttgtcgcagttgtactaaagttgcgatAAGTAATATGTATCGGAGGGAtt	3'	Group 2	8.94897	0	15.7789	0	6.46547	13.6502	6.46373	13.6374	Medium
657	688	hvu-miR5049f_L+1R+2_2ss14TC20GA	CAATTAATATGGACCGGAGAGAGT	24	LT934123.1	-	108878299	108878410	gcttgggtattccctccgatccaacttaattgacgctgctctagtatagctctatactaaagttgtactaaagtagcgtCAATTAATATGGACCGGAGAGAGTagtctagaa	3'	Group 2	0	25.0809	6.57453	49.9066	0	0	0	0	Medium
658	689	hvu-MIR5049f-p3	ATATGGATCGGAGGGAGTACT	21	LT934123.1	-	468621172	468621263	gtttagtactccctccgatccatattacttgtcgctcaaatggatacatccatttgagcgacaagtaATATGGATCGGAGGGAGTACTatct	3'	Group 2	31.3214	43.8916	48.6515	60.0917	26.9395	63.3761	60.3281	63.6412	Medium
659	690	hvu-MIR5049c-p5_1ss15TA	TTCCAAAATAAATGACTCAAC	21	LT934124.1	-	152584933	152585038	ttatctggtactccctccgTTCCAAAATAAATGACTCAACtttgtattaactttagtataaagttggatcatctactttggaacggagggagtaataacgagacaa	5'	Group 2	8.05408	7.83779	18.4087	7.12952	12.9309	0	6.46373	9.0916	Medium
660	691	hvu-MIR5049f-p3_2ss13CT20AG	ATTAATATGGATTGGAGGGGG	21	LT934124.1	-	193581479	193581592	tatttgtattatagtactctccccgatccatattaattgacgttgttttagtataattttgtactaaacaatgccaATTAATATGGATTGGAGGGGGtagcatagtttcagtac	3'	Group 2	7.15918	0	6.57453	0	0	0	0	0	Low
661	692	bdi-miR5049-3p_1ss14TA	CAAGTAATATGGAACGGAGGAAGT	24	LT934124.1	-	415397270	415397361	ttatactccctccgttccatattactcgtcgctaatttagtacaactttgtactaaatcagcgaCAAGTAATATGGAACGGAGGAAGTagat	3'	Group 2	14.3184	0	0	0	0	0	5.02734	3.8964	Medium
662	693	bdi-miR5062a_1ss22CA	TGAACCTTGGGGAAAAGCCGCAT	23	LT934119.1	+	611028289	611028444	cacatagcttctTGAACCTTGGGGAAAAGCCGCATaacaccattaacttgaaaaccatgtatttcctatcccaaaactgctcctagcacaaggggtaaaagatggtttttagttgtgtggtcATGCGGATTTTTCACCAAGATTcaagtggttatc	5'	Group 2	0	0	0	0	1452.58	0	0	0	High
662	694	ata-MIR5062b-p3	ATGCGGATTTTTCACCAAGATT	22	LT934119.1	+	611028289	611028444	cacatagcttctTGAACCTTGGGGAAAAGCCGCATaacaccattaacttgaaaaccatgtatttcctatcccaaaactgctcctagcacaaggggtaaaagatggtttttagttgtgtggtcATGCGGATTTTTCACCAAGATTcaagtggttatc	3'	Group 2	209.406	667.78	139.38	513.325	182.111	892.141	191.757	436.397	High
663	695	bdi-MIR5064-p5_2	TTGTCCATAGCATCAGCCAGC	21	LT934116.1	-	695819888	695819986	ccctctggttgaatTTGTCCATAGCATCAGCCAGCcatcttgcgcatttttgcacgatgggaatgaTGGCTGGTGCTATGGATAAATtcaacccgatgg	5'	Group 2	176.295	172.431	160.418	145.646	163.792	169.653	157.284	166.246	Medium
663	696	tae-MIR9674a-p3_2ss19GA20CA	TGGCTGGTGCTATGGATAAAT	21	LT934116.1	-	695819888	695819986	ccctctggttgaatTTGTCCATAGCATCAGCCAGCcatcttgcgcatttttgcacgatgggaatgaTGGCTGGTGCTATGGATAAATtcaacccgatgg	3'	Group 2	121.706	105.026	144.64	73.3322	119.611	106.277	105.574	82.4738	Medium
664	697	bdi-MIR5064-p5_1	ATTTGTCCATAGCATCAGCCA	21	LT934122.1	+	31629004	31629112	tctggttgaACTTGTCCATAGCATCATCCAtcctaccctacccttcaacggcggttgccgacgccccacggcggGTAGGATGGCTGGTGCTATGGgtagcttcaccccg	5'	Group 2	176.295	172.431	160.418	145.646	163.792	169.653	157.284	166.246	Medium
664	698	tae-MIR9674a-p3_1ss20GT	GTAGGATGGCTGGTGCTATTG	21	LT934122.1	+	31629004	31629112	tctggttgaACTTGTCCATAGCATCATCCAtcctaccctacccttcaacggcggttgccgacgccccacggcggGTAGGATGGCTGGTGCTATGGgtagcttcaccccg	3'	Group 2	138.709	112.864	81.5241	123.239	100.215	202.804	118.502	98.0594	Medium
665	699	ata-MIR5070-p3_1ss4TG	AAGGAGGGTCGGAGGGTACCC	21	LT934114.1	-	57685820	57685989	actttaggcatgcaaatttggaacctttagggtagcctctgaccctacttagttcaaccaaatgaactaaaatttcaaaagtagtgtgaattctgaaagtttagttcactttgttgaactAAGGAGGGTCGGAGGGTACCCtcaaggttccaagtttgcatccctaagtg	3'	Group 2	11.6337	0	13.1491	7.12952	9.69821	0	0	7.1434	Medium
666	700	ata-miR5084-3p_R+1_1ss2CT	ATCATACGGTACTGCAGAGGATCT	24	LT934112.1	-	120090753	120090882	gtcgagggggttaggatcctctgcagtactgtatggtgttgtatagtcaccgccatgtaggacctgaccccacatgtcatcgacactacaacATCATACGGTACTGCAGAGGATCTcaacccccgtcaag	3'	Group 2	0	0	0	0	0	0	5.74553	3.247	Low
667	701	ata-miR5084-3p_L+3R-2	AACACCATACGGTACTGCAGAGGA	24	LT934112.1	-	626553758	626553880	cctcgggttaggatcctctgcagtactgtacggtgctgtacagtcactgccatgtgggacctggccccacatgtcatcgacactacAACACCATACGGTACTGCAGAGGAtctcaacctgctc	3'	Group 2	4.47449	0	0	0	0	0	0	3.8964	Low
668	702	ata-miR5084-3p_L+2R-1_1ss4CT	GCATCATACGGTACTGCAGAGGAT	24	LT934116.1	-	802770385	802770505	aaggggttaggatcctctgcagtaccgtacgatgatgtacagtcgatgccatgtgggacctggccccacatggcatcgacactacaGCATCATACGGTACTGCAGAGGATctcaacccaga	3'	Group 2	0	0	0	0	0	0	7.18192	3.8964	Low
669	703	ata-MIR5084-p3_1ss12GC	ACGGTACTGCACAGGATCTCAACC	24	LT934122.1	-	122417679	122417799	tgtgggttaggatcctctgcagtactgtacagtgctgtacagtcactgtcatgtgggacctggccccacatgtcatcgacactacagcatcatACGGTACTGCACAGGATCTCAACCcgac	3'	Group 2	6.26428	0	7.88943	0	0	0	3.59096	3.247	Low
670	704	bdi-MIR5164-p5_2ss14CG20CT	TTGTCTAGATACGGATGTATC	21	LT934116.1	+	239179642	239179774	aattacatcccccgtcccaaaattcttgtcttagatTTGTCTAGATACGGATGTATCtaatactaaaaggtaacttgatacatccgtatctagacaaatctaagacaataattttgggatggagggagtactt	5'	Group 2	15.2133	23.5134	24.9832	21.3886	26.9395	17.5503	5.02734	18.8326	Medium
671	705	bdi-MIR5164-p5_2ss15CG21CT_2	TTTGTCTAGATACGGATGTATC	22	LT934116.1	-	239179685	239179817	aagtactccctccatcccaaaattattgtcttagaTTTGTCTAGATACGGATGTATCaagttaccttttagtattagatacatccgtatctagacaaatctaagacaagaattttgggacgggggatgtaatt	5'	Group 2	0	0	7.88943	9.16652	0	11.7002	5.74553	10.3904	Medium
672	706	bdi-MIR5164-p5_2ss15CG21CT_1	TTTGTCTAGATACGGATGTAT	21	LT934124.1	-	33024364	33024528	gtaggattgatgttcataaagtattccctccgtcccaaaattcttgtcttagaTTTGTCTAGATACGGATGTATcaagtcacattttagtattagatacatccgtatctagacaaatctaagacaagaaatttgggacagagggagtagttgaaagtaatctata	5'	Group 2	0	0	7.88943	9.16652	0	11.7002	5.74553	10.3904	Medium
673	707	bdi-MIR5164-p5_1ss15CG	TTTGTCTAGATACGGATGTACCT	23	LT934124.1	-	136549695	136549827	tcatactccctccgtcccaaaattctcatcttagaTTTGTCTAGATACGGATGTACCTaatactaaaacgtgacttgatacattcgtatttggacaaatctaagacaagctttttgagacggagggagtacaa	5'	Group 2	0	0	0	0	6.46547	0	4.30915	0	Low
674	708	bdi-miR5169a_2ss19AG20CA	TTTGACCAAGTTTGTAGAGAA	21	LT934111.1	+	99000909	99001055	caaacTTTGACCAAGTTTGTAGAGAAagctatttatatcaacaataccaaatatacaatatgaaagtacgtcttgtgatgtatctaaggatatatatttagtattctacatatatatgttttactctacaaacttggtcaaagtcta	5'	Group 2	325.743	260.215	256.406	250.552	406.247	174.528	417.269	246.123	Medium
675	709	bdi-MIR5169a-p3_1ss1GA	ATATATTTTTCTATAAACTTGGTC	24	LT934121.1	-	581812098	581812257	tttgtaaactttgactaagtttataaacaaaaatattaacatatacaataaaaaatcaataccacaagattcattattgaatgtactttcacatcatatagatttgttatggtaaatgtttATATATTTTTCTATAAACTTGGTCaaactttgcaaagtt	3'	Group 2	12.5286	7.83779	0	5.09251	0	8.77516	6.46373	8.4422	Medium
676	710	bdi-MIR5169a-p5_1ss21AG	AAGTTTGACCAAGTTTGTAGG	21	LT934124.1	-	366200275	366200416	aacttgtgtAAGTTTGACCAAGTTTGTAGGaaaatatatcgatatctagaacaccaaattaatttcattagattcttcacaaaatatacttccgtgctatcttaccatattttcctataaacttggtcaacttaaataaatt	5'	Group 2	11.6337	29.7836	21.0385	42.7771	17.2413	32.1756	33.0368	30.5218	Medium
677	711	bdi-MIR5174d-p3_2ss3AT22TA	TTTTGGAACGGAGAGAGTACTAGT	24	LT934112.1	-	66747232	66747348	catgtaatggtactactactccctgcgttccaaaatagacgactcaattttatattaactttagtacgaagttgggtcatctaTTTTGGAACGGAGGGAGTACTAGTatagtactag	3'	Group 2	6.26428	0	0	6.11102	0	0	6.46373	0	Low
678	712	bdi-MIR5175a-p3_2ss5AT18AG	ATTTTGGAACGGAGGGAGTACTT	23	LT934124.1	-	288334023	288334125	taatactccctccgttccaaaatacatgactcaactttgtactaaattcagtacaaagttagtacaaagttgggtcatctATTTTGGAACGGAGGGAGTACTT	3'	Group 2	0	0	0	13.2405	0	0	0	0	Medium
679	713	bdi-MIR5180b-p5_1ss16TG	TCCAAAATAAGTGTCGCAGTT	21	LT934112.1	-	364727180	364727284	gtcgtactccctctgaTCCAAAATAAGTGTCGCAGTTttcaactaagtttgaactaaatttagttcaaaaccgcgtcacttattttggatcggagggagtactat	5'	Group 2	4.47449	9.40535	0	0	0	5.85011	4.30915	3.8964	Low
680	714	bdi-MIR5180b-p3_2ss3AG18TG	TTGTTTTGGATCGGAGGGAGT	21	LT934113.1	+	748123259	748123364	ttctatactctatctgattcaaaaagtattatggctttagttcatctttaattcaaatttgaactaaatgcacgacattTTGTTTTGGATCGGAGGGAGTatattt	3'	Group 2	9.84387	0	14.464	6.11102	5.38789	0	5.02734	0	Medium
681	715	bdi-MIR5180a-p3_2ss20TG21AG	ACTTATTTTGGATCAGAGGGG	21	LT934119.1	+	175751992	175752106	atatagtattactccctccaatccataataagtgtcgcagttttgaactaaggttgaactaaccttagttcaaaactgcgacACTTATTTTGGATCAGAGGGGaaacaactaaga	3'	Group 2	16.1082	7.83779	6.57453	6.11102	9.69821	4.87509	12.9275	6.494	Medium
682	716	bdi-MIR5180b-p3	GACACTTATTTTGGATCGGAG	21	LT934119.1	+	405887575	405887683	tcatgtttatatatactccctctgatcgaaaataagtttcgtggttttagtacaaatttgaactaaaaccacGACACTTATTTTGGATCGGAGggagtagtattcaatt	3'	Group 2	0	0	0	5.09251	0	0	3.59096	0	Low
683	717	bdi-MIR5180b-p5_1ss11AG	TCCGATCCAAGATAAGTGTCT	21	LT934122.1	-	171126093	171126186	ctaccTCCGATCCAAGATAAGTGTCTcggctttgaactaaggttagttcaaaaactagctcaaagttgcgacacttattttggataggagggag	5'	Group 2	0	0	7.88943	0	0	5.85011	4.30915	3.8964	Low
684	718	bdi-MIR5180b-p3_1ss15TA	TTTTGGATCGGAGGAAGTATT	21	LT934123.1	+	606713610	606713684	ttcatgctgcctccgatccataataagtgtcgcagttttgagctaacccttaTTTTGGATCGGAGGAAGTATTat	3'	Group 2	13.4235	0	0	7.12952	15.0861	12.6752	18.673	15.5856	Medium
685	719	bdi-MIR5180b-p3_1ss17TG	TATTTTGGATCGGAGGGAGTA	21	LT934123.1	-	327361950	327362082	ttttgaacaccttgttggtaataagtactccctccggtccaaaataagtgtcgcagttttgaactaaggttcaaaaccgcgacactTATTTTGGATCGGAGGGAGTActtattaccaacaaggtgtctcgttt	3'	Group 2	0	0	0	0	0	6.82512	7.18192	3.247	Low
686	720	bdi-MIR5180b-p3_2ss9TA21TC	ATTTTGGAACGGAGGTAGTAC	21	LT934123.1	-	341043481	341043616	tacgtactccctccgttccacaatacatgacttccatttgtcaaaatatagatgtatctagacatgttttagtatataggtacatccatttttgaacaaatggaagtcaagtATTTTGGAACGGAGGTAGTACtat	3'	Group 2	16.1082	0	0	7.12952	12.9309	13.6502	5.74553	4.5458	Medium
687	721	bdi-MIR5180b-p3_2ss19GT20TG	ACTTATTTTGGATCGGAGTGA	21	LT934124.1	+	217872052	217872143	aaatactccctctgatccaaaataagtgtcgtggttttagtgcaaatttgaattaaaaccatgacACTTATTTTGGATCGGAGTGAgtacca	3'	Group 2	6.26428	0	0	8.14802	0	0	7.90011	3.8964	Low
688	722	ata-miR5181-3p_R+3_1ss14CA	CACTTATTTTGGAACGGAGGGAGT	24	LT934112.1	+	338189185	338189289	ttagctgcctctattccaaaataagtgtcaactttagtagtagtacaactttgtactaaagtttgcacaaagttgagaCACTTATTTTGGAACGGAGGGAGTaca	3'	Group 2	13.4235	28.216	10.5192	9.16652	15.0861	14.6253	14.3638	21.4302	Medium
689	723	ata-miR5181-3p_L-1R+1_1ss14CA	ACTTATTTTGGAACGGAGGGA	21	LT934114.1	+	389272581	389272692	ctagtagttactccctccgtcccgaaataagtgactcaactttgtactaattgtagtacaaagttagtacaaagttgagtcACTTATTTTGGAACGGAGGGAgtattataat	3'	Group 2	17.8979	21.9458	14.464	14.259	12.9309	9.75018	14.3638	16.8844	Medium
690	724	ata-miR5181-3p_R+3_1ss14CT	CACTTATTTTGGATCGGAGGGAGT	24	LT934117.1	+	602533317	602533390	tcatactccctccgatccaaaataactgtttgaactaaaaccacgaCACTTATTTTGGATCGGAGGGAGTagtt	3'	Group 2	12.5286	0	0	7.12952	0	0	12.9275	7.1434	Medium
691	725	ata-miR5181-3p_L+1R-1_1ss15CA	ACACTTATTTTGGAACGGAGG	21	LT934118.1	-	57642196	57642300	ttagctgcctctgttccaaaataagtgtcaactttagtagtagtacaacattgtactaaagttttcacaaagttgagACACTTATTTTGGAACGGAGGgagtaca	3'	Group 2	0	0	0	7.12952	5.38789	0	0	6.494	Low
692	726	ata-miR5181-3p_L-1R+1_1ss14CT	ACTTATTTTGGATCGGAGGGA	21	LT934121.1	-	381470250	381470330	ctacctccgatccataaatatgtcgcagttttgaactaaacccagttcaaaattgtgacACTTATTTTGGATCGGAGGGAg	3'	Group 2	23.2673	12.5405	11.8341	10.185	12.9309	13.6502	18.673	7.7928	Medium
693	727	bdi-miR5181d_1ss13CT	ACTTATTATGGATCGGAGGGA	21	LT934124.1	+	427349932	427350030	catctccctcctatccaaaataagtgtcgcggttttgaactaaagttagttcaaccttagttcaaagttgtgacACTTATTATGGATCGGAGGGAgtgt	3'	Group 2	7.15918	0	0	5.09251	0	0	0	3.247	Low
694	728	ata-MIR5181-p5_2ss22CG24CT	AGTGTCGCAGTTTTGAACTAAGGT	24	LT934124.1	+	488231497	488231599	tactactccctccgattcaaaataAGTGTCGCAGTTTTGAACTAAGGTtagttcaacctcagttcaacacttcgacatgtactatggttcggagggagtatct	5'	Group 2	0	0	0	0	0	4.87509	4.30915	0	Low
695	729	bdi-MIR5182-p3_2ss9GA18GT	ATTTTGTTAGTTAAATTTATGATC	24	LT934121.1	+	517439031	517439181	caaattttgactaaagatttagctaacaaaatgttaatgcatgtcaacaaaaattatatcgttggattcatattagaacatagttttcaatgatatagttttcggtgacatgcatgaacATTTTGTTAGTTAAATTTATGATCaaaatatg	3'	Group 2	9.84387	0	0	0	0	4.87509	3.59096	3.247	Low
696	730	bdi-miR5200a-3p_L+1	CTGTAGATACTCCCTAAGGCTT	22	LT934123.1	-	70163362	70163512	aaagacaagatgtacacagaaagctttaagcactaattaagccttagtgaatatctacactagtaagtttttcttcatgttggaaatgcttagcaCTGTAGATACTCCCTAAGGCTTgggtggtattgcgttgtgtggccacttgatcaac	3'	Group 2	4.47449	0	0	6.11102	0	0	0	6.494	Low
697	731	sbi-MIR5566-p3	AGAACAGCGGGGAGGTGCTGC	21	LT934115.1	-	676741561	676741757	tagattgggttcgttttcccatatgctttgctccggatccgacgcatatatttcgtcagtgcctcccctgttgttctctgggtacacatcctctctgtttattgcagagacatgtatcaggAGAACAGCGGGGAGGTGCTGCcgaaattttgcgtcggatccggagcatagcatgggaaaatgaacccaatctacac	3'	Group 2	0	0	0	0	0	0	5.02734	7.7928	Low
698	732	sbi-MIR5566-p3_1ss7GA	AGAACAACGGGGAGGTGCTGC	21	LT934122.1	+	504994801	504994997	tgtgtagattgagtacgtgctagatgctctaccctattccgagacaaaatttcggcagcacctccccgctgttctccagatacacgtctcgacaaaaaaccgagagaatgtgcatacgaAGAACAACGGGGAGGTGCTGCcaaaattttgtctcggaatggactaaagcattgagaacgtacacaatatacacatca	3'	Group 2	6.26428	0	0	0	0	0	0	3.247	Low
699	733	sbi-MIR5568g-p5_2ss9TA17TC	ATTCCAAAATATAAGACGTTT	21	LT934114.1	+	736417456	736417535	tactacctccATTCCAAAATATAAGACGTTTtggtaggctggcctaccaaaatgtcttatattttggaatggaggtactc	5'	Group 2	0	0	0	0	0	4.87509	0	3.8964	Low
700	734	sbi-MIR5568c-p3_1ss2GT	ATTTTGGAACGGAGGGAGTAC	21	LT934120.1	-	27260576	27260709	ttttactccctccgttgcacaatacatgccttctatttgtcaaaatatatatgtatctagacatgttttagtatataggtacatccatttttggacaaatggaagtcaagtATTTTGGAACGGAGGGAGTACat	3'	Group 2	8.05408	0	7.88943	11.2035	6.46547	0	5.02734	0	Medium
701	735	hvu-miR6197_2ss3TC21GC	TCCGTTCCTAAATGTAAGACC	21	LT934121.1	+	415775640	415775781	TCCGTTCCTAAATGTAAGACCttttaggattccactacagactacatacggagcaaaatgagtgaatctacgctctaaagtgcgtctatatacatccgtatgtagttcatagtggaatctctaaaaggtcttatacttagga	5'	Group 2	8.94897	7.83779	7.88943	5.09251	0	5.85011	5.74553	11.6892	Medium
702	736	tae-miR6201	TGACCCTGAGGCACTCATACCG	22	LT934122.1	+	687617291	687617436	tccttccggccaccggcgttTGACCCTGAGGCACTCATACCGccagctggtttagaatgccagcccgtatatatgagtgcctcacgtagcgtttagaatgctagcggtacgagtgtctcaaggtcaaactccggtgatcagaaaaa	5'	Group 2	0	0	0	0	68.965	38.0257	40.2187	83.1232	Medium
703	737	sbi-MIR6232a-p3_2ss6TC22CG	TAATTCGGAACGGAGGGAGTAGT	23	LT934111.1	-	309654221	309654331	gtgtactccctccgttccaaattactcgtcgcagaaatggatgtatctagaactaaaatacatcgatacatccatacctgcgacaagTAATTCGGAACGGAGGGAGTAGTt	3'	Group 2	6.26428	0	6.57453	0	5.38789	0	0	3.247	Low
704	738	sbi-MIR6232a-p3_2ss7TC23CG	ATAATTCGGAACGGAGGGAGTAGT	24	LT934115.1	+	15811884	15811998	ccttcttttctatggcatatactccctccgttccgaattattagatacctccgtatctagacaaatctaagacaaATAATTCGGAACGGAGGGAGTAGTagccagttgaggacaa	3'	Group 2	0	0	0	0	0	0	4.30915	5.1952	Low
705	739	sbi-MIR6232a-p3_2ss1AT21TG	TTTTGGAACGGAGGGAGTACG	21	LT934115.1	+	108002781	108002897	tacgatattagctgatctactccctccgttccaaaatagatgacccaactttgtactaacttggtacaaagttgggccatctaTTTTGGAACGGAGGGAGTACGtgttaaaatcaag	3'	Group 2	0	0	10.5192	5.09251	0	0	3.59096	4.5458	Medium
706	740	sbi-MIR6232a-p3_2ss1AG23CG	GTAATTTGGAACGGAGGGAGTAGT	24	LT934115.1	-	84376196	84376313	ctcgctctctccctccgttccgaattacttgttgcaggtatggatgtatctagatgtattttagttctagatacatccatttcttcgatgaGTAATTTGGAACGGAGGGAGTAGTtga	3'	Group 2	0	7.83779	0	0	0	0	4.30915	5.1952	Low
707	741	sbi-MIR6232a-p3_2ss3AT23TA	TATTTTGGAACGGAGGGAGTACA	23	LT934116.1	+	777044173	777044247	atatactccctccgttccaaaatagatgactcaactttgtactaaaggatcTATTTTGGAACGGAGGGAGTACAc	3'	Group 2	0	0	0	5.09251	7.54305	0	0	0	Low
708	742	sbi-MIR6232a-p3_1ss2AT	ATTTTGGAACGGAGGGAGTACT	22	LT934116.1	-	29111935	29112060	gttgatttctgctaaatactccctccgtcccaaaataaatgtcttgagcttagtacaaattgtattagagttagtacaaagttaagacacttATTTTGGAACGGAGGGAGTACTtagtttgtcgca	3'	Group 2	0	0	0	9.16652	0	5.85011	0	0	Low
709	743	sbi-MIR6232a-p3_1ss3AT	TATTTTGGAACGGAGGGAGTACT	23	LT934119.1	+	622520475	622520573	tattactccctccgttccaaaatagatgatccaactttgtactaaagttagaagttagtacaaagttgagtcatcTATTTTGGAACGGAGGGAGTACTa	3'	Group 2	8.94897	10.9729	10.5192	10.185	10.7758	8.77516	11.4911	7.1434	Medium
710	744	sbi-MIR6232a-p3_1ss5TC	AATTCGGAACGGAGGGAGTAC	21	LT934119.1	-	511501527	511501639	aactactccctccgttccaaattactcgtcgcagaaatggatgtatctagaactaaaatacatctagatacatccatacctgcgacaagtAATTCGGAACGGAGGGAGTACta	3'	Group 2	0	0	0	0	0	4.87509	0	6.494	Low
711	745	sbi-MIR6232a-p3_2ss3AT24AT	TATTTTGGAACGGAGGGAGTACTT	24	LT934122.1	+	48407370	48407472	aattactccctccgttccaaaatagacgactcaactttgtactaactttaatataaagttagtacaaagttgagtcgtcTATTTTGGAACGGAGGGAGTACTT	3'	Group 2	19.6877	7.83779	6.57453	15.2775	11.8534	7.80014	7.18192	5.1952	Medium
712	746	bdi-MIR7775-p5_1ss12AT	TAAACCGGTTTTTTCTGAAGCACC	24	LT934114.1	-	23905473	23905652	gtacaatgagaggtgcttagagagatgcttagaaaagTAAACCGGTTTTTTCTGAAGCACCggtgccaatttctacaagagaaacgcttagttaagcatctatcctatacaaataagcaccggtgcttaagaaaagcctgatttatttctctaaacacctcccctaagcacctcccattg	5'	Group 2	0	0	0	7.12952	5.38789	5.85011	0	5.8446	Low
713	747	bdi-miR9493_L-4R+1_1ss12AG	ATTATGAGACGAAGGGAGTAC	21	LT934120.1	-	626287114	626287203	agctactcctccgtcccataatatcagacgctttttgacactagtatagtgtcaaaaaacgtcttacATTATGAGACGAAGGGAGTACca	3'	Group 2	0	0	0	0	0	0	3.59096	3.247	Low
714	748	tae-MIR9652-p5_2ss3CT18TC	ACTTGTTTGTCATTAAGCTTCT	22	LT934114.1	+	719767144	719767284	gcagcctctatcaagatttgtttgccACTTGTTTGTCATTAAGCTTCTgagtctctttgccatcctatagcggtgaaaggtcaaagttactctgaagcttaatgcgaacatgtgaccaatgcattttggaccggaggcgtc	5'	Group 2	28.6367	31.3512	40.7621	29.5366	46.3359	0	30.1641	29.223	Medium
715	749	tae-MIR9657c-p5_2ss10AC18TC	TCGCCGGAGCAGCATGTCGTG	21	LT934119.1	-	15587068	15587175	ccggccatggcggcgcagcggctgcgcTCGCCGGAGCAGCATGTCGTGgacgacgtccggcgtgctccttcgtcgagtgtggctgctagcgtccgcatacatggcgcg	5'	Group 2	5.36938	10.9729	11.8341	11.2035	9.69821	4.87509	10.0547	12.3386	Medium
716	750	tae-MIR9668-p3_1ss15TC_1	AATGACAAGTATTTCCGGACG	21	LT934111.1	+	424571866	424571996	atctactctctctgttcgaaaatacttgtcatcaaaatggataaaaaaatatatctagaactaatatacatctagatacatcttcttttattcattttAATGACAAGTATTTCCGGACGgactgagtacct	3'	Group 2	0	0	7.88943	6.11102	6.46547	6.82512	0	0	Low
717	751	tae-MIR9668-p3_2ss10TA23AG	CAAGTATTTACGGACGGAGGGAGT	24	LT934111.1	+	579389626	579389748	tagtactccctccgtccggaaatacttgtactaaaaatggttgaaaatggatgtatctattactaaaataagtctagatacaaccatttctaggaCAAGTATTTACGGACGGAGGGAGTagtt	3'	Group 2	9.84387	10.9729	6.57453	15.2775	15.0861	5.85011	12.2093	7.7928	Medium
718	752	tae-MIR9668-p3_2ss1AG22GA	GATGACAAGTATTTTCGGACGAAG	24	LT934111.1	-	73618971	73619106	tgtagtactccctccgttcggaaatacttgtcatcaaaatgaataaaaggggatgtatctaaatgtatattagttctagatacatcttttttatccattttGATGACAAGTATTTTCGGACGAAGggagtacttgc	3'	Group 2	8.05408	0	7.88943	0	0	0	6.46373	3.247	Low
719	753	tae-MIR9668-p3_1ss16GA	AAGTATTTTCGGACGAAGGGA	21	LT934111.1	-	90274440	90274572	aaatactccctccgtccggaaatacttctcatcaaaatggataaaaggaaatgtatctagacatattttagttttagatacatctctttttatccattttgatgacAAGTATTTTCGGACGAAGGGAgtagaa	3'	Group 2	0	9.40535	0	0	0	4.87509	0	0	Low
720	754	tae-MIR9668-p3_1ss8AT	GACAAGTTTTTTCGGACGGAGGGA	24	LT934111.1	-	205511305	205511428	acctactccctccgtccgaaaaagcttgtccctaaaatggatgtatctagcaccaagttagtgctagatacatccatttgaggaacaagcttggGACAAGTTTTTTCGGACGGAGGGAgtacta	3'	Group 2	15.2133	18.8107	9.20434	18.333	5.38789	19.5004	22.9821	25.3266	Medium
721	755	tae-MIR9668-p3_2ss2GA21AG	AATATTTTCGGACGGAGGGAGTA	23	LT934111.1	-	490208922	490209060	tgaatactactccctccgtccgaaaatacttgtcatcaaaatggataaagagacgtatctagaactaaaatacatctagatacatcccattttatttattttgatgacaAATATTTTCGGACGGAGGGAGTAttatatt	3'	Group 2	0	0	0	8.14802	5.38789	0	6.46373	4.5458	Low
722	756	tae-MIR9668-p3_1ss8GA	ATGACAAATATTTTCGGACGGAGG	24	LT934111.1	-	548344662	548344821	acctagcactaattaatactccctccgtccggaaatacttgttattaaaatggataaaagaagatgtatctagatgtatttagttttagatacatcttttttttgttcattttaATGACAAATATTTTCGGACGGAGGgagtactaagggagtactacct	3'	Group 2	6.26428	0	0	5.09251	0	0	0	0	Low
723	757	tae-MIR9668-p3_1ss14GA_1	ACAAGTATTTTCGAACGGAGGGA	23	LT934111.1	-	565187118	565187265	aaattgatgttactccctccgtccgaaaatatttgtcatcaaaatagacaaaaaaagatgtatctaaaactaaaatacatctagatacatcttcttttattcattttgatgACAAGTATTTTCGAACGGAGGGAgtattaatcaaggg	3'	Group 2	0	0	0	0	0	0	5.02734	4.5458	Low
724	758	tae-MIR9668-p3_2ss6AT23AG	CAAGTTTTTTCGGACGGAGGGAGT	24	LT934112.1	+	30141793	30141916	atgtactccctccgtctgaaaaagtttgtccctcaaatggatgtatcttgcaccaacttagtgctagatacatccattcgagggacaagattgagaCAAGTTTTTTCGGACGGAGGGAGTagtc	3'	Group 2	59.9581	34.4863	60.4856	46.8511	40.948	40.9507	68.2282	50.0038	Medium
725	759	tae-miR9668-5p_2ss1CT17TC	TCAATGACAAGTATTTCCGGA	21	LT934112.1	+	537512600	537512722	aaatactccctccgtccagaaatacttgtcgcataaatggatgaaaatggatgtatctagagttaaaatacatctagatagattcattTCAATGACAAGTATTTCCGGAcggagggagtagaa	3'	Group 2	11.6337	54.8645	35.5024	47.8696	30.1722	16.5753	20.1094	57.7966	Medium
726	760	tae-MIR9668-p3_2ss1CG23AG	GAAGTATTTTCGGACGGAGGGAGT	24	LT934112.1	+	549752186	549752342	actttatttcttgtttgaaccaagtactccctccgtccagaattacttgttatcaaaatggatgtgtctagaactagaatacatctagatacatccatttcaagaaGAAGTATTTTCGGACGGAGGGAGTacaagattcgactccatgaagtagcat	3'	Group 2	0	0	0	5.09251	6.46547	0	3.59096	3.247	Low
727	761	tae-MIR9668-p3_2ss20AG24AT	GTATTTTCGGACGGAGGGAGTACT	24	LT934112.1	+	626619212	626619332	acctattccctccgtccggaaatacttgtcatcaaaataaataaataaaagacgtatataaaactaaacattattttttatccattttgatgacaaGTATTTTCGGACGGAGGGAGTACTa	3'	Group 2	9.84387	7.83779	7.88943	9.16652	6.46547	0	9.33649	5.8446	Low
728	762	tae-MIR9668-p3_2ss1AG24GA	GATGACAAGTATTTTCGGACGGAA	24	LT934112.1	-	225435601	225435735	ttagtactccctccgtccggaaatacttgtcatcaaaatgaataaaatgggatgtatctagacgtattttagtttgagatacatatatttttatccattttGATGACAAGTATTTTCGGACGGAAggagtacgtt	3'	Group 2	5.36938	0	0	6.11102	0	0	3.59096	0	Low
729	763	tae-MIR9668-p3_2ss21AG24CT	AGTATTTTCGGACGGAGGGAGTAT	24	LT934112.1	-	285099656	285099780	ttcgtactccctccgtccggaaatactcgtcggagaaatgcataaaagtggatgtatctaaaattaaaatacgtctagatacatccattcctccgacaAGTATTTTCGGACGGAGGGAGTATttt	3'	Group 2	12.5286	18.8107	0	7.12952	0	7.80014	13.6456	10.3904	Medium
730	764	tae-MIR9668-p3_2ss19AG23AT	TATTTTCGGACGGAGGGAGTACT	23	LT934112.1	-	301665757	301665898	atagtatgtactccttccgtccgaaaatacttatcatcaaaatggataaaaagggatatatctagacgtattttaattctagatacatctacttttatccattttgatgacagaTATTTTCGGACGGAGGGAGTACTgcata	3'	Group 2	12.5286	10.9729	14.464	13.2405	10.7758	18.5253	19.3912	5.1952	Medium
731	765	tae-MIR9668-p3_2ss19GA22AG_2	AAGTATTTTCGGACGGAGAGAGTA	24	LT934112.1	-	363321723	363321858	ctatatactccctccgccggaaatacttgtcatcaaaatggataaaagggaatgtatctatacttattttagttctagatacatctctttttatccattttgatgacAAGTATTTTCGGACGGAGAGAGTAtatgt	3'	Group 2	6.26428	9.40535	9.20434	12.222	5.38789	11.7002	9.33649	4.5458	Medium
732	766	tae-MIR9668-p3_2ss1CT23AG	TAAGTATTTTCGGACGGAGGGAGT	24	LT934112.1	-	448632296	448632408	taatactccctccatctggacttacttgtcatcaaaatggatgtgtctagaactaaaatacatctagatacatccatttcaatgaTAAGTATTTTCGGACGGAGGGAGTagta	3'	Group 2	17.0031	21.9458	11.8341	19.3515	15.0861	16.5753	21.5458	22.0796	Medium
733	767	tae-MIR9668-p3_2ss14CT22AG_2	AAGTATTTTCGGATGGAGGGAGTA	24	LT934112.1	-	572309843	572309980	gacaaatactccctccgtccgaaatacttgtcatcaaaatggataaaaggaaatgtatctagacgtattttagttttagatacatttatttttatccattttgatgacAAGTATTTTCGGATGGAGGGAGTAtttagg	3'	Group 2	20.5826	15.6756	15.7789	25.4626	19.3964	17.5503	11.4911	13.6374	Medium
734	768	tae-MIR9668-p3_2ss19AG24AT	TATTTTCGGACGGAGGGAGTACAT	24	LT934112.1	-	620601048	620601197	tgggcatgtctttcaaatactccctccgtccggaaatacttatcatcaaaatggatgaaaatagatgtatctacaactaaaatacatctaaatacatccatttcaatgacaagTATTTTCGGACGGAGGGAGTACATtagatcttgcttt	3'	Group 2	11.6337	0	0	0	0	4.87509	4.30915	5.1952	Medium
735	769	tae-MIR9668-p3_1ss9TA	GACAAGTAATTTCGGACGGAGGGA	24	LT934113.1	+	389982882	389983010	gtcgaatcttgtactccctccatccgaaaatacttgtcattgaaatggatgtatctagatgtattttagttctagacacatccattttgatGACAAGTAATTTCGGACGGAGGGAgtacttggttcaaa	3'	Group 2	7.15918	0	9.20434	13.2405	8.62063	0	5.74553	8.4422	Medium
736	770	tae-MIR9668-p3_2ss13TC24GA	TGACAAGTATTTCCGGACGGAGGA	24	LT934113.1	+	687577502	687577676	ttgtgttcattagtatctactccttccgtctgaaaatacttgtcatcagaatggataaaaagggatgtatctagaactaaaatacatctagatacatccctttttgtttattttgaTGACAAGTATTTCCGGACGGAGGAaatattaagtaagtagctaatactgatgagcaatt	3'	Group 2	0	0	0	5.09251	0	0	0	4.5458	Low
737	771	tae-MIR9668-p3_1ss13GA	ACAAGTATTTTCAGACGGAGG	21	LT934113.1	-	496810374	496810506	aactactccctctgtccggaaatagttgtcatcaaaatgaataaaaggggatgtatctagatgtattttagttctagatacatccctttttatccattttgatgACAAGTATTTTCAGACGGAGGgagtacat	3'	Group 2	0	0	0	0	6.46547	0	0	3.247	Low
738	772	tae-MIR9668-p3_2ss12GA23AG	CAAGTATTTTCAGACGGAGGGAGT	24	LT934113.1	-	736980608	736980740	atgtactacctccgtccgaaaatacttatcattaaaaagaataaaaaaggaagtatctagatctaattaagttttagatacatctctttttacctattttaatgaCAAGTATTTTCAGACGGAGGGAGTaata	3'	Group 2	42.0602	31.3512	27.613	36.6661	32.3274	4.87509	31.6004	25.976	Medium
739	773	tae-MIR9668-p3_2ss21AG25AT	AGTATTTTCGGACGGAGGGAGTACT	25	LT934114.1	+	14306518	14306658	aagctagatactccctccgtcctaaaatacttgtcatcacaatggataaaaatgaatgtatctagaactaaatatgtctagatacatccccttttattcattttgatgacaAGTATTTTCGGACGGAGGGAGTACTagaaa	3'	Group 2	0	0	0	6.11102	0	0	5.74553	3.247	Low
740	774	tae-MIR9668-p3_2ss7TA23AG	CAAGTAATTTCGGACGGAGGGAGT	24	LT934114.1	+	26357749	26357882	ataatttgtactccctccgtccgaaattacttgtcgcggaaatggacagaaatgaatgtatttagaactaaaatacatctagatacatccagtcctgagaCAAGTAATTTCGGACGGAGGGAGTagtaaatagc	3'	Group 2	27.7418	17.2431	6.57453	6.11102	25.8619	5.85011	19.3912	12.3386	Medium
741	775	tae-MIR9668-p3_2ss13TC20GA	TGACAAGTATTTCCGGACGAA	21	LT934114.1	+	74076323	74076455	ttctactccctccgtctgaaaatacttgtcatcaaaatggataaaaagaggtgtatgtaaaactaaaatacgtctagatacatttccttttatccattttgaTGACAAGTATTTCCGGACGAAgggagtattt	3'	Group 2	22.3724	61.1347	18.4087	42.7771	21.5516	41.9258	17.2366	34.4182	Medium
742	776	tae-MIR9668-p3_2ss10TG23AG	CAAGTATTTGCGGACGGAGGGAGT	24	LT934114.1	+	191018821	191018953	ttctactccctccgtccgaaaatacttgtcatcaaaatggataaaaagagatgtatctaaaactaaaatacgtctagatacatttccttttatccattttgatgaCAAGTATTTGCGGACGGAGGGAGTattt	3'	Group 2	8.94897	15.6756	9.20434	5.09251	10.7758	0	5.02734	8.4422	Medium
743	777	tae-MIR9668-p3_2ss12GA22AG_2	AAGTATTTTCGAACGGAGGGAGTA	24	LT934114.1	+	242903332	242903464	agatactccctccgtccggaaatagttgtcatcaaaatggataaaagaggatgtatctagatatattttagttctagatacatcttcttttatccattttgatgacAAGTATTTTCGAACGGAGGGAGTAaca	3'	Group 2	0	0	0	9.16652	0	4.87509	6.46373	7.1434	Low
744	778	tae-MIR9668-p3_1ss7TA	CAAGTAATTTCGGACGGAGGG	21	LT934114.1	+	317512998	317513126	gtcgaatcttgtactccctccgttcgaaaatacttgtcattgaaatggatgtatctagatgtattttagttctagacacatccattttgatgaCAAGTAATTTCGGACGGAGGGagtacttggttcaaa	3'	Group 2	23.2673	0	0	0	15.0861	4.87509	26.5731	5.8446	Medium
745	779	tae-MIR9668-p3_2ss8AT21GA	GACAAGTTTTTTCGGACGGAAGGA	24	LT934114.1	+	446081616	446081726	catactcccttcgttcgaaagagcttgtccctcaaatggatgtatctagcactaacttggtgttagatatatccatttgaggGACAAGTTTTTTCGGACGGAAGGAgtatt	3'	Group 2	0	0	0	0	0	8.77516	4.30915	5.1952	Low
746	780	tae-MIR9668-p3_2ss14TC21GA_1	ATGACAAGTATTTCCGGACGA	21	LT934114.1	+	653562270	653562416	agacaatgagacgtactccttctgtccgaaaatacttatcattaaaatgaataaaaaggaatatatctagaactaaaatctagatacatccctttttatttattttgATGACAAGTATTTCCGGACGAagggagtacgtatttgctt	3'	Group 2	9.84387	23.5134	11.8341	22.4071	5.38789	27.3005	10.0547	18.1832	Medium
747	781	tae-MIR9668-p3_2ss12GA22AG_1	AAGTATTTTCGAACGGAGGGAGT	23	LT934114.1	+	741057209	741057343	tgatcacttatactccctccgtccggaaatacttgtcggataaatgcataaatatggatgtatgtaaaactaaaatacatctagatatatctattccttcgacAAGTATTTTCGAACGGAGGGAGTacttgattt	3'	Group 2	0	0	0	9.16652	0	4.87509	6.46373	7.1434	Low
748	782	tae-MIR9668-p3_2ss3GA22AG_1	AAATATTTTCGGACGGAGGGAGT	23	LT934114.1	-	347078603	347078766	aactccatagatttgtactactcccttcgtccggaaatacttgtcatcaaaataaataaaaaaggatgtatctagatgtattttagttctagatacatccttttttgtccattttgatgacAAATATTTTCGGACGGAGGGAGTacttgctacccttggaggaa	3'	Group 2	10.7388	12.5405	0	0	5.38789	5.85011	13.6456	9.0916	Medium
749	783	tae-miR9668-5p_L-1R+4_1ss2CT	TAATGACAAGTATTTTCGGACAGA	24	LT934114.1	-	476599557	476599710	gacatgtgcgatgtactccctccgtccggaaatatttgtcatcaaaatggataaacatgtgtgtatctagacgtattttagttctagatacatctattcttatccatttTAATGACAAGTATTTTCGGACAGAggtagtagggtgcaacatacc	3'	Group 2	5.36938	7.83779	0	0	0	6.82512	5.02734	0	Low
750	784	tae-MIR9668-p3_1ss14TC_1	ATGACAAGTATTTCCGGACGG	21	LT934114.1	-	492644389	492644511	aagtactccctccgtccggaaatatttgtcatcaaaatggatgaaaatggatgtatctaaaactaaaatacatctagatacatccatttcaATGACAAGTATTTCCGGACGGagggagtaata	3'	Group 2	24.1622	37.6214	26.2981	47.8696	30.1722	35.1006	34.4732	28.5736	Medium
751	785	tae-MIR9668-p3_1ss7GT	TGACAATTATTTTCGGACGGA	21	LT934114.1	-	567978973	567979129	actttatttcttgtttgaaccaagtactccctccgtccggaattacttgtcatcaaaatggatgtgtctagaactaaaatacatctagatacatccatttcaaTGACAATTATTTTCGGACGGAtggagtacaagattcgactccatgaagtagctt	3'	Group 2	0	0	0	0	0	7.80014	7.18192	5.1952	Low
752	786	tae-MIR9668-p3_2ss1CA23AG	AAAGTATTTTCGGACGGAGGGAGT	24	LT934114.1	-	659319781	659319950	aaagtaatcttcatgacaaaccactaggatgtactccctccgtccgaaaatacttgtcctaaaaatgaataaaatggatgtatctataaagtaagtctagatacaaccatttctaggaAAAGTATTTTCGGACGGAGGGAGTacatactttcggacggagggagtacaat	3'	Group 2	4.47449	0	0	5.09251	0	0	0	3.8964	Low
753	787	tae-MIR9668-p3_1ss1GA	AACAAGTATTTTCGGACGGAGGGA	24	LT934114.1	-	718302886	718302950	tattactccctccgtccgaaaatacttgtcatcaaAACAAGTATTTTCGGACGGAGGGAgtatgt	3'	Group 2	13.4235	0	0	0	5.38789	11.7002	11.4911	11.0398	Medium
754	788	tae-MIR9668-p3_1ss13TC_1	ATGACAAGTATTCTCGGACGG	21	LT934114.1	-	753246773	753246895	ctccctccatccggaaatacttgtcttcaaactgaataaaaggggatgtatctagatgtattttagttctaaatacatctctttttatctattttgATGACAAGTATTCTCGGACGGaggaaa	3'	Group 2	6.26428	0	0	0	0	0	0	4.5458	Low
755	789	tae-MIR9668-p3_2ss18GA22AG_2	AAGTATTTTCGGACGGAAGGAGTA	24	LT934114.1	-	781409052	781409211	tctctctgctctgcattactccctccgtccgaaaacacttgtcaccaaaatgaataaaaaaatatgtattctagaactaatatacatctggatacgtccccttctattcattttgatgacAAGTATTTTCGGACGGAAGGAGTAccaattagtatagtcc	3'	Group 2	0	0	0	0	0	0	3.59096	4.5458	Low
756	790	tae-MIR9668-p3_1ss6GA	GACAAATATTTTCGGACGGAGGGA	24	LT934115.1	+	57920017	57920143	tcaagtacttccttagtccggaaatacttgtccgaggaatgaatgtatctaaatatattttagttctagatacatccacttgtatccatttctacGACAAATATTTTCGGACGGAGGGAgtactaga	3'	Group 2	42.0602	42.3241	24.9832	35.6476	24.7843	30.2255	42.3733	32.47	Medium
757	791	tae-MIR9668-p3_2ss4AT21AG	AGTTTTTTCGGACGGAGGGAGTA	23	LT934115.1	+	85078269	85078392	tgatactcccttcgtccggaaaagcttgtcccaagtttgttccttaaatgaatgtatctagcaccaagttgatactagatacatctatttgagggacaAGTTTTTTCGGACGGAGGGAGTAgtt	3'	Group 2	6.26428	0	0	0	5.38789	0	9.33649	4.5458	Low
758	792	tae-MIR9668-p3_2ss22AG23AG	CAAGTATTTTCGGACGGAGGGGGT	24	LT934115.1	+	135022757	135022889	aaatactccctccgtccgaaaatacttgtcatcaaaatggataaaaggaaatgtatctagccgtaatttagttttagatacatctctttttatccattttgatgaCAAGTATTTTCGGACGGAGGGGGTagaa	3'	Group 2	11.6337	7.83779	6.57453	0	0	0	5.02734	0	Medium
759	793	tae-MIR9668-p3_1ss5CT	ATGATAAGTATTTTCGGACGGAGG	24	LT934115.1	+	461483489	461483621	aaatactccctccgtcaggaaatacttgtcatcaaaatggataaaaggaaatgtatctagacgtattttagttttagatacatctctttttatccattttgATGATAAGTATTTTCGGACGGAGGgagtagaa	3'	Group 2	0	0	0	6.11102	8.62063	0	0	0	Low
760	794	tae-MIR9668-p3_1ss7AT	ACAAGTTTTTTCGGACGGAGG	21	LT934115.1	+	487665786	487665917	aaaatagtactccctccgtccaaaaaaacttgtccctcaaatggatgtatctggcaccaagttagtgttagatacattcatttgagggacaagcctgggACAAGTTTTTTCGGACGGAGGgagtactatctg	3'	Group 2	6.26428	0	6.57453	8.14802	0	9.75018	5.02734	7.7928	Low
761	795	tae-MIR9668-p3_2ss21GA23AG	CAAGTATTTTCGGACGGAGGAAGT	24	LT934115.1	+	524061376	524061498	aagtactccttccgtccggaaatacttgtcagataaatggatgtatctagatatattttaattctaggtacatccatttttatccatttctccgaCAAGTATTTTCGGACGGAGGAAGTaaca	3'	Group 2	25.0571	32.9187	19.7236	17.3145	24.7843	19.5004	38.0642	15.5856	Medium
762	796	tae-MIR9668-p3_1ss16CT	ACAAGTATTTTCGGATGGAGG	21	LT934115.1	+	536389964	536390098	caaatactccctccgtctagaaatacttgtcatcaaaatggataaaaggaaatgtatctagatgtattttagttttagatacatctctttttatccattttgatgACAAGTATTTTCGGATGGAGGgagtataaa	3'	Group 2	5.36938	7.83779	0	0	0	0	0	4.5458	Low
763	797	tae-MIR9668-p3_2ss6GA19GA	GACAAATATTTTCGGACGAAGGGA	24	LT934115.1	-	11326379	11326530	gtacttaagaagtactccctccgtccggaaatacttgtcatcaaaatgaataaaaagaaatgtttttagatgtatattagttctaaatacattcaattttatccattttgatGACAAATATTTTCGGACGAAGGGAgtatatgcttaaggaa	3'	Group 2	0	0	9.20434	0	9.69821	8.77516	7.90011	3.8964	Low
764	798	tae-MIR9668-p3_2ss1AG22AG_2	GAGTATTTTCGGACGGAGGGAGTA	24	LT934115.1	-	457296145	457296313	aacccgtgtcaccgtgtggtatatactccctccgtcccaaaatacttgtcgaagaaattgataaaaatagatgtatctaaaattaaaatatgtctaaatacatccatttctccgacGAGTATTTTCGGACGGAGGGAGTAcatacagatactcggtaggacggcggacc	3'	Group 2	11.6337	0	18.4087	11.2035	0	9.75018	19.3912	10.3904	Medium
765	799	tae-MIR9668-p3_2ss3GA22AG_2	AAATATTTTCGGACGGAGGGAGTA	24	LT934115.1	-	717298915	717299045	tgtatagtacttcctccgcccaaaaatacttgtcatcaaaataaacaaaaaaaggtatatctaaaattaaaatacatctctttttatttattttaatgacAAATATTTTCGGACGGAGGGAGTActattcc	3'	Group 2	10.7388	12.5405	0	0	5.38789	5.85011	13.6456	9.0916	Medium
766	800	tae-MIR9668-p3_1ss15GC	GACAAGTATTTTCGCACGGAGGGA	24	LT934116.1	+	61764565	61764679	caagtactccctccgtccggaattacttgtcctcaaaatggatgtgtctagaactaaaatacatccagatacatccatttcaatGACAAGTATTTTCGCACGGAGGGAgtacaag	3'	Group 2	12.5286	0	0	0	0	0	5.74553	3.8964	Medium
767	801	tae-MIR9668-p3_2ss9TA22AG	AAGTATTTACGGACGGAGGGAGT	23	LT934116.1	+	181304491	181304625	cttatactccctccgtccgaaaatacttgtcatcaaaatggataaaaaagaatgtatctagaactaaaatacgtctagatacatccccttttgtccattttgatgacAAGTATTTACGGACGGAGGGAGTatctt	3'	Group 2	5.36938	0	0	6.11102	0	0	0	4.5458	Low
768	802	tae-MIR9668-p3_2ss5AT22AG_2	AAGTTTTTTCGGACGGAGGGAGTA	24	LT934116.1	+	209570016	209570138	acatactccctccgtccggaaatacttgtcagagaaatggatgtatatagacatattttagttctagatacatccatttttatgcatttcttcgacAAGTTTTTTCGGACGGAGGGAGTActt	3'	Group 2	9.84387	14.108	10.5192	21.3886	0	15.6003	12.2093	12.988	Medium
769	803	tae-MIR9668-p3_2ss14TC17GA_2	ATGACAAGTATTTCCGAACGGAGG	24	LT934116.1	+	593046858	593046992	gatgtactccctccgtccgaaaatacttgtcatcaaaatggataaaagggaatgtatctagaactaaaatacatctagatatatccctttttattcattttgATGACAAGTATTTCCGAACGGAGGgagtactca	3'	Group 2	0	0	0	0	0	5.85011	3.59096	0	Low
770	804	tae-MIR9668-p3_2ss4AG17CT	GACGAGTATTTTCGGATGGAGGGA	24	LT934116.1	+	812376373	812376514	gcatcagatatagtactccctccgtccggaaatatatgtcggagaaatgaatgtatctagacgtattttagttctagatacatccatttttatgcatctctccGACGAGTATTTTCGGATGGAGGGAgtattagcctggaga	3'	Group 2	7.15918	7.83779	0	0	0	0	5.02734	0	Low
771	805	tae-MIR9668-p3_1ss13TC_3	TGACAAGTATTTCCGGACGGAGGG	24	LT934116.1	+	836436519	836436642	tgttactccctccgtccaaaaatacttgtcagcaaaatgaatgaacaatggatgtatctagaactaaaatacatctaaatacatccattttaaTGACAAGTATTTCCGGACGGAGGGagtacta	3'	Group 2	6.26428	0	0	0	0	0	0	4.5458	Low
772	806	tae-MIR9668-p3_2ss9TC23AG	CAAGTATTCTCGGACGGAGGGAGT	24	LT934116.1	-	64682431	64682588	tcaactttgttgtacagtacttcctccgtccggaaatacttgtcatcaaaatggataaaagggtacgtatccagatgtattttagttctagatacatctctttttatccattttgatgaCAAGTATTCTCGGACGGAGGGAGTagtaaaaagagtagt	3'	Group 2	0	0	0	5.09251	0	0	5.74553	3.8964	Low
773	807	tae-MIR9668-p3_2ss11GA22AG	AAGTATTTTCAGACGGAGGGAGT	23	LT934116.1	-	443377829	443377941	taatattccctccgtccagaattacttgtcatcaaaatggatgtgtctagaactaaaatacatctagatacatccatttcaatgacAAGTATTTTCAGACGGAGGGAGTagta	3'	Group 2	5.36938	0	7.88943	8.14802	0	0	9.33649	4.5458	Low
774	808	tae-MIR9668-p3_2ss6TA22AG_2	AAGTAATTTCGGACGGAGGGAGTA	24	LT934116.1	-	596782170	596782286	tttgttactccctccaaccagaaattcttgtcggagaaatagatgtacctagatgtattatagttctaaatacattcattttaatgacAAGTAATTTCGGACGGAGGGAGTAacttt	3'	Group 2	0	0	0	7.12952	0	0	9.33649	4.5458	Low
775	809	tae-MIR9668-p3_2ss15GA22AG_1	AAGTATTTTCGGACAGAGGGAGT	23	LT934117.1	+	313646763	313646903	attgtagtactccctccgtccggaaattcttgttatcaaaatgaataaaaggggatgtatctaaatgtatattagttctagatacatcttttttatccattttgatgacAAGTATTTTCGGACAGAGGGAGTacttgctat	3'	Group 2	4.47449	0	6.57453	6.11102	5.38789	7.80014	10.0547	6.494	Medium
776	810	tae-MIR9668-p3_1ss8GC	ATGACAACTATTTTCGGACGGAGG	24	LT934117.1	+	684743779	684743905	gactcccttcgtccagaaatacttgtcatcaagatgaacaaaaggtgatgtatctacacacattttagctctagatacatctttttttattcattttgATGACAACTATTTTCGGACGGAGGgaata	3'	Group 2	0	0	9.20434	6.11102	0	5.85011	6.46373	9.0916	Low
777	811	tae-MIR9668-p3_2ss14AG23AG	CAAGTATTTTCGGGCGGAGGGAGT	24	LT934117.1	-	41608466	41608601	atatatactcccttcatccggaaatacttgtcatgaaaatggataaaagggatgtatctagatgtattttagttttagatacatccctttttgtccattttgatgaCAAGTATTTTCGGGCGGAGGGAGTataatg	3'	Group 2	5.36938	0	11.8341	5.09251	0	0	3.59096	4.5458	Medium
778	812	tae-MIR9668-p3_2ss18AG22AT	ATTTTCGGACGGAGGGAGTACT	22	LT934117.1	-	522651909	522652053	gctgaaatacgatgtactccctccgtccggaaatacttgtcagaggaatggatgtatctagacatattttagttttagatgcatccatttgcatccatttttgcgacaagtATTTTCGGACGGAGGGAGTACTcaatttttcccg	3'	Group 2	0	0	0	11.2035	0	0	0	3.247	Medium
779	813	tae-MIR9668-p3_2ss20GA23AG	CAAGTATTTTCGGACGGAGAGAGT	24	LT934117.1	-	607226149	607226215	taatactccctccgtccggaaatacttgtcagtgactgaCAAGTATTTTCGGACGGAGAGAGTacta	3'	Group 2	21.4775	12.5405	7.88943	19.3515	18.3188	34.1256	25.8549	11.0398	Medium
780	814	tae-MIR9668-p3_1ss3CG	GAGAAGTATTTTCGGACGGAGGGA	24	LT934117.1	-	725347043	725347175	ttatacttcctccatccggaaatacttgtcatcaaaatggataaaaggggatgtatctagatgtattttagttctagatacatctctttttacccattttgatGAGAAGTATTTTCGGACGGAGGGAgtacat	3'	Group 2	0	15.6756	0	0	0	0	3.59096	9.0916	Medium
781	815	tae-MIR9668-p3_2ss1AG20CT	GATGACAAGTATTTTCGGATGGAG	24	LT934118.1	+	373336871	373337024	gacttttaaatactactccctccgtccgaaaatacttgtcatcaaaataaatgaaataggatgtatctagatgtattttagttctagatatatccctttttgtccattttGATGACAAGTATTTTCGGATGGAGggagtatatgtttagaaact	3'	Group 2	0	9.40535	0	0	0	0	0	5.8446	Low
782	816	tae-MIR9668-p3_2ss4GA23AG	CAAATATTTTCGGACGGAGGGAGT	24	LT934118.1	+	426879774	426879928	ctagggttaagagatactccctccgtccgaaaatacttgtcatcaaaattgatcaaaagagatgtatctagaactaaactatgtctagatacatccctttctatccattctaatgaCAAATATTTTCGGACGGAGGGAGTacctcctaatctcat	3'	Group 2	61.7479	37.6214	39.4472	25.4626	14.0085	28.2755	38.0642	25.3266	Medium
783	817	tae-MIR9668-p3_2ss23AG24TA	CAAGTATTTTCGGACGGAGGGAGA	24	LT934118.1	+	630588609	630588737	ctactccctccgtccgaaaatacttgtcatcaaaatgaataaaaagggatgtatctagacatattttagttctagatacatccctttttatccattttgatgaCAAGTATTTTCGGACGGAGGGAGAat	3'	Group 2	6.26428	0	0	0	0	0	5.02734	0	Low
784	818	tae-MIR9668-p3_2ss20GA22AG	AAGTATTTTCGGACGGAGGAAGTA	24	LT934118.1	-	30820346	30820480	ataatactccctccgtccgaaaatacttgtcatcaaaatggacaaaaatgaatgtatgtagaactaaaatacatctagatacatccccttttattcattttgatgacAAGTATTTTCGGACGGAGGAAGTAtgat	3'	Group 2	17.8979	7.83779	0	8.14802	9.69821	13.6502	12.2093	9.0916	Medium
785	819	tae-miR9668-5p_L+3_2ss4CT20TC	ATTTCAATGACAAGTATTTCCGGA	24	LT934118.1	-	32011205	32011327	aagtactccctccgtccggaattacttgtcatcaaaatggatgaaaatggatgtatctagaactaaaatatatctacatacatccATTTCAATGACAAGTATTTCCGGAcggagggagtaata	3'	Group 2	7.15918	14.108	11.8341	0	9.69821	0	10.7729	7.1434	Medium
786	820	tae-MIR9668-p3_2ss1AG18GA	GATGACAAGTATTTTCGAACGGAG	24	LT934118.1	-	130956966	130957098	aaatactccctccgtccggaaatacttgtcatcaaaatggataaaaggaaatgtatctagacgtattttagttttagatacacctctttttatccattttGATGACAAGTATTTTCGAACGGAGggagtagat	3'	Group 2	14.3184	0	0	5.09251	8.62063	0	7.18192	0	Medium
787	821	tae-MIR9668-p3_2ss13CT21AG	AGTATTTTCGGATGGAGGGAGTA	23	LT934118.1	-	593102574	593102705	aaatactccctccgtccggaaatacttgtcatcaaatggataaaaggaaatgtatctagacatattttagttttagatacatctatttttatccattttgatgacaAGTATTTTCGGATGGAGGGAGTAgaa	3'	Group 2	0	7.83779	0	5.09251	0	0	10.0547	4.5458	Medium
788	822	tae-MIR9668-p3_2ss15GA22AG_2	AAGTATTTTCGGACAGAGGGAGTA	24	LT934119.1	+	342482418	342482550	aaatactcactccgtccaaaaatacttgtcatcaaaatggataaaaggaaatgtatctagacatattttagttttagatacatctctttttatccattttgatgacAAGTATTTTCGGACAGAGGGAGTAgaa	3'	Group 2	4.47449	0	6.57453	6.11102	5.38789	7.80014	10.0547	6.494	Medium
789	823	tae-MIR9668-p3_2ss14TC21GA_2	ATGACAAGTATTTCCGGACGAAGG	24	LT934119.1	+	485254515	485254635	tggcctccgtctgaaaatactggtcatcaaaatggataaaaaaatgtatcgagaactaaaatatttttaaatacatcgttttttatcattttttATGACAAGTATTTCCGGACGAAGGgaa	3'	Group 2	9.84387	23.5134	11.8341	22.4071	5.38789	27.3005	10.0547	18.1832	Medium
790	824	tae-MIR9668-p3_2ss15GA19GA	GACAAGTATTTTCGAACGAAGGGA	24	LT934119.1	+	485269256	485269378	tggccttcgtccgaaaatacttgtcatcaaaatggataaatagagatgtacctagaactaaaatacatctagatacattcttttttattcactttgatGACAAGTATTTTCGAACGAAGGGAg	3'	Group 2	7.15918	0	0	9.16652	6.46547	7.80014	7.18192	11.0398	Medium
791	825	tae-MIR9668-p3_2ss14CT22AG_1	AAGTATTTTCGGATGGAGGGAGT	23	LT934119.1	-	527249353	527249487	gttgtactccctccgtttggaaatacttgtcatcaaaatggatcaaaggggatgtatctagatgtattttagttttagatacatcactttttatccattttgatgacAAGTATTTTCGGATGGAGGGAGTactaa	3'	Group 2	20.5826	15.6756	15.7789	25.4626	19.3964	17.5503	11.4911	13.6374	Medium
792	826	tae-MIR9668-p3_1ss6TA	AAGTAATTTCGGACGGAGGGA	21	LT934119.1	-	577112464	577112588	caagtactccctccgtccggaaatacttgtcggggaaatgaatgtatctagatgtatttcagttttagatacatccatttcgatccatttttgcgacAAGTAATTTCGGACGGAGGGAgtacatc	3'	Group 2	5.36938	0	0	0	10.7758	0	4.30915	0	Medium
793	827	tae-MIR9668-p3_1ss3CT	GATAAGTATTTTCGGACGGAGGGA	24	LT934120.1	+	302444004	302444148	atctaagtgctactccctccgtccgaaaatacttgtcatcaaaaagaataaaaagggatgtatctagatgtattttagttctagatacatctcttttcatccattttGATAAGTATTTTCGGACGGAGGGAgtatatgcttactt	3'	Group 2	22.3724	17.2431	7.88943	11.2035	10.7758	14.6253	13.6456	11.6892	Medium
794	828	tae-MIR9668-p3_1ss4AG	GACGAGTATTTTCGGACGGAGGGA	24	LT934120.1	+	609896479	609896601	gaatactccctccgtccggaagtacttgtcggagaaatgcctaaaaatgaatgtatctagaactaaaatacatctagataaatccattcctccGACGAGTATTTTCGGACGGAGGGAgtacaa	3'	Group 2	15.2133	15.6756	0	19.3515	0	7.80014	13.6456	16.8844	Medium
795	829	tae-MIR9668-p3_1ss1AG_2	GATGACAAGTATTTTCGGACGGA	23	LT934120.1	+	666713044	666713165	agttactccctctgtccggaaatacttgtcatcaaaatggataaaaaggaatgtatctgtatgtagatacatttctttttgtccattttGATGACAAGTATTTTCGGACGGAgggagtacat	3'	Group 2	5.36938	0	6.57453	7.12952	10.7758	6.82512	7.90011	4.5458	Medium
796	830	tae-MIR9668-p3_2ss15CT23AG	CAAGTATTTTCGGATGGAGGGAGT	24	LT934120.1	-	32124622	32124754	aaatactcccttcgtccagaaatacttgtcatcaaaatggataaaaggaaatatatctagacgtattttagttttagatacatctctttttatccattttgatgaCAAGTATTTTCGGATGGAGGGAGTagaa	3'	Group 2	54.5887	10.9729	26.2981	27.4996	45.2583	13.6502	50.2734	27.9242	Medium
797	831	tae-MIR9668-p3_2ss1AG22AG_1	GAGTATTTTCGGACGGAGGGAGT	23	LT934120.1	-	224110347	224110478	tatgatgtactccctccgtccggaaatacttgtcggagaaatgaatgtatctagatgtattttagttctaagatacatccatttttgttcatttctccgacGAGTATTTTCGGACGGAGGGAGTatgtctgt	3'	Group 2	11.6337	0	18.4087	11.2035	0	9.75018	19.3912	10.3904	Medium
798	832	tae-MIR9668-p3_2ss16GA23AG	CAAGTATTTTCGGACAGAGGGAGT	24	LT934120.1	-	544661121	544661244	agctactccctccatccgaaaatagttgtccgaggaatggatgtacctagatgtattttagttttagatacaaccattttgtatccatttctatgaCAAGTATTTTCGGACAGAGGGAGTacac	3'	Group 2	34.0061	31.3512	30.2428	27.4996	28.017	52.651	38.0642	37.6652	Medium
799	833	tae-MIR9668-p3_2ss16GA22AG	AAGTATTTTCGGACGAAGGGAGTA	24	LT934121.1	+	115745062	115745176	caagtactccctccgtccggaattacttgtcatcaaaatggatgtgtctagaactaaaatacatctatatacatccatttcaatgacAAGTATTTTCGGACGAAGGGAGTAcaag	3'	Group 2	11.6337	15.6756	21.0385	7.12952	5.38789	10.7252	18.673	11.6892	Medium
800	834	tae-MIR9668-p3_2ss3GC20GA	ATCACAAGTATTTTCGGACAGAGG	24	LT934121.1	-	42149212	42149368	actttatttcttgtttgaaccaagtactcgctccgtccggaattacttgtcatcaaaatggatgtgtctagaactaaaatacatctagatacatccatttcaATCACAAGTATTTTCGGACAGAGGgagtacaagattcgactccatgaagtagctt	3'	Group 2	0	0	0	0	0	0	4.30915	3.247	Low
801	835	tae-MIR9668-p3_1ss10TC	ACAAGTATTCTCGGACGGAGG	21	LT934121.1	-	187314384	187314557	tggagttcttactaatttcctactccctccgttcggaaatacttgtcatcaaaatggataaaaggggatgtatctagatgtattttagttctagatacatctctttttattcattttgatgACAAGTATTCTCGGACGGAGGgagtatataatactaggtgtaagtagctcggt	3'	Group 2	10.7388	7.83779	9.20434	12.222	12.9309	30.2255	19.3912	9.741	Medium
802	836	tae-MIR9668-p3_2ss19GA22AG_1	AAGTATTTTCGGACGGAGAGAGT	23	LT934121.1	-	589964924	589965058	taaatactccctccgtccgaaaatacttgtcatcaaaatgaataaaaggggatgtatctagacgtatattagttctagacacatccctttttatccattttgatgacAAGTATTTTCGGACGGAGAGAGTataag	3'	Group 2	6.26428	9.40535	9.20434	12.222	5.38789	11.7002	9.33649	4.5458	Medium
803	837	tae-MIR9668-p3_1ss6GC	GACAACTATTTTCGGACGGAGGGA	24	LT934121.1	-	611123337	611123469	cagtactccctccgtccggaaatacttgtcatcaaaatggatagaaggggatgtatctagatgcattttagttctagatacatatctttttatccattttgatGACAACTATTTTCGGACGGAGGGAgtagca	3'	Group 2	33.1112	23.5134	24.9832	32.5921	28.017	20.4754	33.755	43.5098	Medium
804	838	tae-MIR9668-p3_1ss15TC_2	AATGACAAGTATTTCCGGACGGAG	24	LT934122.1	+	158731019	158731141	tagtactccctccgtccggaattacttgtcatcaaaatggatgaaaatggatgtatctagaactaaaatacatctagatacatccatttcAATGACAAGTATTTCCGGACGGAGggagtagta	3'	Group 2	0	0	7.88943	6.11102	6.46547	6.82512	0	0	Low
805	839	tae-MIR9668-p3_1ss1AG_1	GATGACAAGTATTTTCGGACG	21	LT934122.1	+	688540400	688540528	atactccctccgtccggaaatacttgtcatcaaaatgaataaaaggggatgtatctagatgtattttagttctagatacatccttttttgtccattttGATGACAAGTATTTTCGGACGgagggagcac	3'	Group 2	5.36938	0	6.57453	7.12952	10.7758	6.82512	7.90011	4.5458	Medium
806	840	tae-MIR9668-p3_1ss13TC_2	TGACAAGTATTTCCGGACGGAGG	23	LT934122.1	-	31091292	31091369	atattgtactccctccgtccgaaattacttgttattcattttgaTGACAAGTATTTCCGGACGGAGGgagtataactt	3'	Group 2	6.26428	0	0	0	0	0	0	4.5458	Low
807	841	tae-MIR9668-p3_2ss6TA22AG_1	AAGTAATTTCGGACGGAGGGAGT	23	LT934122.1	-	155950914	155951035	catactccctccatcctgaattacttgtcatagaaatggataaaaacggatgcatctagaactaaaaatacgtctagatacatccatttttacgacAAGTAATTTCGGACGGAGGGAGTaca	3'	Group 2	0	0	0	7.12952	0	0	9.33649	4.5458	Low
808	842	tae-MIR9668-p3_1ss1TC	CGACAAGTATTTTCGGACGGAGGG	24	LT934123.1	+	21545537	21545657	aatactccctccgtccaaaaatacttgtccgaggaatgaatgaatctagatgtattttagttctaaatacatccatttgtatccatttctcCGACAAGTATTTTCGGACGGAGGGagtacg	3'	Group 2	8.94897	0	0	6.11102	0	0	0	6.494	Low
809	843	tae-MIR9668-p3_2ss19GT23AG	CAAGTATTTTCGGACGGATGGAGT	24	LT934123.1	+	23704535	23704714	tgcgagctgaaacccgcgtggaagagactcgtagcaagtactccctccgtctggaaatacttgtgataaagtagttgtatccataactaaaaaaagtctagatatattcatttctagcaCAAGTATTTTCGGACGGATGGAGTacagtagtaacctttacgtgcattcagctgtgcacat	3'	Group 2	5.36938	0	0	8.14802	0	5.85011	10.0547	3.8964	Medium
810	844	tae-MIR9668-p3_2ss19GA23AG	CAAGTATTTTCGGACGGAAGGAGT	24	LT934123.1	+	151985834	151985965	aactactccctctgttcggaaatacttgtcatcaaaatgaataaaaggggatgtatctacatatattttagttttagatatatcatttttgtccattttaatgaCAAGTATTTTCGGACGGAAGGAGTacta	3'	Group 2	22.3724	28.216	10.5192	18.333	16.1637	19.5004	20.8276	12.3386	Medium
811	845	tae-MIR9668-p3_2ss14TC17GA_1	ATGACAAGTATTTCCGAACGG	21	LT934123.1	+	155926201	155926316	atatactccctccgtccgaaaatacatgtcatcaaaatggatagaaagagatgtatctagatacatcctcctttatctattttgATGACAAGTATTTCCGAACGGagggagtacaa	3'	Group 2	0	0	0	0	0	5.85011	3.59096	0	Low
812	846	tae-MIR9668-p3_2ss11GA21AG	AGTATTTTCGAACGGAGGGAGTA	23	LT934123.1	-	228876256	228876386	actactcccttcgtccgaaaatacttgtcatcaaaatggataaaaggggatgtatctagacgtattttagttctagatacatatctttttattcattttaatgacaAGTATTTTCGAACGGAGGGAGTAct	3'	Group 2	8.05408	0	6.57453	0	7.54305	0	6.46373	6.494	Low
813	847	tae-MIR9668-p3_2ss3CT17CT	GATAAGTATTTTCGGATGGAGGGA	24	LT934123.1	-	504872212	504872344	atatattctcttcgtccgaaaatacttgtcatcaaaatgaataaaaagagatgtatctaaaactaaaatatatctatatacatccacttttctttattttgatGATAAGTATTTTCGGATGGAGGGAgtaaga	3'	Group 2	4.47449	0	0	0	0	0	4.30915	0	Low
814	848	tae-MIR9668-p3_2ss13GA23AG	CAAGTATTTTCGAACGGAGGGAGT	24	LT934124.1	+	43666815	43666956	acctatatactccctccgttcgaaaatacttgtcatcaaaatggataaaatgcgatgtatttagaactaaaatacgtctagatacatctccttttatccattttgatgaCAAGTATTTTCGAACGGAGGGAGTatcatacag	3'	Group 2	36.6908	14.108	23.6683	15.2775	48.491	13.6502	53.1462	20.1314	Medium
815	849	tae-MIR9668-p3_2ss2AG23AG	CGAGTATTTTCGGACGGAGGGAGT	24	LT934124.1	+	338694910	338695032	atatactccctccgtccggaattacttgtcacggaaatggataaaaatggatgtatctacaactataatacatctagatacatccatttcttagaCGAGTATTTTCGGACGGAGGGAGTagtt	3'	Group 2	32.2163	32.9187	26.2981	25.4626	24.7843	11.7002	35.9096	26.6254	Medium
816	850	tae-MIR9668-p3_2ss14TC20GA	ATGACAAGTATTTCCGGACAGAGG	24	LT934124.1	+	496155916	496156056	tcctaaatactccctccgtccgaaaatacttgtcatgaaaatggataaaaagagatgtatctaaaactaaaatatgtctagatacatttccttttatccattttgATGACAAGTATTTCCGGACAGAGGgagtatttgtct	3'	Group 2	6.26428	7.83779	0	7.12952	7.54305	4.87509	6.46373	7.1434	Low
817	851	tae-MIR9668-p3_2ss17GA23AG	CAAGTATTTTCGGACGAAGGGAGT	24	LT934124.1	+	591369973	591370105	tggtattccctctgtccaaaaatacttgtcatcaaaatagatgaaaagggatatatctagaactaaaatacatctagatacatccctttttattctttttgatgaCAAGTATTTTCGGACGAAGGGAGTatgc	3'	Group 2	51.9041	36.0538	28.9279	45.8326	24.7843	36.0757	62.4827	22.0796	Medium
818	852	tae-MIR9668-p3_1ss12GA	AAGTATTTTCGAACGGAGGGA	21	LT934124.1	+	661035042	661035182	tcgcatctactccctccgtccggaaatacttgtcatcaaaatgaataaaaagggatatatatagatgtattttagttctagatacatctttttttatccattttgatgacAAGTATTTTCGAACGGAGGGAgtatatgatg	3'	Group 2	0	0	0	6.11102	0	0	0	3.8964	Low
819	853	tae-MIR9668-p3_2ss5AT22AG_1	AAGTTTTTTCGGACGGAGGGAGT	23	LT934124.1	+	683187614	683187745	caccacgtactccctccgtccgaaaaagcttgtctctcaaatggatggatttaacacaaagttggtgctagatacgtccatttgagagacaaggttgggacAAGTTTTTTCGGACGGAGGGAGTatatgcta	3'	Group 2	9.84387	14.108	10.5192	21.3886	0	15.6003	12.2093	12.988	Medium
820	854	tae-MIR9668-p3_1ss14TC_2	ATGACAAGTATTTCCGGACGGAGG	24	LT934124.1	+	703965405	703965537	taatactccctccgtctgaaaatacttgtcatcaaaataaacaaaaagggatgtatctagaagtaaaatacatctagatacgtctccttttattcattttgATGACAAGTATTTCCGGACGGAGGgagtacga	3'	Group 2	24.1622	37.6214	26.2981	47.8696	30.1722	35.1006	34.4732	28.5736	Medium
821	855	tae-MIR9668-p3_2ss18GA22AG_1	AAGTATTTTCGGACGGAAGGAGT	23	LT934124.1	-	59291637	59291759	cattactccttccgtccggaaatacttgttcctaaaatgaatacaaataggtgcatctaaaactaaaacatatctagatacatccattcctcggacAAGTATTTTCGGACGGAAGGAGTacat	3'	Group 2	0	0	0	0	0	0	3.59096	4.5458	Low
822	856	tae-MIR9668-p3_2ss17GA21GA	ATGACAAGTATTTTCGAACGAAGG	24	LT934124.1	-	414823087	414823199	taatactccctccgtccggaattacttgtcatcaaaatggatgtgtctagaactaatatacatctagatacatccatttcaATGACAAGTATTTTCGAACGAAGGgagtagta	3'	Group 2	5.36938	0	9.20434	8.14802	0	0	5.74553	0	Low
823	857	tae-MIR9668-p3_1ss14GA_2	GACAAGTATTTTCAGACGGAGGGA	24	LT934124.1	-	515780088	515780220	aaatattccctccgtccggaaatacttgtcatcaaaatggataaaaggaaatgtatctagacgtattttagttttatatacatctctttttatccattttgatGACAAGTATTTTCAGACGGAGGGAgtagaa	3'	Group 2	0	0	0	0	0	0	5.02734	4.5458	Low
824	858	tae-MIR9672b-p5_2ss8AG21GA	GGTGAAGGCGATGCTTAATGA	21	LT934120.1	-	437511318	437511475	attctgggccctgtttgaGGTGAAGGCGATGCTTAATGAcagtcgtggtgtcctaggcgaagacgatgcttaatggccagcatagacatagtcgcctggctcttctaagataccacgactgtcattaagcatcatcttcacttcaaacagggccgagg	5'	Group 2	0	0	0	0	0	4.87509	0	5.1952	Low
825	859	ata-miR9674b-3p_R+2	TGAATTTGTCCATAGCATCAGTT	23	LT934118.1	+	659267973	659268107	gcagggagccaatcctctggtTGAATTTGTCCATAGCATCAGTAatcctgccatttaactgtggtagctgttgcttttctgcacgattgctGGTGCTACGGATAAATTCAACtcgatggttgtgacatgcccgat	5'	Group 2	10.7388	18.8107	6.57453	0	0	8.77516	10.0547	4.5458	Medium
825	860	ata-miR9674c-3p_1ss8TC	GGTGCTACGGATAAATTCAAC	21	LT934118.1	+	659267973	659268107	gcagggagccaatcctctggtTGAATTTGTCCATAGCATCAGTAatcctgccatttaactgtggtagctgttgcttttctgcacgattgctGGTGCTACGGATAAATTCAACtcgatggttgtgacatgcccgat	3'	Group 2	0	0	7.88943	0	10.7758	9.75018	9.33649	14.2868	Medium
826	861	ata-miR9674b-3p_R+2_1ss21GT	TGAATTTGTCCATAGCATCATCT	23	LT934118.1	-	658623644	658623732	TGAATTTGTCCATAGCATCATCCattctaccattcaacggtggctgcgctgcccgcagtggGTAGGATGGCTGGTGCTATGGAtagcct	5'	Group 2	0	0	0	0	0	0	7.18192	0	Low
826	862	tae-MIR9674a-p3_1	GTAGGATGGCTGGTGCTATGGA	22	LT934118.1	-	658623644	658623732	TGAATTTGTCCATAGCATCATCCattctaccattcaacggtggctgcgctgcccgcagtggGTAGGATGGCTGGTGCTATGGAtagcct	3'	Group 2	0	0	0	0	0	0	5.02734	0	Low
827	863	ata-miR9674a-3p_2ss4AG13AG	GTAGGATGGCTGGTGCTATGG	21	LT934121.1	-	18283657	18283866	gcggGTAGGATGGCTGGTGCTATGGttagcttcaacccgatggttaggaagtctcttttatcgtcgccgctgcccaaatcaaggcgcgcagaagcagggagccaatcctccggttgAATTTGTCCATAGCATCAGCCagtcctctgcttttctgcacgatgggtactgcgatggctggtgctatggataaattcaacccgatggttgtga	5'	Group 2	493.983	369.944	404.991	454.252	683.185	547.96	597.535	359.768	Medium
827	864	bdi-miR5064_L-2R+2	AATTTGTCCATAGCATCAGCC	21	LT934121.1	-	18283657	18283866	gcggGTAGGATGGCTGGTGCTATGGttagcttcaacccgatggttaggaagtctcttttatcgtcgccgctgcccaaatcaaggcgcgcagaagcagggagccaatcctccggttgAATTTGTCCATAGCATCAGCCagtcctctgcttttctgcacgatgggtactgcgatggctggtgctatggataaattcaacccgatggttgtga	3'	Group 2	633.587	558.05	753.441	435.919	506.462	381.232	467.543	489.648	High
828	865	tae-MIR9674a-p3_1ss4GA	TAGAATGGCTGGTGCTATGGA	21	LT934118.1	-	658624550	658624679	gggagccaatcctctggtttgacttgtccatagcatcatccatcctgccattctgctgaggtagctgctgcccttttgcacgatgggTAGAATGGCTGGTGCTATGGAtgaattcgaccagatggctagc	3'	Group 2	1183.95	553.348	815.241	462.4	1200.42	798.539	1253.96	390.939	High
829	866	ata-MIR9674c-p3_2ss10AG18AG	GTGCTATGGGTAAATTCGACC	21	LT934119.1	-	651138892	651139032	gcggggagccaatcctctggttgaacttgtccatagcatcatccatcttgctgttctaccgaggtagccgctgcccttttgcgcgatgtgtacaatggctgGTGCTATGGGTAAATTCGACCagatggttggcatcccaat	3'	Group 2	40.2704	40.7565	52.5962	39.7216	46.3359	29.2505	40.2187	31.8206	Medium
830	867	tae-MIR9783-p3_2ss10AG19AG	GTCTGTCCTGTAGAAATAGGCACC	24	LT934111.1	-	48698798	48699026	aaaggcgtaatctttaggccttgtacaatgcaaggttcttaaagaaggtgcttagaaaaataaatcaggttttccttaagcaccggtgcttatttgtacaggatatacgcttaactaagcGTCTGTCCTGTAGAAATAGGCACCaatgcttaagaaaaactcggtttatttttctaagcatctctctaaacatctttcattgtacaaagccttagttagttgctccaac	3'	Group 2	0	0	0	0	0	0	0	7.7928	Low
831	868	ata-MIR9783-p3_1ss5CT	AGCATCGGTGCTTAAGGAAAGCCT	24	LT934111.1	-	257132357	257132540	ggccttgtacaatggcaggtgcttagagaggtgcttagaaaaataaaccgagtttttctgaagcactggtgcctatttctacaggagagacgcttaattaagcttctaccctgtacaaataAGCATCGGTGCTTAAGGAAAGCCTggtttattttctaagcacctcccattgtacaaggcctaa	3'	Group 2	0	0	0	0	0	0	3.59096	6.494	Low
832	869	ata-MIR9783-p3_1ss17GA	AGCACCGGTGCTTAAGAAAAGCCT	24	LT934112.1	-	26479606	26479755	aatgggaggtgcttagaaaaataaaccgagtttttctgaagtaccggtgcctatttttacaggagagatgcttagttaagcgtctaccctgtgcaaataAGCACCGGTGCTTAAGAAAAGCCTgatttatttctctaagcacctccccta	3'	Group 2	17.8979	29.7836	34.1875	36.6661	26.9395	8.77516	20.1094	29.223	Medium
833	870	tae-MIR9783-p3_2ss9AG22AC_1	TAGAAATAGGCACCGGTGCTTCA	23	LT934113.1	+	348346823	348347029	cttaaggccttgtacaatggaagatgcttagaggagatgcttagagaaataaaccgggtgtttcttaagcaccggtgcttatttgtacaggataaacgcttaactaaacatctctcctgTAGAAATAGGCACCGGTGCTTCAgaaaaacccggtttatttctctaagcatctctctaagcacctctcattgtacaaggccttaactg	3'	Group 2	4.47449	0	0	5.09251	0	10.7252	4.30915	12.3386	Medium
834	871	ata-MIR9783-p3_2ss17GA22CT	AGCACCGGTGCTTAAGAAAAGTCT	24	LT934113.1	-	752499495	752499692	ggccttgtacaatggaaggtgcttagagagatgcttagaaaaataaaccggttttttcttaagcaccggtgcctatttctacaagagagacgcttagttaagcgtttatccagtacaaataAGCACCGGTGCTTAAGAAAAGTCTggtttatttctctaagcacctcccctaagcacctcccattgtacaaggcctaa	3'	Group 2	9.84387	21.9458	7.88943	14.259	32.3274	11.7002	16.5184	12.988	Medium
835	872	tae-MIR9783-p3_2ss8AG21AC_1	AGAAATAGGCACCGGTGCTTC	21	LT934114.1	-	93204022	93204224	ctcaggccttgtacaatgaggggtgattaggggaggtgcttagggaaataaaccagatttttcttaagcaccggtgcttatttgtacaggatagacgcttaactaagcgtctttcctgtAGAAATAGGCACCGGTGCTTCagaaaacttcgatttatttttctaagcatctctctaagcacctctcactgtacaaggcctcat	3'	Group 2	11.6337	17.2431	18.4087	24.4441	14.0085	32.1756	5.74553	29.8724	Medium
836	873	tae-MIR9783-p3_2ss7AG20AC_2	GAAATAGGCACCGGTGCTTCA	21	LT934114.1	-	169446120	169446322	ttaaggccctgtacaatgcaaggtgcttaggggaggtgcttagagaaataaaccaggctctccttaagcatcggtgcttatttgtacaggatagacgcttaactaagcgtctctcctgtaGAAATAGGCACCGGTGCTTCAgaaaaactcggtttatttttctaagcacctccctaagcatctctcattgtacaaggcctaac	3'	Group 2	0	0	0	8.14802	0	4.87509	0	0	Low
837	874	tae-miR9783_L+2_2ss6AG19AC	AAATAGGCACCGGTGCTTCAGAA	23	LT934115.1	+	625436727	625436927	ttaggccttgtacaatgagagatgcttaggggaggtgcttagagaaataaatcaagcttttttaagcaccagtgcttatttgtataagatagacgcttaactaagcgtctctcctatagAAATAGGCACCGGTGCTTCAGAAaaacccggtttatttttttaagcatctctctaagcacctcccattgtacaaggtcttag	3'	Group 2	0	0	0	6.11102	5.38789	0	0	0	Low
838	875	ata-MIR9783-p3_2ss1AG17GA	GGCACCGGTGCTTAAGAAAAGCCT	24	LT934115.1	-	638884397	638884593	gccttgtacaatgggaggtgcttagacagatgcttagaaaaataaaccggattttttctgaagcaccggtacttatttgtacaggatagacgcttaactaagcgtctctcctgcagaaataGGCACCGGTGCTTAAGAAAAGCCTggtttatttctctaaacacctcccataagcatctttcattgtacaaggtcta	3'	Group 2	6.26428	0	0	0	0	0	3.59096	6.494	Low
839	876	tae-MIR9783-p5_2ss10GC20GA	TTATTTGTACAGGGTAGACACTT	23	LT934116.1	+	584344145	584344345	ttaggccttgtacaatgggaagtgcttaagggaggtgcttagagaaataaaccaagctttttttaagcaccggtgtTTATTTGTACAGGGTAGACACTTaattaagtgtctctcctgtagaaataggcaccggtgcttcagaaaaacttagtttatttttctaagcacctccctaaccatctcccattgtacaaggcctta	5'	Group 2	0	0	0	5.09251	0	6.82512	4.30915	3.8964	Low
840	877	ata-MIR9783-p3_2ss8GA18GA	AAGCACCAGTGCTTAAGAAAAGCC	24	LT934116.1	-	243888861	243889060	aggtctggtacaatgggaggtgcttagagagatgcttagaaaaataaacccggtttttctgaagtaccggtgcctatttctagaggagagatgcttagttaagcatctatcctgtacaaatAAGCACCAGTGCTTAAGAAAAGCCtggtttatttctctaagaacctcccctaagcacctcccattgtacaaggccttat	3'	Group 2	4.47449	0	0	0	0	9.75018	0	8.4422	Low
841	878	ata-MIR9783-p3_2ss17GA21GA	AGCACCGGTGCTTAAGAAAAACCT	24	LT934116.1	-	449326238	449326422	ggccttgtacaatgggaggtgcttagagagatgcttagaaaaataaaccggatttttccgaagcaccggtgcctatttctacaggagaggcacttagttaagcgtctatcctatacaaataAGCACCGGTGCTTAAGAAAAACCTggtttatttctctaagcacctcccattgtataaggcctta	3'	Group 2	0	14.108	0	12.222	0	0	5.02734	4.5458	Medium
842	879	tae-MIR9783-p3_2ss9AG22AC_2	TAGAAATAGGCACCGGTGCTTCAG	24	LT934116.1	-	650505529	650505621	gtcttttcttaagcaccggtgcttatttgtaccggtagacgcttaactaagcgtctctcctgTAGAAATAGGCACCGGTGCTTCAGaaaaacc	3'	Group 2	4.47449	0	0	5.09251	0	10.7252	4.30915	12.3386	Medium
843	880	ata-MIR9783-p3_2ss13CT19GA	TAAGCACCGGTGTTTAAGAAAAGC	24	LT934117.1	+	521437620	521437717	aaaaaataaactgaatttttctaaagcaccgtgcttaattaagcgtatgctctatacaaaTAAGCACCGGTGTTTAAGAAAAGCctggtttatttgtt	3'	Group 2	0	9.40535	0	0	0	0	0	6.494	Low
844	881	ata-MIR9783-p5_1ss6CT	AAGCATCGGTGCTTAAGGAAAGCC	24	LT934117.1	-	688558197	688558357	agtctatcctatacaaatAAGCATCGGTGCTTAAGGAAAGCCtaatttatttctctaaacacctcccctaaggccttgtacaatgggaggtatttaggggaggtgcttagagaaataaaccatgctttttttaagcaccggtacttacttgtacaggatag	5'	Group 2	5.36938	0	0	7.12952	0	0	0	0	Low
845	882	ata-MIR9783-p3_2ss18GA23CT	AAGCACCGGTGCTTAAGAAAAGTC	24	LT934118.1	+	13457037	13457156	gaaaaataaaccagatttttctgaagcaccggtgtctatttctataagagagacgcttagttaagcgcatattctgtataaatAAGCACCGGTGCTTAAGAAAAGTCtggtttatttctc	3'	Group 2	4.47449	7.83779	0	0	0	0	0	4.5458	Low
846	883	ata-MIR9783-p3_2ss2AG18GA	AGGCACCGGTGCTTAAGAAAAGCC	24	LT934118.1	+	72810661	72810855	ccttgtacaatgggatgtgcttagagaggtgcttagaaaaaataaaccgattttttctgaagcaccggtgcctatttctacaggagggatgcttagttaagcgtctaccctgtacaaatAGGCACCGGTGCTTAAGAAAAGCCtggtttatttctgtaagcacatctcctaagcatcacccattgtacaaggcct	3'	Group 2	0	0	0	7.12952	0	17.5503	5.74553	9.0916	Medium
847	884	ata-MIR9783-p3_2ss17GA22CA	AGCACCGGTGCTTAAGAAAAGACT	24	LT934120.1	+	325354436	325354627	ccttgtacaatggaaggtgcttagaaagatgcttagaaaaataaaccggatttttctgaaacaccggtgcctatttctacaggagagacgcttagttaagcgtctatcctgtacaaataAGCACCGGTGCTTAAGAAAAGACTggtttatttctctaagcacctcctctaagcacctccattgtacaaggcc	3'	Group 2	0	0	6.57453	5.09251	0	0	6.46373	0	Low
848	885	ata-MIR9783-p3_2ss3AG19GA	TAGGCACCGGTGCTTAAGAAAAGC	24	LT934120.1	-	54808250	54808437	taggccttgtacaacgagaggtgcttagagagatgcttagaaaaataaaccgggtttttctgaagcaccgatgcttatttgtacaggatagacgctttgttaagcgtctatgctgtacaaaTAGGCACCGGTGCTTAAGAAAAGCctggtttatttctttaagcacctcccattgtacaaggccttag	3'	Group 2	0	0	0	8.14802	0	0	0	3.247	Low
849	886	ata-MIR9783-p3_1ss18GA	AAGCACCGGTGCTTAAGAAAAGCC	24	LT934120.1	-	385846499	385846698	aaggccttgtacaatgggagatgcttaggaaggttcttagaaaaataaaccgagttttttgaagcaccagtgcctatttctacagaagagatgcttagttaagcatctaccctatacaaatAAGCACCGGTGCTTAAGAAAAGCCtggtctatttctctaagcacctctcttaagcaccttgcattgtacaaggcctaag	3'	Group 2	23.2673	43.8916	21.0385	20.3701	12.9309	10.7252	10.7729	31.1712	Medium
850	887	tae-MIR9783-p3_2ss7AG20AC_1	GAAATAGGCACCGGTGCTTC	20	LT934121.1	+	526714275	526714476	ttaggccttgtacaatggaaggtgcttagggggggcgtttagagatataaaccaagctttccttaagcaccggtgcttatttgtatatgatagacgtttaactaagcgtgtctcttgtaGAAATAGGCACCGGTGCTTCagaaaaactcggtttatttttctaagcaccttcctaagcatctcccattgtacaaggccttag	3'	Group 2	0	0	0	8.14802	0	4.87509	0	0	Low
851	888	tae-miR9783_L+3_2ss7AG20AC	GAAATAGGCACCGGTGCTTCAGAA	24	LT934122.1	-	300487437	300487644	cctaaggccttgtacaatgagaggtgcttaggggaggtgcttaatgaaataaaccaggcttttcttaagcaccggtgcttattaatacaggatagacgcttaactaagcgtctcccttgtaGAAATAGGCACCGGTGCTTCAGAAaaaactggtttatttttctaagcatctctctaagcacctcccattgtacaaggcctaaggaga	3'	Group 2	17.0031	21.9458	10.5192	9.16652	10.7758	0	13.6456	15.5856	Medium
852	889	tae-MIR9783-p3_2ss5AG18AC	AATAGGCACCGGTGCTTCAGA	21	LT934123.1	+	28073367	28073509	gggaggtgcttagagaaataaaccagacttttcttaagcaccggtgcgtatttgtcagggtagacgcttagttaggcgtctctcctgtaggAATAGGCACCGGTGCTTCAGAaaaacccggtttatttttctaagcacctagc	3'	Group 2	146.763	225.728	132.805	250.552	162.714	403.657	95.5195	313.011	Medium
853	890	tae-MIR9783-p3_2ss8AG21AC_2	AGAAATAGGCACCGGTGCTTCAGA	24	LT934123.1	-	116692704	116692823	cacaaataaaccagacttcccttaagcaccggtgcttatttgtacagggtagatgcttacctaagcgtctcttttgtAGAAATAGGCACCGGTGCTTCAGAaaatctcggtttatttttc	3'	Group 2	11.6337	17.2431	18.4087	24.4441	14.0085	32.1756	5.74553	29.8724	Medium
854	891	ata-miR9783-3p_R+1_2ss18AG19GA	ATAAGCACCGGTGCTTAGAGAA	22	LT934123.1	-	285993522	285993725	tcacatgaggccttgtacaatgttaggtgcttagagagatggttataaaataaaccggattttttaagcaccagtgccgatttctatagaagagacgcctaactaagcgttatgtacaaATAAGCACCGGTGCTTAGAGAAagcctggtttatttctctaagcaactcccctaagcaacttgcattgtacaaggtctgatgcat	3'	Group 2	33.1112	25.0809	28.9279	10.185	16.1637	18.5253	6.46373	11.6892	Medium
855	892	tae-MIR9783-p5_2ss13GC17GA	TGCTTATTTGTACAGGATAGACGC	24	LT934124.1	+	101474524	101474698	ataggatagacgcttaagggaggtgcttagagaaataaaccaggctttccttaagcactggTGCTTATTTGTACAGGATAGACGCttaactaagcgtctctcctgtagaaatagacaccggtgcttcagaaaaactcggtttatttttctaagtacctccctaagcatatcccat	5'	Group 2	5.36938	0	0	0	0	4.87509	0	0	Low
856	893	tae-miR9783_2ss4AG17AC	ATAGGCACCGGTGCTTCAGAA	21	LT934124.1	-	294529590	294529741	ttaggagaggtgcttagagaaataaaccaggctttccttaagcaccggtgcttatttgtacaggatagacgcttaactaagcgtctctcctatagaaATAGGCACCGGTGCTTCAGAAaaatccgatttatttttctaagcatctctctaag	3'	Group 2	6.26428	0	0	5.09251	7.54305	7.80014	5.02734	10.3904	Medium
857	894	ata-miR9863a-3p	TGAGAAGGTAGATCATAATAGC	22	LT934112.1	+	72552405	72552556	actgagaaatatgtttagatataatagacaagtcttttgaTGAGAAGGTAGATCATAATAGCtgagcgaaatgaatgtgatacagttgctcaatTGTTATGATCTGCTTCTCATTtgaagactagtttattacatataagcatattcttgaa	5'	Group 2	14568	15003.1	16133.9	16893.9	16108.7	26216.3	19447.2	14028.3	High
857	895	ata-miR9863a-5p_1ss21CT	TGTTATGATCTGCTTCTCATT	21	LT934112.1	+	72552405	72552556	actgagaaatatgtttagatataatagacaagtcttttgaTGAGAAGGTAGATCATAATAGCtgagcgaaatgaatgtgatacagttgctcaatTGTTATGATCTGCTTCTCATTtgaagactagtttattacatataagcatattcttgaa	3'	Group 2	421.497	374.646	650.878	510.27	412.713	691.288	354.068	380.549	Medium
1	1	bdi-miR159a-5p_R+1	AGCTCCCTTCGATCCAATCC	20	LT934115.1	-	135072822	135072995	cgacgaagggcaagcagatggaagtagaatggcgaaaaggaagAGCTCCCTTCGATCCAATCCaggaggggaggtggtcggatgcAGCTGCCGGTTCATGGATACCtgtccggtgcatgcagcgctgttgagcctgcgcacctgtataggttttgcatgacccgggagatgaac	5'	Group 3	168.241	443.619	203.81	533.695	174.568	556.735	163.748	499.389	Medium
1	2	osa-MIR159d-p3	AGCTGCCGGTTCATGGATACC	21	LT934115.1	-	135072822	135072995	cgacgaagggcaagcagatggaagtagaatggcgaaaaggaagAGCTCCCTTCGATCCAATCCaggaggggaggtggtcggatgcAGCTGCCGGTTCATGGATACCtgtccggtgcatgcagcgctgttgagcctgcgcacctgtataggttttgcatgacccgggagatgaac	3'	Group 3	23.2673	62.7023	9.20434	49.9066	8.62063	47.7759	17.9548	57.7966	Medium
2	3	osa-MIR159f-p5	AGCTGCCGGTTCATGGATAC	20	LT934116.1	-	181897842	181897992	AGCTGCCGGTTCATGGATACctgtccggtgcatgcagttcggttgagcctgcgcactttgtataggttttgcatgacccgggagatgaacctaccagcatctttccctcgtgCTTGGATTGAAGGGAGCTCTctctctctatctctctctn	5'	Group 3	0	0	0	0	0	0	0	4.5458	Low
2	4	bdi-miR159a-3p	CTTGGATTGAAGGGAGCTCT	20	LT934116.1	-	181897842	181897992	AGCTGCCGGTTCATGGATACctgtccggtgcatgcagttcggttgagcctgcgcactttgtataggttttgcatgacccgggagatgaacctaccagcatctttccctcgtgCTTGGATTGAAGGGAGCTCTctctctctatctctctctn	3'	Group 3	668.488	2399.93	738.977	2274.32	745.684	1898.36	654.991	1933.26	High
3	5	osa-MIR159c-p5_1ss1GT	TTTTGCATGACCCGGGAGATGA	22	LT934123.1	-	590707197	590707279	TTTTGCATGACCCGGGAGATGAacctaccagcatctttccctcgtgCTTGGATTGAAGGGAGCTCtctctctctctctcatct	5'	Group 3	45.6398	180.269	19.7236	111.017	61.422	149.178	78.2829	150.011	Medium
3	6	osa-miR159c_R-2_1ss1AC	CTTGGATTGAAGGGAGCTC	19	LT934123.1	-	590707197	590707279	TTTTGCATGACCCGGGAGATGAacctaccagcatctttccctcgtgCTTGGATTGAAGGGAGCTCtctctctctctctcatct	3'	Group 3	55.4836	373.079	92.0434	320.828	87.2839	506.034	110.602	314.959	Medium
4	7	bdi-miR166h-5p_R+1_2ss4TA20GT	GGTATGTTGTCTGGCTCGGTGT	22	LT934121.1	+	555564616	555564759	cctatgcctggattaggttaaggGGTATGTTGTCTGGCTCGGTGCccccggtcgagattgatagtcgtcgactctccgacgggagacgtcgattgatcggggacgTCGGACCAGGCTTCATTCCCTTtaaccgtgcggcattca	5'	Group 3	16.1082	28.216	6.57453	18.333	9.69821	9.75018	19.3912	11.6892	Medium
4	8	osa-miR166m_R+1	TCGGACCAGGCTTCATTCCCTT	22	LT934121.1	+	555564616	555564759	cctatgcctggattaggttaaggGGTATGTTGTCTGGCTCGGTGCccccggtcgagattgatagtcgtcgactctccgacgggagacgtcgattgatcggggacgTCGGACCAGGCTTCATTCCCTTtaaccgtgcggcattca	3'	Group 3	50.1143	54.8645	40.7621	70.2767	44.1807	51.6759	22.9821	59.0954	Medium
5	9	zma-MIR169a-p5_1	CTCGGGGACTATGGTGCAGCC	21	LT934116.1	+	249254967	249255133	attcgcttggccgtcgcctagcatcaggCTCGGGGACTATGGTGCAGCCaaggatgacttgccgatcgaacaatgatacatcaccatcatatacattgggaacgatcggcgagttgttcttggCTACATCTTAGCTCCTGCTCCtcatgtcaggccggcctgcggtt	5'	Group 3	0	0	0	0	0	0	5.02734	0	Low
5	10	bdi-MIR169a-p3_1ss19CT	CTACATCTTAGCTCCTGCTCC	21	LT934116.1	+	249254967	249255133	attcgcttggccgtcgcctagcatcaggCTCGGGGACTATGGTGCAGCCaaggatgacttgccgatcgaacaatgatacatcaccatcatatacattgggaacgatcggcgagttgttcttggCTACATCTTAGCTCCTGCTCCtcatgtcaggccggcctgcggtt	3'	Group 3	4.47449	0	7.88943	0	0	0	0	0	Low
6	11	far-MIR169-p5_1ss6CT	AAGGGTCTTACCTCTGATAGCC	22	LT934123.1	+	258463165	258463332	aagagagcaagccttacatggctgcAAGGGTCTTACCTCTGATAGCCaaggatgacttgcctatgtcttcatccatgttcaatgcttcattagccttggcgtgggttctcatgGGCAGTCGCCTTGGCTAGCctgagtggctcttgctgcttatgcaaggctgaattt	5'	Group 3	9.84387	0	7.88943	0	24.7843	0	36.6278	0	Medium
6	12	zma-miR169i-3p_R+1_1ss8TG	GGCAGTCGCCTTGGCTAGT	19	LT934123.1	+	258463165	258463332	aagagagcaagccttacatggctgcAAGGGTCTTACCTCTGATAGCCaaggatgacttgcctatgtcttcatccatgttcaatgcttcattagccttggcgtgggttctcatgGGCAGTCGCCTTGGCTAGCctgagtggctcttgctgcttatgcaaggctgaattt	3'	Group 3	4.47449	0	0	0	5.38789	0	7.18192	0	Low
7	13	gma-MIR319b-p5_1ss17AG	AGCTGCCGACTCATTCGTCCA	21	LT934115.1	+	136460049	136460198	AGCTGCCGACTCATTCGTCCActtgccgagcaaagttatttgccgaggagcttagcaggtgagtgaatgaagcgggaggtaaagtctttgatctcgcaccgtcgttgCTTGGACTGAAGGGTGCTCCCTcctcctctctaagccatgtta	5'	Group 3	0	0	0	0	0	0	0	3.247	Low
7	14	osa-miR319a-3p.2-3p_L+1R+1	CTTGGACTGAAGGGTGCTCCCT	22	LT934115.1	+	136460049	136460198	AGCTGCCGACTCATTCGTCCActtgccgagcaaagttatttgccgaggagcttagcaggtgagtgaatgaagcgggaggtaaagtctttgatctcgcaccgtcgttgCTTGGACTGAAGGGTGCTCCCTcctcctctctaagccatgtta	3'	Group 3	731.131	1147.45	604.856	1390.26	762.926	2930.9	1261.14	1687.79	High
8	15	osa-MIR319b-p5	AGTGAATGAAGCGGGAGGTA	20	LT934116.1	+	182347642	182347787	agctgccgactcattcatccacttgccgagcaaagttatttgccgaggagcttagcaggtgAGTGAATGAAGCGGGAGGTAaagtctttgatctcgcaccgtcgttgCTTGGACTGAAGGGTGCTCCCtcctcctctctaagccat	5'	Group 3	0	0	0	0	0	0	0	9.0916	Low
8	16	osa-miR319a-3p.2-3p_L+1	CTTGGACTGAAGGGTGCTCCC	21	LT934116.1	+	182347642	182347787	agctgccgactcattcatccacttgccgagcaaagttatttgccgaggagcttagcaggtgAGTGAATGAAGCGGGAGGTAaagtctttgatctcgcaccgtcgttgCTTGGACTGAAGGGTGCTCCCtcctcctctctaagccat	3'	Group 3	59.9581	145.783	61.8005	206.756	76.5081	366.607	89.774	214.952	Medium
9	17	osa-miR396e-5p_R+1	TCCACAGGCTTTCTTGAACTGT	22	LT934113.1	-	755601837	755601967	tgcgcgggcatgctcTCCACAGGCTTTCTTGAACTGTgaactcgcgggcggattgtggcgctcccgccttctcttcggccgcctccgcctgttgatggttcaagaAAGCCCATGGAAACCATGCCCgcctc	5'	Group 3	2085.11	4307.65	2244.54	3570.87	2255.37	3567.59	1856.53	3930.82	High
9	18	ata-MIR396d-p3	AAGCCCATGGAAACCATGCCC	21	LT934113.1	-	755601837	755601967	tgcgcgggcatgctcTCCACAGGCTTTCTTGAACTGTgaactcgcgggcggattgtggcgctcccgccttctcttcggccgcctccgcctgttgatggttcaagaAAGCCCATGGAAACCATGCCCgcctc	3'	Group 3	218.355	250.809	261.666	129.35	503.229	689.337	586.044	1080.6	High
10	19	mtr-miR398a-5p_1ss7AC	GGAGTGCCACTGAGAACACAAG	22	LT934119.1	-	468826184	468826360	cgacgccccgatagattgctggatgtgctaatgaagagaagccgatccagaGGAGTGCCACTGAGAACACAAGcgcgggctcctttgtcaggtgcttcggatcgcatgcgattgtgTTCTCAGGTCACCCCTTTGGGttgcttcccttgattgattcggcgaccagtctgggcggtg	5'	Group 3	280.103	23.5134	322.152	0	159.482	84.8265	292.304	60.3942	Medium
10	20	osa-MIR398a-p3	TTCTCAGGTCACCCCTTTGGG	21	LT934119.1	-	468826184	468826360	cgacgccccgatagattgctggatgtgctaatgaagagaagccgatccagaGGAGTGCCACTGAGAACACAAGcgcgggctcctttgtcaggtgcttcggatcgcatgcgattgtgTTCTCAGGTCACCCCTTTGGGttgcttcccttgattgattcggcgaccagtctgggcggtg	3'	Group 3	51.9041	28.216	89.4135	0	18.3188	19.5004	13.6456	19.482	Medium
11	21	osa-MIR444b-p5_1	CAAGTTGTGCAGTTGTTGTCT	21	LT934113.1	-	553187533	553187592	attttcttgCAAGTTGTGCAGTTGTTGTCTCAAGCTTGCTGCCtccctttgccagaacta	5'	Group 3	374.962	595.672	472.051	327.958	495.686	753.689	144.357	435.098	High
11	22	osa-miR444b.1	TGTTGTCTCAAGCTTGCTGCC	21	LT934113.1	-	553187533	553187592	attttcttgCAAGTTGTGCAGTTGTTGTCTCAAGCTTGCTGCCtccctttgccagaacta	3'	Group 3	2264.09	3168.03	2754.73	2991.34	3142.22	3462.29	1582.18	3457.41	High
12	23	osa-MIR444b-p5_2	TTTTCTTGCAAGTTGTGCAGT	21	LT934114.1	-	482333086	482333145	aTTTTCTTGCAAGTTGTGCAGTtGTTGTCTCAAGCTTGCTGCCTccctttgccagaacta	5'	Group 3	374.962	595.672	472.051	327.958	495.686	753.689	144.357	435.098	High
12	24	osa-miR444b.1_L-1R+1	GTTGTCTCAAGCTTGCTGCCA	21	LT934114.1	-	482333086	482333145	aTTTTCTTGCAAGTTGTGCAGTtGTTGTCTCAAGCTTGCTGCCTccctttgccagaacta	3'	Group 3	33.1112	43.8916	40.7621	28.5181	34.4825	25.3505	3.59096	35.0676	Medium
13	25	osa-miR444d.3_1ss20TC	TTGTGGCTTTCTTGCAAGTCG	21	LT934121.1	-	521293408	521293453	atacTTGTGGCTTTCTTGCAAGTCGTGCAGTTGCTGCCTCAAGCTT	5'	Group 3	163.766	53.297	161.733	73.3322	96.9821	56.551	71.101	46.7568	Medium
13	26	osa-miR444a-3p.2	TGCAGTTGCTGCCTCAAGCTT	21	LT934121.1	-	521293408	521293453	atacTTGTGGCTTTCTTGCAAGTCGTGCAGTTGCTGCCTCAAGCTT	3'	Group 3	1997.41	1050.26	2005.23	709.896	1293.09	719.563	1036.35	716.938	High
14	27	hvu-MIR444b-p5_1	AAGTTGTGCAGTTGCTGTCTC	21	LT934123.1	+	169069854	169069893	tttcttgcAAGTTGTGCAGTTGCTGTCTCAAGCTTgccta	5'	Group 3	11.6337	9.40535	22.3534	16.296	15.0861	20.4754	0	11.6892	Medium
14	28	osa-miR444a-3p.2_1ss12CT	TGCAGTTGCTGTCTCAAGCTT	21	LT934123.1	+	169069854	169069893	tttcttgcAAGTTGTGCAGTTGCTGTCTCAAGCTTgccta	3'	Group 3	321.268	354.268	432.604	350.365	455.816	278.855	377.769	399.381	Medium
15	29	hvu-MIR444b-p5_2	CAAGTTGTGCAGTTGCTGTC	20	LT934124.1	+	133284716	133284752	CAAGTTGTGCAGTTGCTGTCTCAAGCTTGCTGACTCC	5'	Group 3	11.6337	9.40535	22.3534	16.296	15.0861	20.4754	0	11.6892	Medium
15	30	hvu-MIR444b-p3	CTGTCTCAAGCTTGCTGACTCC	22	LT934124.1	+	133284716	133284752	CAAGTTGTGCAGTTGCTGTCTCAAGCTTGCTGACTCC	3'	Group 3	0	0	0	9.16652	0	13.6502	0	12.988	Medium
16	31	tae-MIR1120a-p5_2ss4GA20AG	TCCATCCCATAATATAAGAGC	21	LT934122.1	-	189695988	189696064	TCCATCCCATAATATAAGAGCatttttgacactagtgtagtgtaaaaatcgctCTTATATTATGGGACGGAGAGAGT	5'	Group 3	14.3184	10.9729	10.5192	13.2405	12.9309	11.7002	10.0547	23.3784	Medium
16	32	osa-MIR818d-p3_1ss20GA_1	CTTATATTATGGGACGGAGAGAGT	24	LT934122.1	-	189695988	189696064	TCCATCCCATAATATAAGAGCatttttgacactagtgtagtgtaaaaatcgctCTTATATTATGGGACGGAGAGAGT	3'	Group 3	4.47449	0	0	0	0	0	0	3.247	Low
17	33	tae-MIR1128-p5_1ss8CG	GATGTATGTAGAACTAAAATACAT	24	LT934112.1	+	197832164	197832296	aagtactccctccgtccgaaaatactagtcatcaaaatggacaaaaaggGATGTATGTAGAACTAAAATACATCTAGATACATCCTCTtttattcattttgatgacaagtatttccggacggagggagtagat	5'	Group 3	4.47449	7.83779	0	0	0	0	0	0	Low
17	34	tae-MIR1128-p3_1ss22CT	AAAATACATCTAGATACATCCTCT	24	LT934112.1	+	197832164	197832296	aagtactccctccgtccgaaaatactagtcatcaaaatggacaaaaaggGATGTATGTAGAACTAAAATACATCTAGATACATCCTCTtttattcattttgatgacaagtatttccggacggagggagtagat	3'	Group 3	25.952	20.3782	14.464	15.2775	7.54305	12.6752	22.9821	18.1832	Medium
18	35	tae-MIR1128-p5_1ss5AC	ATCTCGAACTAAAATACATCTAGA	24	LT934112.1	-	527695031	527695161	tatactccctccgtccgaaaatacttgtcatcaaaatgaataaaagatgatatATCTCGAACTAAAATACATCTAGACACatcctttttaatccattttgatgacaagtattttcagactgagggagtagt	5'	Group 3	0	0	0	6.11102	0	0	0	0	Low
18	36	tae-MIR1128-p3_2ss2AC22TC	TCGAACTAAAATACATCTAGACAC	24	LT934112.1	-	527695031	527695161	tatactccctccgtccgaaaatacttgtcatcaaaatgaataaaagatgatatATCTCGAACTAAAATACATCTAGACACatcctttttaatccattttgatgacaagtattttcagactgagggagtagt	3'	Group 3	6.26428	0	0	0	0	0	4.30915	0	Low
19	37	tae-MIR1128-p5_1ss7GC_2	CCGTCCCAAAATACTTGTCATC	22	LT934120.1	+	453632235	453632376	gtaatgtactactccctCCGTCCCAAAATACTTGTCATCaaagtggataaaagagggtgtatctagatgtattttagttctagatacatctctttttatccattttgaTGACAAGTATTCTCGGACGGAggaagtacatgtt	5'	Group 3	0	0	0	5.09251	6.46547	16.5753	0	10.3904	Medium
19	38	tae-MIR9668-p3_1ss12TC	TGACAAGTATTCTCGGACGGA	21	LT934120.1	+	453632235	453632376	gtaatgtactactccctCCGTCCCAAAATACTTGTCATCaaagtggataaaagagggtgtatctagatgtattttagttctagatacatctctttttatccattttgaTGACAAGTATTCTCGGACGGAggaagtacatgtt	3'	Group 3	0	14.108	0	5.09251	0	0	0	0	Medium
20	39	tae-MIR1128-p5_1ss4CT_2	TATTTAGAACTAAAATACATC	21	LT934120.1	-	555787619	555787749	gtcacgttagtttttactccctccgttcggaattacttgtctcggaaatggatgTATTTAGAACTAAAATACATCtagatacatccatttctgcgacaagtaattccgaacggatggagtactaatgttga	5'	Group 3	0	9.40535	0	6.11102	0	0	5.74553	7.1434	Low
20	40	tae-MIR1128-p3_1ss2CT	TTTAGAACTAAAATACATC	19	LT934120.1	-	555787619	555787749	gtcacgttagtttttactccctccgttcggaattacttgtctcggaaatggatgTATTTAGAACTAAAATACATCtagatacatccatttctgcgacaagtaattccgaacggatggagtactaatgttga	3'	Group 3	0	0	0	8.14802	0	0	4.30915	7.7928	Low
21	41	tae-MIR1128-p5_1ss7GA	TATCTAAAACTAAAATACATC	21	LT934123.1	-	317213510	317213645	cattatactccctccgtccgaaaatacttgtcatcaaaatggacaaaaagggatgTATCTAAAACTAAAATACATCtagatacatcccttttatccattttgatgacaagtaTTTCTGGACAGAGGGAGTATAtat	5'	Group 3	0	0	9.20434	0	0	0	0	0	Low
21	42	tae-MIR1127b-p3_2ss10GA21TA	TTTCTGGACAGAGGGAGTATA	21	LT934123.1	-	317213510	317213645	cattatactccctccgtccgaaaatacttgtcatcaaaatggacaaaaagggatgTATCTAAAACTAAAATACATCtagatacatcccttttatccattttgatgacaagtaTTTCTGGACAGAGGGAGTATAtat	3'	Group 3	0	0	0	0	0	0	3.59096	0	Low
22	43	tae-MIR5048-p5_2	TTAGACCTAGACATGCAAGTA	21	LT934123.1	+	550565046	550565081	acTTAGACCTAGACATGCAAGTATATTTCTaggcga	5'	Group 3	13262.4	9972.8	14913.7	11785.1	14413.7	12890.7	14401.2	11253.5	High
22	44	tae-MIR5048-p3_1	ACCTAGACATGCAAGTATATTTCT	24	LT934123.1	+	550565046	550565081	acTTAGACCTAGACATGCAAGTATATTTCTaggcga	3'	Group 3	15.2133	0	21.0385	17.3145	8.62063	10.7252	12.2093	11.0398	Medium
23	45	tae-MIR5048-p5_1	TTAGACCTAGACATGCAAGT	20	LT934124.1	+	497154261	497154398	tgatcaaggaatttgtgaggtttacattatcttcgcaagagttgtattgttcacTTAGACCTAGACATGCAAGTATATTTctaggcgaaaatataatgttaaaaattgcggatttttggctctcaagttgcttggagg	5'	Group 3	13262.4	9972.8	14913.7	11785.1	14413.7	12890.7	14401.2	11253.5	High
23	46	tae-MIR5048-p3_2	CCTAGACATGCAAGTATATTT	21	LT934124.1	+	497154261	497154398	tgatcaaggaatttgtgaggtttacattatcttcgcaagagttgtattgttcacTTAGACCTAGACATGCAAGTATATTTctaggcgaaaatataatgttaaaaattgcggatttttggctctcaagttgcttggagg	3'	Group 3	15.2133	0	21.0385	17.3145	8.62063	10.7252	12.2093	11.0398	Medium
24	47	bdi-miR5064_R+2_1ss1CT_1	TGAATTTGTCCATAGCATCAGCA	23	LT934118.1	-	660673193	660673281	gcTGAATTTGTCCATAGCATCAGCCatcctgcaattcaactctgttgcctttttgcacgacgATGGCTGGTGCTATGGATAAAttcaac	5'	Group 3	16.1082	39.1889	0	8.14802	0	4.87509	4.30915	7.7928	Medium
24	48	tae-MIR9674a-p3_2ss20GA21CA	ATGGCTGGTGCTATGGATAAA	21	LT934118.1	-	660673193	660673281	gcTGAATTTGTCCATAGCATCAGCCatcctgcaattcaactctgttgcctttttgcacgacgATGGCTGGTGCTATGGATAAAttcaac	3'	Group 3	5.36938	0	0	0	0	0	0	3.247	Low
25	49	osa-miR5071_2ss15GA18GT	TCAAGCATCATATCATGTACA	21	LT934116.1	+	777146794	777146913	attagaTCAAGCATCATATCATGTACAcgataagattttgatcttctcgtcattgatgcctaccggttggatcatgcttttgtttatgagctgattgaagTAACTCTCTCCTAGCTCAAA	5'	Group 3	49.2194	31.3512	56.5409	41.7586	24.7843	40.9507	18.673	46.1074	Medium
25	50	bdi-MIR7757-p3_1ss12GT	TAACTCTCTCCTAGCTCAAA	20	LT934116.1	+	777146794	777146913	attagaTCAAGCATCATATCATGTACAcgataagattttgatcttctcgtcattgatgcctaccggttggatcatgcttttgtttatgagctgattgaagTAACTCTCTCCTAGCTCAAA	3'	Group 3	0	0	0	0	6.46547	0	0	0	Low
26	51	osa-MIR5079a-p5_2ss7AC17GC	GAGAGACCAAAATCTGCA	18	LT934118.1	-	126201215	126201302	gcatcttGAGAGACCAAAATCTGCAatttttggcaccatgttgtcatcaagcaATATATTTGCAGGTTTGAGGTctaagtagagaata	5'	Group 3	4.47449	0	0	0	0	0	5.02734	0	Low
26	52	tae-MIR5048-p3_1ss17TG	ATATATTTGCAGGTTTGAGGT	21	LT934118.1	-	126201215	126201302	gcatcttGAGAGACCAAAATCTGCAatttttggcaccatgttgtcatcaagcaATATATTTGCAGGTTTGAGGTctaagtagagaata	3'	Group 3	2758.07	2606.85	3301.73	2788.66	3327.56	2675.45	2800.23	3007.37	High
27	53	bdi-MIR5164-p5_2ss7GT17CT	TAACTATTACTCCCTCTGTCCC	22	LT934113.1	-	325730543	325730638	TAACTATTACTCCCTCTGTCCCataatataagaacgttttttgcactacactagtgtcaaaaacgttcttatATTATGAGACGGAGGGAGTACCTC	5'	Group 3	11.6337	0	14.464	5.09251	0	0	7.90011	0	Medium
27	54	tae-MIR1120a-p3_2ss21TC22TC_2	ATTATGAGACGGAGGGAGTACCTC	24	LT934113.1	-	325730543	325730638	TAACTATTACTCCCTCTGTCCCataatataagaacgttttttgcactacactagtgtcaaaaacgttcttatATTATGAGACGGAGGGAGTACCTC	3'	Group 3	6.26428	10.9729	19.7236	16.296	6.46547	6.82512	17.2366	9.0916	Medium
28	55	bdi-MIR5180a-p5_2ss18AT19TC	AACTACTACTCCCTCTGTCCCA	22	LT934113.1	+	325732863	325733001	AACTACTACTCCCTCTGTCCCAtaatataagaacgtttttggcactacactagtgtcaaaaacgttcttatattatgagacggagggagtacctctgtaccgaaatacttgtagttgAGTATTTCGGTACAGAGGGAGT	5'	Group 3	4.47449	0	0	0	0	0	0	3.8964	Low
28	56	hvu-miR5049b_R+1_1ss8AC	AGTATTTCGGTACAGAGGGAGT	22	LT934113.1	+	325732863	325733001	AACTACTACTCCCTCTGTCCCAtaatataagaacgtttttggcactacactagtgtcaaaaacgttcttatattatgagacggagggagtacctctgtaccgaaatacttgtagttgAGTATTTCGGTACAGAGGGAGT	3'	Group 3	19.6877	10.9729	40.7621	10.185	45.2583	11.7002	40.2187	12.3386	Medium
29	57	gma-MIR5368-p5_2ss3AT20CA	AGTGAGATACCACTCTGGAAGAG	23	LT934111.1	-	168314657	168314763	taaggcccctttccaggggggtgggcgagccatcAGTGAGATACCACTCTGGAAGAGctcggattctaaccttgtgttagacccgtggGCCAAGGGACAGTCTCAGG	5'	Group 3	4.47449	10.9729	17.0938	7.12952	12.9309	0	0	12.3386	Medium
29	58	gma-MIR5368-p3_1ss4GA_1	GCCAAGGGACAGTCTCAGG	19	LT934111.1	-	168314657	168314763	taaggcccctttccaggggggtgggcgagccatcAGTGAGATACCACTCTGGAAGAGctcggattctaaccttgtgttagacccgtggGCCAAGGGACAGTCTCAGG	3'	Group 3	0	17.2431	0	53.9806	0	37.0507	0	14.9362	Medium
30	59	gma-MIR5368-p5_1ss17TC	GGGATTGGCTTTGGGCCT	18	LT934112.1	+	29920894	29921008	aagctttacttttccctGGGATTGGCTTTGGGCCTttcctgcgcagcttaggtggaaggcgaagaaggcccccttccggggggggcccgagccatcaGTGAGATACCACTCTGGA	5'	Group 3	8.05408	14.108	10.5192	36.6661	20.474	27.3005	9.33649	32.47	Medium
30	60	gma-MIR5368-p3_1ss2AT	GTGAGATACCACTCTGGA	18	LT934112.1	+	29920894	29921008	aagctttacttttccctGGGATTGGCTTTGGGCCTttcctgcgcagcttaggtggaaggcgaagaaggcccccttccggggggggcccgagccatcaGTGAGATACCACTCTGGA	3'	Group 3	0	0	7.88943	0	7.54305	0	0	7.1434	Low
31	61	gma-MIR5368-p5_1ss4TC	GTTCCCTGGGATTGGCTTTGG	21	LT934112.1	+	415207690	415207846	GTTCCCTGGGATTGGCTTTGGgcctttcctacgcagcttaggtggaaggcgaagaaggcccccttccgggggggcgagccatcaGTGAGATACCACTCTGGAAGAGcttggattctaaccttgtgtcagacctgcgggccaagggacagtctcaggt	5'	Group 3	5.36938	0	0	0	0	8.77516	5.74553	9.0916	Low
31	62	gma-MIR5368-p3_2ss2AT19CA_2	GTGAGATACCACTCTGGAAGAG	22	LT934112.1	+	415207690	415207846	GTTCCCTGGGATTGGCTTTGGgcctttcctacgcagcttaggtggaaggcgaagaaggcccccttccgggggggcgagccatcaGTGAGATACCACTCTGGAAGAGcttggattctaaccttgtgtcagacctgcgggccaagggacagtctcaggt	3'	Group 3	9.84387	7.83779	9.20434	42.7771	0	24.3754	10.7729	30.5218	Medium
32	63	gma-MIR5368-p5_2ss2AT19CA_3	GTGAGATACCACTCTGGAAGAGCT	24	LT934112.1	-	29872749	29872830	gagccatcaGTGAGATACCACTCTGGAAGAGCTcggattctaaccttgtgtcagacccgcggGCCAAGGGACAGTCTCAGGT	5'	Group 3	42.0602	62.7023	103.878	75.3692	91.5942	60.4511	68.9464	148.063	Medium
32	64	gma-MIR5368-p3_1ss4GA_2	GCCAAGGGACAGTCTCAGGT	20	LT934112.1	-	29872749	29872830	gagccatcaGTGAGATACCACTCTGGAAGAGCTcggattctaaccttgtgtcagacccgcggGCCAAGGGACAGTCTCAGGT	3'	Group 3	0	17.2431	0	53.9806	0	37.0507	0	14.9362	Medium
33	65	gma-MIR5368-p5_1ss3TC_2	TTCCCTGGGATTGGCTTTGGGC	22	LT934112.1	-	29882856	29883015	gatgcggactacctgcacctggacagaaagaccctatgaagctttactgTTCCCTGGGATTGGCTTTGGGCctttcctgcacagcttaggtggaaggcgaagaaggcccccttccgggggggcccgagccatcagtgagATACCACTCTGGAAGAGCTCG	5'	Group 3	15.2133	10.9729	6.57453	22.4071	17.2413	39.0007	16.5184	21.4302	Medium
33	66	gma-MIR5368-p3_2ss14CA20AC_2	ATACCACTCTGGAAGAGCTCG	21	LT934112.1	-	29882856	29883015	gatgcggactacctgcacctggacagaaagaccctatgaagctttactgTTCCCTGGGATTGGCTTTGGGCctttcctgcacagcttaggtggaaggcgaagaaggcccccttccgggggggcccgagccatcagtgagATACCACTCTGGAAGAGCTCG	3'	Group 3	0	0	11.8341	0	0	12.6752	5.02734	6.494	Medium
34	67	gma-MIR5368-p5_2ss13CA19AC	TACCACTCTGGAAGAGCTCG	20	LT934112.1	-	29894463	29894550	TACCACTCTGGAAGAGCTCGgattctaaccttgtgtcagacccgcgggcCAAGGGACAGTCTCAGGTAGAcagtttctatatggcgta	5'	Group 3	0	0	0	12.222	0	21.4504	5.74553	7.7928	Medium
34	68	gma-MIR5368-p3_1ss2GA	CAAGGGACAGTCTCAGGTAGA	21	LT934112.1	-	29894463	29894550	TACCACTCTGGAAGAGCTCGgattctaaccttgtgtcagacccgcgggcCAAGGGACAGTCTCAGGTAGAcagtttctatatggcgta	3'	Group 3	35.7959	0	69.69	11.2035	62.4995	31.2006	47.4007	22.729	Medium
35	69	gma-MIR5368-p5_1ss7TC_3	ACTGTTCCCTGGGATTGGCTTTG	23	LT934113.1	+	327629320	327629355	ACTGTTCCCTGGGATTGGCTTTGGGCCTttcctgcg	5'	Group 3	5.36938	0	0	0	5.38789	0	0	3.8964	Low
35	70	gma-MIR5368-p3_2ss18TC19TA	TGGGATTGGCTTTGGGCCA	19	LT934113.1	+	327629320	327629355	ACTGTTCCCTGGGATTGGCTTTGGGCCTttcctgcg	3'	Group 3	0	0	0	0	8.62063	4.87509	0	5.1952	Low
36	71	gma-MIR5368-p5_2ss2AT19CA_1	GTGAGATACCACTCTGGAA	19	LT934113.1	+	327646480	327646569	cccgagccatcaGTGAGATACCACTCTGGAAtagctcagattctaaccttgtgtcagacccgcgggccaAGGGACAGTCTCAGGTAGACA	5'	Group 3	42.0602	62.7023	103.878	75.3692	91.5942	60.4511	68.9464	148.063	Medium
36	72	gma-miR5368_L+2	AGGGACAGTCTCAGGTAGACA	21	LT934113.1	+	327646480	327646569	cccgagccatcaGTGAGATACCACTCTGGAAtagctcagattctaaccttgtgtcagacccgcgggccaAGGGACAGTCTCAGGTAGACA	3'	Group 3	8.94897	0	9.20434	14.259	9.69821	18.5253	6.46373	6.494	Medium
37	73	gma-MIR5368-p5_1ss6TC	CTGTTCCCTGGGATTGGCTTT	21	LT934114.1	-	772450953	772451115	aCTGTTCCCTGGGATTGGCTTTgggcctttcctgcgcagcttaggtggaaggcgaagaaggcccccttccggggggcgagccatcAGTGAGATACCACTCTGGAAGAgctcggattctaaccttgtgtcagacccgcgggccaagggacagtctcaggtagat	5'	Group 3	4.47449	0	6.57453	8.14802	6.46547	20.4754	0	13.6374	Medium
37	74	gma-MIR5368-p3_2ss3AT20CA_1	AGTGAGATACCACTCTGGAAGA	22	LT934114.1	-	772450953	772451115	aCTGTTCCCTGGGATTGGCTTTgggcctttcctgcgcagcttaggtggaaggcgaagaaggcccccttccggggggcgagccatcAGTGAGATACCACTCTGGAAGAgctcggattctaaccttgtgtcagacccgcgggccaagggacagtctcaggtagat	3'	Group 3	31.3214	31.3512	35.5024	25.4626	23.7067	42.9008	36.6278	31.8206	Medium
38	75	gma-MIR5368-p5_1ss20TC	CCTGGGATTGGCTTTGGGCCT	21	LT934114.1	-	772470782	772470894	actgttcCCTGGGATTGGCTTTGGGCCTttcctgcgcagcttaggtggaaggcgaagaaggcccccttccggggggcgagccatcagtgAGATACCACTCTGGAAGAgctcgg	5'	Group 3	42.0602	51.7294	67.0602	118.146	73.2753	176.478	56.019	101.306	Medium
38	76	gma-MIR5368-p3_1ss16CA	AGATACCACTCTGGAAGA	18	LT934114.1	-	772470782	772470894	actgttcCCTGGGATTGGCTTTGGGCCTttcctgcgcagcttaggtggaaggcgaagaaggcccccttccggggggcgagccatcagtgAGATACCACTCTGGAAGAgctcgg	3'	Group 3	0	0	0	5.09251	6.46547	31.2006	5.02734	11.6892	Medium
39	77	gma-MIR5368-p5_1ss16CA	AGATACCACTCTGGAAGAGC	20	LT934115.1	-	61476040	61476258	tttcctgcgcagcttaggtggaaggcgaagaaggcccccttccggggggggcccgagccatcagtgAGATACCACTCTGGAAGAGCtcggattctaaccttgtgtcagacctgcgGGCCAAGGGACAGTCTCAGGttcagaacgtcgtgagacagttcggtccatatccggtgtgggcgttagagcattgagaggacctttccctagtacgagaggacc	5'	Group 3	16.1082	0	11.8341	16.296	14.0085	28.2755	22.2639	29.8724	Medium
39	78	gma-MIR5368-p3_1ss5GA	GGCCAAGGGACAGTCTCAGG	20	LT934115.1	-	61476040	61476258	tttcctgcgcagcttaggtggaaggcgaagaaggcccccttccggggggggcccgagccatcagtgAGATACCACTCTGGAAGAGCtcggattctaaccttgtgtcagacctgcgGGCCAAGGGACAGTCTCAGGttcagaacgtcgtgagacagttcggtccatatccggtgtgggcgttagagcattgagaggacctttccctagtacgagaggacc	3'	Group 3	0	32.9187	0	46.8511	0	49.7259	5.02734	12.988	Medium
40	79	gma-MIR5368-p5_1ss3TC_1	TTCCCTGGGATTGGCTTTGGG	21	LT934115.1	-	488442558	488442666	TTCCCTGGGATTGGCTTTGGGcctttcctgcgcagcttaggtggaaggcgaagaaggcccccttccgggggggcccgagccatcagtgagATACCACTCTGGAAGAGCT	5'	Group 3	15.2133	10.9729	6.57453	22.4071	17.2413	39.0007	16.5184	21.4302	Medium
40	80	gma-MIR5368-p3_1ss14CA	ATACCACTCTGGAAGAGCT	19	LT934115.1	-	488442558	488442666	TTCCCTGGGATTGGCTTTGGGcctttcctgcgcagcttaggtggaaggcgaagaaggcccccttccgggggggcccgagccatcagtgagATACCACTCTGGAAGAGCT	3'	Group 3	7.15918	0	9.20434	17.3145	7.54305	14.6253	5.02734	11.6892	Medium
41	81	gma-MIR5368-p5_2ss2AT19CA_2	GTGAGATACCACTCTGGAAGA	21	LT934115.1	-	687227708	687227912	ctttcctgcgcagcttaggtggaaggcgaagaaggcccccttcccggggggcccgagccatcaGTGAGATACCACTCTGGAAGAgctcggattctaaccttgtgtcagacccgcgggCCAAGGGACAGTCTCAGGtagacagtttctatggggcgtaggcctcccaaaaggtaacggaggcgtgcaaaggtttcctcgggccaga	5'	Group 3	42.0602	62.7023	103.878	75.3692	91.5942	60.4511	68.9464	148.063	Medium
41	82	gma-MIR5368-p3_1ss3GA	CCAAGGGACAGTCTCAGG	18	LT934115.1	-	687227708	687227912	ctttcctgcgcagcttaggtggaaggcgaagaaggcccccttcccggggggcccgagccatcaGTGAGATACCACTCTGGAAGAgctcggattctaaccttgtgtcagacccgcgggCCAAGGGACAGTCTCAGGtagacagtttctatggggcgtaggcctcccaaaaggtaacggaggcgtgcaaaggtttcctcgggccaga	3'	Group 3	22.3724	34.4863	34.1875	79.4432	19.3964	153.078	22.2639	39.6134	Medium
42	83	gma-MIR5368-p5	CCTGGGATTGGCTTTGGGC	19	LT934116.1	-	769726906	769727020	CCTGGGATTGGCTTTGGGCctttcctgcgcagcttaggtggaaggcgaaaaaggcccccttccgggggggcccgagccatcaGTGAGATACCACTCTGGAAGagctcggattcta	5'	Group 3	13.4235	7.83779	10.5192	10.185	15.0861	52.651	9.33649	17.5338	Medium
42	84	gma-MIR5368-p3_2ss2AT19CA_1	GTGAGATACCACTCTGGAAG	20	LT934116.1	-	769726906	769727020	CCTGGGATTGGCTTTGGGCctttcctgcgcagcttaggtggaaggcgaaaaaggcccccttccgggggggcccgagccatcaGTGAGATACCACTCTGGAAGagctcggattcta	3'	Group 3	9.84387	7.83779	9.20434	42.7771	0	24.3754	10.7729	30.5218	Medium
43	85	gma-MIR5368-p5_1ss7AT	CATCAGTGAGATACCACTCTGGA	23	LT934117.1	+	268458762	268458889	cagcttaggtggaaggcgaagaaggcccccttccgagggggcccgagcCATCAGTGAGATACCACTCTGGAagagctcggattctaaccttgtgtcggactcgcgggcCAAGGGACAGTCTCAGGTAA	5'	Group 3	8.05408	7.83779	0	13.2405	0	7.80014	7.90011	16.235	Medium
43	86	gma-MIR5368-p3_2ss2GA20GA	CAAGGGACAGTCTCAGGTAA	20	LT934117.1	+	268458762	268458889	cagcttaggtggaaggcgaagaaggcccccttccgagggggcccgagcCATCAGTGAGATACCACTCTGGAagagctcggattctaaccttgtgtcggactcgcgggcCAAGGGACAGTCTCAGGTAA	3'	Group 3	0	0	6.57453	0	0	0	0	0	Low
44	87	gma-MIR5368-p5_1ss7TC_2	ACTGTTCCCTGGGATTGGCTT	21	LT934117.1	-	576468911	576469023	ACTGTTCCCTGGGATTGGCTTtgggcctttcctacgcagcttaggtggaaggcgaagaaggcccccttccggggggcctgagccatcagTGAGATACCACTCTGGAAGAGctc	5'	Group 3	5.36938	0	0	0	5.38789	0	0	3.8964	Low
44	88	gma-MIR5368-p3_2ss1AT18CA	TGAGATACCACTCTGGAAGAG	21	LT934117.1	-	576468911	576469023	ACTGTTCCCTGGGATTGGCTTtgggcctttcctacgcagcttaggtggaaggcgaagaaggcccccttccggggggcctgagccatcagTGAGATACCACTCTGGAAGAGctc	3'	Group 3	6.26428	9.40535	15.7789	27.4996	24.7843	58.5011	12.9275	44.1592	Medium
45	89	gma-MIR5368-p5_2ss1AT18CA_1	TGAGATACCACTCTGGAAG	19	LT934118.1	-	212593373	212593485	ggtccttgtggggcgtttcaatggtggaaggccatgTGAGATACCACTCTGGAAGagctcggattctaaccttgtgtcagacccgcgggCCAAGGGACAGTCTCAGGTAGACA	5'	Group 3	12.5286	0	0	13.2405	8.62063	30.2255	8.6183	9.0916	Medium
45	90	gma-miR5368_L+5	CCAAGGGACAGTCTCAGGTAGACA	24	LT934118.1	-	212593373	212593485	ggtccttgtggggcgtttcaatggtggaaggccatgTGAGATACCACTCTGGAAGagctcggattctaaccttgtgtcagacccgcgggCCAAGGGACAGTCTCAGGTAGACA	3'	Group 3	0	0	6.57453	5.09251	6.46547	6.82512	5.74553	7.1434	Low
46	91	gma-MIR5368-p5_2ss1TC21TC_1	CCCTGGGATTGGCTTTGGGCCT	22	LT934120.1	+	430596890	430597038	ctacttgcacctggacagaaagaccctatgaagctttactattCCCTGGGATTGGCTTTGGGCCTttcctgcacagcttaggtggaaggcgaagaagggccccttccggggggccccgagccatccGTGAGATACCACTCTGGAAGAGC	5'	Group 3	71.5918	100.324	152.529	251.57	211.205	337.356	75.4101	124.035	Medium
46	92	gma-MIR5368-p3_2ss2AT19CA_3	GTGAGATACCACTCTGGAAGAGC	23	LT934120.1	+	430596890	430597038	ctacttgcacctggacagaaagaccctatgaagctttactattCCCTGGGATTGGCTTTGGGCCTttcctgcacagcttaggtggaaggcgaagaagggccccttccggggggccccgagccatccGTGAGATACCACTCTGGAAGAGC	3'	Group 3	9.84387	7.83779	9.20434	42.7771	0	24.3754	10.7729	30.5218	Medium
47	93	gma-MIR5368-p5_1ss7TC_1	ACTGTTCCCTGGGATTGGCT	20	LT934121.1	-	71644266	71644426	ggactacctgcacctggacagaaagaccctatgaagctttACTGTTCCCTGGGATTGGCTttgggcctttcctgcgcagcttaggtggaaggcgaagaaggcccccttctgggggggggcgagccatcagtgagataccacttTGGAAGAGCTCGGATTCT	5'	Group 3	5.36938	0	0	0	5.38789	0	0	3.8964	Low
47	94	bdi-MIR7767-p3_2ss17GC18AT	TGGAAGAGCTCGGATTCT	18	LT934121.1	-	71644266	71644426	ggactacctgcacctggacagaaagaccctatgaagctttACTGTTCCCTGGGATTGGCTttgggcctttcctgcgcagcttaggtggaaggcgaagaaggcccccttctgggggggggcgagccatcagtgagataccacttTGGAAGAGCTCGGATTCT	3'	Group 3	17.8979	10.9729	17.0938	13.2405	9.69821	45.8258	15.082	27.9242	Medium
48	95	gma-MIR5368-p5_2ss5TC25TC	TGTTCCCTGGGATTGGCTTTGGGCC	25	LT934122.1	+	426877606	426877726	aagctttgcTGTTCCCTGGGATTGGCTTTGGGCCtttcctgcgcagcttaggtggaaggcgaagaaggcccccttccgggggggccggagccatcagtgagATACCACTCTGGAAGAGCTC	5'	Group 3	33.1112	32.9187	15.7789	17.3145	24.7843	42.9008	25.8549	41.5616	Medium
48	96	gma-MIR5368-p3_2ss14CA20AC_1	ATACCACTCTGGAAGAGCTC	20	LT934122.1	+	426877606	426877726	aagctttgcTGTTCCCTGGGATTGGCTTTGGGCCtttcctgcgcagcttaggtggaaggcgaagaaggcccccttccgggggggccggagccatcagtgagATACCACTCTGGAAGAGCTC	3'	Group 3	0	0	11.8341	0	0	12.6752	5.02734	6.494	Medium
49	97	gma-MIR5368-p5_2ss1AT18CA_2	TGAGATACCACTCTGGAAGA	20	LT934123.1	-	255138434	255138519	gagccatcagTGAGATACCACTCTGGAAGAgctcggattctaaccttgtgtcagacccgcaggccaagGGACAGTCTCAGGTAGAC	5'	Group 3	12.5286	0	0	13.2405	8.62063	30.2255	8.6183	9.0916	Medium
49	98	gma-miR5368_R-1	GGACAGTCTCAGGTAGAC	18	LT934123.1	-	255138434	255138519	gagccatcagTGAGATACCACTCTGGAAGAgctcggattctaaccttgtgtcagacccgcaggccaagGGACAGTCTCAGGTAGAC	3'	Group 3	0	0	0	0	0	0	0	6.494	Low
50	99	gma-MIR5368-p5_2ss1TC21TC_2	CCCTGGGATTGGCTTTGGGCCTT	23	LT934123.1	-	562111143	562111309	agactacctacacctggacagaaagaccctatgaagcttcactgttCCCTGGGATTGGCTTTGGGCCTTtcctgcgcagcttaggtggaacacaaagaaggccccttccgggggggagggggggcagagccatcAGTGAGATACCACTCTGGAAGAGCtcggattct	5'	Group 3	71.5918	100.324	152.529	251.57	211.205	337.356	75.4101	124.035	Medium
50	100	gma-MIR5368-p3_2ss3AT20CA_2	AGTGAGATACCACTCTGGAAGAGC	24	LT934123.1	-	562111143	562111309	agactacctacacctggacagaaagaccctatgaagcttcactgttCCCTGGGATTGGCTTTGGGCCTTtcctgcgcagcttaggtggaacacaaagaaggccccttccgggggggagggggggcagagccatcAGTGAGATACCACTCTGGAAGAGCtcggattct	3'	Group 3	31.3214	31.3512	35.5024	25.4626	23.7067	42.9008	36.6278	31.8206	Medium
51	101	gma-MIR6300-p5	TGTAGTATAGTGGTAAGTATTCCC	24	LT934116.1	-	810429708	810429816	TGTAGTATAGTGGTAAGTATTCCCgcctgtcacacgggtgtcccagGTTCGATCCCCGGCAACGGCGCCAgaaaagagtcttgatggcccacaagtataggggatctat	5'	Group 3	0	17.2431	0	9.16652	16.1637	0	0	5.1952	Medium
51	102	ath-miR8175_L+4_1ss6AT	GTTCGTTCCCCGGCAACGGCGCCA	24	LT934116.1	-	810429708	810429816	TGTAGTATAGTGGTAAGTATTCCCgcctgtcacacgggtgtcccagGTTCGATCCCCGGCAACGGCGCCAgaaaagagtcttgatggcccacaagtataggggatctat	3'	Group 3	25.952	14.108	59.1707	15.2775	44.1807	4.87509	14.3638	11.6892	Medium
52	103	ptc-MIR6478-p5_1ss17GA	CCTTAGCTCAGTTGGTAGA	19	LT934115.1	-	629738143	629738171	CCTTAGCTCAGTTGGTAGAGCGGAGGACT	5'	Group 3	4.47449	0	23.6683	0	12.9309	0	0	7.7928	Medium
52	104	ptc-MIR6478-p3_2ss13GA23GA	AGCTCAGTTGGTAGAGCGGAGGACT	25	LT934115.1	-	629738143	629738171	CCTTAGCTCAGTTGGTAGAGCGGAGGACT	3'	Group 3	0	0	0	10.185	0	0	0	0	Medium
53	105	ptc-MIR6478-p5_1ss6CT	CCGACTTTAGCTCAGTTGG	19	LT934116.1	-	2767710	2767738	caagCCGACTTTAGCTCAGTTGGTAGAgc	5'	Group 3	30.4265	42.3241	138.065	67.2212	54.9565	79.9514	45.2461	59.7448	Medium
53	106	ptc-miR6478_R+2_2ss6CT21GA	CCGACTTTAGCTCAGTTGGTAGA	23	LT934116.1	-	2767710	2767738	caagCCGACTTTAGCTCAGTTGGTAGAgc	3'	Group 3	296.211	482.808	508.868	427.771	335.127	270.08	274.349	348.079	Medium
54	107	tae-MIR7757-p5_2ss21AG22TG	CAAGCTCATTCGATATGTAAGG	22	LT934115.1	-	701733985	701734161	CAAGCTCATTCGATATGTAAGGtggatagtttgaggttttgtttatcatgaaaaacaagggattagcaagtttgagctcggtggtagaattgcttagtgagatcgtgaaTAGGAGCATGATTCAACCAATtgacatcaatgttgattaaggcatggaaaaatcttattgtatacatg	5'	Group 3	0	0	19.7236	5.09251	0	0	3.59096	5.8446	Medium
54	108	bdi-MIR7757-p3_1ss4AG	TAGGAGCATGATTCAACCAAT	21	LT934115.1	-	701733985	701734161	CAAGCTCATTCGATATGTAAGGtggatagtttgaggttttgtttatcatgaaaaacaagggattagcaagtttgagctcggtggtagaattgcttagtgagatcgtgaaTAGGAGCATGATTCAACCAATtgacatcaatgttgattaaggcatggaaaaatcttattgtatacatg	3'	Group 3	2092.27	2740.09	2577.21	2381.26	2241.36	2829.5	1460.08	2274.85	High
55	109	bdi-MIR7757-p5_2ss6AG20AT	TTTATGAGCTCATTGAAGTT	20	LT934115.1	-	701734566	701734714	tgtgcgcaataagattttgctatgctttcaccgttgatgcccactggttggatcatgcttctgTTTATGAGCTCATTGAAGTAACTctctcgtagctcaaatgggccaatttcttgtttgcgtggcacacaaaaccttcagctatccat	5'	Group 3	305.16	228.863	347.135	246.478	367.454	741.013	351.914	359.118	High
55	110	bdi-MIR7757-p3_2ss6AG23TA	TTTATGAGCTCATTGAAGTAACA	23	LT934115.1	-	701734566	701734714	tgtgcgcaataagattttgctatgctttcaccgttgatgcccactggttggatcatgcttctgTTTATGAGCTCATTGAAGTAACTctctcgtagctcaaatgggccaatttcttgtttgcgtggcacacaaaaccttcagctatccat	3'	Group 3	489.509	1133.34	441.808	487.863	389.006	484.584	276.504	426.007	High
56	111	bdi-MIR7757-p5_1ss6AG	TTTATGAGCTCATTGAAGT	19	LT934116.1	+	776833028	776833177	atgtgcgcaataagattttgctatgctttcaccgtatatgcccactggttggatcatgcttctgTTTATGAGCTCATTGAAGTAACTctctcgtagctcaaatgggccaatttctcgtttgcgtggcacacaaaaccttcagctatccat	5'	Group 3	18911.9	13352.5	17703.9	10219.7	17420.1	28283.3	21566.6	10741.1	High
56	112	bdi-MIR7757-p3_1ss6AG	TTTATGAGCTCATTGAAGTAACT	23	LT934116.1	+	776833028	776833177	atgtgcgcaataagattttgctatgctttcaccgtatatgcccactggttggatcatgcttctgTTTATGAGCTCATTGAAGTAACTctctcgtagctcaaatgggccaatttctcgtttgcgtggcacacaaaaccttcagctatccat	3'	Group 3	2331.21	1429.61	2616.66	1856.73	3012.91	6253.76	4610.07	1933.91	High
57	113	tae-MIR7757-p5_1ss14TC	TATTATGTCTAAGCATGTTTT	21	LT934116.1	+	776833432	776833472	TATTATGTCTAAGCATGTTTTTAGAAGATTAGaagattaag	5'	Group 3	7.15918	0	14.464	10.185	8.62063	23.4004	6.46373	7.7928	Medium
57	114	tae-MIR7757-p3_2ss4TC22AG	AAGCATGTTTTTAGAAGATTAG	22	LT934116.1	+	776833432	776833472	TATTATGTCTAAGCATGTTTTTAGAAGATTAGaagattaag	3'	Group 3	27.7418	100.324	71.0049	76.3877	26.9395	39.9757	20.8276	61.0436	Medium
58	115	tae-MIR9775-p5_2ss13TC17TG	TGCTTTCACCGTCGATGC	18	LT934115.1	+	702165169	702165269	TGCTTTCACCGTCGATGCccactggttggatcatgcttctgtttatgagctcattgaagtaacTCTCTCCAAGCTCAAATGGGCCaatttctcgtttgcat	5'	Group 3	0	0	0	7.12952	0	0	0	3.247	Low
58	116	bdi-MIR7757-p3_2ss8GA18AG	TCTCTCCAAGCTCAAATGGGCC	22	LT934115.1	+	702165169	702165269	TGCTTTCACCGTCGATGCccactggttggatcatgcttctgtttatgagctcattgaagtaacTCTCTCCAAGCTCAAATGGGCCaatttctcgtttgcat	3'	Group 3	1293.13	1147.45	1550.27	902.393	1142.23	1647.78	1237.44	1170.87	High
59	117	ata-miR9863a-3p_1ss9TC	TGAGAAGGCAGATCATAATAGC	22	LT934111.1	+	48027157	48027328	ccattggaccgctgagagatatgtttagatataataaacaagtctttagaTGAGAAGGCAGATCATAATAGCtgagcgaaatgtaagtgataccgttgctcaattgttatgatctgcttctcaTCTGAAGACTAGTTTATTACAtataagcatattcttgaaagtttgagag	5'	Group 3	10118.6	9380.26	9630.36	6789.34	12382.5	10432.7	9042.75	7219.38	High
59	118	ata-MIR9863a-p3_2	TCTGAAGACTAGTTTATTACA	21	LT934111.1	+	48027157	48027328	ccattggaccgctgagagatatgtttagatataataaacaagtctttagaTGAGAAGGCAGATCATAATAGCtgagcgaaatgtaagtgataccgttgctcaattgttatgatctgcttctcaTCTGAAGACTAGTTTATTACAtataagcatattcttgaaagtttgagag	3'	Group 3	5781.93	3069.28	6302.34	5882.87	4476.26	13010.6	5280.86	5018.57	High
60	119	ata-miR9863a-5p_1ss10CT	TGTTATGATTTGCTTCTCATC	21	LT934111.1	+	48028712	48028757	aatTGTTATGATTTGCTTCTCATCTGAAGACTAGTTTATTacatat	5'	Group 3	64.4326	79.9454	80.2092	53.9806	75.4305	105.302	68.9464	50.0038	Medium
60	120	ata-MIR9863a-p3_1	TCATCTGAAGACTAGTTTATT	21	LT934111.1	+	48028712	48028757	aatTGTTATGATTTGCTTCTCATCTGAAGACTAGTTTATTacatat	3'	Group 3	5781.93	3069.28	6302.34	5882.87	4476.26	13010.6	5280.86	5018.57	High
61	121	ata-MIR9863a-p5_1ss21GT	AACAAGTCTTTAGATGAGAAT	21	LT934112.1	+	72552676	72552712	AACAAGTCTTTAGATGAGAAGGCAGATCATAATAGCt	5'	Group 3	0	0	6.57453	7.12952	0	8.77516	0	7.7928	Low
61	122	ata-miR9863a-3p_L+3_1ss12TC	AGATGAGAAGGCAGATCATAATAGC	25	LT934112.1	+	72552676	72552712	AACAAGTCTTTAGATGAGAAGGCAGATCATAATAGCt	3'	Group 3	146.763	200.647	144.64	114.072	124.999	125.777	117.065	130.529	Medium
1	1	mes-miR156a_R+2	TGACAGAAGAGAGTGAGCACTT	22						5'	Group 4	41.1653	86.2157	47.3366	96.7577	77.5856	68.2512	76.1283	66.8882	Medium
2	2	lus-miR159b_R+1_1ss21CT	TTTGGATTGAAGGGAGCTCTTT	22						3'	Group 4	617.032	788.481	596.967	1013.41	714.973	2364.91	1442.49	997.154	High
3	3	cpa-miR159a_R+1	TTTGGATTGAAGGGAGCTCTAT	22						3'	Group 4	12.0811	54.8645	11.8341	25.4626	9.15942	35.5881	21.1867	16.5597	Medium
4	4	gma-miR164a_R+3	TGGAGAAGCAGGGCACGTGCACCA	24						5'	Group 4	97.5438	431.078	65.7453	100.832	57.1117	49.7259	25.1367	84.422	Medium
5	5	aly-miR165a-3p_R+1	TCGGACCAGGCTTCATCCCCC	21						3'	Group 4	37.5857	32.9187	22.3534	46.8511	12.9309	19.5004	20.1094	33.7688	Medium
6	6	bdi-miR166j_R+2	TCGGACCAGGCTTCATTCCTTAT	23						5'	Group 4	0	0	0	0	0	0	3.59096	0	Low
7	7	bdi-miR167c-5p_R+3	TGAAGCTGCCAGCATGATCTGACCA	25						5'	Group 4	22.8199	523.564	15.7789	80.4617	4.8491	19.1753	4.66825	48.9215	Medium
8	7	bdi-miR167c-5p_R+3	TGAAGCTGCCAGCATGATCTGACCA	25						5'	Group 4	22.8199	523.564	15.7789	80.4617	4.8491	19.1753	4.66825	48.9215	Medium
9	8	sly-miR169a_R+4	CAGCCAAGGATGACTTGCCGGACCA	25						5'	Group 4	205.826	36.0538	82.839	11.2035	32.3274	0	5.02734	9.741	Medium
10	9	osa-miR171b_R+4	TGATTGAGCCGTGCCAATATCACCA	25						3'	Group 4	121.259	637.212	61.8005	106.434	22.6291	2.43754	0	93.8383	Medium
11	10	bna-miR171a_L+3R+1_1ss24GC	TGATTGAGCCGTGCCAATATCACCA	25						3'	Group 4	121.259	637.212	61.8005	106.434	22.6291	2.43754	0	93.8383	Medium
12	11	lus-miR171h_L-1R+2	TGAGCCGAACCAATATCACTTT	22						3'	Group 4	5.81683	16.4594	10.5192	26.9903	16.7025	32.6631	11.4911	31.4959	Medium
13	12	zma-miR319b-5p	AGAGCGTCCTTCAGTCCACTC	21						5'	Group 4	18.7928	78.3779	35.5024	119.165	47.4135	183.303	60.3281	127.932	Medium
13	13	zma-miR319a-3p_R+5	TTGGACTGAAGGGTGCTCCCTACCA	25						3'	Group 4	0	7.05401	0	3.05551	0	0	0	0	Low
14	14	zma-miR319a-3p_R+4	TTGGACTGAAGGGTGCTCCCTTCA	24						3'	Group 4	0	32.1349	0	10.185	0	4.87509	0	0	Medium
15	15	mdm-miR393a_L+1_1ss22CT	TTCCAAAGGGATCGCATTGATTT	23						5'	Group 4	81.8831	187.323	117.684	162.451	82.4347	368.557	135.02	244.499	Medium
16	16	csi-miR393b-5p_R+1_1ss22CT	TTCCAAAGGGATCGCATTGATTT	23						5'	Group 4	81.8831	187.323	117.684	162.451	82.4347	368.557	135.02	244.499	Medium
17	17	mes-miR394a_R+2	TTGGCATTCTGTCCACCTCCCA	22						5'	Group 4	11.6337	114.432	6.57453	13.2405	10.7758	0	3.59096	12.3386	Medium
18	18	ata-miR396a-5p_R+2_1ss21GT	TCCACAGGCTTTCTTGAACTTTT	23						5'	Group 4	699.81	2630.36	602.227	1288.41	735.986	1347.47	738.301	1239.06	High
19	19	gma-miR396a-5p_R+2_1ss21GT	TTCCACAGCTTTCTTGAACTTTG	23						5'	Group 4	0	0	0	0	0	0	4.30915	0	Low
20	20	bdi-miR397b-5p_L-1R+2	TTGAGTGCAGCGTTGATGAACA	22						5'	Group 4	0	10.9729	0	0	0	0	0	0	Medium
21	21	aly-miR408-3p_L-1R+3	TGCACTGCCTCTTCCCTGGCTCC	23						3'	Group 4	0	0	0	0	0	0	0	3.8964	Low
22	22	mes-miR827_R+2_1ss15AG	TTAGATGACCATCAGCAAACACA	23						3'	Group 4	62.6428	120.702	47.3366	21.3886	12.9309	5.85011	0	14.2868	Medium
23	23	ath-miR858b_L+1R-1_1ss21TC	CTTCGTTGTCTGTTCGACCTC	21						3'	Group 4	0	0	0	9.16652	0	0	0	0	Low
24	24	tae-miR1130b-3p_L-1R+4_1ss13GA	CTTATATTATGAGACGGAGGAAGT	24						3'	Group 4	31.7689	3.91889	0	25.4626	9.15942	15.6003	47.7597	39.2887	Medium
25	25	tae-miR1130a_R-2_1ss11GA	CCTCCGTCTCATAATGTAAGA	21						5'	Group 4	0	0	0	16.296	0	0	3.59096	5.1952	Medium
26	26	tae-miR1131_L+2_2ss10GA20TG	ATTAGTACCAGTTCGTGGCGAACC	24						5'	Group 4	21.4775	9.40535	6.57453	20.3701	6.46547	0	3.59096	33.7688	Medium
27	27	tae-miR1137b-5p_L+2R-1	CCTCCGTTCCAGAATAGATGAC	22						5'	Group 4	0	0	0	0	5.38789	0	0	0	Low
28	28	hvu-miR1436_L+2R+1_1ss4CT	CTATATTATGGGACGGAGGGAGTA	24						3'	Group 4	9.84387	0	39.4472	18.8423	11.8534	0	43.3309	30.1971	Medium
29	29	zma-miR2275b-5p_1ss12CG	AGGATTAGAGGGAACTGAACC	21						5'	Group 4	0	0	0	0	0	0	0	3.247	Low
30	30	hvu-miR5049c_L-3R+1_1ss6AG	CAGTTATTTTGGGACGGAGGG	21						3'	Group 4	8.94897	0	0	11.2035	11.8534	8.28765	19.7503	12.068	Medium
31	31	bdi-miR5054_L+4	TTCTTCCCCACGGTCGGCGCCA	22						3'	Group 4	0	0	10.5192	0	0	0	0	3.247	Medium
32	32	bdi-miR5064_R+2_1ss1CT_2	TGAATTTGTCCATAGCATCAGCC	23						3'	Group 4	16.1082	39.1889	0	8.14802	0	4.87509	4.30915	7.7928	Medium
33	33	ata-miR5070-5p_1ss3TC	TCCGACCCTTCTTAGTTCAAC	21						5'	Group 4	0	0	0	0	0	0	0	3.247	Low
34	34	osa-miR5072_L-3_1ss4TC	CTCCCCAGCGGAGTCGCCA	19						5'	Group 4	0	0	6.57453	0	0	0	0	0	Low
35	35	osa-miR5083_L+4	ATACAGACTACAATTATCTGATCA	24						3'	Group 4	22.3724	14.108	15.7789	0	10.7758	0	3.59096	0	Medium
36	36	ata-miR5181-3p_R+3_2ss14CA21GA	CACTTATTTTGGAACGGAGGAAGT	24						3'	Group 4	11.6337	0	0	0	6.46547	0	9.33649	0	Medium
37	37	mtr-miR5205b_1ss7AT	CTTATATTTAGGGACGGAGGGAGT	24						5'	Group 4	0	0	0	0	0	0	4.30915	0	Low
38	38	hbr-miR6173_L+1R-1	TAGCCGTAAACGATGGATAC	20						3'	Group 4	0	0	0	0	0	6.82512	4.30915	7.7928	Low
39	39	ath-miR8175_L+4_1ss6AG	GTTCGGTCCCCGGCAACGGCGCCA	24						3'	Group 4	0	0	30.2428	0	10.7758	0	0	0	Medium
40	40	tae-miR9675-3p_L-1R+1	TTATGATCACTCTCGTTTTGC	21						3'	Group 4	291.737	681.888	280.075	580.546	280.17	844.365	303.077	589.655	High
41	41	ata-miR9863a-3p_2ss9TC22CG	TGAGAAGGCAGATCATAATAGG	22						3'	Group 4	211.196	282.16	166.993	229.163	257.541	380.257	231.258	253.266	Medium
1	1	PC-5p-40287_111	CAAGCCGACTGGGACTAATTGGCT	24	LT934120.1	+	416514865	416515020	ccagctttttcggtgctccagcatttctcattggcttccagtcgacccgcacCAAGCCGACTGGGACTAATTGGCTtgttgcGAACCAATTAGTCCAGTAGGCTTGccgcgggccgactggaagctaatcggcctgtggtgggccgattaggtgca	5'	Group 5	12.5286	7.83779	13.1491	14.259	8.62063	17.5503	14.3638	14.2868	Medium
1	2	PC-3p-400992_6	GAACCAATTAGTCCAGTAGGCTTT	24	LT934120.1	+	416514865	416515020	ccagctttttcggtgctccagcatttctcattggcttccagtcgacccgcacCAAGCCGACTGGGACTAATTGGCTtgttgcGAACCAATTAGTCCAGTAGGCTTGccgcgggccgactggaagctaatcggcctgtggtgggccgattaggtgca	3'	Group 5	0	7.83779	0	0	0	0	0	3.8964	Low
2	3	PC-5p-172026_23	CAAATTTACTGTCGCAGCTCC	21	LT934123.1	-	558150467	558150563	taatactccctctgatcCAAATTTACTGTCGCAGCTCCagtacaactttgagttgtactagAGCTGCGACAGTTAATTTGGAtcggaggaagtagta	5'	Group 5	11.6337	0	0	5.09251	6.46547	0	0	5.8446	Medium
2	4	PC-3p-67297_69	AGCTGCGACAGTTAATTTGGA	21	LT934123.1	-	558150467	558150563	taatactccctctgatcCAAATTTACTGTCGCAGCTCCagtacaactttgagttgtactagAGCTGCGACAGTTAATTTGGAtcggaggaagtagta	3'	Group 5	6.26428	14.108	0	17.3145	7.54305	0	4.30915	14.9362	Medium
3	5	PC-5p-266340_12	TGATGGATGATACGTGGCATT	21	LT934118.1	+	530544083	530544242	gttagcaggtgagactcatccTGATGGATGATACGTGGCATTtataaatcacaaagcatctaccccatttcccacctgaaatcaggggggaagagattagatgattttgtgatttatgaATGCCACGTGTCATCCATCAGGGCgggtctcacctgcttta	5'	Group 5	0	0	0	0	0	0	3.59096	4.5458	Low
3	6	PC-3p-218514_17	ATGCCACGTGTCATCCATCAGGGC	24	LT934118.1	+	530544083	530544242	gttagcaggtgagactcatccTGATGGATGATACGTGGCATTtataaatcacaaagcatctaccccatttcccacctgaaatcaggggggaagagattagatgattttgtgatttatgaATGCCACGTGTCATCCATCAGGGCgggtctcacctgcttta	3'	Group 5	0	7.83779	0	0	0	4.87509	0	4.5458	Low
4	7	PC-5p-357336_7	TTTGCTGTCTGTAATATAAAACGC	24	LT934124.1	+	695669116	695669285	aaaaaatctttgccgtctgccttttgtgttaaagacggcgaatagctcacTTTGCTGTCTGTAATATAAAACGCagacgtcaaaaaatctttgccgtctgccttttATATTACAGACAGCAAAGTGAACTatttgccgtctgtaatacgaaaggcagacggcaaagaaaa	5'	Group 5	16.1082	0	0	0	6.46547	0	0	3.247	Medium
4	8	PC-3p-4305_800	ATATTACAGACAGCAAAGTGAACT	24	LT934124.1	+	695669116	695669285	aaaaaatctttgccgtctgccttttgtgttaaagacggcgaatagctcacTTTGCTGTCTGTAATATAAAACGCagacgtcaaaaaatctttgccgtctgccttttATATTACAGACAGCAAAGTGAACTatttgccgtctgtaatacgaaaggcagacggcaaagaaaa	3'	Group 5	178.979	89.3508	89.4135	145.646	52.8013	104.327	91.9285	111.697	Medium
5	9	PC-5p-153517_27	ACAACAGGCTCAACCAAGGTCC	22	LT934116.1	-	472356651	472356760	catggACAACAGGCTCAACCAAGGTCCtcgaaaaaaaaaaaaccatgcagtggatcacccatggagtctttgtttcattcCGAGGACCTTGGTTGAGCCTGttgtcccac	5'	Group 5	0	0	0	7.12952	0	22.4254	4.30915	4.5458	Medium
5	10	PC-3p-4475_772	CGAGGACCTTGGTTGAGCCTG	21	LT934116.1	-	472356651	472356760	catggACAACAGGCTCAACCAAGGTCCtcgaaaaaaaaaaaaccatgcagtggatcacccatggagtctttgtttcattcCGAGGACCTTGGTTGAGCCTGttgtcccac	3'	Group 5	94.8591	202.215	159.104	161.942	114.223	78.9764	84.7466	161.051	Medium
6	11	PC-5p-13410_290	ATGATGCAAGCACAGTCCACT	21	LT934113.1	-	275700520	275700661	cttaatgtgaaactacATGATGCAAGCACAGTCCACTccagatatcttatttccacaacttgtctccaagggaacagaaaccacacccttaaaagagatatctggagTGTACTGTACTTGCATTATGTagtttcacatttag	5'	Group 5	28.6367	25.0809	32.8726	23.4256	59.2668	44.8508	30.1641	33.1194	Medium
6	12	PC-3p-63145_73	TGTACTGTACTTGCATTATGT	21	LT934113.1	-	275700520	275700661	cttaatgtgaaactacATGATGCAAGCACAGTCCACTccagatatcttatttccacaacttgtctccaagggaacagaaaccacacccttaaaagagatatctggagTGTACTGTACTTGCATTATGTagtttcacatttag	3'	Group 5	17.0031	7.83779	10.5192	0	0	17.5503	7.18192	8.4422	Medium
7	13	PC-5p-95519_48	AATATTCGGGTCGGGTATAGGT	22	LT934117.1	-	243567366	243567576	ggtcttccgtgcccatatgattgatattaccttatcaatatttaaaggatctattatgggaatttctatcAATATTCGGGTCGGGTATAGGTctatcaattattcgggcgcggaggacctaTACCCGACCCGAATATTGATAgaaattcccataatagatccattaaatattgataaggtaatatcaatcatatgggcagggaagacccct	5'	Group 5	17.8979	0	0	21.3886	5.38789	4.87509	4.30915	9.0916	Medium
7	14	PC-3p-17478_230	TACCCGACCCGAATATTGATA	21	LT934117.1	-	243567366	243567576	ggtcttccgtgcccatatgattgatattaccttatcaatatttaaaggatctattatgggaatttctatcAATATTCGGGTCGGGTATAGGTctatcaattattcgggcgcggaggacctaTACCCGACCCGAATATTGATAgaaattcccataatagatccattaaatattgataaggtaatatcaatcatatgggcagggaagacccct	3'	Group 5	34.0061	76.8103	10.5192	88.6097	42.0256	149.178	38.7824	116.243	Medium
8	15	PC-5p-94949_48	ACTTGTCGGAGAAATGGATGAATC	24	LT934122.1	-	198434257	198434381	aacatactccctccattcggaaatACTTGTCGGAGAAATGGATGAATCtagatgtattttagttatagacacattcaATTTTATTCATTTCTCTGACAAGTattttgggacggagggagtatttt	5'	Group 5	7.15918	0	9.20434	0	7.54305	7.80014	12.2093	5.1952	Medium
8	16	PC-3p-246665_14	ATTTTATTCATTTCTCTGACAAGT	24	LT934122.1	-	198434257	198434381	aacatactccctccattcggaaatACTTGTCGGAGAAATGGATGAATCtagatgtattttagttatagacacattcaATTTTATTCATTTCTCTGACAAGTattttgggacggagggagtatttt	3'	Group 5	0	0	0	5.09251	0	8.77516	0	3.247	Low
9	17	PC-5p-437033_6	ATGTATCTAGTTCTCTTTTAGTGT	24	LT934113.1	+	576357413	576357565	tgctccctccatcccaaaatataggatgttttagctttgtgaagcaaATGTATCTAGTTCTCTTTTAGTGTgtacgttcgctacactAAAAGAGAACTAGATACATTTGCCtcacaaagctaaaacatcttctattttgggacggagggaata	5'	Group 5	0	0	7.88943	0	0	0	0	0	Low
9	18	PC-3p-367906_7	AAAAGAGAACTAGATACATTTGCC	24	LT934113.1	+	576357413	576357565	tgctccctccatcccaaaatataggatgttttagctttgtgaagcaaATGTATCTAGTTCTCTTTTAGTGTgtacgttcgctacactAAAAGAGAACTAGATACATTTGCCtcacaaagctaaaacatcttctattttgggacggagggaata	3'	Group 5	0	0	0	7.12952	0	0	0	0	Low
10	19	PC-5p-465780_5	AGAAAAGACAGAAATACCCAAT	22	LT934115.1	-	316608452	316608524	gaagaaAGAAAAGACAGAAATACCCAATatcttgctagaacaagaTATTGGGTATTTCTGTCTTTATTttgaa	5'	Group 5	0	0	0	0	0	4.87509	0	0	Low
10	20	PC-3p-52647_87	TATTGGGTATTTCTGTCTTTATT	23	LT934115.1	-	316608452	316608524	gaagaaAGAAAAGACAGAAATACCCAATatcttgctagaacaagaTATTGGGTATTTCTGTCTTTATTttgaa	3'	Group 5	40.2704	9.40535	68.3751	10.185	103.448	10.7252	44.5279	14.2868	Medium
11	21	PC-5p-95644_48	ACCTCTGTACACTAATGTAAG	21	LT934124.1	+	438108583	438108691	gcgtgtgatatgttactACCTCTGTACACTAATGTAAGatgttttgcagttcaatttgaactataaaaacgtctTATAATAGTGTACAGAGGGAGtatatgttatatta	5'	Group 5	4.47449	0	7.88943	0	12.9309	6.82512	7.90011	4.5458	Medium
11	22	PC-3p-283009_11	TATAATAGTGTACAGAGGGAG	21	LT934124.1	+	438108583	438108691	gcgtgtgatatgttactACCTCTGTACACTAATGTAAGatgttttgcagttcaatttgaactataaaaacgtctTATAATAGTGTACAGAGGGAGtatatgttatatta	3'	Group 5	4.47449	0	0	0	6.46547	0	0	0	Low
12	23	PC-5p-9811_380	TGGATGACACGTGACATTTAC	21	LT934121.1	+	28588905	28589079	tcatgaaaaaaattatatgagaccagatctcacgattagcaggagagacccgtcctgaTGGATGACACGTGACATTTACaaatcttaaagcatctttgaaatttatAAATGCCACGTGTCATCTATCAGAatgggtctcgcgtgagacctagtctcatagaattctttttcagca	5'	Group 5	0	76.8103	38.1322	201.664	18.3188	40.9507	0	35.717	Medium
12	24	PC-3p-246607_14	AAATGCCACGTGTCATCTATCAGA	24	LT934121.1	+	28588905	28589079	tcatgaaaaaaattatatgagaccagatctcacgattagcaggagagacccgtcctgaTGGATGACACGTGACATTTACaaatcttaaagcatctttgaaatttatAAATGCCACGTGTCATCTATCAGAatgggtctcgcgtgagacctagtctcatagaattctttttcagca	3'	Group 5	0	0	0	0	0	4.87509	0	5.8446	Low
13	25	PC-5p-331710_8	ATCACAAAGCATCTACCCTATCCC	24	LT934121.1	-	555028689	555028843	tagcaggtgagacccatcttgatggatgacacgtggcatttacaaATCACAAAGCATCTACCCTATCCCccacctaaaatcagggggGGAGAGATTAGATGCTTTGTGATTtgtgaatgccacatgtcatccatcaggacgggtctcacctggct	5'	Group 5	0	0	0	0	0	4.87509	5.74553	0	Low
13	26	PC-3p-266533_12	GGAGAGATTAGATGCTTTGTGATT	24	LT934121.1	-	555028689	555028843	tagcaggtgagacccatcttgatggatgacacgtggcatttacaaATCACAAAGCATCTACCCTATCCCccacctaaaatcagggggGGAGAGATTAGATGCTTTGTGATTtgtgaatgccacatgtcatccatcaggacgggtctcacctggct	3'	Group 5	0	0	0	0	5.38789	0	5.02734	0	Low
14	27	PC-5p-50016_92	GTACCTGAACGTCTTCTTCAAG	22	LT934121.1	-	110885864	110885958	ccaagctggaGTACCTGAACGTCTTCTTCAAGtactccactttttttttcttgcggagaaaaaggtggaatacTTGAAGAAGATTTTCAGGTCGt	5'	Group 5	16.1082	12.5405	9.20434	13.2405	18.3188	33.1506	10.7729	22.729	Medium
14	28	PC-3p-43098_105	TTGAAGAAGATTTTCAGGTCG	21	LT934121.1	-	110885864	110885958	ccaagctggaGTACCTGAACGTCTTCTTCAAGtactccactttttttttcttgcggagaaaaaggtggaatacTTGAAGAAGATTTTCAGGTCGt	3'	Group 5	11.6337	17.2431	11.8341	16.296	7.54305	16.5753	10.7729	11.0398	Medium
15	29	PC-5p-160577_26	CTAGATAGCATGACGATCCGGGGT	24	LT934119.1	+	448279346	448279519	tgcatgatgtccggagctagggcgtcatgCTAGATAGCATGACGATCCGGGGTagggcgtcatgctatatgacatggcgccctagaccgaggcgtcatgctacatgtcactaccatagcgtcctagCCCGGGGTGTCATGCTCTCTAGCAtggcgtcctagtcgcgggcgtcat	5'	Group 5	0	0	0	0	5.38789	0	7.90011	9.741	Low
15	30	PC-3p-454181_6	CCCGGGGTGTCATGCTCTCTAGCA	24	LT934119.1	+	448279346	448279519	tgcatgatgtccggagctagggcgtcatgCTAGATAGCATGACGATCCGGGGTagggcgtcatgctatatgacatggcgccctagaccgaggcgtcatgctacatgtcactaccatagcgtcctagCCCGGGGTGTCATGCTCTCTAGCAtggcgtcctagtcgcgggcgtcat	3'	Group 5	5.36938	0	0	0	0	0	0	0	Low
16	31	PC-5p-2418_1401	ACTTAGTCTTGGCACTATAAATTT	24	LT934120.1	-	373447984	373448169	ttagttccaacaatattacactcataatcagatcttacaaaccacttttgcaaACTTAGTCTTGGCACTATAAATTTaaaatgtgcatgtgaaaatatgctcattataaATTTGTAGTGTTCGGATTGAGTTTataatagtcgttctaagatttgtttgtgaacatagtaatattgttaaaataag	5'	Group 5	180.769	186.539	101.248	146.664	128.232	244.729	164.466	194.82	Medium
16	32	PC-3p-233423_15	ATTAGTAGTGTTCGGATTGAGTTT	24	LT934120.1	-	373447984	373448169	ttagttccaacaatattacactcataatcagatcttacaaaccacttttgcaaACTTAGTCTTGGCACTATAAATTTaaaatgtgcatgtgaaaatatgctcattataaATTTGTAGTGTTCGGATTGAGTTTataatagtcgttctaagatttgtttgtgaacatagtaatattgttaaaataag	3'	Group 5	0	0	0	0	11.8534	8.77516	11.4911	0	Medium
17	33	PC-5p-568105_5	AAGAAAGAAAAGACAGAAATACC	23	LT934117.1	-	269728088	269728158	AAGAAAGAAAAGACAGAAATACCcaatatcttgttctagcaagataTTGGGTATTTCTGTCTTTATtttga	5'	Group 5	4.47449	0	0	0	0	0	0	0	Low
17	34	PC-3p-22927_182	TTGGGTATTTCTGTCTTTAA	20	LT934117.1	-	269728088	269728158	AAGAAAGAAAAGACAGAAATACCcaatatcttgttctagcaagataTTGGGTATTTCTGTCTTTATtttga	3'	Group 5	59.0632	17.2431	139.38	13.2405	217.671	35.1006	101.265	18.1832	Medium
18	35	PC-5p-318286_10	ATATGACTTTACCTAACTGCC	21	LT934122.1	+	549280487	549280598	ggtcatatcttatattgtgATATGACTTTACCTAACTGCCtgggtagttcactgtcagacagtgtactGCCGGGCAGTTATGTAGAGCCATAtcacagtattaaatatgttt	5'	Group 5	0	0	0	0	5.38789	0	0	3.247	Low
18	36	PC-3p-549359_5	GCCGGGCAGTTATGTAGAGCCATA	24	LT934122.1	+	549280487	549280598	ggtcatatcttatattgtgATATGACTTTACCTAACTGCCtgggtagttcactgtcagacagtgtactGCCGGGCAGTTATGTAGAGCCATAtcacagtattaaatatgttt	3'	Group 5	0	0	0	0	5.38789	0	3.59096	0	Low
19	37	PC-5p-95615_48	ATTTTCCCAGTCGCGACAAGTGGC	24	LT934115.1	+	677344478	677344540	cATTTTCCCAGTCGCGACAAGTGGCgcacatgcagcATGCCACTTGTCGCAACTTGGAAGttt	5'	Group 5	6.26428	0	9.20434	0	5.38789	0	9.33649	10.3904	Medium
19	38	PC-3p-430412_6	ATGCCACTTGTCGCAACTTGGAAG	24	LT934115.1	+	677344478	677344540	cATTTTCCCAGTCGCGACAAGTGGCgcacatgcagcATGCCACTTGTCGCAACTTGGAAGttt	3'	Group 5	0	0	0	0	0	0	4.30915	0	Low
20	39	PC-5p-35533_124	TCTTAAGAACAGCAGGGCATT	21	LT934114.1	-	199275018	199275222	ttggaggggtggcatttgcgaacattttgacgacatttttagttggtccggcttggcagttTCTTAAGAACAGCAGGGCATTttctggaatgaaggctcaaaactgctatcctcccagaaaATGCCATGTTGTTCTGAAGAAactgctaccctcgatacaactaaaactgccacgaaaaatgtttgagatgccatgctctcctgg	5'	Group 5	52.799	9.40535	23.6683	10.185	24.7843	26.3255	30.1641	18.8326	Medium
20	40	PC-3p-10051_372	ATGCCATGTTGTTCTGAAGAA	21	LT934114.1	-	199275018	199275222	ttggaggggtggcatttgcgaacattttgacgacatttttagttggtccggcttggcagttTCTTAAGAACAGCAGGGCATTttctggaatgaaggctcaaaactgctatcctcccagaaaATGCCATGTTGTTCTGAAGAAactgctaccctcgatacaactaaaactgccacgaaaaatgtttgagatgccatgctctcctgg	3'	Group 5	68.0122	98.7561	71.0049	82.4987	75.4305	69.2263	58.1735	56.4978	Medium
21	41	PC-5p-578208_5	CTCCATTCCAATATATAAGAC	21	LT934112.1	+	21663332	21663422	ttctaccgcCTCCATTCCAATATATAAGACattttggtaggctagtttagcctactaaaacgtCTTGTATTTTGGAATGGAGGTagtatat	5'	Group 5	0	0	0	0	0	0	0	3.247	Low
21	42	PC-3p-67500_69	CTTGTATTTTGGAATGGAGGT	21	LT934112.1	+	21663332	21663422	ttctaccgcCTCCATTCCAATATATAAGACattttggtaggctagtttagcctactaaaacgtCTTGTATTTTGGAATGGAGGTagtatat	3'	Group 5	15.2133	0	10.5192	8.14802	11.8534	4.87509	14.3638	10.3904	Medium
22	43	PC-5p-521068_5	AGAGAGGTGCTTAGAAAAATAAAC	24	LT934115.1	+	531910170	531910316	AGAGAGGTGCTTAGAAAAATAAACctagtttttctgaagcacttatgcctatttctacaggagagacgcttagttaagcatctatcatgtacaactaagcaccggtgctttaaaaaaAGCCTGGTTTATTTCTCTAAGCACcttgca	5'	Group 5	0	0	0	0	0	0	3.59096	0	Low
22	44	PC-3p-422091_6	AGCCTGGTTTATTTCTCTAAGCAC	24	LT934115.1	+	531910170	531910316	AGAGAGGTGCTTAGAAAAATAAACctagtttttctgaagcacttatgcctatttctacaggagagacgcttagttaagcatctatcatgtacaactaagcaccggtgctttaaaaaaAGCCTGGTTTATTTCTCTAAGCACcttgca	3'	Group 5	0	9.40535	0	0	0	0	0	0	Low
23	45	PC-5p-375617_7	AGCTTTTCCCAGAATCGTCACTCC	24	LT934112.1	+	556952850	556953052	tttgggcgattcttccagaatcgcccccctccccAGCTTTTCCCAGAATCGTCACTCCaatttttttttacaattctatttagttaaaatctaattagctaggattgtaaaaaaaatatAGAGTGACGATTCTGGGAGAAGCTgtggaggggggtgattatgggagaatcgtccaaaagaactggcccctgatatgttctgta	5'	Group 5	0	0	0	0	0	0	0	4.5458	Low
23	46	PC-3p-314303_10	AGAGTGACGATTATGGGAGAAGCT	24	LT934112.1	+	556952850	556953052	tttgggcgattcttccagaatcgcccccctccccAGCTTTTCCCAGAATCGTCACTCCaatttttttttacaattctatttagttaaaatctaattagctaggattgtaaaaaaaatatAGAGTGACGATTCTGGGAGAAGCTgtggaggggggtgattatgggagaatcgtccaaaagaactggcccctgatatgttctgta	3'	Group 5	4.47449	0	0	0	0	0	3.59096	3.247	Low
24	47	PC-5p-341024_8	AGAGCTACACAAAAAAGAGAA	21	LT934118.1	+	637934492	637934668	tgtgtataaaatctgacaacgaaatacattatggtgAGAGCTACACAAAAAAGAGAAaatcctgcatttctaatagtgaacagtgttcgcactgttcatcagtttgaaaaacgtgatttGTCTTTTTTGTGTAGCTCTCAgcatattgtatttcatcttcaaaatttatacacatgt	5'	Group 5	7.15918	0	0	0	0	0	0	0	Low
24	48	PC-3p-75897_61	GTCTTTTTTGTGTAGCTCTCA	21	LT934118.1	+	637934492	637934668	tgtgtataaaatctgacaacgaaatacattatggtgAGAGCTACACAAAAAAGAGAAaatcctgcatttctaatagtgaacagtgttcgcactgttcatcagtttgaaaaacgtgatttGTCTTTTTTGTGTAGCTCTCAgcatattgtatttcatcttcaaaatttatacacatgt	3'	Group 5	0	0	9.20434	8.14802	15.0861	12.6752	10.0547	3.247	Medium
25	49	PC-5p-53191_87	TCCAGAGGGATTGCACTGATC	21	LT934113.1	-	764146750	764146863	ggcggaggcaaggggagaatTCCAGAGGGATTGCACTGATCcatcgatcttgagcgccggttacggagagatggaTCAATGCGATCCCTTTGGAATcctccactagcttcctga	5'	Group 5	21.4775	9.40535	0	6.11102	18.3188	13.6502	14.3638	21.4302	Medium
25	50	PC-3p-187543_21	TCAATGCGATCCCTTTGGAAT	21	LT934113.1	-	764146750	764146863	ggcggaggcaaggggagaatTCCAGAGGGATTGCACTGATCcatcgatcttgagcgccggttacggagagatggaTCAATGCGATCCCTTTGGAATcctccactagcttcctga	3'	Group 5	5.36938	0	0	0	7.54305	0	5.74553	0	Low
26	51	PC-5p-18301_222	TAACATCCGAGGAGCTCTCACT	22	LT934122.1	-	272388669	272388843	gtattcgagcttcttgaaattttttagctaaaaaTAACATCCGAGGAGCTCTCACTagaaaaaacaaaatcaatgctcaaacagtgcaacaaaagtttgaacatcgattttgtttttttcagTGAGGGCTCTTCGGATGTTATttttggttgaaattttgcaagatgctcgaaca	5'	Group 5	26.8469	9.40535	18.4087	21.3886	37.7152	56.551	40.2187	27.9242	Medium
26	52	PC-3p-153708_27	TGAGGGCTCTTCGGATGTTAT	21	LT934122.1	-	272388669	272388843	gtattcgagcttcttgaaattttttagctaaaaaTAACATCCGAGGAGCTCTCACTagaaaaaacaaaatcaatgctcaaacagtgcaacaaaagtttgaacatcgattttgtttttttcagTGAGGGCTCTTCGGATGTTATttttggttgaaattttgcaagatgctcgaaca	3'	Group 5	5.36938	0	0	0	0	5.85011	17.2366	0	Medium
27	53	PC-5p-128354_34	AATTTCTATCAATATTCGGGT	21	LT934114.1	-	779427691	779427755	ggAATTTCTATCAATATTCGGGTcgggtatatgtcctcCGCGCCCGAATAATTGATAGCAATatc	5'	Group 5	4.47449	17.2431	0	6.11102	0	0	0	7.7928	Medium
27	54	PC-3p-555132_5	CGCGCCCGAATAATTGATAGCAAT	24	LT934114.1	-	779427691	779427755	ggAATTTCTATCAATATTCGGGTcgggtatatgtcctcCGCGCCCGAATAATTGATAGCAATatc	3'	Group 5	4.47449	0	0	0	0	0	0	0	Low
28	55	PC-5p-478295_5	AATAGATTTCTGTTTTTTACT	21	LT934113.1	+	137499573	137499689	attaaAATAGATTTCTGTTTTTTACTgatttctgctcaagaactgatcttttttttcccgcaaaaaaaagatcagttcttgagcagaaATCAGTAAAAAACAGAAATCTattttctt	5'	Group 5	0	0	0	5.09251	0	0	0	0	Low
28	56	PC-3p-607487_5	ATCAGTAAAAAACAGAAATCT	21	LT934113.1	+	137499573	137499689	attaaAATAGATTTCTGTTTTTTACTgatttctgctcaagaactgatcttttttttcccgcaaaaaaaagatcagttcttgagcagaaATCAGTAAAAAACAGAAATCTattttctt	3'	Group 5	4.47449	0	0	0	0	0	0	0	Low
29	57	PC-5p-58670_79	TCTTACCTTGATGCTTCTACA	21	LT934115.1	-	376974851	376975001	cactaataatgaaccaactgcattttcttttttTCTTACCTTGATGCTTCTACAttgtaagcattttgttttgaccgtctagaaaaatgcttactATGTAGAAGCACCAGGGTAAGAagcatgaaaaaatgtagttggttcattattaaaa	5'	Group 5	21.4775	0	18.4087	5.09251	8.62063	12.6752	7.90011	6.494	Medium
29	58	PC-3p-29248_147	ATGTAGAAGCACCAGGGTAAGA	22	LT934115.1	-	376974851	376975001	cactaataatgaaccaactgcattttcttttttTCTTACCTTGATGCTTCTACAttgtaagcattttgttttgaccgtctagaaaaatgcttactATGTAGAAGCACCAGGGTAAGAagcatgaaaaaatgtagttggttcattattaaaa	3'	Group 5	21.4775	50.1618	34.1875	35.6476	24.7843	34.1256	17.2366	31.1712	Medium
30	59	PC-5p-27297_157	AGGGCGCAGTTGGGCCACTGA	21	LT934115.1	-	5941487	5941618	gcatggacgaggctcctctgacgtactgcAGGGCGCAGTTGGGCCACTGAcaggtgggcccgaaagcaagttggcccacctgtcAGTGACCCAACTGCGCCCTGCagtacgtcaggggagccgagtccagcg	5'	Group 5	20.5826	9.40535	48.6515	5.09251	32.3274	0	28.7277	10.3904	Medium
30	60	PC-3p-14999_263	AGTGACCCAACTGCGCCCTGC	21	LT934115.1	-	5941487	5941618	gcatggacgaggctcctctgacgtactgcAGGGCGCAGTTGGGCCACTGAcaggtgggcccgaaagcaagttggcccacctgtcAGTGACCCAACTGCGCCCTGCagtacgtcaggggagccgagtccagcg	3'	Group 5	32.2163	20.3782	67.0602	25.4626	61.422	14.6253	20.8276	24.0278	Medium
31	61	PC-5p-3177_1075	AGAAAGCAATGTCAGAGGAGT	21	LT934124.1	+	657251191	657251402	cattattgatctggttattactcaagAGAAAGCAATGTCAGAGGAGTtttaggaacagtctgaagagaagctgattatttatatttgaggagagtttatattcagactgctgttgaagcTCATCTGGCATTGCTTTCTCTtgaagtgtagtctcattattaatgcacttgcccttagtaatgctgtcagagttggaacctactggtctgagc	5'	Group 5	168.241	148.918	152.529	183.33	205.817	138.453	148.666	137.673	Medium
31	62	PC-3p-1181_2909	TCATCTGGCATTGCTTTCTCT	21	LT934124.1	+	657251191	657251402	cattattgatctggttattactcaagAGAAAGCAATGTCAGAGGAGTtttaggaacagtctgaagagaagctgattatttatatttgaggagagtttatattcagactgctgttgaagcTCATCTGGCATTGCTTTCTCTtgaagtgtagtctcattattaatgcacttgcccttagtaatgctgtcagagttggaacctactggtctgagc	3'	Group 5	953.961	558.05	692.955	1008.32	923.485	1162.22	902.767	905.913	High
32	63	PC-5p-190736_20	TTACTACAGACGGCAAAGAGCTTC	24	LT934115.1	-	704255663	704255822	aagtttgccgtctatgacttTTACTACAGACGGCAAAGAGCTACtttactatctgtaataagacccacatacggcaaataactttgccgtctgccatttttattacagatggcaAAGTAGCTCTTTGCCGTCTGTAGTaaaaatggcagacggcaaagaa	5'	Group 5	6.26428	0	0	5.09251	0	0	0	5.1952	Low
32	64	PC-3p-170883_23	AAGAAGCTCTTTGCCGTCTGTAGT	24	LT934115.1	-	704255663	704255822	aagtttgccgtctatgacttTTACTACAGACGGCAAAGAGCTACtttactatctgtaataagacccacatacggcaaataactttgccgtctgccatttttattacagatggcaAAGTAGCTCTTTGCCGTCTGTAGTaaaaatggcagacggcaaagaa	3'	Group 5	5.36938	0	0	6.11102	0	18.5253	4.30915	3.247	Medium
33	65	PC-5p-430383_6	ATCACAAAGCATCTACCTCACCCC	24	LT934124.1	-	562009300	562009383	acatacaaATCACAAAGCATCTACCTCACCCCcccacctgaaatcaggggGGGAGAGATTAGATACTTTGTGATttgtgaatga	5'	Group 5	0	0	0	0	0	0	0	3.8964	Low
33	66	PC-3p-32381_135	GGGAGAGATTAGATACTTTGTGAT	24	LT934124.1	-	562009300	562009383	acatacaaATCACAAAGCATCTACCTCACCCCcccacctgaaatcaggggGGGAGAGATTAGATACTTTGTGATttgtgaatga	3'	Group 5	28.6367	29.7836	14.464	23.4256	25.8619	30.2255	17.2366	17.5338	Medium
34	67	PC-5p-300024_11	CTCCGTTCTGATTTACTCGTC	21	LT934114.1	+	4016810	4016927	acatactccCTCCGTTCTGATTTACTCGTCgtggttttagttcaaatttactcgtcgtggttttagttcaaatttgaactaaaaccacggCGAGTAAATCAGAACGGAGGGAGTacat	5'	Group 5	0	0	6.57453	0	0	0	0	3.8964	Low
34	68	PC-3p-321760_10	CGAGTAAATCAGAACGGAGGGAGT	24	LT934114.1	+	4016810	4016927	acatactccCTCCGTTCTGATTTACTCGTCgtggttttagttcaaatttactcgtcgtggttttagttcaaatttgaactaaaaccacggCGAGTAAATCAGAACGGAGGGAGTacat	3'	Group 5	0	7.83779	0	5.09251	0	0	0	0	Low
35	69	PC-5p-315269_10	AATACGGACTACATACAGAGCAAA	24	LT934114.1	-	169443275	169443444	atctactccctctgttcctaaatactataacactttttagagatttcAATACGGACTACATACAGAGCAAAatgagcgaatctacactctaaaatatgtctatGTGCGTCTGTATGTAGTCCCTATTaaaatctctaaaagacttatattttaaaactgagggagtacat	5'	Group 5	0	0	0	0	0	4.87509	3.59096	0	Low
35	70	PC-3p-474892_5	GTGCGTCTGTATGTAGTCCCTATA	24	LT934114.1	-	169443275	169443444	atctactccctctgttcctaaatactataacactttttagagatttcAATACGGACTACATACAGAGCAAAatgagcgaatctacactctaaaatatgtctatGTGCGTCTGTATGTAGTCCCTATTaaaatctctaaaagacttatattttaaaactgagggagtacat	3'	Group 5	0	0	0	0	0	0	3.59096	0	Low
36	71	PC-5p-55069_84	TTCCAGAATTTTGTATCCATA	21	LT934114.1	+	160044772	160044956	gcaattcttccataatcttgaaaattcacctttcacccagcttcTTCCAGAATTTTGTATCCATAttttttgtacaatcctagttgttcgaatcctaactagttaggattgtaaaaaaaatatGGGTTCAAGATTCTGGAAGAAGCTgggtgaagggttgattctcaagattatgggagaatcag	5'	Group 5	6.26428	0	15.7789	12.222	12.9309	11.7002	10.7729	9.0916	Medium
36	72	PC-3p-199571_19	GGGTTCAAGATTCTGGAAGAAGCT	24	LT934114.1	+	160044772	160044956	gcaattcttccataatcttgaaaattcacctttcacccagcttcTTCCAGAATTTTGTATCCATAttttttgtacaatcctagttgttcgaatcctaactagttaggattgtaaaaaaaatatGGGTTCAAGATTCTGGAAGAAGCTgggtgaagggttgattctcaagattatgggagaatcag	3'	Group 5	0	0	0	0	6.46547	0	5.02734	3.8964	Low
37	73	PC-5p-278370_12	TTGTACTTTCAGCTTGCAAGG	21	LT934111.1	-	544121028	544121189	cactttgaatggatcttgcagtctttctccccTTGTACTTTCAGCTTGCAAGGctatttctgttatagatttctgctagatcttgtgcaaaaatctataatagaaatagccTTGCAAGCTGAAAGTACAAGGggagaaagactgcaagatccattcaagttt	5'	Group 5	0	0	0	0	0	5.85011	0	3.8964	Low
37	74	PC-3p-243976_14	TTGCAAGCTGAAAGTACAAGG	21	LT934111.1	-	544121028	544121189	cactttgaatggatcttgcagtctttctccccTTGTACTTTCAGCTTGCAAGGctatttctgttatagatttctgctagatcttgtgcaaaaatctataatagaaatagccTTGCAAGCTGAAAGTACAAGGggagaaagactgcaagatccattcaagttt	3'	Group 5	0	0	0	0	0	6.82512	0	4.5458	Low
38	75	PC-5p-101586_45	TGGCTCTACCTAACTGCTGGG	21	LT934114.1	-	12324023	12324124	gaattaatactgtgacgTGGCTCTACCTAACTGCTGGGtagtacaactgtccgggttgtactgACCCGGCAGTTGGGTAAAGTCACgtcgcaatattaaata	5'	Group 5	0	15.6756	7.88943	7.12952	12.9309	0	0	9.741	Medium
38	76	PC-3p-337444_8	ACCCGGCAGTTGGGTAAAGTCAC	23	LT934114.1	-	12324023	12324124	gaattaatactgtgacgTGGCTCTACCTAACTGCTGGGtagtacaactgtccgggttgtactgACCCGGCAGTTGGGTAAAGTCACgtcgcaatattaaata	3'	Group 5	0	12.5405	0	0	0	0	0	0	Medium
39	77	PC-5p-1449_2345	GCGAAGGATTTGCAGATACTC	21	LT934124.1	+	112393636	112393735	aaagcaaagattgcgaagagcGCGAAGGATTTGCAGATACTCcgtaaaatcactttatggAGTCTCTGCCAATTCTTCGTGttcttaacgtctttgcagt	5'	Group 5	468.031	532.97	479.94	539.806	451.505	899.941	457.488	455.23	High
39	78	PC-3p-1550_2168	AGTCTCTGCCAATTCTTCGTG	21	LT934124.1	+	112393636	112393735	aaagcaaagattgcgaagagcGCGAAGGATTTGCAGATACTCcgtaaaatcactttatggAGTCTCTGCCAATTCTTCGTGttcttaacgtctttgcagt	3'	Group 5	435.815	438.916	454.957	370.735	675.642	405.607	519.971	377.302	Medium
40	79	PC-5p-205745_18	TATTTGTCTTGGACTTGTTTAGAT	24	LT934117.1	+	584721953	584722123	ttttttggcactagtacactatcaaaaaacatcttacattatactctctccgttccgaatTATTTGTCTTGGACTTGTTTAGATacggatgtatctagactcattttagtgctagatatttccgtatctAGACAAATCTAAGACAAGTACTTTggaatggagcgagtagga	5'	Group 5	12.5286	0	0	0	0	0	20.8276	7.1434	Medium
40	80	PC-3p-239187_15	AGACAAATCTAAGACAAGTACTTT	24	LT934117.1	+	584721953	584722123	ttttttggcactagtacactatcaaaaaacatcttacattatactctctccgttccgaatTATTTGTCTTGGACTTGTTTAGATacggatgtatctagactcattttagtgctagatatttccgtatctAGACAAATCTAAGACAAGTACTTTggaatggagcgagtagga	3'	Group 5	4.47449	0	0	18.333	0	0	12.2093	7.1434	Medium
41	81	PC-5p-30368_143	CTTCTGATTTACTCGTCGTGG	21	LT934123.1	+	661864489	661864592	tccccaatagctactttctccCTTCTGATTTACTCGTCGTGGttttagttcaaaaaccATGACGAGTAAATCAGAACGGAgggagtatctgctgcccttggagc	5'	Group 5	0	0	0	0	29.0946	33.1506	32.3186	24.0278	Medium
41	82	PC-3p-24200_174	ATGACGAGTAAATCAGAACGGT	22	LT934123.1	+	661864489	661864592	tccccaatagctactttctccCTTCTGATTTACTCGTCGTGGttttagttcaaaaaccATGACGAGTAAATCAGAACGGAgggagtatctgctgcccttggagc	3'	Group 5	0	0	0	6.11102	49.5686	39.0007	21.5458	41.5616	Medium
42	83	PC-5p-511364_5	TGAATTACTTGTTGTAGAAAT	21	LT934114.1	+	397464216	397464332	caccccatttgtctTGAATTACTTGTTGTAGAAATggatataaatggatgttatctagaactaaaatatgtctagatatatttatTTTTGCGGCAAGTAATTCAGGatggagggagt	5'	Group 5	0	0	0	0	0	0	0	3.247	Low
42	84	PC-3p-175716_23	TTTTGCGGCAAGTAATTCAGG	21	LT934114.1	+	397464216	397464332	caccccatttgtctTGAATTACTTGTTGTAGAAATggatataaatggatgttatctagaactaaaatatgtctagatatatttatTTTTGCGGCAAGTAATTCAGGatggagggagt	3'	Group 5	0	0	10.5192	7.12952	0	0	0	5.1952	Medium
43	85	PC-5p-65122_71	CTTGATGGATGACATGTGGCATT	23	LT934123.1	+	674217614	674217755	nnngagacccgcCTTGATGGATGACATGTGGCATTcacaaatcataaagtatctaatctctcccccctattttaggtgggggtggggtggatgctttgtgatTTGCGAATGCCACGTGTCATCCATcaagatgggtctcacc	5'	Group 5	8.94897	20.3782	10.5192	15.2775	0	0	3.59096	12.988	Medium
43	86	PC-3p-352595_7	TTGCGAATGCCACGTGTCATCCAT	24	LT934123.1	+	674217614	674217755	nnngagacccgcCTTGATGGATGACATGTGGCATTcacaaatcataaagtatctaatctctcccccctattttaggtgggggtggggtggatgctttgtgatTTGCGAATGCCACGTGTCATCCATcaagatgggtctcacc	3'	Group 5	0	0	0	0	0	6.82512	0	0	Low
44	87	PC-5p-483072_5	CTTTCTATTGAACATCTTTTT	21	LT934114.1	+	17824978	17825058	aatttctttaCTTTCTATTGAACATCTTTTTtttcctgaaaactcacagcaaAAAGATGTTCGATAGAAAGTGaagaattt	5'	Group 5	0	0	0	5.09251	0	0	0	0	Low
44	88	PC-3p-76927_60	AAAGATGTTCGATAGAAAGTG	21	LT934114.1	+	17824978	17825058	aatttctttaCTTTCTATTGAACATCTTTTTtttcctgaaaactcacagcaaAAAGATGTTCGATAGAAAGTGaagaattt	3'	Group 5	25.952	25.0809	23.6683	18.333	0	0	0	0	Medium
45	89	PC-5p-66643_70	CACGCTTACCGAGATCTAAGT	21	LT934113.1	-	355918947	355919116	tactccctccattccacaatgtagtgcaccCACGCTTACCGAGATCTAAGTttgaccataaatttaaccaacgagaccgactgcggcaagggcaaaaattataccattgaatttatggtcaaacTTAGATCTTGGGAAGCGCGGGcgcactacattgtggaatggaggga	5'	Group 5	7.15918	0	11.8341	5.09251	5.38789	36.0757	5.74553	3.8964	Medium
45	90	PC-3p-96849_47	TTAGATCTTGGGAAGCGCGGG	21	LT934113.1	-	355918947	355919116	tactccctccattccacaatgtagtgcaccCACGCTTACCGAGATCTAAGTttgaccataaatttaaccaacgagaccgactgcggcaagggcaaaaattataccattgaatttatggtcaaacTTAGATCTTGGGAAGCGCGGGcgcactacattgtggaatggaggga	3'	Group 5	6.26428	0	10.5192	0	9.69821	0	10.7729	5.1952	Medium
46	91	PC-5p-312737_10	GGGCGCAGTTGGACCACTGACAGG	24	LT934113.1	+	389847810	389847947	atcccaaagtaggacgaggctcctctgacgtactgcaGGGCGCAGTTGGACCACTGACAGGtgggcccgaaagcaagttggcccATCTGTCAGTGACCCAACTGCGCCctgcagtacgtcaggggagccgagtccccc	5'	Group 5	0	0	0	5.09251	0	0	7.18192	0	Low
46	92	PC-3p-59437_78	ATCTGTCAGTGACCCAACTGCGCC	24	LT934113.1	+	389847810	389847947	atcccaaagtaggacgaggctcctctgacgtactgcaGGGCGCAGTTGGACCACTGACAGGtgggcccgaaagcaagttggcccATCTGTCAGTGACCCAACTGCGCCctgcagtacgtcaggggagccgagtccccc	3'	Group 5	9.84387	26.6485	10.5192	13.2405	0	7.80014	9.33649	19.482	Medium
47	93	PC-5p-50718_91	CAGCTTCTCCCAGAATCTTGAACC	24	LT934118.1	-	338743572	338743749	gattctcccagaatcttgagaatcaactcttcaccCAGCTTCTCCCAGAATCTTGAACCcatatattttttacaatcctatttaattaggatgtaaacaattaggattgtaaaagaaatacGGGTACAAGATTCTGAGAGAAGCTgggtgaagggttgattttcaagattctgggaga	5'	Group 5	17.8979	31.3512	0	19.3515	12.9309	13.6502	18.673	20.1314	Medium
47	94	PC-3p-80639_58	GGGTACAAGATTCTGAGAGAAGCT	24	LT934118.1	-	338743572	338743749	gattctcccagaatcttgagaatcaactcttcaccCAGCTTCTCCCAGAATCTTGAACCcatatattttttacaatcctatttaattaggatgtaaacaattaggattgtaaaagaaatacGGGTACAAGATTCTGAGAGAAGCTgggtgaagggttgattttcaagattctgggaga	3'	Group 5	4.47449	0	6.57453	9.16652	6.46547	7.80014	10.0547	7.1434	Medium
48	95	PC-5p-45267_100	TACTCCCTCTGTAAACAATCA	21	LT934116.1	-	587932634	587932768	ccctgcctgtgctgtttcttttggtaagcatcTACTCCCTCTGTAAACAATCAcaagacgttttagatagtgatctaaagtgtcttattATTGTGTACAGAGGGAGTAGTactaattgagaccacaacggtaaca	5'	Group 5	13.4235	9.40535	18.4087	7.12952	18.3188	11.7002	12.9275	7.1434	Medium
48	96	PC-3p-17147_234	ATTGTGTACAGAGGGAGTAGT	21	LT934116.1	-	587932634	587932768	ccctgcctgtgctgtttcttttggtaagcatcTACTCCCTCTGTAAACAATCAcaagacgttttagatagtgatctaaagtgtcttattATTGTGTACAGAGGGAGTAGTactaattgagaccacaacggtaaca	3'	Group 5	20.5826	29.7836	38.1322	28.5181	34.4825	22.4254	35.9096	19.482	Medium
49	97	PC-5p-602963_5	TAGAATTGCCTTTCCTTCTCC	21	LT934116.1	+	575651717	575651858	ttccattttcccatcggccTAGAATTGCCTTTCCTTCTCCttgattttcggaaaacaactttcgagtaagaaatcgaagttataataatacaaaaatcaaaaggagAAGGAAAGGTAATTCTAGGCCgatgggaaaatgaaa	5'	Group 5	0	0	0	5.09251	0	0	0	0	Low
49	98	PC-3p-496130_5	AAGGAAAGGTAATTCTAGGCC	21	LT934116.1	+	575651717	575651858	ttccattttcccatcggccTAGAATTGCCTTTCCTTCTCCttgattttcggaaaacaactttcgagtaagaaatcgaagttataataatacaaaaatcaaaaggagAAGGAAAGGTAATTCTAGGCCgatgggaaaatgaaa	3'	Group 5	0	0	0	0	0	0	0	3.247	Low
50	99	PC-5p-369367_7	ACAAGGCGCTGCACTCTACTGTGC	24	LT934123.1	+	616695603	616695761	tacagcgcccgacaACAAGGCGCTGCACTCTACTGTGCaactccttacagctaggtgctgcacagtgtagtgcaactccttagagctaggcgctacacagtgtggcgcctaagtgttaggcGTTACACAGTAGAGTGCAGCGCCTtaatgtgaagcgct	5'	Group 5	0	0	0	0	0	0	0	4.5458	Low
50	100	PC-3p-601404_5	GTTACACAGTAGAGTGCAGCGCCT	24	LT934123.1	+	616695603	616695761	tacagcgcccgacaACAAGGCGCTGCACTCTACTGTGCaactccttacagctaggtgctgcacagtgtagtgcaactccttagagctaggcgctacacagtgtggcgcctaagtgttaggcGTTACACAGTAGAGTGCAGCGCCTtaatgtgaagcgct	3'	Group 5	0	0	0	0	0	0	0	3.247	Low
51	101	PC-5p-1725_1935	TCAACCAAGGTCCTCGGAATG	21	LT934116.1	+	472356720	472356829	gtgggacaacaggcTCAACCAAGGTCCTCGGAATGaaacaaagactccatgggtgatccactgcatggttttttttttTTCGAGGACCTTGGTTGAGCCtgttgtccatg	5'	Group 5	263.995	473.402	282.705	472.585	299.567	701.038	372.023	446.138	Medium
51	102	PC-3p-361_12038	TTCGAGGACCTTGGTTGAGCC	21	LT934116.1	+	472356720	472356829	gtgggacaacaggcTCAACCAAGGTCCTCGGAATGaaacaaagactccatgggtgatccactgcatggttttttttttTTCGAGGACCTTGGTTGAGCCtgttgtccatg	3'	Group 5	1292.23	1946.91	1542.38	3024.95	1289.86	2809.03	1356.66	2704.1	High
52	103	PC-5p-587697_5	TACTTGTCGTAGAAATGGATGTA	23	LT934118.1	+	589970925	589971043	tgaatgtactccctccattcggaatTACTTGTCGTAGAAATGGATGTAtctagacattttttagttctagatacatcCATTTCTACGACAAGTAATTCggaatggagggagtatatctt	5'	Group 5	0	0	0	0	0	0	0	3.247	Low
52	104	PC-3p-343832_8	CATTTCTACGACAAGTAATTC	21	LT934118.1	+	589970925	589971043	tgaatgtactccctccattcggaatTACTTGTCGTAGAAATGGATGTAtctagacattttttagttctagatacatcCATTTCTACGACAAGTAATTCggaatggagggagtatatctt	3'	Group 5	0	0	0	0	0	0	5.74553	0	Low
53	105	PC-5p-425151_6	ACTATGGCAGGAGCAAAAATT	21	LT934119.1	+	39887887	39888091	ataatatagtgcgctcgtgctttctgagatataaatttaaccataaatttaaccaacgagactgACTATGGCAGGAGCAAAAATTataccactgaattcatatgaattcagtggtataaTTTTTGCTCCTGCCATAGTCAgtctcgttggttaaatttatggtcaaacttagatcttgagaagcgtgggcacactacattgtgga	5'	Group 5	0	0	0	0	0	0	4.30915	0	Low
53	106	PC-3p-247681_14	TTTTTGCTCCTGCCATAGTCA	21	LT934119.1	+	39887887	39888091	ataatatagtgcgctcgtgctttctgagatataaatttaaccataaatttaaccaacgagactgACTATGGCAGGAGCAAAAATTataccactgaattcatatgaattcagtggtataaTTTTTGCTCCTGCCATAGTCAgtctcgttggttaaatttatggtcaaacttagatcttgagaagcgtgggcacactacattgtgga	3'	Group 5	0	0	0	0	0	0	5.74553	3.8964	Low
54	107	PC-5p-63848_73	TGTTAGCTGTAGCTTTCTCCCTCT	24	LT934118.1	+	674658907	674659120	accttgatgacatccgatgtTGTTAGCTGTAGCTTTCTCCCTCTccgggcagttagctgttgcaatcctcggcgaatcctcctgctgtgccgaggatggcaacagctaacagcccggagAGGGAGAAAGCGATGACTAACAATatcggatttcatcaaggtgcgagagagaaagcgacttctaatagcatcaaatttcatgagggtgagagata	5'	Group 5	27.7418	0	6.57453	0	53.8789	5.85011	66.0736	14.2868	Medium
54	108	PC-3p-48284_95	AGGGAGAAAGCGATGACTAACAAT	24	LT934118.1	+	674658907	674659120	accttgatgacatccgatgtTGTTAGCTGTAGCTTTCTCCCTCTccgggcagttagctgttgcaatcctcggcgaatcctcctgctgtgccgaggatggcaacagctaacagcccggagAGGGAGAAAGCGATGACTAACAATatcggatttcatcaaggtgcgagagagaaagcgacttctaatagcatcaaatttcatgagggtgagagata	3'	Group 5	38.4806	0	46.0217	5.09251	45.2583	12.6752	52.428	10.3904	Medium
55	109	PC-5p-375281_7	TTTCCCCAGAATTGCCACTTCATC	24	LT934119.1	+	48127201	48127390	gttcttttgggcaattctcccagaattgaccccctccccagcTTTCCCCAGAATTGCCACTTCATCtttttttacaattcctagctagttaaggtctaattagctaagaattataaaaaAATATCAAGTGGCAATTCTGGGAgaagctggggagggggtcaattctgggagaattacccaaaagaactgg	5'	Group 5	0	0	0	7.12952	0	0	0	0	Low
55	110	PC-3p-228958_16	AATATCAAGTGGCAATTCTGGGA	23	LT934119.1	+	48127201	48127390	gttcttttgggcaattctcccagaattgaccccctccccagcTTTCCCCAGAATTGCCACTTCATCtttttttacaattcctagctagttaaggtctaattagctaagaattataaaaaAATATCAAGTGGCAATTCTGGGAgaagctggggagggggtcaattctgggagaattacccaaaagaactgg	3'	Group 5	0	0	0	6.11102	0	0	3.59096	3.247	Low
56	111	PC-5p-165763_24	TTAGTAAAATAAACCGAGTTCT	22	LT934120.1	+	136264501	136264644	gggagatgcTTAGTAAAATAAACCGAGTTCTtcttaagcatcggtgattattcctacagaacaggcgcttaattaagcgtctatcctctacaaataggcactggtgtttagagaaaAACTGGTTTATTTCTCTAAGCacctact	5'	Group 5	7.15918	9.40535	0	0	5.38789	0	3.59096	0	Low
56	112	PC-3p-229867_15	AACTGGTTTATTTCTCTAAGC	21	LT934120.1	+	136264501	136264644	gggagatgcTTAGTAAAATAAACCGAGTTCTtcttaagcatcggtgattattcctacagaacaggcgcttaattaagcgtctatcctctacaaataggcactggtgtttagagaaaAACTGGTTTATTTCTCTAAGCacctact	3'	Group 5	0	0	0	0	0	0	5.74553	4.5458	Low
[truncated: 78 more rows]

## Sheet: MIR family information
Table S2 continued. Summary of the miRNA-MIRNA entries identified in the current study.
MIR family accession number registered in the miRBase	MIR ID	miRNA family members identified in the sRNA libraries
[truncated: 61 more rows]

## Sheet: Description of terms
Terms	Description
[truncated: 27 more rows]
