# Supplementary material for: Nitrogen Starvation-Responsive MicroRNAs Are Affected by Transgenerational Stress in Durum Wheat Seedlings
Source: Plants (Basel). 2021 Apr 21;10(5):826. doi: 10.3390/plants10050826 (PMC8143135; doi:10.3390/plants10050826)
Supplement: Supplementary file 1 [file plants-10-00826-s001.zip › Supplementary material/Table S3.xlsx]

## Sheet: AuCG_N vs AuCG_C
Table S3. Differentially expressed miRNAs* (DEMs) subject to progeny treatment factor in two durum wheat genotypes.
*A P value < 0.001 is highlighted in red; a P value <0.01 is highlighted in orange; a P value <0.05 is highlighted in blue. The selection criteria for significant DEMs are: P value < 0.05 and |log2(foldchange)|>1.
The abbreviations of library names are: AuCG_C (DBA Aurora control parents, progeny treated with the control), AuCG_N (DBA Aurora control parents, progeny treated with N starvation), AuWH_C (DBA Aurora water-deficit and heat stress parents, progeny treated with the control), AuWH_N (DBA Aurora water-deficit and heat stress parents, progeny treated with N starvation), L6CG_C (L6 control parents, p…
Index	miRNA name	miRNA sequence	AuCG_C (normalized reads count)	AuCG_N (normalized reads count)	Regulation pattern (AuCG_N vs AuCG_C)	Log2 [foldchange (AuCG_N/AuCG_C)]	P value (Chi-square 2x2)	P value (Fisher's test)
1	ata-MIR169d-p3	TTGTCCTTGGCTACACCTAGT	2788.5	14.108	down	-7.62683	0	0
2	ata-miR169d-5p	CAGCCAAGGATGACTTGCCGG	1730.73	29.7836	down	-5.86072	0	0
3	bdi-miR169c-3p_L+1_2ss6GA13CT	CGGCAAGTTGTCTTTGGCTAC	8468.41	285.295	down	-4.89156	0	0
4	ata-miR169f-3p_R-1	GGCAAGTCCGTCCTTGGCTAC	7257.62	338.592	down	-4.42187	0	0
5	osa-miR399d	TGCCAAAGGAGAGTTGCCCTG	593.317	29.7836	down	-4.31621	0	2.77458e-159
6	tae-MIR9774-p5	GACAGAAATACCCAATATCTTGCT	236.253	17.2431	down	-3.77624	4.4995e-52	2.70793e-59
7	ata-miR169e-5p	CAGCCAAGGATGACTTGCCGA	123.794	9.40535	down	-3.71832	6.906e-28	1.12959e-31
8	mtr-miR398a-5p_1ss7AC	GGAGTGCCACTGAGAACACAAG	280.103	23.5134	down	-3.5744	1.1982e-59	6.81751e-67
9	ata-miR167e-3p	GGTCATGCTGCGGCAGCCTCACT	74.2765	7.83779	down	-3.24439	3.8612e-16	2.99179e-17
10	tae-miR9774_L+1	ACAAGATATTGGGTATTTCTGTC	5074.96	586.267	down	-3.11377	0	0
11	PC-5p-17007_236	GCGCTACCGCCGCTGCCCGGACAG	66.2224	7.83779	down	-3.0788	4.2256e-14	5.4579e-15
12	tae-miR1130b-3p_L-1R+4_1ss13GA	CTTATATTATGAGACGGAGGAAGT	31.7689	3.91889	down	-3.01909	2.0373e-07	8.3031e-08
13	bdi-miR395a	TGAAGTGTTTGGGGGAACTC	34.5471	4.70267	down	-2.87701	1.0194e-07	5.81449e-08
14	ata-miR395a-3p	TGAAGTGTTTGGGGGAACTC	34.5471	4.70267	down	-2.87701	1.0194e-07	5.81449e-08
15	tae-miR395a_L-1	TGAAGTGTTTGGGGGAACTC	34.5471	4.70267	down	-2.87701	1.0194e-07	5.81449e-08
16	osa-miR395b_L-1	TGAAGTGTTTGGGGGAACTC	34.5471	4.70267	down	-2.87701	1.0194e-07	5.81449e-08
17	ata-MIR395d-p5	TGAAGTGTTTGGGGGAACTC	34.5471	4.70267	down	-2.87701	1.0194e-07	5.81449e-08
18	zma-miR395a-3p_L-1	TGAAGTGTTTGGGGGAACTC	34.5471	4.70267	down	-2.87701	1.0194e-07	5.81449e-08
19	ata-miR169g-3p_L+1R-1	CGGCGAGTTGTTCTTGGCTAC	161.976	26.6485	down	-2.60366	1.6021e-28	2.79115e-30
20	sly-miR169a_R+4	CAGCCAAGGATGACTTGCCGGACCA	205.826	36.0538	down	-2.5132	8.8238e-35	5.29908e-37
21	PC-5p-35533_124	TCTTAAGAACAGCAGGGCATT	52.799	9.40535	down	-2.48896	5.487e-10	1.01587e-10
22	tae-MIR1130b-p3_2ss8AT20GT	TTATATTTTGGGACGGAGGTA	165.556	29.7836	down	-2.47473	5.9814e-28	1.76884e-29
23	bdi-miR399a_1ss16AG	TGCCAAAGGAGAATTGCCCTG	320.672	58.5221	down	-2.45404	3.6892e-52	1.96139e-55
24	ata-miR399a-3p	TGCCAAAGGAGAATTGCCCTG	320.672	58.5221	down	-2.45404	3.6892e-52	1.96139e-55
25	tae-MIR9668-p3_2ss15CT23AG	CAAGTATTTTCGGATGGAGGGAGT	54.5887	10.9729	down	-2.31466	1.0155e-09	4.19014e-10
26	osa-miR169e_R+1_1ss1TC	CAGCCAAGGATGACTTGCCGGA	58.1683	12.5405	down	-2.21364	6.6756e-10	5.4141e-10
27	tae-MIR1128-p3_1ss22AC	TATTTCCGGACGGAGGGAGTACT	34.901	7.83779	down	-2.15475	2.3531e-06	1.9431e-06
28	PC-3p-52647_87	TATTGGGTATTTCTGTCTTTATT	40.2704	9.40535	down	-2.09817	5.5856e-07	3.48685e-07
29	tae-MIR9652-p3	TAGAAGCTTAATGAGAACATG	104.703	25.0809	down	-2.06164	1.2397e-15	2.67321e-16
30	tae-miR9773_R+1	TTTGTTTTTATGTTATTTTGTGAAG	25651.3	7068.12	down	-1.85964	0	0
31	osa-miR827	TTAGATGACCATCAGCAAACA	8655.45	2440.69	down	-1.82632	0	0
32	osa-MIR818d-p3_1ss9AT	CTTATATTTTGGGACGGAGGGAGT	37.5857	10.9729	down	-1.77624	9.1688e-06	8.64705e-06
33	PC-3p-22927_182	TTGGGTATTTCTGTCTTTAA	59.0632	17.2431	down	-1.77624	2.6866e-08	2.07156e-08
34	tae-MIR9658-p5	TCCCAGAATTTTGAGAATCGC	50.1143	15.6756	down	-1.6767	6.9368e-07	7.96231e-07
35	ata-miR171a-5p	TGGTATTGTTTCGGCTCATG	29.5316	9.40535	down	-1.65071	0.00015872	0.000137082
36	tae-MIR9781-p3_1ss5TC	TTTCCACACGGATGTAGTTTC	34.0061	10.9729	down	-1.63185	5.6458e-05	6.48483e-05
37	hvu-MIR5049f-p3_1ss16GA	TTAATATGGATCGGAAGGAGT	24.1622	7.83779	down	-1.62424	0.00070995	0.00108163
38	osa-miR444d.3_1ss20TC	TTGTGGCTTTCTTGCAAGTCG	163.766	53.297	down	-1.61951	1.3647e-18	4.27615e-19
39	ata-miR164c-3p	CACGTGTTCTTCTCCTCCATC	52.799	17.2431	down	-1.61449	6.0998e-07	4.22455e-07
40	ata-miR171d-5p	TGTTGGCTCGACTCACTCAGA	322.163	105.81	down	-1.60631	1.066e-34	2.16479e-35
41	tae-MIR171a-p5	TGTTGGCTCGACTCACTCAGA	322.163	105.81	down	-1.60631	1.066e-34	2.16479e-35
42	tae-MIR1122c-p3_4	TATTATGGGACGGAGGGAGTA	76.0663	25.0809	down	-1.60067	2.5505e-09	2.37549e-09
43	tae-MIR1122c-p3_5	TTATGGGACGGAGGGAGTAGT	76.0663	25.0809	down	-1.60067	2.5505e-09	2.37549e-09
44	tae-MIR1122c-p3_1	ATATTATGGGACGGAGGGAGT	76.0663	25.0809	down	-1.60067	2.5505e-09	2.37549e-09
45	tae-MIR1122c-p3_3	ATATTATGGGACGGAGGGAGTAGT	76.0663	25.0809	down	-1.60067	2.5505e-09	2.37549e-09
46	tae-MIR1122c-p3_2	ATATTATGGGACGGAGGGAGTA	76.0663	25.0809	down	-1.60067	2.5505e-09	2.37549e-09
47	ata-miR396c-3p	GGTCAAGAAAGCTGTGGGAAG	1339.66	442.051	down	-1.59958	0	1.1851e-141
48	ata-miR390-5p	AAGCTCAGGAGGGATAGCGCC	728.447	241.404	down	-1.59337	1.4873e-75	1.67391e-77
49	tae-MIR1131-p3_2ss22GA24TC	CCACGAACCGGTACTAATGAGAGC	23.2673	7.83779	down	-1.56979	0.0011175	0.00176576
50	bdi-miR166d-5p	GGAATGTTGTCTGGTTGGAGA	40.2704	14.108	down	-1.5132	2.684e-05	2.85606e-05
51	PC-5p-18301_222	TAACATCCGAGGAGCTCTCACT	26.8469	9.40535	down	-1.5132	0.00060748	0.000593187
52	tae-MIR1137b-p3_2ss9TG18AG_2	ATCTATTTGAGAACGGAGGGAG	43.85	15.6756	down	-1.48406	1.4738e-05	2.14758e-05
53	tae-MIR1137b-p3_2ss9TG18AG_1	ATCTATTTGAGAACGGAGGGA	43.85	15.6756	down	-1.48406	1.4738e-05	2.14758e-05
54	tae-MIR530-p5	CTGCATTTGCACCTGCACCTA	1065.82	388.754	down	-1.45504	0	7.85031e-101
55	ata-miR396e-3p	GTTCAATAAAGCTGTGGGAAA	668.488	247.674	down	-1.43246	1.0667e-61	1.51752e-62
56	osa-miR530-5p_R+1	TGCATTTGCACCTGCACCTAC	105.598	39.1889	down	-1.43006	4.6974e-11	2.7018e-11
57	osa-miR166k-3p_L+2R-1	CCTCGGACCAGGCTTCAATCCC	66.2224	25.0809	down	-1.40073	2.6327e-07	2.54223e-07
58	tae-MIR9668-p3_2ss13GA23AG	CAAGTATTTTCGAACGGAGGGAGT	36.6908	14.108	down	-1.3789	0.00014668	0.000118191
59	ata-miR164a-3p	CACGTGCGCTCCTTCTCCAGC	172.715	67.405	down	-1.35747	3.3056e-16	1.8447e-16
60	osa-miR1436_L+2R+1	TTACATTATGGGACGGAGGGAGTA	27.7418	10.9729	down	-1.33812	0.0011822	0.00114778
61	tae-miR9660-5p_L+1	CTTGCGAGCAACGGATGAATC	86.8051	34.4863	down	-1.33176	1.061e-08	7.19253e-09
62	sbi-MIR6232a-p3_2ss3AT24AT	TATTTTGGAACGGAGGGAGTACTT	19.6877	7.83779	down	-1.32878	0.0065135	0.0073202
63	tae-miR9654b-3p	TTCCGAAAGGCTTGAAGCGAAT	1029.13	418.538	down	-1.298	7.3841e-84	8.022e-85
64	tae-MIR1139-p3_2ss13AG23AC	ATTTATTAGGTTGTAGACTCATCT	477.875	205.35	down	-1.21855	4.2057e-37	1.33249e-37
65	PC-5p-8726_421	TCAGGACGTTGCAACATTAACACC	79.6459	34.4863	down	-1.20758	2.3817e-07	1.46444e-07
66	tae-MIR9668-p3_2ss20GA22AG	AAGTATTTTCGGACGGAGGAAGTA	17.8979	7.83779	down	-1.19128	0.015135	0.0179982
67	tae-miR1131_L+2_2ss10GA20TG	ATTAGTACCAGTTCGTGGCGAACC	21.4775	9.40535	down	-1.19128	0.0077913	0.00942843
68	PC-5p-53191_87	TCCAGAGGGATTGCACTGATC	21.4775	9.40535	down	-1.19128	0.0077913	0.00942843
69	tae-miR5384-3p_1ss12CT	TGAGCGCGCCGTCGTCGAATG	31.3214	14.108	down	-1.15063	0.0016539	0.00238839
70	tae-MIR1128-p5_1ss5CT	CGTCTGAAAATACTTGTCATC	27.7418	12.5405	down	-1.14547	0.0031484	0.00436424
71	bdi-miR827-5p_1ss6TC	TTTTGCTGGTTGTCATCTAACC	148.553	67.405	down	-1.14005	9.5252e-12	5.97012e-12
72	tae-MIR5049-p3_2ss11CT18AG	TAATATGGATTGGAGGGGGTA	251.466	114.432	down	-1.13588	9.139e-19	6.89703e-19
73	PC-5p-27297_157	AGGGCGCAGTTGGGCCACTGA	20.5826	9.40535	down	-1.12988	0.011661	0.00942845
74	tae-MIR1122c-p5_2ss4AG21GC	TCCGTCCCATAATGTAAGACC	17.0031	7.83779	down	-1.11728	0.022801	0.0277368
75	PC-3p-63145_73	TGTACTGTACTTGCATTATGT	17.0031	7.83779	down	-1.11728	0.022801	0.0277368
76	osa-miR398a_L+1R-1	TTGTGTTCTCAGGTCACCCCT	161.976	75.2428	down	-1.10616	2.8604e-12	2.2079e-12
77	bdi-miR1878-3p_1ss14AG	ATTTGTAGTGTTCGGATTGAGTTT	1935.66	901.346	down	-1.10268	0	1.41586e-129
78	tae-MIR9674a-p3_1ss4GA	TAGAATGGCTGGTGCTATGGA	1183.95	553.348	down	-1.09735	8.288e-79	1.75282e-79
79	osa-MIR818d-p3_2ss16GA20GA	TTATATTATGGGACGAAGGAAGT	19.6877	9.40535	down	-1.06575	0.017319	0.0145207
80	tae-MIR1122c-p3_1ss7TC	ATATTACGGGACGGAGGGAGT	19.6877	9.40535	down	-1.06575	0.017319	0.0145207
81	osa-miR171e-5p_2ss2GA21AG	TATTGGCTCGGCTCACTCAGG	1192.9	573.726	down	-1.05604	8.1533e-76	3.08203e-76
82	bdi-miR827-5p	TTTTGTTGGTTGTCATCTAACC	236.253	114.432	down	-1.04585	3.6618e-16	2.99316e-16
83	bdi-MIR5180a-p3_2ss20TG21AG	ACTTATTTTGGATCAGAGGGG	16.1082	7.83779	down	-1.03927	0.034046	0.0421936
84	PC-3p-24935_169	AACCAAAGCTGGCATACCTTC	22.3724	10.9729	down	-1.02778	0.013109	0.021725
85	tae-MIR1120c-p5_1ss18AG	ATATAAGAACGTTTTTGGCACT	2080.19	1029.89	down	-1.01423	0	3.68692e-125
86	ata-miR9674b-3p	TGAATTTGTCCATAGCATCAG	21744.2	10803.6	down	-1.00912	0	0
87	PC-3p-4305_800	ATATTACAGACAGCAAAGTGAACT	178.979	89.3508	down	-1.00224	4.8907e-12	4.90035e-12
88	ata-miR156b-3p_1ss6TC	GCTCACTTCTCTCTCTGTCAGC	0	7.83779	up	inf	0.010229	0.00946604
89	tae-miR160_L+1	ATGCCTGGCTCCCTGTATGCCA	0	8.62157	up	inf	0.0070745	0.00497706
90	far-MIR169-p5_2ss18CT24AG	TGGCTGCAAGGGCCTTATCTCTGG	120.662	0	down	-inf	4.7656e-33	6.92147e-42
91	far-MIR169-p3_1ss8AG	GGCAGTCGCCTTGGCTAGC	259.968	0	down	-inf	3.594e-69	3.58467e-89
92	ata-miR169a-5p	TAGCCAAGGATGATTTGCCTGTG	189.122	0	down	-inf	8.152e-51	5.10508e-65
93	ata-miR169a-3p	TGGGCAAGTCACCCTGGCTACC	3526.34	0	down	-inf	0	0
94	ata-miR169c-5p	TAGCCAAGGATGACTTGCCTA	15.959	0	down	-inf	1.3293e-05	3.61012e-06
95	ata-miR169c-3p_L+2R-1	TAGGCGGTCACCTTGGCTAG	1098.93	0	down	-inf	0	0
96	bdi-miR169h-5p	TAGCCAAGGATGACTTGCCTA	15.959	0	down	-inf	1.3293e-05	3.61012e-06
97	bdi-miR169h-3p	GGCAGTCACCTTGGCTAGC	60.853	0	down	-inf	1.823e-17	1.7796e-21
98	bdi-miR169b_R-2	TAGCCAAGGATGACTTGCC	11.1862	0	down	-inf	0.00026608	0.000181259
99	ata-miR169i-5p_1ss15TC	TAGCCAAGGATGACCTGCCTG	206.572	0	down	-inf	2.4431e-55	3.84278e-71
100	ata-miR169i-3p_1ss8TG	GGCAGTCGCCTTGGCTAGC	259.968	0	down	-inf	3.594e-69	3.58467e-89
101	ata-MIR169h-p5	AGAATGTAGCCAAGGATGACT	29.0842	0	down	-inf	4.1164e-09	1.36608e-10
102	ata-miR169h-3p_L-1	CAAGTTGTTCTTGGCTAGC	302.475	0	down	-inf	3.5499e-80	1.84496e-103
103	tae-miR169_L+1_1ss18G-	TGGGCAAGTCACCCTGGCTACC	3526.34	0	down	-inf	0	0
104	ata-miR172c-3p	GGAATCTTGATGATGCTGCAT	12.5286	0	down	-inf	0.00011392	3.78433e-05
105	ata-miR390-3p_L-1	GCTATCTATCCTGAGCTCC	31.3214	0	down	-inf	1.0515e-09	2.85206e-11
106	bdi-miR395h-5p_1ss6CT	GTTCCTTGCAAGCACTTCACG	14.0946	0	down	-inf	4.2596e-05	1.72915e-05
107	ata-miR395a-5p_1ss5CT	GTTCTCTTCAAGCACTTCAGG	4.02704	0	down	-inf	0.028687	0.0435897
108	ata-miR395e-5p_1ss8AG	GTTCCTTGCAAGCACTTCACG	14.0946	0	down	-inf	4.2596e-05	1.72915e-05
109	tae-MIR395a-p5_1ss20TC	GTTCCTTGCAAGCACTTCACG	14.0946	0	down	-inf	4.2596e-05	1.72915e-05
110	bdi-miR395e-5p	GTTCTCCTCAAATCACTTCAGT	17.0031	0	down	-inf	6.9431e-06	1.64955e-06
111	bdi-MIR399a-p5	GTGCAGTTCTCCTCTGGCATG	83.2255	0	down	-inf	2.6303e-23	5.84358e-29
112	tae-MIR399-p5	GGGCGCTTCTCCCTTGGCACG	8.94897	0	down	-inf	0.0011089	0.000868182
113	ata-miR399a-5p_R-1_1ss20CT	GGGCGCTTCTCCATTGGCATG	7.15918	0	down	-inf	0.003534	0.00415835
114	ata-miR399b-5p_L-2R+2	GGGCGCTTCTCCTTTGGCACG	21.4775	0	down	-inf	4.3623e-07	7.19009e-08
115	hvu-miR399	TGCCAAAGGAGATTTGCCCCG	20.5826	0	down	-inf	7.5736e-07	7.19015e-08
116	tae-miR530_L+2R-2	GGTGCAGTGGCATATGCAACT	36.6908	0	down	-inf	4.0102e-11	2.59539e-13
117	tae-MIR1127b-p5_2ss19CG21GA	AATACTTGTCCTAGAAATGGA	7.15918	0	down	-inf	0.003534	0.00415835
118	tae-miR2275-3p	TTTGGTTTCCTCCAATATCTCG	5.36938	0	down	-inf	0.01153	0.0199173
119	bdi-MIR5067-p5_2ss13TC17CT	CGATCCATATTACTTGTCGCT	16.1082	0	down	-inf	1.2114e-05	3.61012e-06
120	tae-MIR9654b-p5_1ss21AG	AAGCCTTGAGGAATAGGGTAGACT	19.6877	0	down	-inf	1.316e-06	1.5736e-07
121	tae-MIR9654a-p5_1ss9TA	AAGCCTTGAGGAATAGGGTAGACT	19.6877	0	down	-inf	1.316e-06	1.5736e-07
122	tae-miR9654a-3p	TTCTGAAAGGCTTGAAGCGAAT	25.952	0	down	-inf	2.7946e-08	1.43202e-09
123	tae-miR9655-3p	CAAGGGAAGGAAGTAGCCAAC	0	18.8107	up	inf	6.941e-05	1.729e-05
124	tae-MIR9659-p5	TGCTGGGAAAACTATTGAACT	20.5826	0	down	-inf	7.5736e-07	7.19015e-08
125	tae-MIR9665-p5_1ss24TC	GTTTGACTTTGCACTGCTAGCGGC	8.94897	0	down	-inf	0.0011089	0.000868182
126	tae-miR9677a	TGGCCGTTGGTAGAGTAGGAGA	0	10.9729	up	inf	0.0023778	0.00139308
127	tae-miR9678-3p	TCTGGCGAGGGACATACACTGT	0	7.83779	up	inf	0.010229	0.00946604
128	tae-MIR9777-p5	GTGCCGTGATGATTGCTTTACTTCT	6.26428	0	down	-inf	0.0063601	0.00910071
129	tae-MIR9781-p5_1ss9TC	TAGATTTCCACACGGATGTAGTT	12.5286	0	down	-inf	0.00011392	3.78433e-05
130	sbi-miR156e	TGACAGAAGAGAGCGAGCAC	5.36938	0	down	-inf	0.01153	0.0199173
131	ath-miR156g	CGACAGAAGAGAGTGAGCAC	0	17.2431	up	inf	0.00013957	3.27367e-05
132	osa-MIR167h-p3	TCATGCTGTAGTTTCATCTGC	0	7.83779	up	inf	0.010229	0.00946604
133	bdi-MIR169c-p5_1ss16GC	CTAAGAGGCAGAGAACGGGATG	104.703	0	down	-inf	6.7235e-29	1.91848e-36
134	bdi-miR169c-5p_R+2	CAGCCAAGGATGACTTGCCGGCA	39.3755	0	down	-inf	7.8622e-12	5.41855e-14
135	bdi-MIR169c-p3	TGGCTACACCTAGTTCTCTTC	183.454	0	down	-inf	2.403e-49	5.6115e-63
136	bdi-MIR169a-p3	GATCGGCGAGTTGTTCTTGGC	26.8469	0	down	-inf	1.6158e-08	6.54323e-10
137	bdi-MIR169d-p3_1ss19GA	GGTGGGTCTTCTTGGCTAACC	59.0632	0	down	-inf	5.3583e-17	8.5241e-21
138	osa-miR169n	TAGCCAAGAATGACTTGCCTA	88.5949	0	down	-inf	1.0491e-24	5.31706e-31
139	bdi-MIR169d-p3	GGTGGGTCTTCTTGGCTAGCC	65.3275	0	down	-inf	1.2328e-18	7.75649e-23
140	gma-miR169j-5p_R+1_1ss20GT	TAGCCAAGAATGACTTGCCTGA	8.94897	0	down	-inf	0.0011089	0.000868182
141	osa-miR169b_R+1	CAGCCAAGGATGACTTGCCGGT	17.0031	0	down	-inf	6.9431e-06	1.64955e-06
142	gma-miR169j-5p_R-1_1ss20GT	TAGCCAAGAATGACTTGCCT	43.85	0	down	-inf	5.2263e-13	1.07915e-15
143	zma-MIR169k-p3_2ss15CT19TC	TTGGCTAGCCCGAGTGGCCCTC	67.1173	0	down	-inf	4.1998e-19	1.61933e-23
144	osa-miR169e_L-1R+2	AGCCAAGGATGACTTGCCGGCC	4.47449	0	down	-inf	0.021105	0.0435897
145	ppe-MIR169a-p3	GGCAAGTTGTCTTTGGCTACAT	37.5857	0	down	-inf	2.3291e-11	1.18589e-13
146	gma-miR171e_R+4	TGATTGAGCCGTGCCAATATCGCCA	0	17.2431	up	inf	0.00013957	3.27367e-05
147	csi-miR172a-3p_R+1	AGAATCTTGATGATGCTGCAA	7.15918	0	down	-inf	0.003534	0.00415835
148	gma-miR390a-5p_R+1	AAGCTCAGGAGGGATAGCGCCA	10.7388	0	down	-inf	0.00035346	0.000181259
149	osa-miR393b-3p_L-1R+2_1ss15TC	CAGTGCAATCCCTCTGGAATTT	0	9.40535	up	inf	0.004907	0.00497706
150	gma-miR395h_L-1	TGAAGTGTTTGGGAGAACTC	6.26428	0	down	-inf	0.0063601	0.00910071
151	mtr-miR398a-5p_2ss9AG17CA	GGAGTGACGCTGAGAAAACAAG	59.0632	0	down	-inf	5.3583e-17	8.5241e-21
152	zma-miR399e-5p_2ss6TC13CA	GGGCTCCTCTTTATTGGCAGG	19.6877	0	down	-inf	1.316e-06	1.5736e-07
153	csi-miR399f-3p	CGCCAAAGGAGAATTGCCCTG	9.84387	0	down	-inf	0.00062506	0.000396694
154	osa-miR399j_R+1_1ss21AG	TGCCAAAGGAGAGTTGCCCTGA	8.94897	0	down	-inf	0.0011089	0.000868182
155	csi-miR399f-5p_2ss20GC21AC	GGGCAATTCTCCTTTGGCACC	6.26428	0	down	-inf	0.0063601	0.00910071
156	osa-MIR437-p3_1ss11AT	AGTTTGACTTTGGACAAAACT	5.36938	0	down	-inf	0.01153	0.0199173
157	sbi-MIR437j-p5_2ss17AG22AG	AACTTTGACCAAGTTTGTAGAGAA	5.36938	0	down	-inf	0.01153	0.0199173
158	osa-MIR437-p3_1ss9AG	TTTTCTATGAACTTGGTCAAA	0	9.40535	up	inf	0.004907	0.00497706
159	osa-miR530-5p_R+1_1ss20AG	TGCATTTGCACCTGCACCTGC	10.7388	0	down	-inf	0.00035346	0.000181259
160	bdi-MIR530b-p3_1ss14GC	AGGTGCAGTGGCACATGCAGC	19.6877	0	down	-inf	1.316e-06	1.5736e-07
161	tae-MIR531-p5_2ss11CT20AG	CTCGCCGGAGTAGCGTGCAGC	4.47449	0	down	-inf	0.021105	0.0435897
162	tae-miR531_L-2_1ss13CT	CTCGCCGGAGTAGCGTGCA	4.47449	0	down	-inf	0.021105	0.0435897
163	tae-miR531_L-2R+2	CTCGCCGGAGCAGCGTGCACA	0	15.6756	up	inf	0.00028159	6.08533e-05
164	osa-MIR812q-p3_2ss11GA20TG_2	ACTTATTTTGAGACGGAGGGAGTA	6.26428	0	down	-inf	0.0063601	0.00910071
165	osa-MIR812q-p3_2ss1GA22TG	ACACTTATTTTGGGACGGAGGGAG	7.15918	0	down	-inf	0.003534	0.00415835
166	osa-MIR812q-p3_2ss1GT22TG	TCACTTATTTTGGGACGGAGGGAG	8.94897	0	down	-inf	0.0011089	0.000868182
167	osa-MIR812q-p3_2ss10TC21TG	CACTTATTTCGGGACGGAGGGAGT	7.15918	0	down	-inf	0.003534	0.00415835
168	osa-MIR812q-p3_2	TATTTTGGGACGGAGGTAGTA	10.7388	0	down	-inf	0.00035346	0.000181259
169	osa-MIR812q-p3_1ss1GT	TCACTTATTTTGGGACGGAGG	8.05408	0	down	-inf	0.001975	0.00190005
170	osa-MIR812q-p3_2ss11GA20TG_1	ACTTATTTTGAGACGGAGGGA	6.26428	0	down	-inf	0.0063601	0.00910071
171	osa-MIR812q-p3_2ss15CT21TG	CACTTATTTTGGGATGGAGGGAGT	5.36938	0	down	-inf	0.01153	0.0199173
172	osa-MIR812q-p3_1	CTTATTTTGGGACGGAGG	10.7388	0	down	-inf	0.00035346	0.000181259
173	osa-MIR812q-p3_2ss21TG23GA	CACTTATTTTGGGACGGAGGGAAT	8.94897	0	down	-inf	0.0011089	0.000868182
174	osa-MIR812q-p3_2ss16GA21TG	CACTTATTTTGGGACAGAGGG	0	12.5405	up	inf	0.0011611	0.000395242
175	osa-MIR812q-p3_2ss2CG20TG	AGTTATTTTGGGACGGAGGGA	7.15918	0	down	-inf	0.003534	0.00415835
176	osa-MIR818d-p3_2ss5TC19GA	CTTACATTATGGGACGGAAGGAGT	14.3184	0	down	-inf	3.7028e-05	1.72915e-05
177	osa-MIR818b-p3_1ss10AG	CCTTATATTGTGGGACGGAGG	6.26428	0	down	-inf	0.0063601	0.00910071
178	osa-MIR818d-p3_1ss19GT	CTTATATTATGGGACGGATGGAGT	18.7928	0	down	-inf	2.2886e-06	3.44391e-07
179	osa-MIR818d-p3_1ss11GA	CTTATATTATAGGACGGAGGGAGT	13.4235	0	down	-inf	6.4889e-05	3.78431e-05
180	osa-MIR818d-p3_1ss21GA	CTTATATTATGGGACGGAGGAAGT	9.84387	0	down	-inf	0.00062506	0.000396694
181	osa-MIR818d-p3_1ss16GC	CTTATATTATGGGACCGAGGGAGT	9.84387	0	down	-inf	0.00062506	0.000396694
182	osa-MIR818d-p3_1ss16GT	CTTATATTATGGGACTGAGGGAGT	8.05408	0	down	-inf	0.001975	0.00190005
183	osa-MIR818d-p3_1ss1CG	GTTATATTATGGGACGGAGGGAGT	4.47449	0	down	-inf	0.021105	0.0435897
184	osa-MIR818d-p3_1ss10TC	CTTATATTACGGGACGGAGGGAGT	6.26428	0	down	-inf	0.0063601	0.00910071
185	osa-MIR818d-p3_1ss14AG	CTTATATTATGGGGCGGAGGGAGT	8.05408	0	down	-inf	0.001975	0.00190005
186	osa-MIR818d-p3_1ss11GT	CTTATATTATTGGACGGAGGGAGT	4.47449	0	down	-inf	0.021105	0.0435897
187	osa-MIR818d-p3_1ss1CA	ATTATATTATGGGACGGAGGGAGT	5.36938	0	down	-inf	0.01153	0.0199173
188	osa-MIR818d-p3_2ss5TC23GA	CTTACATTATGGGACGGAGGGAAT	7.15918	0	down	-inf	0.003534	0.00415835
189	osa-MIR818d-p3_1ss5TA	CTTAAATTATGGGACGGAGGGAGT	8.94897	0	down	-inf	0.0011089	0.000868182
190	osa-MIR818d-p3_1ss20GA_2	TTATATTATGGGACGGAGGAAGT	4.47449	0	down	-inf	0.021105	0.0435897
191	osa-MIR818d-p3_2ss9AT20GA	CTTATATTTTGGGACGGAGAGAGT	6.26428	0	down	-inf	0.0063601	0.00910071
192	tae-MIR1120a-p3_7	TATTATGAGACGGAGGGAGTA	17.8979	0	down	-inf	3.9841e-06	7.53717e-07
193	tae-MIR1120a-p5_2ss1TC20AG	CCCGTCCCATAATATAAGAGC	0	9.40535	up	inf	0.004907	0.00497706
194	tae-MIR1120a-p3_10	TTATATTATGAGACGGAGGGAGTA	17.8979	0	down	-inf	3.9841e-06	7.53717e-07
195	tae-MIR1120a-p3_11	TTCTTATATTATGAGACGGAGGGA	17.8979	0	down	-inf	3.9841e-06	7.53717e-07
196	tae-MIR1120a-p3_3	CTTATATTATGAGACGGAGGGAGT	17.8979	0	down	-inf	3.9841e-06	7.53717e-07
197	tae-MIR1120a-p5_1ss8CT_1	CTCCGTCTCATAATATAAGAAC	17.8979	0	down	-inf	3.9841e-06	7.53717e-07
198	tae-MIR1120a-p5_1	ACTCCCTCCGTCCCATAATATAAG	6.26428	0	down	-inf	0.0063601	0.00910071
199	tae-MIR1120a-p5_2ss14AG20AT	TCCGTCCCATAATGTAAGATC	8.94897	0	down	-inf	0.0011089	0.000868182
200	tae-MIR1120a-p5_5	TCCGTCCCATAATATAAGAAC	6.26428	0	down	-inf	0.0063601	0.00910071
201	tae-MIR1120a-p3_5	TATATTATGAGACGGAGGGAGT	17.8979	0	down	-inf	3.9841e-06	7.53717e-07
202	tae-miR1120a_L-3R+1	TTCTTATATTATGAGACGGAGG	5.36938	0	down	-inf	0.01153	0.0199173
203	tae-MIR1120a-p5_2ss10TC20AT	TCCGTCCCACAATATAAGATC	0	7.83779	up	inf	0.010229	0.00946604
204	tae-MIR1120a-p3_1ss15GA	TTATATTATGAGACAGAGGGA	4.47449	0	down	-inf	0.021105	0.0435897
205	tae-MIR1120a-p5_2	CCCTCCGTCCCATAATATAAGAAC	6.26428	0	down	-inf	0.0063601	0.00910071
206	tae-MIR1120a-p3_2ss13GA22TC	TATTATGAGACGAAGGGAGTAC	4.47449	0	down	-inf	0.021105	0.0435897
207	tae-MIR1120a-p5_1ss8CT_2	TCCGTCCTATAATATAAGAAC	17.8979	0	down	-inf	3.9841e-06	7.53717e-07
208	tae-MIR1120a-p3_1	ATATTATGAGACGGAGGGAGT	17.8979	0	down	-inf	3.9841e-06	7.53717e-07
209	tae-MIR1120a-p3_1ss16GA	CTTATATTATGAGACAGAGGGAGT	5.36938	0	down	-inf	0.01153	0.0199173
210	tae-MIR1120a-p5_3	CTCCGTCCCATAATATAAGAA	6.26428	0	down	-inf	0.0063601	0.00910071
211	tae-MIR1120a-p3_4	TATATTATGAGACGGAGGGAG	17.8979	0	down	-inf	3.9841e-06	7.53717e-07
212	tae-MIR1120a-p3_1ss10AG	TATATTATGGGACGGAGGGAGTAT	7.15918	0	down	-inf	0.003534	0.00415835
213	tae-MIR1120a-p3_1ss1CT	TTTATATTATGAGACGGAGGGAGT	5.36938	0	down	-inf	0.01153	0.0199173
214	tae-MIR1120a-p3_2	ATATTATGAGACGGAGGGAGTA	17.8979	0	down	-inf	3.9841e-06	7.53717e-07
215	tae-MIR1120a-p5_4	TCCCTCCGTCCCATAATATAA	6.26428	0	down	-inf	0.0063601	0.00910071
216	tae-MIR1120a-p3_6	TATATTATGAGACGGAGGGAGTA	17.8979	0	down	-inf	3.9841e-06	7.53717e-07
217	tae-MIR1120a-p5_1ss7CT	TCCGTCTCATAATATAAGAAC	17.0031	0	down	-inf	6.9431e-06	1.64955e-06
218	tae-MIR1120a-p3_8	TTATATTATGAGACGGAGGGA	17.8979	0	down	-inf	3.9841e-06	7.53717e-07
219	tae-MIR1120a-p3_2ss19TC20TC	TATGAGACGGAGGGAGTACCT	8.94897	0	down	-inf	0.0011089	0.000868182
220	tae-MIR1120a-p5_1ss21CT	TCCGTCCCATAATATAAGAAT	5.36938	0	down	-inf	0.01153	0.0199173
221	tae-MIR1120a-p3_1ss12AT	CTTATATTATGTGACGGAGGGAGT	5.36938	0	down	-inf	0.01153	0.0199173
222	tae-miR1120a_L-5R+2	CTTATATTATGAGACGGAGGG	6.26428	0	down	-inf	0.0063601	0.00910071
223	tae-MIR1120a-p3_9	TTATATTATGAGACGGAGGGAGT	17.8979	0	down	-inf	3.9841e-06	7.53717e-07
224	far-MIR1122-p3_1ss13TG_2	CACTTATTTTTGGACGGAGGGAGT	0	7.83779	up	inf	0.010229	0.00946604
225	tae-MIR1122c-p3_1ss3AG	ATGTTATGGGACGGAGGGAGT	6.26428	0	down	-inf	0.0063601	0.00910071
226	tae-MIR1122c-p3_1ss12GA	TATTATGGGACAGAGGGAGTAGTA	4.47449	0	down	-inf	0.021105	0.0435897
227	tae-MIR1122c-p3_1ss6AT	ATATTTTGGGACGGAGGGAGTAGT	0	7.83779	up	inf	0.010229	0.00946604
228	far-MIR1122-p3_2ss16TA18TA	TGAGACACTTATTTTAGAACGGAG	0	9.40535	up	inf	0.004907	0.00497706
229	tae-MIR1122c-p3_1ss2AG	TGTTATGGGACGGAGGGAGTA	11.6337	0	down	-inf	0.00020043	8.28218e-05
230	bdi-MIR1122-p3_1ss14GA	TACATCCGTATTTAGACAAAT	4.47449	0	down	-inf	0.021105	0.0435897
231	far-MIR1122-p5_2ss7AC21TC	CCGTCTCAAAATAAGTGTCTC	5.36938	0	down	-inf	0.01153	0.0199173
232	far-MIR1122-p3_1ss13TG_1	CACTTATTTTTGGACGGAGGG	0	7.83779	up	inf	0.010229	0.00946604
233	bdi-MIR1122-p3_1ss13GA	ACATCCGTATTTAGACAAATT	5.36938	0	down	-inf	0.01153	0.0199173
234	far-MIR1122-p3_2ss18TG20TG	GTTGAGACACTTATTTTGGGACGG	10.7388	0	down	-inf	0.00035346	0.000181259
235	far-MIR1122-p3_2ss19TG21TG	AGTTGAGACACTTATTTTGGGACG	8.05408	0	down	-inf	0.001975	0.00190005
236	tae-MIR1122c-p3_1ss12AC	TTATGGGACGGCGGGAGTAGT	8.94897	0	down	-inf	0.0011089	0.000868182
237	tae-MIR1127b-p5_1ss20AC	GTCCGGAAATACTTGTCCTCGAAA	5.36938	0	down	-inf	0.01153	0.0199173
238	tae-MIR1127b-p3_2ss8TC24TG	GTATTTCCGGACGGAGGGAGTATG	5.36938	0	down	-inf	0.01153	0.0199173
239	tae-MIR1127b-p5_2ss5TC23CA	CTTCCGTCCGGAAATACTTGTCAT	0	7.83779	up	inf	0.010229	0.00946604
240	tae-MIR1127b-p5_2ss15CA17AT	CGGAAATACTTGTCATTGAAA	6.26428	0	down	-inf	0.0063601	0.00910071
241	tae-MIR1128-p5_1ss17TA	TCCCTCCGTCCGAAAAAACTTGTC	8.05408	0	down	-inf	0.001975	0.00190005
242	tae-MIR1128-p3_1ss15CG_1	CATTTTGATGACAAGTATTTC	17.0031	0	down	-inf	6.9431e-06	1.64955e-06
243	tae-MIR1128-p5_2ss22AG24TC	AAAATACTTGTCATCAAAATGGAC	4.47449	0	down	-inf	0.021105	0.0435897
244	tae-MIR9668-p3_1ss1AG_3	GATGACAAGTATTTTCGGACGGAG	5.36938	0	down	-inf	0.01153	0.0199173
245	tae-MIR1128-p3_1ss18CT	TTTGATGACAACTATTTTCGGACG	0	9.40535	up	inf	0.004907	0.00497706
246	tae-MIR1128-p5_2	AATACTTGTCATCAAAATGAATA	0	7.83779	up	inf	0.010229	0.00946604
247	tae-MIR1128-p3_1ss10CG_2	TGATGACAAGTATTTCCGGAC	5.36938	0	down	-inf	0.01153	0.0199173
248	tae-MIR1128-p5_2ss7GA20AG	CCGTCCAAAAATACTTGTCGT	4.47449	0	down	-inf	0.021105	0.0435897
249	tae-MIR1128-p3_2ss12CG18CT_2	TTTGATGACAAGTATTTTCGGACG	5.36938	0	down	-inf	0.01153	0.0199173
250	tae-MIR1128-p3_2ss14CG21CT_2	ATTTTGATGACAAGTATTTCTGGA	5.36938	0	down	-inf	0.01153	0.0199173
251	tae-MIR1128-p5_2ss17TC21AG	TCCGTCCGAAAATACTCGTCG	0	17.2431	up	inf	0.00013957	3.27367e-05
252	tae-MIR1128-p3_1ss9CT_1	AACTATTTTCGGACGGAGGGAGT	15.2133	0	down	-inf	2.1164e-05	7.90091e-06
253	tae-MIR1128-p3_2ss2CT21CG_1	TTTATCCATTTTGATGACAAG	0	14.108	up	inf	0.00057041	0.000211385
254	tae-MIR1128-p5_1ss22TC	CTCCCTCCGTCCGAAAATACTCGT	4.47449	0	down	-inf	0.021105	0.0435897
255	tae-MIR1128-p3_2ss11CT22AC	TATTTCCGGATGGAGGGAGTACT	4.47449	0	down	-inf	0.021105	0.0435897
256	tae-MIR1128-p5_1ss5AG_1	TCCGGAAATACTTGTCATCAA	4.47449	0	down	-inf	0.021105	0.0435897
257	tae-MIR1128-p5_1ss12GA	TCCCTCCGTCCAAAAATACTTGTC	4.47449	0	down	-inf	0.021105	0.0435897
258	tae-MIR1128-p5_18	TCCGAAAATACTTGTCATCAA	0	7.83779	up	inf	0.010229	0.00946604
259	tae-MIR1128-p3_2ss12CG18CT_1	TTTGATGACAAGTATTTTCGG	5.36938	0	down	-inf	0.01153	0.0199173
260	tae-MIR1128-p3_1ss16CT	TGATGACAACTATTTTCGGACGGA	0	7.83779	up	inf	0.010229	0.00946604
261	tae-MIR1128-p5_12	CTCCCTCCGTCCGAAAATACTTGT	0	7.83779	up	inf	0.010229	0.00946604
262	tae-MIR1128-p5_16	TACTCCCTCCGTCCGAAAATACTT	0	7.83779	up	inf	0.010229	0.00946604
263	tae-MIR1128-p5_1ss8CT_1	CTCCGTCTGAAAATACTTGTC	6.26428	0	down	-inf	0.0063601	0.00910071
264	tae-MIR1128-p3_1ss13CG_1	TTTTGATGACAAGTATTTCC	6.26428	0	down	-inf	0.0063601	0.00910071
265	tae-MIR1128-p5_6	CCGTCCGAAAATACTTGTCA	0	7.83779	up	inf	0.010229	0.00946604
266	tae-MIR1128-p5_1ss10AC	TCCGTCCGACAATACTTGTCA	5.36938	0	down	-inf	0.01153	0.0199173
267	tae-MIR1128-p5_1ss3CT_4	TCTGTCCGAAAATACTTGTCA	9.84387	0	down	-inf	0.00062506	0.000396694
268	tae-MIR1128-p5_5	CCCTCCGTCCGAAAATACTTGTC	0	7.83779	up	inf	0.010229	0.00946604
269	tae-MIR1128-p5_20	TCCGTCCGAAAATACTTGTCA	0	7.83779	up	inf	0.010229	0.00946604
270	tae-MIR1128-p5_2ss9AG17TC	TCCGTCCGGAAATACTCGTCA	8.94897	0	down	-inf	0.0011089	0.000868182
271	tae-MIR1128-p5_1ss8GC	TCCGTCCCAAAATACTTGTCA	0	9.40535	up	inf	0.004907	0.00497706
272	tae-MIR1128-p5_1ss5AG_2	TCCGGAAATACTTGTCATCAAAAT	4.47449	0	down	-inf	0.021105	0.0435897
273	tae-MIR1128-p3_1ss10CA	TGATGACAAATATTTCCGGACGGA	4.47449	0	down	-inf	0.021105	0.0435897
274	tae-MIR1128-p3_2ss14CA20CT	ATTTTGATGACAAATATTTTCGGA	12.5286	0	down	-inf	0.00011392	3.78433e-05
275	tae-MIR1128-p5_1ss1CA	ATACTCCCTCCGTCCGAAAATACT	4.47449	0	down	-inf	0.021105	0.0435897
276	tae-MIR1128-p5_1ss20AG_3	AATACTTGTCATCAAAATGGATA	0	9.40535	up	inf	0.004907	0.00497706
277	tae-MIR1128-p5_1ss8CT_2	CTCCGTCTGAAAATACTTGTCATC	6.26428	0	down	-inf	0.0063601	0.00910071
278	tae-MIR1128-p5_17	TCCCTCCGTCCGAAAATACTTGTC	0	7.83779	up	inf	0.010229	0.00946604
279	tae-MIR1128-p3_2ss12CA18CT	TTTGATGACAAATATTTTCGG	9.84387	0	down	-inf	0.00062506	0.000396694
280	tae-MIR1128-p3_1ss14CA	ATTTTGATGACAAATATTTCCGGA	10.7388	0	down	-inf	0.00035346	0.000181259
281	tae-MIR1128-p3_1ss9CA	GATGACAAATATTTCCGGACGGAG	5.36938	0	down	-inf	0.01153	0.0199173
282	tae-MIR1128-p3_2ss2CT21CG_2	TTTATCCATTTTGATGACAAGTAT	0	14.108	up	inf	0.00057041	0.000211385
283	tae-MIR1128-p5_2ss20AG22TA	AATACTTGTCATCAAAATGGAA	0	9.40535	up	inf	0.004907	0.00497706
284	tae-MIR1128-p5_1ss11CT	TCCCTCCGTCTGAAAATACTTGTC	4.47449	0	down	-inf	0.021105	0.0435897
285	tae-MIR1128-p3_1ss13CG_2	TTTTGATGACAAGTATTTCCG	6.26428	0	down	-inf	0.0063601	0.00910071
286	tae-MIR1128-p3_2ss8CG24GA	ATGACAAGTATTTCCGGACGGAGA	0	7.83779	up	inf	0.010229	0.00946604
287	tae-MIR1128-p3_2ss10CT21AT	ATTTCCGGATGGAGGGAGTAT	5.36938	0	down	-inf	0.01153	0.0199173
288	tae-MIR1128-p3_2ss1CA23AC	ATATTTCCGGACGGAGGGAGTACT	6.26428	0	down	-inf	0.0063601	0.00910071
289	tae-MIR1128-p3_1ss13CT	TGACAACTATTTTCGGACGGA	5.36938	0	down	-inf	0.01153	0.0199173
290	tae-MIR1128-p3_2ss14CG21CT_1	ATTTTGATGACAAGTATTTCT	5.36938	0	down	-inf	0.01153	0.0199173
291	tae-MIR1128-p5_1ss21AG_1	AAATACTTGTCATCAAAATGG	6.26428	0	down	-inf	0.0063601	0.00910071
292	tae-MIR1128-p3_1ss15CG_2	CATTTTGATGACAAGTATTTCCGG	17.0031	0	down	-inf	6.9431e-06	1.64955e-06
293	tae-MIR1128-p3_1ss13CG_3	TTTTGATGACAAGTATTTCCGGA	6.26428	0	down	-inf	0.0063601	0.00910071
294	tae-MIR1128-p5_1ss17AG	CTACTCCCTCCGTCCGGAAATACT	7.15918	0	down	-inf	0.003534	0.00415835
295	tae-MIR1128-p3_2ss20AC21TC	TTTCCGGACGGAGGGAGTACC	8.05408	0	down	-inf	0.001975	0.00190005
296	tae-MIR1128-p3_1ss10CG_1	TGATGACAAGTATTTCCGGA	5.36938	0	down	-inf	0.01153	0.0199173
297	tae-MIR1128-p5_2ss1CA17AG	ATACTCCCTCCGTCCGGAAATACT	0	9.40535	up	inf	0.004907	0.00497706
298	tae-MIR1128-p3_2ss18CG24CT	ATCCATTTTGATGACAAGTATTTT	4.47449	0	down	-inf	0.021105	0.0435897
299	tae-MIR1128-p3_2ss22AG23TC	TATTTCCGGACGGAGGGAGTAGCT	4.47449	0	down	-inf	0.021105	0.0435897
300	tae-MIR1128-p5_11	CGTCCGAAAATACTTGTCATCAAA	0	7.83779	up	inf	0.010229	0.00946604
301	tae-MIR1128-p3_1ss2CA	AATATTTCCGGACGGAGGGAGTA	0	12.5405	up	inf	0.0011611	0.000395242
302	tae-MIR1128-p3_2ss2CT17CG	TTCATTTTGATGACAAGTATTTCC	5.36938	0	down	-inf	0.01153	0.0199173
303	tae-MIR1128-p5_1ss23AG	GAAAATACTTGTCATCAAAATGGA	6.26428	0	down	-inf	0.0063601	0.00910071
304	tae-MIR1128-p5_19	TCCGTCCGAAAATACTTGTC	0	7.83779	up	inf	0.010229	0.00946604
305	tae-MIR1128-p5_1ss21TC	TCCCTCCGTCCGAAAATACTCGTC	4.47449	0	down	-inf	0.021105	0.0435897
306	tae-MIR1128-p5_2ss19AG21TC	ATACTTGTCATCAAAATGGAC	0	7.83779	up	inf	0.010229	0.00946604
307	tae-MIR1128-p5_1	AATACTTGTCATCAAAATGAA	0	7.83779	up	inf	0.010229	0.00946604
308	tae-MIR1128-p5_1ss16AG_1	TACTCCCTCCGTCCGGAAATACT	4.47449	0	down	-inf	0.021105	0.0435897
309	tae-MIR1128-p5_1ss3CT_3	TCTCTCCGTCCGAAAATACTTGTC	9.84387	0	down	-inf	0.00062506	0.000396694
310	tae-MIR1128-p3_2ss13CG20CT	TTTTGATGACAAGTATTTCT	4.47449	0	down	-inf	0.021105	0.0435897
311	tae-MIR1128-p5_1ss20AG_2	AATACTTGTCATCAAAATGGAT	0	9.40535	up	inf	0.004907	0.00497706
312	tae-MIR1128-p5_1ss3CT_2	CTTCGTCCGAAAATACTTGTC	9.84387	0	down	-inf	0.00062506	0.000396694
313	tae-MIR1128-p3_2ss13CG22GA	TTTTGATGACAAGTATTTCCGAAC	7.15918	0	down	-inf	0.003534	0.00415835
314	tae-MIR1128-p5_1ss3CT_1	CTTCCTCCGTCCGAAAATACTTGT	9.84387	0	down	-inf	0.00062506	0.000396694
315	tae-MIR1128-p5_1ss6GC	CGTCCCAAAATACTTGTCATC	0	7.83779	up	inf	0.010229	0.00946604
316	tae-MIR1128-p3_1ss21GA	CAACTATTTCCGGACGGAGGAAGT	4.47449	0	down	-inf	0.021105	0.0435897
317	tae-MIR1128-p5_1ss16AG_2	TACTCCCTCCGTCCGGAAATACTT	4.47449	0	down	-inf	0.021105	0.0435897
318	tae-MIR1128-p3_1ss10CG_3	TGATGACAAGTATTTCCGGACGGA	5.36938	0	down	-inf	0.01153	0.0199173
319	tae-MIR1128-p5_2ss12GC18AT	TCCCTCCGTCCCAAAATTCTTGTC	0	7.83779	up	inf	0.010229	0.00946604
320	tae-MIR1128-p5_2ss7TC20AG	AATACTCGTCATCAAAATGGA	10.7388	0	down	-inf	0.00035346	0.000181259
321	tae-MIR1128-p3_1ss9CT_2	AACTATTTTCGGACGGAGGGAGTA	15.2133	0	down	-inf	2.1164e-05	7.90091e-06
322	tae-MIR1128-p3_2ss10CG22GA	TGATGACAAGTATTTCCGGACAGA	0	7.83779	up	inf	0.010229	0.00946604
323	tae-MIR1128-p5_14	CTCCGTCCGAAAATACTTGTCATC	0	7.83779	up	inf	0.010229	0.00946604
324	tae-MIR1128-p5_1ss20AG_1	AATACTTGTCATCAAAATGGA	0	9.40535	up	inf	0.004907	0.00497706
325	tae-MIR1128-p5_9	CCGTCCGAAAATACTTGTCATCAA	0	7.83779	up	inf	0.010229	0.00946604
326	tae-MIR1128-p5_1ss21AG_2	AAATACTTGTCATCAAAATGGATA	6.26428	0	down	-inf	0.0063601	0.00910071
327	tae-MIR1128-p5_8	CCGTCCGAAAATACTTGTCATC	0	7.83779	up	inf	0.010229	0.00946604
328	tae-MIR1128-p3_1ss3CA	AAATATTTCCGGACGGAGGGAGT	14.3184	0	down	-inf	3.7028e-05	1.72915e-05
329	tae-MIR1128-p5_3	ACTCCCTCCGTCCGAAAATACTT	0	7.83779	up	inf	0.010229	0.00946604
330	tae-MIR1128-p5_10	CGAAAATACTTGTCATCAAAA	0	7.83779	up	inf	0.010229	0.00946604
331	tae-MIR1128-p5_4	ACTCCCTCCGTCCGAAAATACTTG	0	7.83779	up	inf	0.010229	0.00946604
332	tae-MIR1128-p5_1ss1AG	GAAATACTTGTCATCAAAATGAAT	6.26428	0	down	-inf	0.0063601	0.00910071
333	tae-MIR1128-p5_1ss20AG_4	AATACTTGTCATCAAAATGGATAA	0	9.40535	up	inf	0.004907	0.00497706
334	tae-MIR1128-p5_7	CCGTCCGAAAATACTTGTCAT	0	7.83779	up	inf	0.010229	0.00946604
335	tae-MIR1128-p5_1ss7CT	CTCCCTTCGTCCGAAAATACTTGT	8.94897	0	down	-inf	0.0011089	0.000868182
336	tae-MIR1128-p3_2ss11CG22CA	TTGATGACAAGTATTTCCGGAA	0	18.8107	up	inf	6.941e-05	1.729e-05
337	tae-MIR1128-p5_13	CTCCGTCCGAAAATACTTGTC	0	7.83779	up	inf	0.010229	0.00946604
338	tae-MIR1128-p5_15	TACTCCCTCCGTCCGAAAATACT	0	7.83779	up	inf	0.010229	0.00946604
339	tae-MIR1128-p3_1ss13CG_4	TTTTGATGACAAGTATTTCCGGAC	6.26428	0	down	-inf	0.0063601	0.00910071
340	tae-MIR1128-p5_1ss4CT_1	CCTTCGTCCGAAAATACTTGTCAT	0	9.40535	up	inf	0.004907	0.00497706
341	tae-MIR1130b-p3_1ss10GT	TTATATTATTGGACGGAGGGA	8.05408	0	down	-inf	0.001975	0.00190005
342	tae-miR1130b-3p_L+1R-1_1ss7TC	ATCTTACATTATGGGACGGAG	7.15918	0	down	-inf	0.003534	0.00415835
343	tae-miR1130a_L-1R-1_1ss11GA	CTCCGTCTCATAATGTAAGAC	4.47449	0	down	-inf	0.021105	0.0435897
344	tae-MIR1130b-p3_1ss11GT	TTATATTATGTGACGGAGGGA	8.94897	0	down	-inf	0.0011089	0.000868182
345	tae-miR1130b-3p_L-1R+1_2	CTTATATTATGGGACGGAGGT	0	14.108	up	inf	0.00057041	0.000211385
346	tae-MIR1130a-p3_2ss16CT21TG	TCTTACATTATGGGATGGAGG	9.84387	0	down	-inf	0.00062506	0.000396694
347	tae-miR1130b-3p_R+3_1ss21GA	TCTTATATTATGGGACGGAGAGAG	8.94897	0	down	-inf	0.0011089	0.000868182
348	tae-miR1130b-3p_R+3_1ss6TC	TCTTACATTATGGGACGGAGGGAG	8.94897	0	down	-inf	0.0011089	0.000868182
349	tae-miR1130b-3p_L-1R+1_1ss7AG	CTTATGTTATGGGACGGAGGG	10.7388	0	down	-inf	0.00035346	0.000181259
350	tae-miR1130b-3p_L-1R+3	CTTATATTATGGGACGGAGGGAG	8.94897	0	down	-inf	0.0011089	0.000868182
351	tae-MIR1130a-p3_2ss11TC21TG	TCTTACATTACGGGACGGAGG	19.6877	0	down	-inf	1.316e-06	1.5736e-07
352	tae-miR1130b-3p_L-1R+1_1	CTTATATTATGGGACGGAGGG	0	14.108	up	inf	0.00057041	0.000211385
353	tae-miR1130b-3p_L+3_2ss9TC24GA	ACATCTTACATTATGGGACGGAGA	0	7.83779	up	inf	0.010229	0.00946604
354	tae-MIR1130b-p3_1ss5AG	TTATGTTATGGGACGGAGGGA	7.15918	0	down	-inf	0.003534	0.00415835
355	tae-MIR1130a-p3_1ss21TA	TCTTACATTATGGGACGGAGA	0	7.83779	up	inf	0.010229	0.00946604
356	tae-MIR1130a-p3_2ss4CT19GA	AAATGTCTTACATTATGGAACGGA	5.36938	0	down	-inf	0.01153	0.0199173
357	tae-MIR1130a-p3_2ss1CA22GA	AAAAAACGTCTTACATTATGGAAC	7.15918	0	down	-inf	0.003534	0.00415835
358	hvu-MIR1130-p5_2ss16CA17TC	ATACTCCCTCTGTAAACTAATATA	0	9.40535	up	inf	0.004907	0.00497706
359	tae-MIR1130b-p3_2ss4TC18GC	TTACATTATGGGACGGACGGA	4.47449	0	down	-inf	0.021105	0.0435897
360	tae-miR1130b-3p_L-1R+3_1ss6TC	CTTACATTATGGGACGGAGGGAG	11.6337	0	down	-inf	0.00020043	8.28218e-05
361	tae-MIR1131-p3_2ss10CT18TG	TTCGTGCCATGAACCGGGACT	5.36938	0	down	-inf	0.01153	0.0199173
362	tae-MIR1131-p3_2ss18TG21TC	TTCGTGCCACGAACCGGGACCAAT	8.05408	0	down	-inf	0.001975	0.00190005
363	tae-miR1131_L+1R+1_1ss7CT	TTAGTATCGGTTCGTGGCTAACCT	4.47449	0	down	-inf	0.021105	0.0435897
364	tae-MIR1131-p3_1ss23GA	GCCACGAACCGGTACTAATGAGAG	7.15918	0	down	-inf	0.003534	0.00415835
365	tae-miR1131_L+1R+1_1ss19TG	TTAGTACCGGTTCGTGGCGAACCT	6.26428	0	down	-inf	0.0063601	0.00910071
366	tae-MIR1133-p5_2ss13GA22AG	GTTCCTCAAATGAATGTATCTGGC	6.26428	0	down	-inf	0.0063601	0.00910071
367	tae-MIR1133-p3_1ss6CG	TGCTAGATACATTCATTTGAGGGA	0	10.9729	up	inf	0.0023778	0.00139308
368	tae-MIR1137b-p3_1ss11TC	AAAGTTGGGTCATCTATTT	0	7.83779	up	inf	0.010229	0.00946604
369	tae-MIR1137b-p3_2ss8TC18AG_1	GTTGGGTCATCTATTTTGGAA	6.26428	0	down	-inf	0.0063601	0.00910071
370	tae-MIR1137b-p3_2ss8TC18AG_2	GTTGGGTCATCTATTTTGGAACG	6.26428	0	down	-inf	0.0063601	0.00910071
371	tae-MIR1137b-p3_1ss7TC	TTGGGTCATCTATTTTAGAACGGA	9.84387	0	down	-inf	0.00062506	0.000396694
372	tae-MIR1137b-p3_2ss2TC20AG_2	TCATCTATTTTAGAACGGAGGGA	4.47449	0	down	-inf	0.021105	0.0435897
373	tae-MIR1137b-p3_1ss4TC	GGTCATCTATTTTAGAACGGA	8.05408	0	down	-inf	0.001975	0.00190005
374	tae-MIR1137b-p3_1ss18AG_1	ATCTATTTTAGAACGGAGGGAGT	5.36938	0	down	-inf	0.01153	0.0199173
375	tae-MIR1137b-p3_2ss2TC20AG_1	TCATCTATTTTAGAACGGAGG	4.47449	0	down	-inf	0.021105	0.0435897
376	tae-MIR1137b-p3_1ss17AG_1	TCTATTTTAGAACGGAGGGAG	9.84387	0	down	-inf	0.00062506	0.000396694
377	tae-MIR1137b-p3_1ss9TC	AGTTGGGTCATCTATTTTAGAACG	5.36938	0	down	-inf	0.01153	0.0199173
378	tae-MIR1137b-p3_1ss12TC	CAAAGTTGGGTCATCTATTTT	6.26428	0	down	-inf	0.0063601	0.00910071
379	tae-MIR1137b-p3_2ss8TC18AG_3	GTTGGGTCATCTATTTTGGAACGG	6.26428	0	down	-inf	0.0063601	0.00910071
380	tae-MIR1137b-p3_2ss2TC20AG_3	TCATCTATTTTAGAACGGAGGGAG	4.47449	0	down	-inf	0.021105	0.0435897
381	tae-MIR1137b-p3_1ss17AG_3	TTGGGTTATCTATTTTGGAAC	9.84387	0	down	-inf	0.00062506	0.000396694
382	tae-MIR1137b-p3_2ss7CT18TC	TTAGTATAAAGTTGGGTCATC	0	12.5405	up	inf	0.0011611	0.000395242
383	tae-MIR1137b-p3_1ss17AG_2	TCTATTTTAGAACGGAGGGAGTA	9.84387	0	down	-inf	0.00062506	0.000396694
384	tae-MIR1137b-p3_1ss16TC	AGTACAAAGTTGGGTCATCTATTT	0	10.9729	up	inf	0.0023778	0.00139308
385	tae-MIR1137b-p3_1ss18AG_2	ATCTATTTTAGAACGGAGGGAGTA	5.36938	0	down	-inf	0.01153	0.0199173
386	tae-MIR1137b-p3_2ss8TG17AG	TCTATTTGAGAACGGAGGGAG	4.47449	0	down	-inf	0.021105	0.0435897
387	hvu-miR1436_L+1R+1_1ss14GA	TACATTATGGGACAGAGGGAGTA	5.36938	0	down	-inf	0.01153	0.0199173
388	hvu-miR1436_R+3_1ss2CT	ATATTATGGGACGGAGGGAGTATA	8.05408	0	down	-inf	0.001975	0.00190005
389	osa-miR1436_L-1R+1	CATTATGGGACGGAGGGAGTA	10.7388	0	down	-inf	0.00035346	0.000181259
390	hvu-miR1436_L+1R-1_1ss14GA	TACATTATGGGACAGAGGGAG	4.47449	0	down	-inf	0.021105	0.0435897
391	hvu-miR1436_L+3_1ss5CT	CCTATATTATGGGACGGAGGGAGT	5.36938	0	down	-inf	0.01153	0.0199173
392	hvu-miR1436_L+2	CTACATTATGGGACGGAGGGAGT	5.36938	0	down	-inf	0.01153	0.0199173
393	osa-miR1439_L+3_2ss7TA17TA	ATATTTAGGAACGGAGAGAGTATT	5.36938	0	down	-inf	0.01153	0.0199173
394	osa-MIR1862e-p3_1ss12CT	TTATTTTGGGATGGAGGGAGT	8.94897	0	down	-inf	0.0011089	0.000868182
395	osa-MIR1862e-p3_1ss23CT	TATTTTGGGACGGAGGGAGTATT	4.47449	0	down	-inf	0.021105	0.0435897
396	osa-MIR1862d-p3_1ss20TC	TTTTGGGACGGAGGGAGTACC	5.36938	0	down	-inf	0.01153	0.0199173
397	osa-MIR1862d-p3_1ss21AT	TTTGGGACGGAGGGAGTATCT	6.26428	0	down	-inf	0.0063601	0.00910071
398	osa-MIR1862e-p3_2ss1TC24TC	CTTATTTTGGGACGGAGGGAGTAC	6.26428	0	down	-inf	0.0063601	0.00910071
399	osa-MIR1862d-p3_1ss24CT	TTATTTTGGGACGGAGGGAGTATT	4.47449	0	down	-inf	0.021105	0.0435897
400	osa-MIR1862a-p3_2ss1GA21AT	ATTTATTTTGGGACGGAGGGT	0	12.5405	up	inf	0.0011611	0.000395242
401	osa-MIR1862d-p3_1ss8GA	TTATTTTAGGACGGAGGGAGT	5.36938	0	down	-inf	0.01153	0.0199173
402	osa-MIR1862c-p5_2ss18CG20AC	TCCGTCCCAAAATAAGTGACT	4.47449	0	down	-inf	0.021105	0.0435897
403	osa-MIR1862d-p3_2ss7GA20TC	TTTTGGAACGGAGGGAGTACC	4.47449	0	down	-inf	0.021105	0.0435897
404	osa-MIR1862d-p3_1ss1GA	ATTTATTTTGGGACGGAGGGAGT	5.36938	0	down	-inf	0.01153	0.0199173
405	zma-miR2118e	TTCCTGATGTCTCCCATTCCTA	0	17.2431	up	inf	0.00013957	3.27367e-05
406	hvu-miR5049d_L-1R+3_1ss6TA	ACAAATATTTAGGAACGGAGGGA	8.05408	0	down	-inf	0.001975	0.00190005
407	bdi-miR5049-3p_L-1R-2_2ss14TA21AG	AAGTAATATGGAACGGAGGGA	7.15918	0	down	-inf	0.003534	0.00415835
408	hvu-miR5049c_R-2_1ss6AC	AGACACTTATTTTGGGACGGA	0	7.83779	up	inf	0.010229	0.00946604
409	bdi-miR5049-3p_L-1_2ss14TA21AG	AAGTAATATGGAACGGAGGGAGT	0	12.5405	up	inf	0.0011611	0.000395242
410	bdi-MIR5049-p3_2ss12GA18AG	TAATATGGATCAGAGGAGGTA	4.47449	0	down	-inf	0.021105	0.0435897
411	hvu-miR5049c_L-2_1ss6AG	ACAGTTATTTTGGGACGGAGG	5.36938	0	down	-inf	0.01153	0.0199173
412	hvu-MIR5049f-p3_1ss10CT	AATATGGATTGGAGGGAGTACT	5.36938	0	down	-inf	0.01153	0.0199173
413	hvu-MIR5049c-p5_2ss13TA20CT	CCAAAATAAATGACTCAACTTTGT	9.84387	0	down	-inf	0.00062506	0.000396694
414	hvu-miR5049c_L-1R+2_1ss6AC	GACACTTATTTTGGGACGGAGGGA	9.84387	0	down	-inf	0.00062506	0.000396694
415	hvu-MIR5049c-p5_2ss15TA22CT	TTCCAAAATAAATGACTCAACTTT	0	9.40535	up	inf	0.004907	0.00497706
416	hvu-MIR5049e-p3_2ss6AT17GT	TATTTTGGTACAGAGGTAGTA	8.05408	0	down	-inf	0.001975	0.00190005
417	hvu-MIR5049c-p3_1ss12GA	TATTTTGGGACAGAGGAAGTA	6.26428	0	down	-inf	0.0063601	0.00910071
418	hvu-miR5049c_L-2_2ss6AC19GA	ACACTTATTTTGGGACAGAGG	14.3184	0	down	-inf	3.7028e-05	1.72915e-05
419	hvu-miR5049f_L-1R+1_1ss11GA	ATTAATATGAATCGGAGGGAG	6.26428	0	down	-inf	0.0063601	0.00910071
420	bdi-miR5049-3p_L+2R-5	GACAAGTAATATGGATCGGAG	4.47449	0	down	-inf	0.021105	0.0435897
421	bdi-miR5049-3p_L-1R-2_2ss12GT21AG	AAGTAATATGTATCGGAGGGA	8.94897	0	down	-inf	0.0011089	0.000868182
422	hvu-miR5049f_L+1R+2_2ss14TC20GA	CAATTAATATGGACCGGAGAGAGT	0	25.0809	up	inf	4.3535e-06	3.31456e-07
423	hvu-MIR5049f-p3_2ss13CT20AG	ATTAATATGGATTGGAGGGGG	7.15918	0	down	-inf	0.003534	0.00415835
424	bdi-miR5049-3p_1ss14TA	CAAGTAATATGGAACGGAGGAAGT	14.3184	0	down	-inf	3.7028e-05	1.72915e-05
425	ata-MIR5070-p3_1ss4TG	AAGGAGGGTCGGAGGGTACCC	11.6337	0	down	-inf	0.00020043	8.28218e-05
426	ata-miR5084-3p_L+3R-2	AACACCATACGGTACTGCAGAGGA	4.47449	0	down	-inf	0.021105	0.0435897
427	ata-MIR5084-p3_1ss12GC	ACGGTACTGCACAGGATCTCAACC	6.26428	0	down	-inf	0.0063601	0.00910071
428	bdi-MIR5174d-p3_2ss3AT22TA	TTTTGGAACGGAGAGAGTACTAGT	6.26428	0	down	-inf	0.0063601	0.00910071
429	bdi-MIR5180b-p3_2ss3AG18TG	TTGTTTTGGATCGGAGGGAGT	9.84387	0	down	-inf	0.00062506	0.000396694
430	bdi-MIR5180b-p3_1ss15TA	TTTTGGATCGGAGGAAGTATT	13.4235	0	down	-inf	6.4889e-05	3.78431e-05
431	bdi-MIR5180b-p3_2ss9TA21TC	ATTTTGGAACGGAGGTAGTAC	16.1082	0	down	-inf	1.2114e-05	3.61012e-06
432	bdi-MIR5180b-p3_2ss19GT20TG	ACTTATTTTGGATCGGAGTGA	6.26428	0	down	-inf	0.0063601	0.00910071
433	ata-miR5181-3p_R+3_1ss14CT	CACTTATTTTGGATCGGAGGGAGT	12.5286	0	down	-inf	0.00011392	3.78433e-05
434	bdi-miR5181d_1ss13CT	ACTTATTATGGATCGGAGGGA	7.15918	0	down	-inf	0.003534	0.00415835
435	bdi-MIR5182-p3_2ss9GA18GT	ATTTTGTTAGTTAAATTTATGATC	9.84387	0	down	-inf	0.00062506	0.000396694
436	bdi-miR5200a-3p_L+1	CTGTAGATACTCCCTAAGGCTT	4.47449	0	down	-inf	0.021105	0.0435897
437	sbi-MIR5566-p3_1ss7GA	AGAACAACGGGGAGGTGCTGC	6.26428	0	down	-inf	0.0063601	0.00910071
438	sbi-MIR5568c-p3_1ss2GT	ATTTTGGAACGGAGGGAGTAC	8.05408	0	down	-inf	0.001975	0.00190005
439	sbi-MIR6232a-p3_2ss6TC22CG	TAATTCGGAACGGAGGGAGTAGT	6.26428	0	down	-inf	0.0063601	0.00910071
440	sbi-MIR6232a-p3_2ss1AG23CG	GTAATTTGGAACGGAGGGAGTAGT	0	7.83779	up	inf	0.010229	0.00946604
441	tae-MIR9668-p3_2ss1AG22GA	GATGACAAGTATTTTCGGACGAAG	8.05408	0	down	-inf	0.001975	0.00190005
442	tae-MIR9668-p3_1ss16GA	AAGTATTTTCGGACGAAGGGA	0	9.40535	up	inf	0.004907	0.00497706
443	tae-MIR9668-p3_1ss8GA	ATGACAAATATTTTCGGACGGAGG	6.26428	0	down	-inf	0.0063601	0.00910071
444	tae-MIR9668-p3_2ss1AG24GA	GATGACAAGTATTTTCGGACGGAA	5.36938	0	down	-inf	0.01153	0.0199173
445	tae-MIR9668-p3_2ss19AG24AT	TATTTTCGGACGGAGGGAGTACAT	11.6337	0	down	-inf	0.00020043	8.28218e-05
446	tae-MIR9668-p3_1ss9TA	GACAAGTAATTTCGGACGGAGGGA	7.15918	0	down	-inf	0.003534	0.00415835
447	tae-MIR9668-p3_1ss7TA	CAAGTAATTTCGGACGGAGGG	23.2673	0	down	-inf	1.4505e-07	1.50115e-08
448	tae-MIR9668-p3_2ss1CA23AG	AAAGTATTTTCGGACGGAGGGAGT	4.47449	0	down	-inf	0.021105	0.0435897
449	tae-MIR9668-p3_1ss1GA	AACAAGTATTTTCGGACGGAGGGA	13.4235	0	down	-inf	6.4889e-05	3.78431e-05
450	tae-MIR9668-p3_1ss13TC_1	ATGACAAGTATTCTCGGACGG	6.26428	0	down	-inf	0.0063601	0.00910071
451	tae-MIR9668-p3_2ss4AT21AG	AGTTTTTTCGGACGGAGGGAGTA	6.26428	0	down	-inf	0.0063601	0.00910071
452	tae-MIR9668-p3_1ss7AT	ACAAGTTTTTTCGGACGGAGG	6.26428	0	down	-inf	0.0063601	0.00910071
453	tae-MIR9668-p3_2ss1AG22AG_2	GAGTATTTTCGGACGGAGGGAGTA	11.6337	0	down	-inf	0.00020043	8.28218e-05
454	tae-MIR9668-p3_1ss15GC	GACAAGTATTTTCGCACGGAGGGA	12.5286	0	down	-inf	0.00011392	3.78433e-05
455	tae-MIR9668-p3_2ss9TA22AG	AAGTATTTACGGACGGAGGGAGT	5.36938	0	down	-inf	0.01153	0.0199173
456	tae-MIR9668-p3_1ss13TC_3	TGACAAGTATTTCCGGACGGAGGG	6.26428	0	down	-inf	0.0063601	0.00910071
457	tae-MIR9668-p3_2ss11GA22AG	AAGTATTTTCAGACGGAGGGAGT	5.36938	0	down	-inf	0.01153	0.0199173
458	tae-MIR9668-p3_2ss15GA22AG_1	AAGTATTTTCGGACAGAGGGAGT	4.47449	0	down	-inf	0.021105	0.0435897
459	tae-MIR9668-p3_2ss14AG23AG	CAAGTATTTTCGGGCGGAGGGAGT	5.36938	0	down	-inf	0.01153	0.0199173
460	tae-MIR9668-p3_1ss3CG	GAGAAGTATTTTCGGACGGAGGGA	0	15.6756	up	inf	0.00028159	6.08533e-05
461	tae-MIR9668-p3_2ss1AG20CT	GATGACAAGTATTTTCGGATGGAG	0	9.40535	up	inf	0.004907	0.00497706
462	tae-MIR9668-p3_2ss23AG24TA	CAAGTATTTTCGGACGGAGGGAGA	6.26428	0	down	-inf	0.0063601	0.00910071
463	tae-MIR9668-p3_2ss1AG18GA	GATGACAAGTATTTTCGAACGGAG	14.3184	0	down	-inf	3.7028e-05	1.72915e-05
464	tae-MIR9668-p3_2ss13CT21AG	AGTATTTTCGGATGGAGGGAGTA	0	7.83779	up	inf	0.010229	0.00946604
465	tae-MIR9668-p3_2ss15GA22AG_2	AAGTATTTTCGGACAGAGGGAGTA	4.47449	0	down	-inf	0.021105	0.0435897
466	tae-MIR9668-p3_2ss15GA19GA	GACAAGTATTTTCGAACGAAGGGA	7.15918	0	down	-inf	0.003534	0.00415835
467	tae-MIR9668-p3_1ss6TA	AAGTAATTTCGGACGGAGGGA	5.36938	0	down	-inf	0.01153	0.0199173
468	tae-MIR9668-p3_1ss1AG_2	GATGACAAGTATTTTCGGACGGA	5.36938	0	down	-inf	0.01153	0.0199173
469	tae-MIR9668-p3_2ss1AG22AG_1	GAGTATTTTCGGACGGAGGGAGT	11.6337	0	down	-inf	0.00020043	8.28218e-05
470	tae-MIR9668-p3_1ss1AG_1	GATGACAAGTATTTTCGGACG	5.36938	0	down	-inf	0.01153	0.0199173
471	tae-MIR9668-p3_1ss13TC_2	TGACAAGTATTTCCGGACGGAGG	6.26428	0	down	-inf	0.0063601	0.00910071
472	tae-MIR9668-p3_1ss1TC	CGACAAGTATTTTCGGACGGAGGG	8.94897	0	down	-inf	0.0011089	0.000868182
473	tae-MIR9668-p3_2ss19GT23AG	CAAGTATTTTCGGACGGATGGAGT	5.36938	0	down	-inf	0.01153	0.0199173
474	tae-MIR9668-p3_2ss11GA21AG	AGTATTTTCGAACGGAGGGAGTA	8.05408	0	down	-inf	0.001975	0.00190005
475	tae-MIR9668-p3_2ss3CT17CT	GATAAGTATTTTCGGATGGAGGGA	4.47449	0	down	-inf	0.021105	0.0435897
476	tae-MIR9668-p3_2ss17GA21GA	ATGACAAGTATTTTCGAACGAAGG	5.36938	0	down	-inf	0.01153	0.0199173
477	tae-MIR9783-p3_2ss9AG22AC_1	TAGAAATAGGCACCGGTGCTTCA	4.47449	0	down	-inf	0.021105	0.0435897
478	ata-MIR9783-p3_2ss1AG17GA	GGCACCGGTGCTTAAGAAAAGCCT	6.26428	0	down	-inf	0.0063601	0.00910071
479	ata-MIR9783-p3_2ss8GA18GA	AAGCACCAGTGCTTAAGAAAAGCC	4.47449	0	down	-inf	0.021105	0.0435897
480	ata-MIR9783-p3_2ss17GA21GA	AGCACCGGTGCTTAAGAAAAACCT	0	14.108	up	inf	0.00057041	0.000211385
481	tae-MIR9783-p3_2ss9AG22AC_2	TAGAAATAGGCACCGGTGCTTCAG	4.47449	0	down	-inf	0.021105	0.0435897
482	ata-MIR9783-p3_2ss13CT19GA	TAAGCACCGGTGTTTAAGAAAAGC	0	9.40535	up	inf	0.004907	0.00497706
483	ata-MIR9783-p5_1ss6CT	AAGCATCGGTGCTTAAGGAAAGCC	5.36938	0	down	-inf	0.01153	0.0199173
484	tae-MIR9783-p5_2ss13GC17GA	TGCTTATTTGTACAGGATAGACGC	5.36938	0	down	-inf	0.01153	0.0199173
485	tae-miR9783_2ss4AG17AC	ATAGGCACCGGTGCTTCAGAA	6.26428	0	down	-inf	0.0063601	0.00910071
486	bdi-MIR169a-p3_1ss19CT	CTACATCTTAGCTCCTGCTCC	4.47449	0	down	-inf	0.021105	0.0435897
487	far-MIR169-p5_1ss6CT	AAGGGTCTTACCTCTGATAGCC	9.84387	0	down	-inf	0.00062506	0.000396694
488	zma-miR169i-3p_R+1_1ss8TG	GGCAGTCGCCTTGGCTAGT	4.47449	0	down	-inf	0.021105	0.0435897
489	osa-MIR818d-p3_1ss20GA_1	CTTATATTATGGGACGGAGAGAGT	4.47449	0	down	-inf	0.021105	0.0435897
490	tae-MIR1128-p3_2ss2AC22TC	TCGAACTAAAATACATCTAGACAC	6.26428	0	down	-inf	0.0063601	0.00910071
491	tae-MIR9668-p3_1ss12TC	TGACAAGTATTCTCGGACGGA	0	14.108	up	inf	0.00057041	0.000211385
492	tae-MIR1128-p5_1ss4CT_2	TATTTAGAACTAAAATACATC	0	9.40535	up	inf	0.004907	0.00497706
493	tae-MIR5048-p3_1	ACCTAGACATGCAAGTATATTTCT	15.2133	0	down	-inf	2.1164e-05	7.90091e-06
494	tae-MIR5048-p3_2	CCTAGACATGCAAGTATATTT	15.2133	0	down	-inf	2.1164e-05	7.90091e-06
495	tae-MIR9674a-p3_2ss20GA21CA	ATGGCTGGTGCTATGGATAAA	5.36938	0	down	-inf	0.01153	0.0199173
496	osa-MIR5079a-p5_2ss7AC17GC	GAGAGACCAAAATCTGCA	4.47449	0	down	-inf	0.021105	0.0435897
497	bdi-MIR5164-p5_2ss7GT17CT	TAACTATTACTCCCTCTGTCCC	11.6337	0	down	-inf	0.00020043	8.28218e-05
498	bdi-MIR5180a-p5_2ss18AT19TC	AACTACTACTCCCTCTGTCCCA	4.47449	0	down	-inf	0.021105	0.0435897
499	gma-MIR5368-p3_1ss4GA_1	GCCAAGGGACAGTCTCAGG	0	17.2431	up	inf	0.00013957	3.27367e-05
500	gma-MIR5368-p5_1ss4TC	GTTCCCTGGGATTGGCTTTGG	5.36938	0	down	-inf	0.01153	0.0199173
501	gma-MIR5368-p3_1ss4GA_2	GCCAAGGGACAGTCTCAGGT	0	17.2431	up	inf	0.00013957	3.27367e-05
502	gma-MIR5368-p3_1ss2GA	CAAGGGACAGTCTCAGGTAGA	35.7959	0	down	-inf	6.9067e-11	5.68019e-13
503	gma-MIR5368-p5_1ss7TC_3	ACTGTTCCCTGGGATTGGCTTTG	5.36938	0	down	-inf	0.01153	0.0199173
504	gma-miR5368_L+2	AGGGACAGTCTCAGGTAGACA	8.94897	0	down	-inf	0.0011089	0.000868182
505	gma-MIR5368-p5_1ss6TC	CTGTTCCCTGGGATTGGCTTT	4.47449	0	down	-inf	0.021105	0.0435897
506	gma-MIR5368-p5_1ss16CA	AGATACCACTCTGGAAGAGC	16.1082	0	down	-inf	1.2114e-05	3.61012e-06
507	gma-MIR5368-p3_1ss5GA	GGCCAAGGGACAGTCTCAGG	0	32.9187	up	inf	1.4187e-07	2.0189e-09
508	gma-MIR5368-p3_1ss14CA	ATACCACTCTGGAAGAGCT	7.15918	0	down	-inf	0.003534	0.00415835
509	gma-MIR5368-p5_1ss7TC_2	ACTGTTCCCTGGGATTGGCTT	5.36938	0	down	-inf	0.01153	0.0199173
510	gma-MIR5368-p5_2ss1AT18CA_1	TGAGATACCACTCTGGAAG	12.5286	0	down	-inf	0.00011392	3.78433e-05
511	gma-MIR5368-p5_1ss7TC_1	ACTGTTCCCTGGGATTGGCT	5.36938	0	down	-inf	0.01153	0.0199173
512	gma-MIR5368-p5_2ss1AT18CA_2	TGAGATACCACTCTGGAAGA	12.5286	0	down	-inf	0.00011392	3.78433e-05
513	gma-MIR6300-p5	TGTAGTATAGTGGTAAGTATTCCC	0	17.2431	up	inf	0.00013957	3.27367e-05
514	ptc-MIR6478-p5_1ss17GA	CCTTAGCTCAGTTGGTAGA	4.47449	0	down	-inf	0.021105	0.0435897
515	tae-MIR7757-p5_1ss14TC	TATTATGTCTAAGCATGTTTT	7.15918	0	down	-inf	0.003534	0.00415835
516	zma-miR319a-3p_R+5	TTGGACTGAAGGGTGCTCCCTACCA	0	7.05401	up	inf	0.014843	0.0180902
517	zma-miR319a-3p_R+4	TTGGACTGAAGGGTGCTCCCTTCA	0	32.1349	up	inf	1.9953e-07	3.78524e-09
518	bdi-miR397b-5p_L-1R+2	TTGAGTGCAGCGTTGATGAACA	0	10.9729	up	inf	0.0023778	0.00139308
519	hvu-miR1436_L+2R+1_1ss4CT	CTATATTATGGGACGGAGGGAGTA	9.84387	0	down	-inf	0.00062506	0.000396694
520	hvu-miR5049c_L-3R+1_1ss6AG	CAGTTATTTTGGGACGGAGGG	8.94897	0	down	-inf	0.0011089	0.000868182
521	ata-miR5181-3p_R+3_2ss14CA21GA	CACTTATTTTGGAACGGAGGAAGT	11.6337	0	down	-inf	0.00020043	8.28218e-05
522	PC-3p-400992_6	GAACCAATTAGTCCAGTAGGCTTT	0	7.83779	up	inf	0.010229	0.00946604
523	PC-5p-172026_23	CAAATTTACTGTCGCAGCTCC	11.6337	0	down	-inf	0.00020043	8.28218e-05
524	PC-3p-218514_17	ATGCCACGTGTCATCCATCAGGGC	0	7.83779	up	inf	0.010229	0.00946604
525	PC-5p-357336_7	TTTGCTGTCTGTAATATAAAACGC	16.1082	0	down	-inf	1.2114e-05	3.61012e-06
526	PC-5p-95519_48	AATATTCGGGTCGGGTATAGGT	17.8979	0	down	-inf	3.9841e-06	7.53717e-07
527	PC-5p-94949_48	ACTTGTCGGAGAAATGGATGAATC	7.15918	0	down	-inf	0.003534	0.00415835
528	PC-5p-95644_48	ACCTCTGTACACTAATGTAAG	4.47449	0	down	-inf	0.021105	0.0435897
529	PC-3p-283009_11	TATAATAGTGTACAGAGGGAG	4.47449	0	down	-inf	0.021105	0.0435897
530	PC-5p-9811_380	TGGATGACACGTGACATTTAC	0	76.8103	up	inf	9.0479e-16	4.65105e-21
531	PC-3p-454181_6	CCCGGGGTGTCATGCTCTCTAGCA	5.36938	0	down	-inf	0.01153	0.0199173
532	PC-5p-568105_5	AAGAAAGAAAAGACAGAAATACC	4.47449	0	down	-inf	0.021105	0.0435897
533	PC-5p-95615_48	ATTTTCCCAGTCGCGACAAGTGGC	6.26428	0	down	-inf	0.0063601	0.00910071
534	PC-3p-67500_69	CTTGTATTTTGGAATGGAGGT	15.2133	0	down	-inf	2.1164e-05	7.90091e-06
535	PC-3p-422091_6	AGCCTGGTTTATTTCTCTAAGCAC	0	9.40535	up	inf	0.004907	0.00497706
536	PC-3p-314303_10	AGAGTGACGATTATGGGAGAAGCT	4.47449	0	down	-inf	0.021105	0.0435897
537	PC-5p-341024_8	AGAGCTACACAAAAAAGAGAA	7.15918	0	down	-inf	0.003534	0.00415835
538	PC-3p-187543_21	TCAATGCGATCCCTTTGGAAT	5.36938	0	down	-inf	0.01153	0.0199173
539	PC-3p-153708_27	TGAGGGCTCTTCGGATGTTAT	5.36938	0	down	-inf	0.01153	0.0199173
540	PC-3p-555132_5	CGCGCCCGAATAATTGATAGCAAT	4.47449	0	down	-inf	0.021105	0.0435897
541	PC-3p-607487_5	ATCAGTAAAAAACAGAAATCT	4.47449	0	down	-inf	0.021105	0.0435897
542	PC-5p-58670_79	TCTTACCTTGATGCTTCTACA	21.4775	0	down	-inf	4.3623e-07	7.19009e-08
543	PC-5p-190736_20	TTACTACAGACGGCAAAGAGCTTC	6.26428	0	down	-inf	0.0063601	0.00910071
544	PC-3p-170883_23	AAGAAGCTCTTTGCCGTCTGTAGT	5.36938	0	down	-inf	0.01153	0.0199173
545	PC-3p-321760_10	CGAGTAAATCAGAACGGAGGGAGT	0	7.83779	up	inf	0.010229	0.00946604
546	PC-5p-55069_84	TTCCAGAATTTTGTATCCATA	6.26428	0	down	-inf	0.0063601	0.00910071
547	PC-5p-101586_45	TGGCTCTACCTAACTGCTGGG	0	15.6756	up	inf	0.00028159	6.08533e-05
548	PC-3p-337444_8	ACCCGGCAGTTGGGTAAAGTCAC	0	12.5405	up	inf	0.0011611	0.000395242
549	PC-5p-205745_18	TATTTGTCTTGGACTTGTTTAGAT	12.5286	0	down	-inf	0.00011392	3.78433e-05
550	PC-3p-239187_15	AGACAAATCTAAGACAAGTACTTT	4.47449	0	down	-inf	0.021105	0.0435897
551	PC-5p-66643_70	CACGCTTACCGAGATCTAAGT	7.15918	0	down	-inf	0.003534	0.00415835
552	PC-3p-96849_47	TTAGATCTTGGGAAGCGCGGG	6.26428	0	down	-inf	0.0063601	0.00910071
553	PC-3p-80639_58	GGGTACAAGATTCTGAGAGAAGCT	4.47449	0	down	-inf	0.021105	0.0435897
554	PC-5p-63848_73	TGTTAGCTGTAGCTTTCTCCCTCT	27.7418	0	down	-inf	9.3474e-09	2.98974e-10
555	PC-3p-48284_95	AGGGAGAAAGCGATGACTAACAAT	38.4806	0	down	-inf	1.353e-11	1.18587e-13
556	PC-5p-110244_41	TCCCAGAATCTTGAATCCATG	0	15.6756	up	inf	0.00028159	6.08533e-05
557	PC-3p-286695_11	AATATGGGTTCAAGATTCTAG	4.47449	0	down	-inf	0.021105	0.0435897
558	PC-5p-564679_5	CTTCTGGACCACAATACTTGTAGC	4.47449	0	down	-inf	0.021105	0.0435897
559	PC-5p-136604_31	TGTCTTGGTCTAAGAGAAGTTGTG	4.47449	0	down	-inf	0.021105	0.0435897
560	PC-3p-195046_20	AACTTCTCTTAGACCAAGACACGT	0	9.40535	up	inf	0.004907	0.00497706
561	PC-3p-118583_37	AAATGCCATGTTGTTCTGAAG	0	9.40535	up	inf	0.004907	0.00497706
562	PC-5p-155956_27	GTCACAGATTTGTCTAAATTT	4.47449	0	down	-inf	0.021105	0.0435897
563	PC-3p-125710_35	TTTGTTTCCGCTGCAGTCGTT	8.94897	0	down	-inf	0.0011089	0.000868182
564	PC-5p-181840_22	ACTGTGCAACTCCTTACAGCTAGG	0	12.5405	up	inf	0.0011611	0.000395242
565	PC-3p-153746_27	AGGATTGTAAAACAAATGGGGCT	4.47449	0	down	-inf	0.021105	0.0435897
566	PC-5p-291280_11	TTCACTTTTGCTACTCTTAAC	9.84387	0	down	-inf	0.00062506	0.000396694
567	PC-5p-91567_50	TGGTGGGCGTACGGAACACGGGTG	8.94897	0	down	-inf	0.0011089	0.000868182
568	PC-3p-281926_11	ATGAGGCTCAAAGATTCTGAAAGA	0	9.40535	up	inf	0.004907	0.00497706
569	PC-5p-102925_44	TCATTAAGGTCCTCGAGGTGC	6.26428	0	down	-inf	0.0063601	0.00910071
570	PC-3p-46313_98	ACTTCGAGGACCTGGATGACT	5.36938	0	down	-inf	0.01153	0.0199173
571	PC-3p-64525_72	TGTGATGACGGGTAACTGAGT	11.6337	0	down	-inf	0.00020043	8.28218e-05
572	PC-5p-277995_12	TTAGTTTAGACATGCTCAGTACAT	0	9.40535	up	inf	0.004907	0.00497706
573	PC-3p-166809_24	GTATGCACTGATACATGTTGAGCT	5.36938	0	down	-inf	0.01153	0.0199173
574	PC-3p-273728_12	TAAGCTCTGTTACCAAGTTGT	10.7388	0	down	-inf	0.00035346	0.000181259
575	PC-3p-254524_13	CTTTAGTACCGGTTTGGCACGAAC	0	12.5405	up	inf	0.0011611	0.000395242
576	PC-5p-584039_5	ACCGATGCCTATTTCTACAGAAGA	0	7.83779	up	inf	0.010229	0.00946604
577	PC-5p-205744_18	TCAACCCTCTTTAGTTCAATC	0	7.83779	up	inf	0.010229	0.00946604
578	PC-5p-183046_21	AGCACCGGTGCTTATTTGTACAGG	0	10.9729	up	inf	0.0023778	0.00139308
579	PC-5p-42019_107	AGAATCCGACTCCTACTCAGC	8.05408	0	down	-inf	0.001975	0.00190005
580	tae-MIR1128-p5_1ss11AG	CCTCCGTCCGGAAATACTTGTCAT	34.0061	68.9725	up	1.02023	0.0098477	0.00999662
581	osa-miR396e-5p_R+1	TCCACAGGCTTTCTTGAACTGT	2085.11	4307.65	up	1.04678	0	1.12744e-100
582	mes-miR156a_R+2	TGACAGAAGAGAGTGAGCACTT	41.1653	86.2157	up	1.06652	0.0024404	0.00238145
583	ata-miR9674c-3p	GGTGCTATGGATAAATTCAAC	620.164	1302.64	up	1.07072	2.6021e-32	3.41959e-33
584	PC-3p-4475_772	CGAGGACCTTGGTTGAGCCTG	94.8591	202.215	up	1.09203	1.9192e-06	2.0647e-06
585	osa-miR396e-5p_R-1	TCCACAGGCTTTCTTGAACT	4730.43	10140.5	up	1.10009	0	3.87699e-262
586	osa-miR319a-3p.2-3p_R+1	TTGGACTGAAGGGTGCTCCCT	1285.97	2848.25	up	1.14722	3.4798e-79	1.23251e-81
587	PC-3p-17478_230	TACCCGACCCGAATATTGATA	34.0061	76.8103	up	1.17551	0.0015184	0.00155666
588	mdm-miR393a_L+1_1ss22CT	TTCCAAAGGGATCGCATTGATTT	81.8831	187.323	up	1.19389	4.8592e-07	4.30312e-07
589	csi-miR393b-5p_R+1_1ss22CT	TTCCAAAGGGATCGCATTGATTT	81.8831	187.323	up	1.19389	4.8592e-07	4.30312e-07
590	bdi-MIR7757-p3_2ss6AG23TA	TTTATGAGCTCATTGAAGTAACA	489.509	1133.34	up	1.21118	3.4285e-36	3.44518e-37
591	PC-3p-29248_147	ATGTAGAAGCACCAGGGTAAGA	21.4775	50.1618	up	1.22376	0.0075901	0.00610048
592	tae-miR9675-3p_L-1R+1	TTATGATCACTCTCGTTTTGC	291.737	681.888	up	1.22487	6.6012e-23	1.63188e-23
593	tae-miR159a	TTTGGATTGAAGGGAGCTCTG	11548.7	27847.7	up	1.26983	0	0
594	osa-miR319a-3p.2-3p_L+1	CTTGGACTGAAGGGTGCTCCC	59.9581	145.783	up	1.28179	1.8823e-06	1.59522e-06
595	bdi-miR5064_R+2_1ss1CT_1	TGAATTTGTCCATAGCATCAGCA	16.1082	39.1889	up	1.28266	0.013419	0.0144664
596	bdi-miR5064_R+2_1ss1CT_2	TGAATTTGTCCATAGCATCAGCC	16.1082	39.1889	up	1.28266	0.013419	0.0144664
597	osa-MIR160f-p3_1ss19TA	TTGGCATTGAGGGAGTCAAGC	598.686	1504.86	up	1.32975	1.0088e-56	5.76046e-59
598	PC-3p-21125_196	GACGAACACAGACCAACCAGA	28.6367	72.1076	up	1.33229	0.00050268	0.000618716
599	ata-miR172b-5p	GCAGCACCACCAAGATTCACA	452.818	1141.18	up	1.33353	1.1525e-43	2.49883e-45
600	ttu-miR160	TGCCTGGCTCCCTGTATGCCA	2281.99	5754.5	up	1.3344	0	2.51482e-222
601	tae-MIR1120a-p3_2ss9TC17AG	GTGTAGTGCCAAAAACGTTCTT	9.84387	25.0809	up	1.34929	0.037808	0.043069
602	bdi-MIR5169a-p5_1ss21AG	AAGTTTGACCAAGTTTGTAGG	11.6337	29.7836	up	1.35621	0.022949	0.0295311
603	tae-MIR9672b-p5	TGAAGGCGATGCTTAATGACA	2076.61	5422.18	up	1.38464	0	4.38578e-225
604	bdi-miR159a-5p_R+1	AGCTCCCTTCGATCCAATCC	168.241	443.619	up	1.39879	1.6201e-19	2.52429e-20
605	osa-MIR159d-p3	AGCTGCCGGTTCATGGATACC	23.2673	62.7023	up	1.43021	0.00052568	0.000461102
606	bdi-miR156g-3p	GCTCACCCTCTCTCTGTCAGC	211.643	570.591	up	1.43082	1.2529e-25	1.28787e-26
607	ata-miR156a-3p	GCTCACCCTCTCTCTGTCAGC	211.643	570.591	up	1.43082	1.2529e-25	1.28787e-26
608	PC-3p-59437_78	ATCTGTCAGTGACCCAACTGCGCC	9.84387	26.6485	up	1.43676	0.023216	0.0305446
609	tae-MIR9668-p3_2ss13TC20GA	TGACAAGTATTTCCGGACGAA	22.3724	61.1347	up	1.45027	0.00052536	0.000382847
610	sbi-miR1432	CTCAGGAGAGATGACACCGAC	112.757	319.782	up	1.50387	2.5342e-16	6.19932e-17
611	tae-miR9672a-3p	CCACGACTGTCATTAAGCATC	824.648	2365.44	up	1.52026	0	6.29257e-118
612	osa-miR166a-3p_L+1R+3_1ss22CA	TTCGGACCAGGCTTCATTCCCACCA	61.7479	180.269	up	1.54569	2.9373e-10	1.48676e-10
613	bdi-miR1139_L-1R+4_1ss11CG_2	AGTAACATAGACTAGTAACATGCC	13.4235	39.1889	up	1.54569	0.0033006	0.00309607
614	bdi-miR1139_L-1R+4_1ss11CG_1	AGTAACATAGACTAGTAACATGCA	13.4235	39.1889	up	1.54569	0.0033006	0.00309607
615	ata-miR5062a-3p_2ss2TC18AG	GCGGATTTTTCACCAAGGTTCAAG	1227.8	3749.6	up	1.61066	0	1.13174e-206
616	tae-MIR1128-p3_2ss12CT18GA	GACAACTATTTTCGGACAGAGGGA	7.15918	21.9458	up	1.61608	0.022336	0.0240518
617	tae-miR9664-3p_L-1	TGCAGTCCTCGATGTCGTAG	838.519	2592.74	up	1.62856	0	3.78412e-146
618	bdi-miR156a_R-1	TGACAGAAGAGAGAGAGCAC	10.2913	32.1349	up	1.64271	0.0050648	0.00479898
619	far-miR156a_R-1	TGACAGAAGAGAGAGAGCAC	10.2913	32.1349	up	1.64271	0.0050648	0.00479898
620	tae-MIR9672a-p5	TGCTTAATGACAGTCGTGGTG	402.256	1271.29	up	1.6601	8.4795e-71	4.71269e-75
621	ata-MIR5062b-p3	ATGCGGATTTTTCACCAAGATT	209.406	667.78	up	1.67307	1.6926e-38	7.44666e-41
622	tae-MIR1122c-p3_2ss14GA18GA	ATATTATGGGACGAAGGAAGTAGT	5.36938	17.2431	up	1.68319	0.036161	0.0328433
623	gma-miR396a-5p_1ss21GA	TTCCACAGCTTTCTTGAACTA	136.024	448.321	up	1.72067	1.4655e-27	3.71733e-29
624	osa-MIR818a-p3_2ss15GA21GA	TTATATTATGGGACAGAAGGAA	20.5826	70.5401	up	1.77702	9.5281e-06	7.81996e-06
625	bdi-miR159a-3p	CTTGGATTGAAGGGAGCTCT	668.488	2399.93	up	1.84402	0	1.14714e-167
626	tae-MIR7757-p3_2ss4TC22AG	AAGCATGTTTTTAGAAGATTAG	27.7418	100.324	up	1.85453	4.7811e-08	3.37846e-08
627	bdi-miR171a_R+2	TGATTGAGCCGCGCCAATATCCA	41.1653	152.837	up	1.89249	7.7409e-12	1.5416e-12
628	ata-miR167b-5p	TGAAGCTGCCAGCATGATCTGA	15726.9	58781.1	up	1.90211	0	0
629	osa-miR1436_R+3_3	ACATTATGGGACGGAGGGAGTAGT	6.26428	23.5134	up	1.90826	0.0069146	0.00520135
630	osa-miR1436_R+3_2	ACATTATGGGACGGAGGGAGTAGC	6.26428	23.5134	up	1.90826	0.0069146	0.00520135
631	osa-miR1436_R+3_1	ACATTATGGGACGGAGGGAGTACT	6.26428	23.5134	up	1.90826	0.0069146	0.00520135
632	ata-miR396a-5p_R+2_1ss21GT	TCCACAGGCTTTCTTGAACTTTT	699.81	2630.36	up	1.91023	0	4.06298e-194
633	PC-5p-128354_34	AATTTCTATCAATATTCGGGT	4.47449	17.2431	up	1.94623	0.018915	0.0152177
634	ata-miR528-5p	TGGAAGGGGCATGCAGAGGAG	21.4775	84.6481	up	1.97865	1.4078e-07	4.01383e-08
635	osa-MIR159c-p5_1ss1GT	TTTTGCATGACCCGGGAGATGA	45.6398	180.269	up	1.98179	1.4568e-14	2.29926e-15
636	ata-miR167b-3p	AGGTCATGCTGGAGTTTCATC	2383.11	9510.37	up	1.99665	0	0
637	tae-MIR9676-p3	TACGGCCTGATGACATCCACG	237.148	968.751	up	2.03034	1.3496e-73	6.57883e-80
638	bdi-miR156f-3p	GCTCACTGCTCTATCTGTCAGC	18.7928	76.8103	up	2.03112	3.2145e-07	1.61418e-07
639	zma-miR319b-5p	AGAGCGTCCTTCAGTCCACTC	18.7928	78.3779	up	2.06026	1.8392e-07	1.05506e-07
640	tae-MIR398-p5	CCTGCGGGGTCGAACTGGGAA	81.4357	344.863	up	2.08229	3.0046e-28	8.70606e-31
641	bdi-miR156b-5p	TGACAGAAGAGAGTGAGCAC	3041.46	13184.6	up	2.11602	0	0
642	zma-miR156a-5p	TGACAGAAGAGAGTGAGCAC	3041.46	13184.6	up	2.11602	0	0
643	osa-miR156a	TGACAGAAGAGAGTGAGCAC	3041.46	13184.6	up	2.11602	0	0
644	sbi-miR156a	TGACAGAAGAGAGTGAGCAC	3041.46	13184.6	up	2.11602	0	0
645	ata-miR156a-5p	TGACAGAAGAGAGTGAGCAC	3041.46	13184.6	up	2.11602	0	0
646	gma-miR164a_R+3	TGGAGAAGCAGGGCACGTGCACCA	97.5438	431.078	up	2.14383	2.9417e-36	2.92749e-39
647	cpa-miR159a_R+1	TTTGGATTGAAGGGAGCTCTAT	12.0811	54.8645	up	2.18312	5.5983e-06	3.1386e-06
648	osa-miR167d-5p_R+1_2	TGAAGCTGCCAGCATGATCTGT	10.7388	50.1618	up	2.22376	1.1035e-05	7.8388e-06
649	osa-miR167d-5p_R+1_1	TGAAGCTGCCAGCATGATCTGG	10.7388	50.1618	up	2.22376	1.1035e-05	7.8388e-06
650	tae-miR9668-5p_2ss1CT17TC	TCAATGACAAGTATTTCCGGA	11.6337	54.8645	up	2.23757	3.9104e-06	3.1386e-06
651	gma-miR156a_R+1	TGACAGAAGAGAGTGAGCACT	221.935	1048.7	up	2.24039	0	7.54339e-100
652	ata-MIR5084-p3	ACGGTACTGCAGAGGATCTCAACC	10.7388	53.297	up	2.31122	3.3804e-06	2.03921e-06
653	osa-miR171b_R+4	TGATTGAGCCGTGCCAATATCACCA	121.259	637.212	up	2.39369	1.2669e-60	2.49466e-67
654	bna-miR171a_L+3R+1_1ss24GC	TGATTGAGCCGTGCCAATATCACCA	121.259	637.212	up	2.39369	1.2669e-60	2.49466e-67
655	osa-miR167a-5p_R+1	TGAAGCTGCCAGCATGATCTAA	20.5826	111.297	up	2.43491	4.037e-12	5.53174e-13
656	tae-miR398_L-1R+1	GTGTTCTCAGGTCGCCCCCGC	17.0031	95.621	up	2.49153	7.1153e-11	7.38235e-12
657	sbi-miR160a_R+2	TGCCTGGCTCCCTGTATGCCACA	4.77279	27.171	up	2.50916	0.00048472	0.000535741
658	osa-miR160a-5p_R+2	TGCCTGGCTCCCTGTATGCCACA	4.77279	27.171	up	2.50916	0.00048472	0.000535741
659	tae-miR9676-5p	TGGATGTCATCGTGGCCGTACA	280.103	1614.58	up	2.52713	0	6.63105e-181
660	osa-miR159c_R-2_1ss1AC	CTTGGATTGAAGGGAGCTC	55.4836	373.079	up	2.74935	3.5118e-42	4.98574e-48
661	ata-miR1432-5p_L+1R-1	ATCAGGAGAGATGACACCGAC	962.015	7359.68	up	2.93551	0	0
662	ata-miR1432-3p	TTGGTGTCACCTCGCCTGAAC	99.3336	782.211	up	2.9772	0	1.64648e-108
663	mes-miR394a_R+2	TTGGCATTCTGTCCACCTCCCA	11.6337	114.432	up	3.29811	2.0508e-16	1.53028e-18
664	mes-miR156a_L+1R+3	TTGACAGAAGAGAGTGAGCACCCA	126.181	1316.75	up	3.38342	0	1.95831e-208
665	bdi-miR156b-5p_R+4	TGACAGAAGAGAGTGAGCACACCA	68.9071	746.157	up	3.43676	0	2.25774e-120
666	osa-miR1432-5p_L-1R+1	TCAGGAGAGATGACACCGACA	55.4836	622.32	up	3.48752	1.4131e-85	1.22035e-102
667	tae-MIR9664-p5	ACGGCATAGAGGCACTGCAAA	96.6489	1109.83	up	3.52144	0	9.68444e-183
668	osa-miR167a-5p_R+1_1ss21AT	TGAAGCTGCCAGCATGATCTTA	5.36938	65.8374	up	3.61608	1.0267e-10	1.18132e-12
669	zma-miR167e-5p_R+2	TGAAGCTGCCAGCATGATCTGGC	15.2133	195.945	up	3.68705	2.9813e-29	4.597e-35
670	gma-miR156a_L+1R+2	TTGACAGAAGAGAGTGAGCACCA	104.703	1533.07	up	3.87205	0	6.08467e-275
671	osa-miR393a_L+1R+2	TTCCAAAGGGATCGCATTGATCCA	11.6337	177.134	up	3.92846	1.1146e-27	3.87116e-33
672	bdi-miR167c-5p_R+3	TGAAGCTGCCAGCATGATCTGACCA	22.8199	523.564	up	4.52	1.5363e-84	6.17271e-107

## Sheet: AuWH_N vs AuWH_C
Table S3 continued. Differentially expressed miRNAs* (DEMs) subject to progeny treatment factor in two durum wheat genotypes.
*A P value < 0.001 is highlighted in red; a P value <0.01 is highlighted in orange; a P value <0.05 is highlighted in blue. The selection criteria for significant DEMs are: P value < 0.05 and |log2(foldchange)|>1.
The abbreviations of library names are: AuCG_C (DBA Aurora control parents, progeny treated with the control), AuCG_N (DBA Aurora control parents, progeny treated with N starvation), AuWH_C (DBA Aurora water-deficit and heat stress parents, progeny treated with the control), AuWH_N (DBA Aurora water-deficit and heat stress parents, progeny treated with N starvation), L6CG_C (L6 control parents, p…
Index	miRNA name	miRNA sequence	AuWH_C (normalized reads count)	AuWH_N (normalized reads count)	Regulation pattern (AuWH_N vs AuWH_C)	Log2 [foldchange (AuWH_N/AuWH_C)]	P value (Chi-square 2x2)	P value (Fisher's test)
1	ata-miR169c-3p_L+2R-1	TAGGCGGTCACCTTGGCTAG	905.97	9.16652	down	-6.62694	0	5.56825e-265
2	ata-MIR169d-p3	TTGTCCTTGGCTACACCTAGT	1989.45	22.4071	down	-6.47227	0	0
3	bdi-miR169c-3p_L+1_2ss6GA13CT	CGGCAAGTTGTCTTTGGCTAC	7469.98	130.368	down	-5.84044	0	0
4	bdi-MIR169c-p3	TGGCTACACCTAGTTCTCTTC	205.125	5.09251	down	-5.33198	1.5531e-45	1.49158e-56
5	ata-miR169d-5p	CAGCCAAGGATGACTTGCCGG	1238.86	32.5921	down	-5.24835	0	0
6	osa-miR399d	TGCCAAAGGAGAGTTGCCCTG	411.565	12.222	down	-5.07357	2.74e-88	6.09452e-110
7	ata-miR169f-3p_R-1	GGCAAGTCCGTCCTTGGCTAC	5968.35	234.256	down	-4.67118	0	0
8	osa-miR398a_L+1R-1	TTGTGTTCTCAGGTCACCCCT	489.145	30.5551	down	-4.00078	0	2.23775e-112
9	bdi-miR399a_1ss16AG	TGCCAAAGGAGAATTGCCCTG	161.733	12.901	down	-3.64806	4.3185e-31	1.3339e-35
10	ata-miR399a-3p	TGCCAAAGGAGAATTGCCCTG	161.733	12.901	down	-3.64806	4.3185e-31	1.3339e-35
11	PC-3p-22927_182	TTGGGTATTTCTGTCTTTAA	139.38	13.2405	down	-3.39599	6.8327e-26	2.37368e-29
12	tae-miR9661-5p_1ss14GA	TGAAGTAGAGCAGAGACCTCA	59.1707	6.11102	down	-3.2754	1.2814e-11	7.24601e-13
13	PC-5p-27297_157	AGGGCGCAGTTGGGCCACTGA	48.6515	5.09251	down	-3.25603	8.9817e-10	1.2262e-10
14	PC-3p-48284_95	AGGGAGAAAGCGATGACTAACAAT	46.0217	5.09251	down	-3.17586	3.526e-09	7.58644e-10
15	sly-miR169a_R+4	CAGCCAAGGATGACTTGCCGGACCA	82.839	11.2035	down	-2.88636	2.3235e-14	1.02894e-15
16	PC-3p-52647_87	TATTGGGTATTTCTGTCTTTATT	68.3751	10.185	down	-2.74702	1.1334e-11	1.50749e-12
17	ata-miR396c-3p	GGTCAAGAAAGCTGTGGGAAG	2468.08	371.753	down	-2.73097	0	0
18	gma-MIR5368-p3_1ss2GA	CAAGGGACAGTCTCAGGTAGA	69.69	11.2035	down	-2.637	1.7051e-11	1.89155e-12
19	bdi-miR827-5p_1ss6TC	TTTTGCTGGTTGTCATCTAACC	140.695	24.4441	down	-2.52501	7.2538e-21	7.47421e-23
20	osa-miR827	TTAGATGACCATCAGCAAACA	8056.42	1431	down	-2.49312	0	0
21	ata-miR167e-3p	GGTCATGCTGCGGCAGCCTCACT	57.8558	11.2035	down	-2.36851	5.7799e-09	1.52755e-09
22	tae-MIR1122c-p5_2ss4AG21GC	TCCGTCCCATAATGTAAGACC	26.2981	5.09251	down	-2.36851	8.6427e-05	8.58798e-05
23	ata-miR169g-3p_L+1R-1	CGGCGAGTTGTTCTTGGCTAC	114.397	22.4071	down	-2.35202	3.37e-16	2.87974e-17
24	bdi-miR827-5p	TTTTGTTGGTTGTCATCTAACC	237.998	48.8881	down	-2.28339	4.5434e-31	4.33259e-33
25	tae-MIR1137b-p3_2ss9TG18AG_2	ATCTATTTGAGAACGGAGGGAG	36.8173	8.14802	down	-2.17586	8.8271e-06	7.00228e-06
26	tae-MIR1137b-p3_2ss9TG18AG_1	ATCTATTTGAGAACGGAGGGA	36.8173	8.14802	down	-2.17586	8.8271e-06	7.00228e-06
27	tae-MIR1130b-p3_2ss8AT20GT	TTATATTTTGGGACGGAGGTA	120.971	28.5181	down	-2.08472	3.5679e-15	8.90873e-16
28	hvu-miR5049b_R+1_1ss8AC	AGTATTTCGGTACAGAGGGAGT	40.7621	10.185	down	-2.00078	8.0704e-06	4.11801e-06
29	sbi-miR1432	CTCAGGAGAGATGACACCGAC	2009.17	510.27	down	-1.97727	0	5.73449e-226
30	tae-MIR1120a-p3_2ss9TC17AG	GTGTAGTGCCAAAAACGTTCTT	19.7236	5.09251	down	-1.95347	0.0021968	0.00207069
31	hvu-miR5049b_L-1R+2_1ss8AC	GTATTTCGGTACAGAGGGAGTA	35.5024	9.16652	down	-1.95347	3.9833e-05	3.21169e-05
32	ath-miR8175_L+4_1ss6AT	GTTCGTTCCCCGGCAACGGCGCCA	59.1707	15.2775	down	-1.95347	1.1329e-07	6.38251e-08
33	tae-MIR7757-p5_2ss21AG22TG	CAAGCTCATTCGATATGTAAGG	19.7236	5.09251	down	-1.95347	0.0021968	0.00207069
34	tae-miR9774_L+1	ACAAGATATTGGGTATTTCTGTC	3254.39	849.431	down	-1.93782	0	0
35	tae-miR397-5p	TCACCGGCGCTGCACACAATG	34.1875	9.16652	down	-1.89902	7.3231e-05	8.54306e-05
36	tae-MIR530-p5	CTGCATTTGCACCTGCACCTA	485.2	131.387	down	-1.88476	4.8393e-50	8.70222e-53
37	tae-miR6197-5p	TCTGTAAACAAATGTAGGACG	71.0049	19.3515	down	-1.87547	1.4039e-08	7.96958e-09
38	tae-MIR9654b-p5_1ss21AG	AAGCCTTGAGGAATAGGGTAGACT	18.4087	5.09251	down	-1.85394	0.0041222	0.00565477
39	tae-MIR9654a-p5_1ss9TA	AAGCCTTGAGGAATAGGGTAGACT	18.4087	5.09251	down	-1.85394	0.0041222	0.00565477
40	PC-5p-58670_79	TCTTACCTTGATGCTTCTACA	18.4087	5.09251	down	-1.85394	0.0041222	0.00565477
41	zma-miR167b-3p_1ss5AG	GATCGTGCTGTGACAGTTTCACT	69.69	19.3515	down	-1.8485	2.5215e-08	1.28136e-08
42	tae-miR9777_L+2	GCAGCAAACATATCTGAGCACA	153.844	42.7771	down	-1.84656	1.3021e-16	2.95056e-17
43	bdi-miR167c-3p_L-1_4ss5AG13-A22TC23CT	ATCGTGCTGTGACAGTTTCACT	46.0217	13.2405	down	-1.79735	8.5187e-06	5.61594e-06
44	PC-5p-17007_236	GCGCTACCGCCGCTGCCCGGACAG	31.5577	9.16652	down	-1.78355	0.00024344	0.000222739
45	tae-miR9652-5p	CCTGTTTGTCATTAAGTTTCTT	3075.56	953.318	down	-1.68982	0	8.61949e-282
46	far-MIR1122-p5_2ss7AC21TC	CCGTCTCAAAATAAGTGTCTC	22.3534	7.12952	down	-1.64862	0.003281	0.00450161
47	tae-MIR1120a-p5_1ss8CT_1	CTCCGTCTCATAATATAAGAAC	15.7789	5.09251	down	-1.63154	0.014134	0.0148874
48	tae-MIR1120a-p5_1ss8CT_2	TCCGTCCTATAATATAAGAAC	15.7789	5.09251	down	-1.63154	0.014134	0.0148874
49	tae-miR9673-5p	TAAGAAGCAAATAGCACATG	95.9881	31.5736	down	-1.60414	2.1382e-09	2.3002e-09
50	osa-miR827_1ss1TG	GTAGATGACCATCAGCAAACA	80.2092	26.4811	down	-1.59881	4.7335e-08	2.5891e-08
51	tae-MIR9668-p3_2ss16GA22AG	AAGTATTTTCGGACGAAGGGAGTA	21.0385	7.12952	down	-1.56115	0.0058884	0.00709285
52	osa-miR166k-3p_L+2R-1	CCTCGGACCAGGCTTCAATCCC	53.9111	18.333	down	-1.55614	1.0863e-05	8.24453e-06
53	ata-miR172c-3p	GGAATCTTGATGATGCTGCAT	20.381	7.12952	down	-1.51535	0.0078575	0.0110739
54	ata-miR9783-3p_R+1_2ss18AG19GA	ATAAGCACCGGTGCTTAGAGAA	28.9279	10.185	down	-1.50601	0.001611	0.00192212
55	bdi-MIR5164-p5_2ss7GT17CT	TAACTATTACTCCCTCTGTCCC	14.464	5.09251	down	-1.50601	0.025738	0.037516
56	osa-miR444a-3p.2	TGCAGTTGCTGCCTCAAGCTT	2005.23	709.896	down	-1.49809	0	2.29745e-156
57	bdi-miR395a	TGAAGTGTTTGGGGGAACTC	26.5471	9.47516	down	-1.48633	0.0027437	0.00220542
58	ata-miR395a-3p	TGAAGTGTTTGGGGGAACTC	26.5471	9.47516	down	-1.48633	0.0027437	0.00220542
59	tae-miR395a_L-1	TGAAGTGTTTGGGGGAACTC	26.5471	9.47516	down	-1.48633	0.0027437	0.00220542
60	osa-miR395b_L-1	TGAAGTGTTTGGGGGAACTC	26.5471	9.47516	down	-1.48633	0.0027437	0.00220542
61	ata-MIR395d-p5	TGAAGTGTTTGGGGGAACTC	26.5471	9.47516	down	-1.48633	0.0027437	0.00220542
62	zma-miR395a-3p_L-1	TGAAGTGTTTGGGGGAACTC	26.5471	9.47516	down	-1.48633	0.0027437	0.00220542
63	PC-5p-42019_107	AGAATCCGACTCCTACTCAGC	30.2428	11.2035	down	-1.43264	0.001815	0.00253289
64	ata-miR164a-3p	CACGTGCGCTCCTTCTCCAGC	188.031	70.2767	down	-1.41986	1.0728e-14	5.4366e-15
65	PC-3p-14999_263	AGTGACCCAACTGCGCCCTGC	67.0602	25.4626	down	-1.39708	4.9718e-06	3.17305e-06
66	ata-miR390-5p	AAGCTCAGGAGGGATAGCGCC	899.395	348.328	down	-1.36851	4.2922e-61	8.75768e-63
67	tae-MIR1128-p3_2ss22AC23TC_2	TATTTCCGGACGGAGGGAGTACCT	15.7789	6.11102	down	-1.36851	0.028981	0.0313997
68	tae-MIR1128-p3_2ss22AC23TC_1	TATTTCCGGACGGAGGGAGTACC	15.7789	6.11102	down	-1.36851	0.028981	0.0313997
69	tae-MIR1130a-p3_2ss11TC21TG	TCTTACATTACGGGACGGAGG	15.7789	6.11102	down	-1.36851	0.028981	0.0313997
70	hvu-MIR5049c-p5_1ss15TA	TTCCAAAATAAATGACTCAAC	18.4087	7.12952	down	-1.36851	0.018338	0.0261878
71	PC-5p-45267_100	TACTCCCTCTGTAAACAATCA	18.4087	7.12952	down	-1.36851	0.018338	0.0261878
72	tae-MIR1117-p3_2ss12AT20CG	CGGTTCGTGCCTCAAACCGGGACT	36.8173	14.259	down	-1.36851	0.00085072	0.000673587
73	tae-miR9654b-3p	TTCCGAAAGGCTTGAAGCGAAT	829.705	331.013	down	-1.32571	3.7326e-54	1.53416e-55
74	bdi-miR531_L-4R+1_1ss5CT	TTCGCCGGAGCAGCGTGCTGT	38.1322	15.2775	down	-1.3196	0.00093097	0.000855808
75	bdi-miR171c-5p	CGGTATTGGTGCGGTTCAATC	107.822	43.7956	down	-1.2998	3.614e-08	3.31135e-08
76	ata-miR396e-3p	GTTCAATAAAGCTGTGGGAAA	778.424	316.754	down	-1.29719	1.8768e-49	1.53047e-50
77	tae-MIR1128-p5_2ss9AG17TC	TCCGTCCGGAAATACTCGTCA	17.0938	7.12952	down	-1.26159	0.031716	0.0396012
78	gma-MIR5368-p5_2ss3AT20CA	AGTGAGATACCACTCTGGAAGAG	17.0938	7.12952	down	-1.26159	0.031716	0.0396012
79	tae-miR1130b-3p_L-1R+1_1ss6TC	CTTACATTATGGGACGGAGGG	43.3919	18.333	down	-1.24298	0.00070767	0.000751075
80	tae-MIR1128-p3_1ss15CG_1	CATTTTGATGACAAGTATTTC	23.6683	10.185	down	-1.21651	0.013768	0.0150836
81	tae-MIR1128-p3_1ss15CG_2	CATTTTGATGACAAGTATTTCCGG	23.6683	10.185	down	-1.21651	0.013768	0.0150836
82	PC-5p-35533_124	TCTTAAGAACAGCAGGGCATT	23.6683	10.185	down	-1.21651	0.013768	0.0150836
83	tae-miR9773_R+1	TTTGTTTTTATGTTATTTTGTGAAG	8684.95	3841.79	down	-1.17674	0	0
84	ata-miR9674b-3p	TGAATTTGTCCATAGCATCAG	15536.3	6876.42	down	-1.17591	0	0
85	ata-miR164c-3p	CACGTGTTCTTCTCCTCCATC	18.4087	8.14802	down	-1.17586	0.033983	0.0482297
86	tae-MIR9774-p5	GACAGAAATACCCAATATCTTGCT	77.5794	34.6291	down	-1.16369	1.5584e-05	1.79593e-05
87	tae-miR9659-3p	TCCAATGGTTGTTCACGGCATC	2685.04	1199.8	down	-1.16215	0	2.07675e-145
88	PC-5p-15259_259	TGGTTGGTCTGTGTTCATTT	106.507	47.8696	down	-1.15377	4.8801e-07	4.47312e-07
89	mes-miR827_R+2_1ss15AG	TTAGATGACCATCAGCAAACACA	47.3366	21.3886	down	-1.14612	0.00084429	0.000922532
90	bdi-miR166d-5p	GGAATGTTGTCTGGTTGGAGA	31.5577	14.259	down	-1.14612	0.0064237	0.00490112
91	osa-miR444d.3_1ss20TC	TTGTGGCTTTCTTGCAAGTCG	161.733	73.3322	down	-1.1411	7.7287e-10	5.1001e-10
92	tae-MIR1137b-p3_2ss1TC19AG_1	CATCTATTTTAGAACGGAGGG	124.916	57.0361	down	-1.13101	7.8513e-08	6.55996e-08
93	tae-MIR1137b-p3_2ss1TC19AG_3	CATCTATTTTAGAACGGAGGGAGT	124.916	57.0361	down	-1.13101	7.8513e-08	6.55996e-08
94	tae-MIR1137b-p3_2ss1TC19AG_2	CATCTATTTTAGAACGGAGGGA	124.916	57.0361	down	-1.13101	7.8513e-08	6.55996e-08
95	ata-miR167c-3p	GATCATGACTGACAGCCTCATT	205.125	93.7022	down	-1.13035	6.0166e-12	4.90513e-12
96	tae-MIR1122c-p3_4	TATTATGGGACGGAGGGAGTA	72.3198	33.6106	down	-1.10547	5.844e-05	8.57525e-05
97	osa-miR393a_L+2R-1	CTTCCAAAGGGATCGCATTGAT	72.3198	33.6106	down	-1.10547	5.844e-05	8.57525e-05
98	tae-MIR1122c-p3_5	TTATGGGACGGAGGGAGTAGT	72.3198	33.6106	down	-1.10547	5.844e-05	8.57525e-05
99	tae-MIR1122c-p3_1	ATATTATGGGACGGAGGGAGT	72.3198	33.6106	down	-1.10547	5.844e-05	8.57525e-05
100	tae-MIR1122c-p3_3	ATATTATGGGACGGAGGGAGTAGT	72.3198	33.6106	down	-1.10547	5.844e-05	8.57525e-05
101	tae-MIR1122c-p3_2	ATATTATGGGACGGAGGGAGTA	72.3198	33.6106	down	-1.10547	5.844e-05	8.57525e-05
102	zma-miR156l-3p	GCTCACTGCTCTATCTGTCACC	1471.38	684.434	down	-1.10419	2.2399e-73	1.14495e-74
103	tae-MIR167c-p3	AGATCATGCTGCAGCTTCATT	801.435	375.827	down	-1.09251	3.5993e-40	1.15005e-40
104	ata-miR167f-3p_L-1R+1	AGATCATGCTGCAGCTTCATT	801.435	375.827	down	-1.09251	3.5993e-40	1.15005e-40
105	osa-miR530-5p_R+1	TGCATTTGCACCTGCACCTAC	30.2428	14.259	down	-1.08472	0.010371	0.0102984
106	bdi-MIR5200a-p5_1ss10GT	GAGCCTTAGTGAATATCTACA	71.8815	33.9501	down	-1.0822	7.9791e-05	8.57525e-05
107	tae-MIR1128-p3_1ss17CT	TTGATGACAACTATTTTCGGA	23.6683	11.2035	down	-1.079	0.023896	0.0265266
108	tae-MIR9653b-p3_1ss3GC	TGCCCTTGAAGACTTTGGCCATGTC	159.104	75.3692	down	-1.07792	4.8475e-09	3.8698e-09
109	hvu-miR1436_L+2R+1_1ss4CT	CTATATTATGGGACGGAGGGAGTA	39.4472	18.8423	down	-1.06595	0.0038504	0.00548721
110	ptc-MIR6478-p5_1ss6CT	CCGACTTTAGCTCAGTTGG	138.065	67.2212	down	-1.03836	1.1349e-07	1.16294e-07
111	tae-miR9778	TGCATCATCTCGAACTCGTCG	60.4856	29.5366	down	-1.03409	0.0004658	0.000687005
112	tae-MIR9670-p5	TTCTTCAAGTACTCCACTTTT	23894.5	11678.2	down	-1.03286	0	0
113	tae-MIR1128-p3_1ss14CG_1	ATTTTGATGACAAGTATTTCC	68.3751	33.6106	down	-1.02455	0.00021944	0.000323069
114	tae-MIR1128-p3_1ss14CG_2	ATTTTGATGACAAGTATTTCCGGA	68.3751	33.6106	down	-1.02455	0.00021944	0.000323069
115	ata-MIR396d-p3	AAGCCCATGGAAACCATGCCC	261.666	129.35	down	-1.01645	6.6088e-13	3.84079e-13
116	far-MIR169-p5_2ss18CT24AG	TGGCTGCAAGGGCCTTATCTCTGG	102.563	0	down	-inf	2.9533e-25	7.29933e-33
117	far-MIR169-p3_1ss8AG	GGCAGTCGCCTTGGCTAGC	218.274	0	down	-inf	7.8251e-52	9.55874e-69
118	ata-miR169a-5p	TAGCCAAGGATGATTTGCCTGTG	181.019	0	down	-inf	2.7465e-43	3.35396e-57
119	ata-miR169a-3p	TGGGCAAGTCACCCTGGCTACC	3789.56	0	down	-inf	0	0
120	ata-miR169c-5p	TAGCCAAGGATGACTTGCCTA	10.5192	0	down	-inf	0.00088334	0.000369833
121	bdi-miR169h-5p	TAGCCAAGGATGACTTGCCTA	10.5192	0	down	-inf	0.00088334	0.000369833
122	bdi-miR169h-3p	GGCAGTCACCTTGGCTAGC	52.5962	0	down	-inf	1.0411e-13	2.9097e-17
123	ata-miR169e-5p	CAGCCAAGGATGACTTGCCGA	94.0157	0	down	-inf	2.7534e-23	4.69245e-30
124	bdi-miR169b_R-2	TAGCCAAGGATGACTTGCC	21.9151	0	down	-inf	1.5897e-06	1.36769e-07
125	ata-miR169i-5p_1ss15TC	TAGCCAAGGATGACCTGCCTG	147.269	0	down	-inf	1.5397e-35	1.36278e-46
126	ata-miR169i-3p_1ss8TG	GGCAGTCGCCTTGGCTAGC	218.274	0	down	-inf	7.8251e-52	9.55874e-69
127	ata-MIR169h-p5	AGAATGTAGCCAAGGATGACT	46.8983	0	down	-inf	2.1986e-12	2.16711e-15
128	ata-miR169h-3p_L-1	CAAGTTGTTCTTGGCTAGC	541.741	0	down	-inf	0	7.45957e-170
129	tae-miR169_L+1_1ss18G-	TGGGCAAGTCACCCTGGCTACC	3789.56	0	down	-inf	0	0
130	ata-miR390-3p_L-1	GCTATCTATCCTGAGCTCC	56.5409	0	down	-inf	1.2643e-14	1.64368e-18
131	ata-miR394-3p_L-2R+3	GTGGGCATACTGCCAATGGAGC	0	11.2035	up	inf	0.0010958	0.00101008
132	bdi-miR395h-5p_1ss6CT	GTTCCTTGCAAGCACTTCACG	8.87561	0	down	-inf	0.0022547	0.00155598
133	ata-miR395a-5p_1ss5CT	GTTCTCTTCAAGCACTTCAGG	5.25962	0	down	-inf	0.018707	0.0275426
134	ata-miR395e-5p_1ss8AG	GTTCCTTGCAAGCACTTCACG	8.87561	0	down	-inf	0.0022547	0.00155598
135	tae-MIR395a-p5_1ss20TC	GTTCCTTGCAAGCACTTCACG	8.87561	0	down	-inf	0.0022547	0.00155598
136	bdi-MIR399a-p5	GTGCAGTTCTCCTCTGGCATG	32.8726	0	down	-inf	4.1445e-09	5.05771e-11
137	ata-miR399b-5p_L-2R+2	GGGCGCTTCTCCTTTGGCACG	10.5192	0	down	-inf	0.00088334	0.000369833
138	hvu-miR399	TGCCAAAGGAGATTTGCCCCG	17.0938	0	down	-inf	2.2461e-05	4.9659e-06
139	ata-miR528-3p_1ss4GC	CCTCTGCCTGCCTCTTCCATT	0	7.12952	up	inf	0.0092052	0.0158292
140	tae-miR530_L+2R-2	GGTGCAGTGGCATATGCAACT	7.88943	0	down	-inf	0.0039797	0.00319158
141	ata-MIR5084-p5_1ss6GA	TCACTACCATGTGGGACCTGGCCC	0	47.8696	up	inf	1.495e-11	1.26423e-14
142	tae-miR9655-3p	CAAGGGAAGGAAGTAGCCAAC	0	22.4071	up	inf	3.8931e-06	5.46664e-07
143	tae-MIR9665-p5_1ss24TC	GTTTGACTTTGCACTGCTAGCGGC	15.7789	0	down	-inf	4.6489e-05	1.01859e-05
144	tae-miR9677a	TGGCCGTTGGTAGAGTAGGAGA	0	12.222	up	inf	0.00064992	0.000508409
145	tae-miR9678-3p	TCTGGCGAGGGACATACACTGT	0	13.2405	up	inf	0.00038653	0.000256046
146	tae-MIR9778-p3	TTCCAGACGATGCAGGCCTTC	6.57453	0	down	-inf	0.0085673	0.00654645
147	tae-MIR9781-p3_1ss5TC	TTTCCACACGGATGTAGTTTC	0	12.222	up	inf	0.00064992	0.000508409
148	csi-MIR166k-p5	GGAATGTTGTCTGGTTCAAGA	13.1491	0	down	-inf	0.00020099	8.79028e-05
149	sbi-miR166e_L+1	TTCGGACCAGGCTTCAATCCCT	0	15.2775	up	inf	0.00013764	6.50514e-05
150	osa-miR167a-5p_R+1	TGAAGCTGCCAGCATGATCTAA	0	32.5921	up	inf	2.5719e-08	3.1299e-10
151	osa-miR167a-5p_R+1_1ss21AT	TGAAGCTGCCAGCATGATCTTA	0	13.2405	up	inf	0.00038653	0.000256046
152	bdi-MIR169c-p5_1ss16GC	CTAAGAGGCAGAGAACGGGATG	132.805	0	down	-inf	3.2464e-32	3.1822e-42
153	bdi-miR169c-5p_R+2	CAGCCAAGGATGACTTGCCGGCA	11.8341	0	down	-inf	0.00042033	0.000180303
154	osa-miR169e_R+1_1ss1TC	CAGCCAAGGATGACTTGCCGGA	55.226	0	down	-inf	2.5524e-14	6.9155e-18
155	bdi-MIR169a-p3	GATCGGCGAGTTGTTCTTGGC	38.1322	0	down	-inf	2.4334e-10	1.39294e-12
156	bdi-MIR169d-p3_1ss19GA	GGTGGGTCTTCTTGGCTAACC	36.8173	0	down	-inf	4.9388e-10	2.85717e-12
157	osa-miR169n	TAGCCAAGAATGACTTGCCTA	52.5962	0	down	-inf	1.0411e-13	2.9097e-17
158	bdi-MIR169d-p3	GGTGGGTCTTCTTGGCTAGCC	55.226	0	down	-inf	2.5524e-14	6.9155e-18
159	osa-miR169b_R+1	CAGCCAAGGATGACTTGCCGGT	9.20434	0	down	-inf	0.0018677	0.00155598
160	gma-miR169j-5p_R-1_1ss20GT	TAGCCAAGAATGACTTGCCT	39.4472	0	down	-inf	1.1996e-10	6.79088e-13
161	zma-MIR169k-p3_2ss15CT19TC	TTGGCTAGCCCGAGTGGCCCTC	14.464	0	down	-inf	9.6501e-05	4.2855e-05
162	ppe-MIR169a-p3	GGCAAGTTGTCTTTGGCTACAT	30.2428	0	down	-inf	1.7175e-08	4.36481e-10
163	zma-miR171b-3p_R+2	TTGAGCCGTGCCAATATCACGT	0	8.14802	up	inf	0.0053668	0.0079487
164	zma-miR393b-3p_2ss5A-21GA	ATCATGCGATCCTTTTGGAAG	18.4087	0	down	-inf	1.0879e-05	2.42101e-06
165	osa-miR393a_L+1R+2	TTCCAAAGGGATCGCATTGATCCA	0	16.296	up	inf	8.2372e-05	3.28156e-05
166	gma-miR396a-3p_L+1	GTTCAATAAAGCTGTGGGAAG	9.20434	0	down	-inf	0.0018677	0.00155598
167	mtr-miR398a-5p_2ss9AG17CA	GGAGTGACGCTGAGAAAACAAG	51.2813	0	down	-inf	2.1035e-13	1.2242e-16
168	zma-miR399e-5p_2ss6TC13CA	GGGCTCCTCTTTATTGGCAGG	10.5192	0	down	-inf	0.00088334	0.000369833
169	csi-miR399f-3p	CGCCAAAGGAGAATTGCCCTG	6.57453	0	down	-inf	0.0085673	0.00654645
170	csi-miR399f-5p_2ss20GC21AC	GGGCAATTCTCCTTTGGCACC	6.57453	0	down	-inf	0.0085673	0.00654645
171	far-MIR437-p3_2ss3TA17TG_1	ATAATTTTGGAACGGAGGGA	0	6.11102	up	inf	0.015902	0.0315416
172	far-MIR437-p3_2ss3TA17TG_2	ATAATTTTGGAACGGAGGGAG	0	6.11102	up	inf	0.015902	0.0315416
173	osa-MIR437-p3_1ss11AT	AGTTTGACTTTGGACAAAACT	0	9.16652	up	inf	0.0031466	0.00399386
174	sbi-MIR437j-p5_2ss17AG22AG	AACTTTGACCAAGTTTGTAGAGAA	0	6.11102	up	inf	0.015902	0.0315416
175	osa-MIR437-p3_2ss13CG23GC	TTTTTCTATAAAGTTGGTCAAACT	6.57453	0	down	-inf	0.0085673	0.00654645
176	tae-miR531_L-2R+2	CTCGCCGGAGCAGCGTGCACA	7.88943	0	down	-inf	0.0039797	0.00319158
177	osa-MIR812q-p3_2ss11GA20TG_2	ACTTATTTTGAGACGGAGGGAGTA	0	9.16652	up	inf	0.0031466	0.00399386
178	osa-MIR812q-p3_2ss17GA21TG	CACTTATTTTGGGACGAAGGGAGT	0	14.259	up	inf	0.00023042	0.000129023
179	osa-MIR812q-p3_2ss11GA20TG_1	ACTTATTTTGAGACGGAGGGA	0	9.16652	up	inf	0.0031466	0.00399386
180	osa-MIR812j-p3_2ss8TG17GA	TATTTTGGGACGGAGAAAGTACT	0	8.14802	up	inf	0.0053668	0.0079487
181	osa-MIR812q-p3_2ss3CG21TG	CAGTTATTTTGGGACGGAGGGAGT	6.57453	0	down	-inf	0.0085673	0.00654645
182	osa-MIR812q-p3_2ss2AG21TG	CGCTTATTTTGGGACGGAGGGAGT	0	9.16652	up	inf	0.0031466	0.00399386
183	osa-MIR812q-p3_2ss19GA20TA	ACTTATTTTGGGACGGAGAAAGTA	0	10.185	up	inf	0.0018534	0.00200792
184	osa-MIR812a-p3_2ss13AG21TG	CACTTATTTTGAGACGGAGGG	10.5192	0	down	-inf	0.00088334	0.000369833
185	osa-MIR812q-p3_2ss11GC21TG	CACTTATTTTCGGACGGAGGGAGT	0	6.11102	up	inf	0.015902	0.0315416
186	osa-MIR818d-p3_2ss5TC19GA	CTTACATTATGGGACGGAAGGAGT	0	8.14802	up	inf	0.0053668	0.0079487
187	osa-MIR818d-p3_2ss17GA21GA	CTTATATTATGGGACGAAGGAAGT	0	10.185	up	inf	0.0018534	0.00200792
188	osa-MIR818d-p3_1ss21GA	CTTATATTATGGGACGGAGGAAGT	0	7.12952	up	inf	0.0092052	0.0158292
189	osa-MIR818d-p3_2ss5TC21GA	CTTACATTATGGGACGGAGGAAGT	0	10.185	up	inf	0.0018534	0.00200792
190	tae-MIR1120a-p3_7	TATTATGAGACGGAGGGAGTA	23.6683	0	down	-inf	6.1035e-07	3.25075e-08
191	tae-MIR1120a-p5_2ss1TC20AG	CCCGTCCCATAATATAAGAGC	0	10.185	up	inf	0.0018534	0.00200792
192	tae-MIR1120a-p3_10	TTATATTATGAGACGGAGGGAGTA	23.6683	0	down	-inf	6.1035e-07	3.25075e-08
193	tae-MIR1120a-p3_11	TTCTTATATTATGAGACGGAGGGA	23.6683	0	down	-inf	6.1035e-07	3.25075e-08
194	tae-MIR1120a-p3_3	CTTATATTATGAGACGGAGGGAGT	23.6683	0	down	-inf	6.1035e-07	3.25075e-08
195	tae-MIR1120a-p3_5	TATATTATGAGACGGAGGGAGT	23.6683	0	down	-inf	6.1035e-07	3.25075e-08
196	tae-MIR1120a-p5_2ss11AG20AG	TCCGTCCCATGATATAAGAGC	9.20434	0	down	-inf	0.0018677	0.00155598
197	tae-MIR1120a-p5_1ss17AG	TCCGTCCCATAATATAGGAAC	0	7.12952	up	inf	0.0092052	0.0158292
198	tae-MIR1120a-p3_1	ATATTATGAGACGGAGGGAGT	23.6683	0	down	-inf	6.1035e-07	3.25075e-08
199	tae-MIR1120a-p3_1ss16GA	CTTATATTATGAGACAGAGGGAGT	0	10.185	up	inf	0.0018534	0.00200792
200	tae-MIR1120a-p3_1ss22TC	TATTATGAGACGGAGGGAGTAC	9.20434	0	down	-inf	0.0018677	0.00155598
201	tae-MIR1120a-p3_4	TATATTATGAGACGGAGGGAG	23.6683	0	down	-inf	6.1035e-07	3.25075e-08
202	tae-MIR1120a-p5_1ss18AG	TCCCTCCGTCCCATAATGTAAGA	9.20434	0	down	-inf	0.0018677	0.00155598
203	tae-MIR1120a-p3_2	ATATTATGAGACGGAGGGAGTA	23.6683	0	down	-inf	6.1035e-07	3.25075e-08
204	tae-MIR1120a-p3_6	TATATTATGAGACGGAGGGAGTA	23.6683	0	down	-inf	6.1035e-07	3.25075e-08
205	tae-MIR1120a-p3_8	TTATATTATGAGACGGAGGGA	23.6683	0	down	-inf	6.1035e-07	3.25075e-08
206	hvu-MIR1120-p3_2ss18GA19AG	TCTTATATTATGGGACGAGGGAGT	0	11.2035	up	inf	0.0010958	0.00101008
207	tae-MIR1120a-p3_1ss8GA	ATATTATAAGACGGAGGGAGT	9.20434	0	down	-inf	0.0018677	0.00155598
208	tae-MIR1120a-p3_9	TTATATTATGAGACGGAGGGAGT	23.6683	0	down	-inf	6.1035e-07	3.25075e-08
209	far-MIR1122-p3_2ss17TG19TG	TTGAGACACTTATTTTGGGACGGA	0	7.12952	up	inf	0.0092052	0.0158292
210	far-MIR1122-p3_2ss16TG18TG	TGAGACACTTATTTTGGGACGGAG	0	10.185	up	inf	0.0018534	0.00200792
211	bdi-MIR1122-p3_1ss14GA	TACATCCGTATTTAGACAAAT	0	6.11102	up	inf	0.015902	0.0315416
212	far-MIR1122-p3_2ss19TG21TG	AGTTGAGACACTTATTTTGGGACG	0	8.14802	up	inf	0.0053668	0.0079487
213	tae-miR1122c-3p_L-1R+4_1ss4AG	CTGATATTATGGGACGGAGGGAGT	0	7.12952	up	inf	0.0092052	0.0158292
214	tae-MIR1127b-p5_2ss5TC23CA	CTTCCGTCCGGAAATACTTGTCAT	0	7.12952	up	inf	0.0092052	0.0158292
215	tae-MIR1127b-p3_2ss8TC24TC	GTATTTCCGGACGGAGGGAGTATC	0	8.14802	up	inf	0.0053668	0.0079487
216	tae-MIR1127b-p5_1ss4TC	TTCCGTCCGGAAATACTTGTC	0	7.12952	up	inf	0.0092052	0.0158292
217	tae-MIR1128-p5_1ss17TA	TCCCTCCGTCCGAAAAAACTTGTC	0	12.222	up	inf	0.00064992	0.000508409
218	tae-MIR1128-p5_2ss1CG17AG	GTACTCCCTCCGTCCGGAAATACT	11.8341	0	down	-inf	0.00042033	0.000180303
219	tae-MIR1128-p5_1ss12TC	AATACTTGTCACCAAAATGAA	0	13.2405	up	inf	0.00038653	0.000256046
220	tae-MIR1128-p5_1ss2CT_2	TTCGTCCGAAAATACTTGTCA	11.8341	0	down	-inf	0.00042033	0.000180303
221	tae-MIR1128-p3_2ss11CG20GA	TTGATGACAAGTATTTCCGAA	14.464	0	down	-inf	9.6501e-05	4.2855e-05
222	tae-MIR1128-p5_1ss2AT	ATAAAAGGGGATGTATCTAGA	0	6.11102	up	inf	0.015902	0.0315416
223	tae-MIR1128-p3_1ss9CT_1	AACTATTTTCGGACGGAGGGAGT	0	7.12952	up	inf	0.0092052	0.0158292
224	tae-MIR1128-p5_1ss1CT_2	TTCCGTCCGAAAATACTTGTCATC	0	6.11102	up	inf	0.015902	0.0315416
225	tae-MIR1128-p5_1ss16GA	CAACTATTTCCGGACAGAGGGAGT	6.57453	0	down	-inf	0.0085673	0.00654645
226	tae-MIR1128-p3_2ss2CT21CG_1	TTTATCCATTTTGATGACAAG	0	11.2035	up	inf	0.0010958	0.00101008
227	tae-MIR1128-p5_1ss22TC	CTCCCTCCGTCCGAAAATACTCGT	6.57453	0	down	-inf	0.0085673	0.00654645
228	tae-MIR1128-p3_2ss11CT22AC	TATTTCCGGATGGAGGGAGTACT	0	6.11102	up	inf	0.015902	0.0315416
229	tae-miR1128_L-1R+4_1ss3CA	AATACTCCCTCCGTCCGAAAATAC	6.57453	0	down	-inf	0.0085673	0.00654645
230	tae-MIR1128-p5_1ss2GA_2	CATCCGAAAATACTTGTCATCAAA	6.57453	0	down	-inf	0.0085673	0.00654645
231	tae-MIR1128-p5_1ss8CT_1	CTCCGTCTGAAAATACTTGTC	7.88943	0	down	-inf	0.0039797	0.00319158
232	tae-MIR1128-p3_2ss11CG18CT_1	TTGATGACAAGTATTTCT	6.57453	0	down	-inf	0.0085673	0.00654645
233	tae-MIR1128-p3_1ss13CG_1	TTTTGATGACAAGTATTTCC	15.7789	0	down	-inf	4.6489e-05	1.01859e-05
234	tae-MIR1128-p5_1ss10AC	TCCGTCCGACAATACTTGTCA	7.88943	0	down	-inf	0.0039797	0.00319158
235	tae-MIR1128-p5_1ss8GC	TCCGTCCCAAAATACTTGTCA	0	9.16652	up	inf	0.0031466	0.00399386
236	tae-MIR1128-p3_1ss10CA	TGATGACAAATATTTCCGGACGGA	0	6.11102	up	inf	0.015902	0.0315416
237	tae-MIR1128-p5_1ss2GA_1	CATCCGAAAATACTTGTCATC	6.57453	0	down	-inf	0.0085673	0.00654645
238	tae-MIR1128-p5_1ss20AG_3	AATACTTGTCATCAAAATGGATA	0	6.11102	up	inf	0.015902	0.0315416
239	tae-MIR1128-p5_1ss8CT_2	CTCCGTCTGAAAATACTTGTCATC	7.88943	0	down	-inf	0.0039797	0.00319158
240	tae-MIR1128-p3_2ss12CA18CT	TTTGATGACAAATATTTTCGG	14.464	0	down	-inf	9.6501e-05	4.2855e-05
241	tae-MIR1128-p3_2ss2CT21CG_2	TTTATCCATTTTGATGACAAGTAT	0	11.2035	up	inf	0.0010958	0.00101008
242	tae-MIR1128-p3_1ss13CG_2	TTTTGATGACAAGTATTTCCG	15.7789	0	down	-inf	4.6489e-05	1.01859e-05
243	tae-MIR1128-p5_2ss7AG24AG	CGTCCGGAAATACTTGTCATCAAG	0	8.14802	up	inf	0.0053668	0.0079487
244	tae-MIR1128-p5_1ss21AG_1	AAATACTTGTCATCAAAATGG	6.57453	0	down	-inf	0.0085673	0.00654645
245	tae-MIR1128-p3_1ss13CG_3	TTTTGATGACAAGTATTTCCGGA	15.7789	0	down	-inf	4.6489e-05	1.01859e-05
246	tae-MIR1128-p3_1ss15CT	GATGACAACTATTTTCGGACGGAG	0	6.11102	up	inf	0.015902	0.0315416
247	tae-MIR1128-p3_2ss20AC21TC	TTTCCGGACGGAGGGAGTACC	6.57453	0	down	-inf	0.0085673	0.00654645
248	tae-MIR1128-p5_2ss1CA17AG	ATACTCCCTCCGTCCGGAAATACT	0	6.11102	up	inf	0.015902	0.0315416
249	tae-MIR1128-p5_1ss18AG	TACTTGTCATCAAAATGGATA	9.20434	0	down	-inf	0.0018677	0.00155598
250	tae-MIR1128-p3_2ss11CG18CT_2	TTGATGACAAGTATTTCTGGA	6.57453	0	down	-inf	0.0085673	0.00654645
251	tae-MIR1128-p5_1ss21TC	TCCCTCCGTCCGAAAATACTCGTC	9.20434	0	down	-inf	0.0018677	0.00155598
252	tae-MIR1128-p5_2ss19AG21TC	ATACTTGTCATCAAAATGGAC	0	11.2035	up	inf	0.0010958	0.00101008
253	tae-MIR1128-p5_2ss10AG23TC	CTCCGTCCGGAAATACTTGTCACC	0	6.11102	up	inf	0.015902	0.0315416
254	tae-miR1128_L-2R+5	CTACTCCCTCCGTCCGAAAATACT	6.57453	0	down	-inf	0.0085673	0.00654645
255	tae-MIR1128-p5_2ss11AG25CT	CCTCCGTCCGGAAATACTTGTCATT	0	6.11102	up	inf	0.015902	0.0315416
256	tae-MIR1128-p3_2ss13CG20CT	TTTTGATGACAAGTATTTCT	0	6.11102	up	inf	0.015902	0.0315416
257	tae-MIR1128-p5_1ss20AG_2	AATACTTGTCATCAAAATGGAT	0	6.11102	up	inf	0.015902	0.0315416
258	tae-MIR1128-p3_2ss13CG22GA	TTTTGATGACAAGTATTTCCGAAC	7.88943	0	down	-inf	0.0039797	0.00319158
259	tae-MIR1128-p5_1ss2CT_1	TTCCTCCGTCCGAAAATACTTGTC	11.8341	0	down	-inf	0.00042033	0.000180303
260	tae-MIR1128-p3_1ss9CT_2	AACTATTTTCGGACGGAGGGAGTA	0	7.12952	up	inf	0.0092052	0.0158292
261	tae-MIR1128-p5_1ss20AG_1	AATACTTGTCATCAAAATGGA	0	6.11102	up	inf	0.015902	0.0315416
262	tae-MIR1128-p5_1ss21AG_2	AAATACTTGTCATCAAAATGGATA	6.57453	0	down	-inf	0.0085673	0.00654645
263	tae-MIR1128-p5_1ss1AG	GAAATACTTGTCATCAAAATGAAT	0	14.259	up	inf	0.00023042	0.000129023
264	tae-MIR1128-p5_1ss20AG_4	AATACTTGTCATCAAAATGGATAA	0	6.11102	up	inf	0.015902	0.0315416
265	tae-MIR1128-p5_1ss1CT_1	TGTCCGAAAATACTTGTCATC	0	6.11102	up	inf	0.015902	0.0315416
266	tae-MIR1128-p3_2ss14CG20CT	ATTTTGATGACAAGTATTTTC	9.20434	0	down	-inf	0.0018677	0.00155598
267	tae-MIR1128-p3_1ss13CG_4	TTTTGATGACAAGTATTTCCGGAC	15.7789	0	down	-inf	4.6489e-05	1.01859e-05
268	tae-MIR1128-p5_1ss4CT_1	CCTTCGTCCGAAAATACTTGTCAT	0	6.11102	up	inf	0.015902	0.0315416
269	tae-MIR1130b-p3_1ss11GA	TATATTATGGAACGGAGGGAG	9.20434	0	down	-inf	0.0018677	0.00155598
270	tae-MIR1130b-p3_1ss1TA	ATATATTATGGGACGGAGGGA	0	6.11102	up	inf	0.015902	0.0315416
271	tae-miR1130b-3p_L-2R+2_2	TTATATTATGGGACGGAGGTA	0	12.222	up	inf	0.00064992	0.000508409
272	tae-miR1130a_L-1R-1_1ss11GA	CTCCGTCTCATAATGTAAGAC	10.5192	0	down	-inf	0.00088334	0.000369833
273	tae-miR1130b-3p_R+2	TCTTATATTATGGGACGGAGGGA	9.20434	0	down	-inf	0.0018677	0.00155598
274	tae-miR1130b-3p_L-2R+2_1	TTATATTATGGGACGGAGGGA	0	12.222	up	inf	0.00064992	0.000508409
275	tae-MIR1130a-p3_2ss1CA22GA	AAAAAACGTCTTACATTATGGAAC	0	10.185	up	inf	0.0018534	0.00200792
276	tae-miR1130b-3p_L+1R+2_2ss7TC22GA	ATCTTACATTATGGGACGGAGAGA	0	6.11102	up	inf	0.015902	0.0315416
277	hvu-MIR1130-p5_2ss16CA17TC	ATACTCCCTCTGTAAACTAATATA	9.20434	0	down	-inf	0.0018677	0.00155598
278	tae-miR1130b-3p_L-1R+3_1ss6TC	CTTACATTATGGGACGGAGGGAG	0	6.11102	up	inf	0.015902	0.0315416
279	tae-miR1131_L+1R+1_1ss7CT	TTAGTATCGGTTCGTGGCTAACCT	0	6.11102	up	inf	0.015902	0.0315416
280	tae-MIR1131-p3_1ss23GA	GCCACGAACCGGTACTAATGAGAG	0	6.11102	up	inf	0.015902	0.0315416
281	tae-MIR1133-p5_1ss4CT	GTTTCTCAAATGGATGTATCTAGC	6.57453	0	down	-inf	0.0085673	0.00654645
282	tae-MIR1133-p3_1ss5CG	GCTAGATACATTCATTTGAGGGAC	13.1491	0	down	-inf	0.00020099	8.79028e-05
283	tae-MIR1137b-p3_1ss11TC	AAAGTTGGGTCATCTATTT	6.57453	0	down	-inf	0.0085673	0.00654645
284	tae-MIR1137b-p3_2ss18AG20GA	ATCTATTTTAGAACGGAGGAAGT	9.20434	0	down	-inf	0.0018677	0.00155598
285	tae-MIR1137b-p3_1ss12TC	CAAAGTTGGGTCATCTATTTT	10.5192	0	down	-inf	0.00088334	0.000369833
286	tae-miR1137b-5p	TCCGTTCCAGAATAGATGACC	14.464	0	down	-inf	9.6501e-05	4.2855e-05
287	tae-MIR1137b-p3_1ss20TC	AATTAGTACAAAGTTGGGTCATCT	0	10.185	up	inf	0.0018534	0.00200792
288	tae-MIR1137b-p3_2ss8TG17AG	TCTATTTGAGAACGGAGGGAG	6.57453	0	down	-inf	0.0085673	0.00654645
289	zma-miR1432-3p_L+1R-2_1ss21GC	TGGGTGTCATCTCGCCTGAAC	6.57453	0	down	-inf	0.0085673	0.00654645
290	hvu-miR1436_L-2R+2	ATTATGGGACGGAGGGAGTAC	6.57453	0	down	-inf	0.0085673	0.00654645
291	hvu-miR1436_L+1R+1_1ss14GA	TACATTATGGGACAGAGGGAGTA	6.57453	0	down	-inf	0.0085673	0.00654645
292	osa-miR1436_L-1R+1	CATTATGGGACGGAGGGAGTA	21.0385	0	down	-inf	2.5681e-06	2.80538e-07
293	osa-MIR1862e-p3_1ss12CT	TTATTTTGGGATGGAGGGAGT	0	13.2405	up	inf	0.00038653	0.000256046
294	osa-MIR1862d-p3_1ss24CT	TTATTTTGGGACGGAGGGAGTATT	0	7.12952	up	inf	0.0092052	0.0158292
295	osa-MIR1862a-p3_1ss10GA	TTATTTTGGAACGGAGGGAGT	9.20434	0	down	-inf	0.0018677	0.00155598
296	osa-MIR1862d-p3_1ss8GA	TTATTTTAGGACGGAGGGAGT	6.57453	0	down	-inf	0.0085673	0.00654645
297	osa-MIR1862c-p5_2ss18CG20AC	TCCGTCCCAAAATAAGTGACT	0	10.185	up	inf	0.0018534	0.00200792
298	osa-MIR1862d-p3_2ss7GA20TC	TTTTGGAACGGAGGGAGTACC	0	9.16652	up	inf	0.0031466	0.00399386
299	bdi-miR5049-3p_L-1R-2_2ss14TA21AG	AAGTAATATGGAACGGAGGGA	7.88943	0	down	-inf	0.0039797	0.00319158
300	bdi-MIR5049-p3_2ss12GA18AG	TAATATGGATCAGAGGAGGTA	7.88943	0	down	-inf	0.0039797	0.00319158
301	hvu-miR5049c_L-2_1ss6AG	ACAGTTATTTTGGGACGGAGG	0	18.333	up	inf	2.9637e-05	8.36407e-06
302	hvu-MIR5049f-p3_1ss10CT	AATATGGATTGGAGGGAGTACT	0	14.259	up	inf	0.00023042	0.000129023
303	hvu-miR5049f_L-1R+2_1ss21AG	ATTAATATGGATCGGAGGGGGT	6.57453	0	down	-inf	0.0085673	0.00654645
304	hvu-miR5049f_L-2R+2	TTAATATGGATCGGAGGGAGT	11.8341	0	down	-inf	0.00042033	0.000180303
305	hvu-miR5049c_L-1R+2_1ss6AC	GACACTTATTTTGGGACGGAGGGA	0	7.12952	up	inf	0.0092052	0.0158292
306	bdi-miR5049-3p_2ss14TA21AG	CAAGTAATATGGAACGGAGGGAGT	0	7.12952	up	inf	0.0092052	0.0158292
307	hvu-miR5049f_L+1R+2	CAATTAATATGGATCGGAGGGAGT	0	9.16652	up	inf	0.0031466	0.00399386
308	bdi-miR5049-3p_L-1R-2_2ss12GT21AG	AAGTAATATGTATCGGAGGGA	15.7789	0	down	-inf	4.6489e-05	1.01859e-05
309	hvu-MIR5049f-p3_2ss13CT20AG	ATTAATATGGATTGGAGGGGG	6.57453	0	down	-inf	0.0085673	0.00654645
310	ata-MIR5084-p3_1ss12GC	ACGGTACTGCACAGGATCTCAACC	7.88943	0	down	-inf	0.0039797	0.00319158
311	bdi-MIR5174d-p3_2ss3AT22TA	TTTTGGAACGGAGAGAGTACTAGT	0	6.11102	up	inf	0.015902	0.0315416
312	bdi-MIR5175a-p3_2ss5AT18AG	ATTTTGGAACGGAGGGAGTACTT	0	13.2405	up	inf	0.00038653	0.000256046
313	bdi-MIR5180b-p5_1ss11AG	TCCGATCCAAGATAAGTGTCT	7.88943	0	down	-inf	0.0039797	0.00319158
314	bdi-MIR5180b-p3_1ss15TA	TTTTGGATCGGAGGAAGTATT	0	7.12952	up	inf	0.0092052	0.0158292
315	bdi-MIR5180b-p3_2ss9TA21TC	ATTTTGGAACGGAGGTAGTAC	0	7.12952	up	inf	0.0092052	0.0158292
316	bdi-MIR5180b-p3_2ss19GT20TG	ACTTATTTTGGATCGGAGTGA	0	8.14802	up	inf	0.0053668	0.0079487
317	ata-miR5181-3p_R+3_1ss14CT	CACTTATTTTGGATCGGAGGGAGT	0	7.12952	up	inf	0.0092052	0.0158292
318	ata-miR5181-3p_L+1R-1_1ss15CA	ACACTTATTTTGGAACGGAGG	0	7.12952	up	inf	0.0092052	0.0158292
319	bdi-miR5200a-3p_L+1	CTGTAGATACTCCCTAAGGCTT	0	6.11102	up	inf	0.015902	0.0315416
320	sbi-MIR6232a-p3_2ss6TC22CG	TAATTCGGAACGGAGGGAGTAGT	6.57453	0	down	-inf	0.0085673	0.00654645
321	sbi-MIR6232a-p3_1ss2AT	ATTTTGGAACGGAGGGAGTACT	0	9.16652	up	inf	0.0031466	0.00399386
322	bdi-MIR7775-p5_1ss12AT	TAAACCGGTTTTTTCTGAAGCACC	0	7.12952	up	inf	0.0092052	0.0158292
323	tae-MIR9668-p3_2ss1AG22GA	GATGACAAGTATTTTCGGACGAAG	7.88943	0	down	-inf	0.0039797	0.00319158
324	tae-MIR9668-p3_2ss2GA21AG	AATATTTTCGGACGGAGGGAGTA	0	8.14802	up	inf	0.0053668	0.0079487
325	tae-MIR9668-p3_2ss1AG24GA	GATGACAAGTATTTTCGGACGGAA	0	6.11102	up	inf	0.015902	0.0315416
326	tae-MIR9668-p3_2ss21AG24CT	AGTATTTTCGGACGGAGGGAGTAT	0	7.12952	up	inf	0.0092052	0.0158292
327	tae-MIR9668-p3_2ss21AG25AT	AGTATTTTCGGACGGAGGGAGTACT	0	6.11102	up	inf	0.015902	0.0315416
328	tae-MIR9668-p3_2ss12GA22AG_2	AAGTATTTTCGAACGGAGGGAGTA	0	9.16652	up	inf	0.0031466	0.00399386
329	tae-MIR9668-p3_2ss12GA22AG_1	AAGTATTTTCGAACGGAGGGAGT	0	9.16652	up	inf	0.0031466	0.00399386
330	tae-MIR9668-p3_2ss22AG23AG	CAAGTATTTTCGGACGGAGGGGGT	6.57453	0	down	-inf	0.0085673	0.00654645
331	tae-MIR9668-p3_1ss5CT	ATGATAAGTATTTTCGGACGGAGG	0	6.11102	up	inf	0.015902	0.0315416
332	tae-MIR9668-p3_2ss6GA19GA	GACAAATATTTTCGGACGAAGGGA	9.20434	0	down	-inf	0.0018677	0.00155598
333	tae-MIR9668-p3_2ss9TA22AG	AAGTATTTACGGACGGAGGGAGT	0	6.11102	up	inf	0.015902	0.0315416
334	tae-MIR9668-p3_2ss6TA22AG_2	AAGTAATTTCGGACGGAGGGAGTA	0	7.12952	up	inf	0.0092052	0.0158292
335	tae-MIR9668-p3_2ss18AG22AT	ATTTTCGGACGGAGGGAGTACT	0	11.2035	up	inf	0.0010958	0.00101008
336	tae-MIR9668-p3_2ss20GA22AG	AAGTATTTTCGGACGGAGGAAGTA	0	8.14802	up	inf	0.0053668	0.0079487
337	tae-miR9668-5p_L+3_2ss4CT20TC	ATTTCAATGACAAGTATTTCCGGA	11.8341	0	down	-inf	0.00042033	0.000180303
338	tae-MIR9668-p3_2ss15GA19GA	GACAAGTATTTTCGAACGAAGGGA	0	9.16652	up	inf	0.0031466	0.00399386
339	tae-MIR9668-p3_1ss4AG	GACGAGTATTTTCGGACGGAGGGA	0	19.3515	up	inf	1.7813e-05	4.22593e-06
340	tae-MIR9668-p3_2ss6TA22AG_1	AAGTAATTTCGGACGGAGGGAGT	0	7.12952	up	inf	0.0092052	0.0158292
341	tae-MIR9668-p3_1ss1TC	CGACAAGTATTTTCGGACGGAGGG	0	6.11102	up	inf	0.015902	0.0315416
342	tae-MIR9668-p3_2ss19GT23AG	CAAGTATTTTCGGACGGATGGAGT	0	8.14802	up	inf	0.0053668	0.0079487
343	tae-MIR9668-p3_2ss11GA21AG	AGTATTTTCGAACGGAGGGAGTA	6.57453	0	down	-inf	0.0085673	0.00654645
344	tae-MIR9668-p3_2ss14TC20GA	ATGACAAGTATTTCCGGACAGAGG	0	7.12952	up	inf	0.0092052	0.0158292
345	tae-MIR9668-p3_1ss12GA	AAGTATTTTCGAACGGAGGGA	0	6.11102	up	inf	0.015902	0.0315416
346	ata-miR9674b-3p_R+2	TGAATTTGTCCATAGCATCAGTT	6.57453	0	down	-inf	0.0085673	0.00654645
347	ata-miR9674c-3p_1ss8TC	GGTGCTACGGATAAATTCAAC	7.88943	0	down	-inf	0.0039797	0.00319158
348	tae-MIR9783-p3_2ss7AG20AC_2	GAAATAGGCACCGGTGCTTCA	0	8.14802	up	inf	0.0053668	0.0079487
349	tae-miR9783_L+2_2ss6AG19AC	AAATAGGCACCGGTGCTTCAGAA	0	6.11102	up	inf	0.015902	0.0315416
350	ata-MIR9783-p3_2ss17GA21GA	AGCACCGGTGCTTAAGAAAAACCT	0	12.222	up	inf	0.00064992	0.000508409
351	ata-MIR9783-p5_1ss6CT	AAGCATCGGTGCTTAAGGAAAGCC	0	7.12952	up	inf	0.0092052	0.0158292
352	ata-MIR9783-p3_2ss2AG18GA	AGGCACCGGTGCTTAAGAAAAGCC	0	7.12952	up	inf	0.0092052	0.0158292
353	ata-MIR9783-p3_2ss3AG19GA	TAGGCACCGGTGCTTAAGAAAAGC	0	8.14802	up	inf	0.0053668	0.0079487
354	tae-MIR9783-p3_2ss7AG20AC_1	GAAATAGGCACCGGTGCTTC	0	8.14802	up	inf	0.0053668	0.0079487
355	bdi-MIR169a-p3_1ss19CT	CTACATCTTAGCTCCTGCTCC	7.88943	0	down	-inf	0.0039797	0.00319158
356	far-MIR169-p5_1ss6CT	AAGGGTCTTACCTCTGATAGCC	7.88943	0	down	-inf	0.0039797	0.00319158
357	mtr-miR398a-5p_1ss7AC	GGAGTGCCACTGAGAACACAAG	322.152	0	down	-inf	1.2426e-75	3.37248e-101
358	osa-MIR398a-p3	TTCTCAGGTCACCCCTTTGGG	89.4135	0	down	-inf	3.1702e-22	1.70399e-28
359	hvu-MIR444b-p3	CTGTCTCAAGCTTGCTGACTCC	0	9.16652	up	inf	0.0031466	0.00399386
360	tae-MIR1128-p5_1ss5AC	ATCTCGAACTAAAATACATCTAGA	0	6.11102	up	inf	0.015902	0.0315416
361	tae-MIR1128-p5_1ss4CT_2	TATTTAGAACTAAAATACATC	0	6.11102	up	inf	0.015902	0.0315416
362	tae-MIR1128-p3_1ss2CT	TTTAGAACTAAAATACATC	0	8.14802	up	inf	0.0053668	0.0079487
363	tae-MIR1128-p5_1ss7GA	TATCTAAAACTAAAATACATC	9.20434	0	down	-inf	0.0018677	0.00155598
364	bdi-miR5064_R+2_1ss1CT_1	TGAATTTGTCCATAGCATCAGCA	0	8.14802	up	inf	0.0053668	0.0079487
365	gma-MIR5368-p3_1ss4GA_1	GCCAAGGGACAGTCTCAGG	0	53.9806	up	inf	7.7102e-13	2.24027e-16
366	gma-MIR5368-p3_1ss2AT	GTGAGATACCACTCTGGA	7.88943	0	down	-inf	0.0039797	0.00319158
367	gma-MIR5368-p3_1ss4GA_2	GCCAAGGGACAGTCTCAGGT	0	53.9806	up	inf	7.7102e-13	2.24027e-16
368	gma-MIR5368-p3_2ss14CA20AC_2	ATACCACTCTGGAAGAGCTCG	11.8341	0	down	-inf	0.00042033	0.000180303
369	gma-MIR5368-p5_2ss13CA19AC	TACCACTCTGGAAGAGCTCG	0	12.222	up	inf	0.00064992	0.000508409
370	gma-MIR5368-p3_1ss5GA	GGCCAAGGGACAGTCTCAGG	0	46.8511	up	inf	2.452e-11	2.47752e-14
371	gma-MIR5368-p5_1ss7AT	CATCAGTGAGATACCACTCTGGA	0	13.2405	up	inf	0.00038653	0.000256046
372	gma-MIR5368-p3_2ss2GA20GA	CAAGGGACAGTCTCAGGTAA	6.57453	0	down	-inf	0.0085673	0.00654645
373	gma-MIR5368-p5_2ss1AT18CA_1	TGAGATACCACTCTGGAAG	0	13.2405	up	inf	0.00038653	0.000256046
374	gma-MIR5368-p3_2ss14CA20AC_1	ATACCACTCTGGAAGAGCTC	11.8341	0	down	-inf	0.00042033	0.000180303
375	gma-MIR5368-p5_2ss1AT18CA_2	TGAGATACCACTCTGGAAGA	0	13.2405	up	inf	0.00038653	0.000256046
376	gma-MIR6300-p5	TGTAGTATAGTGGTAAGTATTCCC	0	9.16652	up	inf	0.0031466	0.00399386
377	ptc-MIR6478-p5_1ss17GA	CCTTAGCTCAGTTGGTAGA	23.6683	0	down	-inf	6.1035e-07	3.25075e-08
378	ptc-MIR6478-p3_2ss13GA23GA	AGCTCAGTTGGTAGAGCGGAGGACT	0	10.185	up	inf	0.0018534	0.00200792
379	tae-MIR9775-p5_2ss13TC17TG	TGCTTTCACCGTCGATGC	0	7.12952	up	inf	0.0092052	0.0158292
380	zma-miR319a-3p_R+4	TTGGACTGAAGGGTGCTCCCTTCA	0	10.185	up	inf	0.0018534	0.00200792
381	ath-miR858b_L+1R-1_1ss21TC	CTTCGTTGTCTGTTCGACCTC	0	9.16652	up	inf	0.0031466	0.00399386
382	tae-miR1130b-3p_L-1R+4_1ss13GA	CTTATATTATGAGACGGAGGAAGT	0	25.4626	up	inf	8.5774e-07	7.10138e-08
383	tae-miR1130a_R-2_1ss11GA	CCTCCGTCTCATAATGTAAGA	0	16.296	up	inf	8.2372e-05	3.28156e-05
384	hvu-miR5049c_L-3R+1_1ss6AG	CAGTTATTTTGGGACGGAGGG	0	11.2035	up	inf	0.0010958	0.00101008
385	bdi-miR5054_L+4	TTCTTCCCCACGGTCGGCGCCA	10.5192	0	down	-inf	0.00088334	0.000369833
386	bdi-miR5064_R+2_1ss1CT_2	TGAATTTGTCCATAGCATCAGCC	0	8.14802	up	inf	0.0053668	0.0079487
387	osa-miR5072_L-3_1ss4TC	CTCCCCAGCGGAGTCGCCA	6.57453	0	down	-inf	0.0085673	0.00654645
388	osa-miR5083_L+4	ATACAGACTACAATTATCTGATCA	15.7789	0	down	-inf	4.6489e-05	1.01859e-05
389	ath-miR8175_L+4_1ss6AG	GTTCGGTCCCCGGCAACGGCGCCA	30.2428	0	down	-inf	1.7175e-08	4.36481e-10
390	PC-3p-67297_69	AGCTGCGACAGTTAATTTGGA	0	17.3145	up	inf	4.9374e-05	1.65629e-05
391	PC-5p-153517_27	ACAACAGGCTCAACCAAGGTCC	0	7.12952	up	inf	0.0092052	0.0158292
392	PC-3p-63145_73	TGTACTGTACTTGCATTATGT	10.5192	0	down	-inf	0.00088334	0.000369833
393	PC-5p-95519_48	AATATTCGGGTCGGGTATAGGT	0	21.3886	up	inf	6.4567e-06	1.08039e-06
394	PC-5p-94949_48	ACTTGTCGGAGAAATGGATGAATC	9.20434	0	down	-inf	0.0018677	0.00155598
395	PC-5p-437033_6	ATGTATCTAGTTCTCTTTTAGTGT	7.88943	0	down	-inf	0.0039797	0.00319158
396	PC-3p-367906_7	AAAAGAGAACTAGATACATTTGCC	0	7.12952	up	inf	0.0092052	0.0158292
397	PC-5p-95644_48	ACCTCTGTACACTAATGTAAG	7.88943	0	down	-inf	0.0039797	0.00319158
398	PC-5p-95615_48	ATTTTCCCAGTCGCGACAAGTGGC	9.20434	0	down	-inf	0.0018677	0.00155598
399	PC-5p-53191_87	TCCAGAGGGATTGCACTGATC	0	6.11102	up	inf	0.015902	0.0315416
400	PC-5p-128354_34	AATTTCTATCAATATTCGGGT	0	6.11102	up	inf	0.015902	0.0315416
401	PC-3p-170883_23	AAGAAGCTCTTTGCCGTCTGTAGT	0	6.11102	up	inf	0.015902	0.0315416
402	PC-5p-300024_11	CTCCGTTCTGATTTACTCGTC	6.57453	0	down	-inf	0.0085673	0.00654645
403	PC-3p-239187_15	AGACAAATCTAAGACAAGTACTTT	0	18.333	up	inf	2.9637e-05	8.36407e-06
404	PC-3p-24200_174	ATGACGAGTAAATCAGAACGGT	0	6.11102	up	inf	0.015902	0.0315416
405	PC-3p-96849_47	TTAGATCTTGGGAAGCGCGGG	10.5192	0	down	-inf	0.00088334	0.000369833
406	PC-5p-50718_91	CAGCTTCTCCCAGAATCTTGAACC	0	19.3515	up	inf	1.7813e-05	4.22593e-06
407	PC-5p-63848_73	TGTTAGCTGTAGCTTTCTCCCTCT	6.57453	0	down	-inf	0.0085673	0.00654645
408	PC-5p-375281_7	TTTCCCCAGAATTGCCACTTCATC	0	7.12952	up	inf	0.0092052	0.0158292
409	PC-3p-228958_16	AATATCAAGTGGCAATTCTGGGA	0	6.11102	up	inf	0.015902	0.0315416
410	PC-5p-110244_41	TCCCAGAATCTTGAATCCATG	0	10.185	up	inf	0.0018534	0.00200792
411	PC-5p-136604_31	TGTCTTGGTCTAAGAGAAGTTGTG	0	8.14802	up	inf	0.0053668	0.0079487
412	PC-5p-236298_15	TTCAGAACAGCATTTCATTTT	0	8.14802	up	inf	0.0053668	0.0079487
413	PC-3p-118583_37	AAATGCCATGTTGTTCTGAAG	7.88943	0	down	-inf	0.0039797	0.00319158
414	PC-5p-72647_64	TCAGTTACTCGTCATCACAGA	0	20.3701	up	inf	1.0719e-05	2.13621e-06
415	PC-3p-24935_169	AACCAAAGCTGGCATACCTTC	17.0938	0	down	-inf	2.2461e-05	4.9659e-06
416	PC-3p-254524_13	CTTTAGTACCGGTTTGGCACGAAC	6.57453	0	down	-inf	0.0085673	0.00654645
417	PC-3p-61451_75	TAATGTTGCAACGTCCTGAAC	7.88943	0	down	-inf	0.0039797	0.00319158
418	tae-MIR1128-p3_1ss10CT	CAACTATTTTCGGACGGAGGGAGT	55.226	111.017	up	1.00736	6.1537e-05	6.60887e-05
419	bdi-MIR5169a-p5_1ss21AG	AAGTTTGACCAAGTTTGTAGG	21.0385	42.7771	up	1.02381	0.011641	0.0120067
420	mes-miR156a_R+2	TGACAGAAGAGAGTGAGCACTT	47.3366	96.7577	up	1.03142	0.000134	0.000112073
421	tae-MIR1138-p3_1ss5AG	TTGTGGGAGCTTAGATGTGACATC	127.546	261.755	up	1.0372	2.7479e-10	2.39624e-10
422	tae-miR9675-3p_L-1R+1	TTATGATCACTCTCGTTTTGC	280.075	580.546	up	1.0516	1.8159e-21	5.9488e-22
423	aly-miR165a-3p_R+1	TCGGACCAGGCTTCATCCCCC	22.3534	46.8511	up	1.06759	0.0061771	0.00538131
424	PC-5p-11536_330	ATTACTTGTCTCGAAAATGGATGT	23.6683	49.9066	up	1.07628	0.0044281	0.0051052
425	ata-miR396a-5p_R+2_1ss21GT	TCCACAGGCTTTCTTGAACTTTT	602.227	1288.41	up	1.09721	5.8912e-49	4.65656e-50
426	cpa-miR159a_R+1	TTTGGATTGAAGGGAGCTCTAT	11.8341	25.4626	up	1.10542	0.037533	0.0495496
427	bdi-miR156f-3p	GCTCACTGCTCTATCTGTCAGC	14.464	31.5736	up	1.12626	0.018614	0.0173231
428	tae-MIR1127b-p5_2ss19CA21AC	TGTCCGGAAATACTTGTCATC	48.6515	108.98	up	1.1635	7.0072e-06	7.00007e-06
429	osa-miR319a-3p.2-3p_L+1R+1	CTTGGACTGAAGGGTGCTCCCT	604.856	1390.26	up	1.20069	5.0598e-61	1.152e-62
430	tae-miR9672a-3p	CCACGACTGTCATTAAGCATC	971.715	2241.22	up	1.20568	0	1.11099e-100
431	tae-MIR9668-p3_2ss13TC20GA	TGACAAGTATTTCCGGACGAA	18.4087	42.7771	up	1.21645	0.0034872	0.00295268
432	gma-MIR5368-p3_1ss3GA	CCAAGGGACAGTCTCAGG	34.1875	79.4432	up	1.21645	6.8647e-05	6.66682e-05
433	ata-miR167b-3p	AGGTCATGCTGGAGTTTCATC	3473.98	8295.7	up	1.25578	0	0
434	PC-5p-22244_187	TCTCATTTTCACCACTAACCAGC	21.0385	53.9806	up	1.35941	0.00033259	0.000300238
435	lus-miR171h_L-1R+2	TGAGCCGAACCAATATCACTTT	10.5192	26.9903	up	1.35941	0.011167	0.0149617
436	bdi-miR171a_R+2	TGATTGAGCCGCGCCAATATCCA	11.1767	29.0273	up	1.37692	0.0078613	0.00707676
437	bdi-miR159a-5p_R+1	AGCTCCCTTCGATCCAATCC	203.81	533.695	up	1.38879	1.76e-30	1.78596e-31
438	ata-miR167b-5p	TGAAGCTGCCAGCATGATCTGA	13684	37464.9	up	1.45305	0	0
439	bdi-miR166h-5p_R+1_2ss4TA20GT	GGTATGTTGTCTGGCTCGGTGT	6.57453	18.333	up	1.47949	0.025595	0.0448907
440	bdi-miR159a-3p	CTTGGATTGAAGGGAGCTCT	738.977	2274.32	up	1.62183	0	3.72981e-164
441	tae-miR1131_L+2_2ss10GA20TG	ATTAGTACCAGTTCGTGGCGAACC	6.57453	20.3701	up	1.63149	0.011438	0.0201478
442	osa-miR319a-3p.2-3p_R+1	TTGGACTGAAGGGTGCTCCCT	1216.29	3909.01	up	1.68432	0	1e-297
443	tae-MIR9664-p5	ACGGCATAGAGGCACTGCAAA	378.693	1238.5	up	1.70949	0	2.40324e-97
444	osa-miR319a-3p.2-3p_L+1	CTTGGACTGAAGGGTGCTCCC	61.8005	206.756	up	1.74224	3.1814e-17	6.74766e-18
445	zma-miR319b-5p	AGAGCGTCCTTCAGTCCACTC	35.5024	119.165	up	1.74697	1.3703e-10	8.6059e-11
446	tae-miR9666b-3p	CGGTTGGGCTGTATGATGGCGA	24.9832	84.5357	up	1.7586	5.5926e-08	2.69511e-08
447	gma-MIR5368-p5_1ss3TC_2	TTCCCTGGGATTGGCTTTGGGC	6.57453	22.4071	up	1.76899	0.0049915	0.00868995
448	gma-MIR5368-p5_1ss3TC_1	TTCCCTGGGATTGGCTTTGGG	6.57453	22.4071	up	1.76899	0.0049915	0.00868995
449	gma-miR156a_R+1	TGACAGAAGAGAGTGAGCACT	284.019	982.855	up	1.79099	1.7179e-78	3.57532e-83
450	osa-miR159c_R-2_1ss1AC	CTTGGATTGAAGGGAGCTC	92.0434	320.828	up	1.80142	5.4992e-27	1.96679e-28
451	gma-MIR5368-p5_1ss17TC	GGGATTGGCTTTGGGCCT	10.5192	36.6661	up	1.80142	0.00027663	0.000403557
452	tae-miR1131_L+1R+1	TTAGTACCGGTTCGTGGCTAACCT	6.57453	23.4256	up	1.83312	0.0032727	0.00563244
453	ata-MIR5062b-p3	ATGCGGATTTTTCACCAAGATT	139.38	513.325	up	1.88085	1.4379e-44	2.09555e-47
454	mes-miR156a_L+1R+3	TTGACAGAAGAGAGTGAGCACCCA	94.6732	367.679	up	1.95742	4.7702e-34	4.06258e-36
455	ata-miR5062a-3p_2ss2TC18AG	GCGGATTTTTCACCAAGGTTCAAG	859.948	3382.45	up	1.97575	0	0
456	tae-miR398_L-1R+1	GTGTTCTCAGGTCGCCCCCGC	28.9279	117.128	up	2.01755	2.5774e-12	7.60291e-13
457	bdi-miR1139_L-1R+4_1ss11CG_2	AGTAACATAGACTAGTAACATGCC	6.57453	27.4996	up	2.06445	0.00058124	0.000922618
458	bdi-miR1139_L-1R+4_1ss11CG_1	AGTAACATAGACTAGTAACATGCA	6.57453	27.4996	up	2.06445	0.00058124	0.000922618
459	bdi-miR156b-5p_R+4	TGACAGAAGAGAGTGAGCACACCA	48.6515	204.719	up	2.07309	4.9111e-21	2.45102e-22
460	tae-MIR9676-p3	TACGGCCTGATGACATCCACG	178.827	797.488	up	2.1569	9.698e-81	2.80229e-87
461	gma-miR156a_L+1R+2	TTGACAGAAGAGAGTGAGCACCA	51.2813	235.274	up	2.19784	1.4533e-25	1.81398e-27
462	gma-MIR5368-p3_2ss2AT19CA_2	GTGAGATACCACTCTGGAAGAG	9.20434	42.7771	up	2.21645	7.529e-06	4.34934e-06
463	gma-MIR5368-p3_2ss2AT19CA_1	GTGAGATACCACTCTGGAAG	9.20434	42.7771	up	2.21645	7.529e-06	4.34934e-06
464	gma-MIR5368-p3_2ss2AT19CA_3	GTGAGATACCACTCTGGAAGAGC	9.20434	42.7771	up	2.21645	7.529e-06	4.34934e-06
465	PC-3p-51987_88	CTACAAGTATTGTGGCACAGAGAA	6.57453	31.5736	up	2.26376	9.8321e-05	8.39344e-05
466	tae-miR319_L-1R+1	TGGACTGAAGGGAGCTCCCTC	46.0217	228.145	up	2.30956	3.3172e-26	2.11413e-28
467	tae-MIR398-p5	CCTGCGGGGTCGAACTGGGAA	90.7285	458.326	up	2.33675	1.3979e-51	4.22896e-56
468	bdi-miR167c-5p_R+3	TGAAGCTGCCAGCATGATCTGACCA	15.7789	80.4617	up	2.35031	2.1416e-10	9.78841e-11
469	PC-5p-9811_380	TGGATGACACGTGACATTTAC	38.1322	201.664	up	2.40287	2.4916e-24	1.89363e-26
470	osa-MIR159d-p3	AGCTGCCGGTTCATGGATACC	9.20434	49.9066	up	2.43885	3.3272e-07	1.22237e-07
471	zma-miR167e-5p_R+2	TGAAGCTGCCAGCATGATCTGGC	17.0938	94.7207	up	2.47021	1.444e-12	1.36361e-13
472	osa-MIR159c-p5_1ss1GT	TTTTGCATGACCCGGGAGATGA	19.7236	111.017	up	2.49278	1.3432e-14	1.08486e-15
473	tae-miR9676-5p	TGGATGTCATCGTGGCCGTACA	140.695	845.357	up	2.58699	0	1.23336e-115
474	osa-miR167d-5p_R+1_2	TGAAGCTGCCAGCATGATCTGT	6.57453	39.7216	up	2.59497	2.5584e-06	1.44305e-06
475	osa-miR167d-5p_R+1_1	TGAAGCTGCCAGCATGATCTGG	6.57453	39.7216	up	2.59497	2.5584e-06	1.44305e-06
476	hvu-miR5049f_L+1R+2_2ss14TC20GA	CAATTAATATGGACCGGAGAGAGT	6.57453	49.9066	up	2.92427	2.4033e-08	1.08846e-08
477	PC-3p-17478_230	TACCCGACCCGAATATTGATA	10.5192	88.6097	up	3.07443	3.0198e-14	1.00498e-15

## Sheet: L6CG_N vs L6CG_C
Table S3 continued. Differentially expressed miRNAs* (DEMs) subject to progeny treatment factor in two durum wheat genotypes.
*A P value < 0.001 is highlighted in red; a P value <0.01 is highlighted in orange; a P value <0.05 is highlighted in blue. The selection criteria for significant DEMs are: P value < 0.05 and |log2(foldchange)|>1.
The abbreviations of library names are: AuCG_C (DBA Aurora control parents, progeny treated with the control), AuCG_N (DBA Aurora control parents, progeny treated with N starvation), AuWH_C (DBA Aurora water-deficit and heat stress parents, progeny treated with the control), AuWH_N (DBA Aurora water-deficit and heat stress parents, progeny treated with N starvation), L6CG_C (L6 control parents, p…
Index	miRNA name	miRNA sequence	L6CG_C (normalized reads count)	L6CG_N (normalized reads count)	Regulation pattern (L6CG_N vs L6CG_C)	Log2 [foldchange (L6CG_N/L6CG_C)]	P value (Chi-square 2x2)	P value (Fisher's test)
1	ata-miR169a-3p	TGGGCAAGTCACCCTGGCTACC	6073.23	7.80014	down	-9.60475	0	0
2	tae-miR169_L+1_1ss18G-	TGGGCAAGTCACCCTGGCTACC	6073.23	7.80014	down	-9.60475	0	0
3	ata-miR169i-5p_1ss15TC	TAGCCAAGGATGACCTGCCTG	938.391	4.87509	down	-7.58862	0	8.47527e-274
4	far-MIR169-p5_2ss18CT24AG	TGGCTGCAAGGGCCTTATCTCTGG	346.441	1.95004	down	-7.47297	8.079e-77	2.19749e-101
5	bdi-miR169c-3p_L+1_2ss6GA13CT	CGGCAAGTTGTCTTTGGCTAC	9135.71	117.002	down	-6.28691	0	0
6	osa-miR399d	TGCCAAAGGAGAGTTGCCCTG	373.92	6.82512	down	-5.77573	9.1397e-80	1.22189e-101
7	ata-miR169c-3p_L+2R-1	TAGGCGGTCACCTTGGCTAG	1219.82	26.3255	down	-5.53406	0	0
8	ata-MIR169d-p3	TTGTCCTTGGCTACACCTAGT	2523.69	61.4261	down	-5.36054	0	0
9	sbi-miR1432	CTCAGGAGAGATGACACCGAC	1881.45	70.2013	down	-4.74421	0	0
10	mtr-miR398a-5p_2ss9AG17CA	GGAGTGACGCTGAGAAAACAAG	129.309	4.87509	down	-4.72926	3.4384e-27	9.69412e-33
11	ata-miR169f-3p_R-1	GGCAAGTCCGTCCTTGGCTAC	6257.5	366.607	down	-4.09328	0	0
12	bdi-miR399a_1ss16AG	TGCCAAAGGAGAATTGCCCTG	137.212	8.12515	down	-4.07787	4.8752e-27	6.0007e-32
13	ata-miR399a-3p	TGCCAAAGGAGAATTGCCCTG	137.212	8.12515	down	-4.07787	4.8752e-27	6.0007e-32
14	ata-miR169g-3p_L+1R-1	CGGCGAGTTGTTCTTGGCTAC	158.404	9.75018	down	-4.02204	9.4656e-31	6.49767e-36
15	tae-miR9777_L+2	GCAGCAAACATATCTGAGCACA	81.896	5.85011	down	-3.80726	3.2129e-16	1.48628e-18
16	tae-miR9654a-3p	TTCTGAAAGGCTTGAAGCGAAT	56.0341	4.87509	down	-3.5228	4.2788e-11	2.50151e-12
17	ata-miR169c-5p	TAGCCAAGGATGACTTGCCTA	19.9352	1.95004	down	-3.35375	0.00010981	6.13602e-05
18	bdi-miR169h-5p	TAGCCAAGGATGACTTGCCTA	19.9352	1.95004	down	-3.35375	0.00010981	6.13602e-05
19	ata-miR169d-5p	CAGCCAAGGATGACTTGCCGG	1360.8	137.802	down	-3.30378	0	5.0997e-256
20	PC-3p-52647_87	TATTGGGTATTTCTGTCTTTATT	103.448	10.7252	down	-3.26982	2.5221e-18	2.75692e-20
21	osa-miR171b_R+4	TGATTGAGCCGTGCCAATATCACCA	22.6291	2.43754	down	-3.21468	4.9513e-05	9.61027e-06
22	bna-miR171a_L+3R+1_1ss24GC	TGATTGAGCCGTGCCAATATCACCA	22.6291	2.43754	down	-3.21468	4.9513e-05	9.61027e-06
23	PC-5p-63848_73	TGTTAGCTGTAGCTTTCTCCCTCT	53.8789	5.85011	down	-3.20319	4.0232e-10	4.48575e-11
24	ath-miR8175_L+4_1ss6AT	GTTCGTTCCCCGGCAACGGCGCCA	44.1807	4.87509	down	-3.17992	1.6342e-08	3.62674e-09
25	tae-MIR530-p5	CTGCATTTGCACCTGCACCTA	1420.25	157.953	down	-3.16858	0	7.01182e-257
26	tae-MIR1137b-p3_2ss9TG18AG_2	ATCTATTTGAGAACGGAGGGAG	76.5081	9.75018	down	-2.97211	4.6795e-13	2.63924e-14
27	tae-MIR1137b-p3_2ss9TG18AG_1	ATCTATTTGAGAACGGAGGGA	76.5081	9.75018	down	-2.97211	4.6795e-13	2.63924e-14
28	osa-MIR812q-p3_1ss21TG	CACTTATTTTGGGACGGAGGG	56.0341	7.80014	down	-2.84473	1.2249e-09	2.67444e-10
29	tae-MIR9653b-p3_1ss3GC	TGCCCTTGAAGACTTTGGCCATGTC	153.016	21.4504	down	-2.83461	1.1627e-23	2.35355e-26
30	tae-MIR6197-p3	TTACATTTGTGTACAGAGGGA	33.4049	4.87509	down	-2.77656	3.4496e-06	2.19803e-06
31	tae-miR9654b-3p	TTCCGAAAGGCTTGAAGCGAAT	1186.41	176.478	down	-2.74905	0	1.18033e-186
32	tae-MIR1117-p3_2ss12AT20CG	CGGTTCGTGCCTCAAACCGGGACT	32.3274	4.87509	down	-2.72926	5.8636e-06	3.86664e-06
33	tae-MIR9668-p3_2ss12GA23AG	CAAGTATTTTCAGACGGAGGGAGT	32.3274	4.87509	down	-2.72926	5.8636e-06	3.86664e-06
34	osa-miR530-5p_R+1	TGCATTTGCACCTGCACCTAC	119.611	18.5253	down	-2.69078	4.7375e-18	1.72761e-19
35	ata-miR169e-5p	CAGCCAAGGATGACTTGCCGA	129.309	20.8004	down	-2.63615	4.7578e-19	1.60621e-20
36	PC-3p-22927_182	TTGGGTATTTCTGTCTTTAA	217.671	35.1006	down	-2.63258	6.3444e-31	6.88609e-34
37	hvu-miR5049c_L-1R-1_1ss6AC	GACACTTATTTTGGGACGGAG	30.1722	4.87509	down	-2.62972	1.6878e-05	1.18343e-05
38	zma-miR156l-3p	GCTCACTGCTCTATCTGTCACC	2592.65	424.133	down	-2.61184	0	0
39	ata-miR390-3p_L-1	GCTATCTATCCTGAGCTCC	47.4135	7.80014	down	-2.60372	7.953e-08	4.11614e-08
40	osa-miR169n	TAGCCAAGAATGACTTGCCTA	53.8789	9.75018	down	-2.46622	2.519e-08	1.02226e-08
41	tae-MIR1137b-p3_1ss4TC	GGTCATCTATTTTAGAACGGA	26.9395	4.87509	down	-2.46622	8.1501e-05	6.14396e-05
42	tae-miR9658-3p	ATCGTTCTGGGTGAATAGGCC	526.936	98.4768	down	-2.41977	9.5408e-67	4.94591e-73
43	tae-miR9661-5p_1ss14GA	TGAAGTAGAGCAGAGACCTCA	2272.61	443.633	down	-2.35691	0	6e-299
44	tae-MIR1128-p3_1ss17CT	TTGATGACAACTATTTTCGGA	24.7843	4.87509	down	-2.34593	0.00023062	0.000179917
45	osa-miR166k-3p_L+2R-1	CCTCGGACCAGGCTTCAATCCC	66.8099	13.6502	down	-2.29113	2.3555e-09	9.73302e-10
46	PC-3p-16952_237	AGCTGCACATCCGCGTCCAAG	45.2583	9.75018	down	-2.21468	1.4033e-06	1.12228e-06
47	tae-MIR1120a-p3_2ss9TC17AG	GTGTAGTGCCAAAAACGTTCTT	22.6291	4.87509	down	-2.21468	0.00064619	0.000515477
48	tae-MIR9668-p3_2ss7TA23AG	CAAGTAATTTCGGACGGAGGGAGT	25.8619	5.85011	down	-2.14429	0.00034134	0.000304646
49	ata-miR1432-5p_L+1R-1	ATCAGGAGAGATGACACCGAC	7416.97	1712.13	down	-2.11504	0	0
50	PC-3p-14999_263	AGTGACCCAACTGCGCCCTGC	61.422	14.6253	down	-2.07029	6.3097e-08	5.37533e-08
51	tae-miR9774_L+1	ACAAGATATTGGGTATTTCTGTC	4270.44	1053.02	down	-2.01985	0	0
52	hvu-miR5049b_R+1_1ss8AC	AGTATTTCGGTACAGAGGGAGT	45.2583	11.7002	down	-1.95165	7.3211e-06	7.52199e-06
53	tae-MIR1130b-p3_2ss9AT21GT	CTTATATTTTGGGACGGAGGT	154.094	40.9507	down	-1.91185	3.052e-16	6.9561e-17
54	tae-miR1130b-3p_L-1R+1_1ss6TC	CTTACATTATGGGACGGAGGG	46.3359	12.6752	down	-1.87012	9.8638e-06	1.11542e-05
55	ata-miR166d-5p	GGAATGTTGTCTGGCTCGGGG	1129.3	311.031	down	-1.8603	0	4.82437e-111
56	PC-3p-48284_95	AGGGAGAAAGCGATGACTAACAAT	45.2583	12.6752	down	-1.83617	1.569e-05	1.76632e-05
57	osa-miR1432-5p_L-1R+1	TCAGGAGAGATGACACCGACA	665.943	187.203	down	-1.83079	1.9441e-61	7.77663e-65
58	tae-MIR9668-p3_2ss13GA23AG	CAAGTATTTTCGAACGGAGGGAGT	48.491	13.6502	down	-1.82879	8.2319e-06	1.02123e-05
59	tae-miR9652-5p	CCTGTTTGTCATTAAGTTTCTT	3213.34	907.741	down	-1.82372	0	1e-304
60	PC-3p-808_4539	ATTGAACTAAGGAGGGGTGGA	771.546	220.354	down	-1.80793	8.3441e-70	8.14068e-74
61	hvu-miR5049b_L-1R+2_1ss8AC	GTATTTCGGTACAGAGGGAGTA	33.4049	9.75018	down	-1.77656	0.00027952	0.000365725
62	tae-miR1131_L+3R-1_1ss21TG_2	CATTAGTACCGGTTCGTGGCGAAC	22.6291	6.82512	down	-1.72926	0.0032921	0.00318665
63	tae-miR1131_L+3R-1_1ss21TG_3	CTTTAGTACCGGTTCGTGGCGAAC	22.6291	6.82512	down	-1.72926	0.0032921	0.00318665
64	tae-miR1131_L+3R-1_1ss21TG_1	CAATAGTACCGGTTCGTGGCGAAC	22.6291	6.82512	down	-1.72926	0.0032921	0.00318665
65	bdi-miR171a_R+2	TGATTGAGCCGCGCCAATATCCA	14.5473	4.38758	down	-1.72926	0.018449	0.0114312
66	tae-MIR9668-p3_2ss15CT23AG	CAAGTATTTTCGGATGGAGGGAGT	45.2583	13.6502	down	-1.72926	3.2319e-05	3.91754e-05
67	ata-miR396c-5p	TTCCACAGCTTTCTTGAACTT	62421.4	19698.8	down	-1.66394	0	0
68	gma-miR390a-5p_R+1	AAGCTCAGGAGGGATAGCGCCA	18.3188	5.85011	down	-1.64679	0.010445	0.0141813
69	tae-MIR1128-p5_2ss7AG24AG	CGTCCGGAAATACTTGTCATCAAG	15.0861	4.87509	down	-1.62972	0.021014	0.0259024
70	tae-MIR9668-p3_1ss7TA	CAAGTAATTTCGGACGGAGGG	15.0861	4.87509	down	-1.62972	0.021014	0.0259024
71	PC-3p-79193_59	TTAGAGTGGCAAAAGTGAAGT	15.0861	4.87509	down	-1.62972	0.021014	0.0259024
72	ata-MIR9783-p3_1ss17GA	AGCACCGGTGCTTAAGAAAAGCCT	26.9395	8.77516	down	-1.61822	0.0021461	0.00245098
73	gma-miR396a-3p_L+1	GTTCAATAAAGCTGTGGGAAG	17.2413	5.85011	down	-1.55933	0.016645	0.0220328
74	bdi-miR827-5p	TTTTGTTGGTTGTCATCTAACC	133.62	45.8258	down	-1.5439	3.5729e-11	2.09911e-11
75	tae-MIR9658-p5	TCCCAGAATTTTGAGAATCGC	53.8789	18.5253	down	-1.54022	2.7019e-05	3.13411e-05
76	osa-MIR812q-p3_2ss14CT20TG	ACTTATTTTGGGATGGAGGGA	22.6291	7.80014	down	-1.53661	0.0066133	0.00674634
77	tae-MIR9661-p3	AGGTGCCTGACCTACTTCATC	52.8013	18.5253	down	-1.51107	4.1209e-05	4.71255e-05
78	bdi-miR156h-3p	GCTCACTGCTCTTCCTGTCATC	2529.08	889.216	down	-1.508	0	5.03007e-184
79	far-MIR437-p3_2ss4TG19TG	CAAGTATTTTGGAACGGAGGGAGT	19.3964	6.82512	down	-1.50686	0.01312	0.018608
80	hvu-miR1436_L+1R-1	TACATTATGGGACGGAGGGAG	19.3964	6.82512	down	-1.50686	0.01312	0.018608
81	ata-MIR9783-p3_2ss17GA22CT	AGCACCGGTGCTTAAGAAAAGTCT	32.3274	11.7002	down	-1.46622	0.0016794	0.0023521
82	osa-MIR812a-p3_2ss13AG21TG	CACTTATTTTGAGACGGAGGG	16.1637	5.85011	down	-1.46622	0.026314	0.0338503
83	ata-miR396c-3p	GGTCAAGAAAGCTGTGGGAAG	2393.3	867.766	down	-1.46362	0	1.31172e-166
84	osa-miR827_1ss1TG	GTAGATGACCATCAGCAAACA	94.8269	36.0757	down	-1.39427	2.0791e-07	1.585e-07
85	tae-MIR1131-p3_2ss22GA24TC	CCACGAACCGGTACTAATGAGAGC	21.5516	8.77516	down	-1.2963	0.018901	0.0194991
86	gma-miR396a-5p_1ss21GA	TTCCACAGCTTTCTTGAACTA	106.68	43.8758	down	-1.2818	2.2223e-07	1.97177e-07
87	ata-miR172c-3p	GGAATCTTGATGATGCTGCAT	25.8619	10.7252	down	-1.26982	0.011322	0.0134296
88	ata-miR9776-3p	GCACATCCATGTCCAAGCTCT	25.8619	10.7252	down	-1.26982	0.011322	0.0134296
89	PC-3p-21125_196	GACGAACACAGACCAACCAGA	42.0256	17.5503	down	-1.25977	0.00133	0.00178603
90	PC-3p-24935_169	AACCAAAGCTGGCATACCTTC	94.8269	39.9757	down	-1.24617	1.7338e-06	1.60301e-06
91	tae-miR9662a-3p	TTGAACATCCCAGAGCCACCG	13751	5853.03	down	-1.23228	0	0
92	tae-MIR1122c-p3_1ss7TC	ATATTACGGGACGGAGGGAGT	20.474	8.77516	down	-1.2223	0.028518	0.0418233
93	bdi-miR5169a_2ss19AG20CA	TTTGACCAAGTTTGTAGAGAA	406.247	174.528	down	-1.2189	2.1139e-22	1.09097e-22
94	tae-miR9773_R+1	TTTGTTTTTATGTTATTTTGTGAAG	12559.2	5401.6	down	-1.21728	0	0
95	tae-MIR9655-p5	TCGGCTACTTCCTTTCCCTTGC	221.981	95.5517	down	-1.21608	6.7631e-13	5.28248e-13
96	tae-MIR1128-p3_2ss11CA18CT	TTGATGACAAATATTTCTGGA	22.6291	9.75018	down	-1.21468	0.021925	0.0236643
97	tae-miR1117_L+1R-1	TTAGTACCGGTTCGTGGCACGAAC	2098.05	947.717	down	-1.14652	0	2.47487e-101
98	zma-miR171b-3p_R+2	TTGAGCCGTGCCAATATCACGT	21.5516	9.75018	down	-1.14429	0.03258	0.0342536
99	tae-MIR1128-p3_1ss4CA	CAAATATTTCCGGACGGAGGGAGT	23.7067	10.7252	down	-1.14429	0.024992	0.0280969
100	tae-MIR1137b-p3_2ss1TC19AG_1	CATCTATTTTAGAACGGAGGG	121.766	55.576	down	-1.13158	4.7333e-07	5.61388e-07
101	tae-MIR1137b-p3_2ss1TC19AG_3	CATCTATTTTAGAACGGAGGGAGT	121.766	55.576	down	-1.13158	4.7333e-07	5.61388e-07
102	tae-MIR1137b-p3_2ss1TC19AG_2	CATCTATTTTAGAACGGAGGGA	121.766	55.576	down	-1.13158	4.7333e-07	5.61388e-07
103	PC-3p-22187_188	CTGCTGGTTAGGGTGAAAATGAGA	42.0256	19.5004	down	-1.10777	0.0036052	0.00496637
104	ata-miR164b-5p	TGGAGAAGCAGGGCACGTGCA	21675.1	10158.9	down	-1.0933	0	0
105	tae-miR164	TGGAGAAGCAGGGCACGTGCA	21675.1	10158.9	down	-1.0933	0	0
106	osa-MIR812q-p3_2ss12GA21TG	CACTTATTTTGAGACGGAGGGAGT	26.9395	12.6752	down	-1.08771	0.021581	0.0268437
107	tae-MIR9668-p3_2ss2AG23AG	CGAGTATTTTCGGACGGAGGGAGT	24.7843	11.7002	down	-1.08289	0.028075	0.0327577
108	tae-MIR1130b-p3_1ss11GA	TATATTATGGAACGGAGGGAG	70.0426	33.1506	down	-1.0792	0.00023113	0.000234095
109	tae-MIR1128-p5_2ss7TC20AG	AATACTCGTCATCAAAATGGA	30.1722	14.6253	down	-1.04476	0.018465	0.0252434
110	tae-MIR1120a-p3_7	TATTATGAGACGGAGGGAGTA	28.017	13.6502	down	-1.03738	0.023956	0.0307864
111	tae-MIR1120a-p3_10	TTATATTATGAGACGGAGGGAGTA	28.017	13.6502	down	-1.03738	0.023956	0.0307864
112	tae-MIR1120a-p3_11	TTCTTATATTATGAGACGGAGGGA	28.017	13.6502	down	-1.03738	0.023956	0.0307864
113	tae-MIR1120a-p3_3	CTTATATTATGAGACGGAGGGAGT	28.017	13.6502	down	-1.03738	0.023956	0.0307864
114	tae-MIR1120a-p3_5	TATATTATGAGACGGAGGGAGT	28.017	13.6502	down	-1.03738	0.023956	0.0307864
115	tae-MIR1120a-p3_1	ATATTATGAGACGGAGGGAGT	28.017	13.6502	down	-1.03738	0.023956	0.0307864
116	tae-MIR1120a-p3_4	TATATTATGAGACGGAGGGAG	28.017	13.6502	down	-1.03738	0.023956	0.0307864
117	tae-MIR1120a-p3_2	ATATTATGAGACGGAGGGAGTA	28.017	13.6502	down	-1.03738	0.023956	0.0307864
118	tae-MIR1120a-p3_6	TATATTATGAGACGGAGGGAGTA	28.017	13.6502	down	-1.03738	0.023956	0.0307864
119	tae-MIR1120a-p3_8	TTATATTATGAGACGGAGGGA	28.017	13.6502	down	-1.03738	0.023956	0.0307864
120	tae-MIR1120a-p3_9	TTATATTATGAGACGGAGGGAGT	28.017	13.6502	down	-1.03738	0.023956	0.0307864
121	zma-miR167b-3p_1ss5AG	GATCGTGCTGTGACAGTTTCACT	91.5942	44.8508	down	-1.03012	4.9091e-05	5.06904e-05
122	gma-MIR5368-p3_1ss2GA	CAAGGGACAGTCTCAGGTAGA	62.4995	31.2006	down	-1.00227	0.001032	0.00120732
123	ata-miR156b-3p_1ss6TC	GCTCACTTCTCTCTCTGTCAGC	0	6.82512	up	inf	0.009335	0.015633
124	tae-MIR160-p3	GCGTGCGAGGAGCCAAGCATG	0	9.75018	up	inf	0.0018897	0.00195527
125	far-MIR169-p3_1ss8AG	GGCAGTCGCCTTGGCTAGC	296.873	0	down	-inf	3.5126e-67	8.79325e-91
126	ata-miR169a-5p	TAGCCAAGGATGATTTGCCTGTG	430.133	0	down	-inf	0	4.08953e-131
127	bdi-miR169h-3p	GGCAGTCACCTTGGCTAGC	83.5123	0	down	-inf	4.1457e-20	3.39671e-26
128	bdi-miR169b_R-2	TAGCCAAGGATGACTTGCC	16.8821	0	down	-inf	3.6391e-05	7.00902e-06
129	ata-miR169i-3p_1ss8TG	GGCAGTCGCCTTGGCTAGC	296.873	0	down	-inf	3.5126e-67	8.79325e-91
130	ata-MIR169h-p5	AGAATGTAGCCAAGGATGACT	83.6919	0	down	-inf	3.7822e-20	3.39671e-26
131	ata-miR169h-3p_L-1	CAAGTTGTTCTTGGCTAGC	620.685	0	down	-inf	0	4.85173e-189
132	bdi-miR395e-5p	GTTCTCCTCAAATCACTTCAGT	5.38789	0	down	-inf	0.019661	0.0304805
133	bdi-MIR399a-p5	GTGCAGTTCTCCTCTGGCATG	8.62063	0	down	-inf	0.0031702	0.0018674
134	ata-miR408-5p_1ss20GA	CAGGGATGGAGCAGAGCAAAG	7.54305	0	down	-inf	0.0057773	0.00375348
135	tae-miR530_L+2R-2	GGTGCAGTGGCATATGCAACT	14.0085	0	down	-inf	0.00016892	5.69181e-05
136	tae-miR9655-3p	CAAGGGAAGGAAGTAGCCAAC	5.38789	0	down	-inf	0.019661	0.0304805
137	tae-MIR9659-p5	TGCTGGGAAAACTATTGAACT	0	8.77516	up	inf	0.0032025	0.00390968
138	tae-miR9677a	TGGCCGTTGGTAGAGTAGGAGA	0	13.6502	up	inf	0.00023664	0.000122341
139	bdi-miR156b-5p_R+4	TGACAGAAGAGAGTGAGCACACCA	20.474	0	down	-inf	5.4314e-06	8.63103e-07
140	sbi-miR166e_L+1	TTCGGACCAGGCTTCAATCCCT	5.38789	0	down	-inf	0.019661	0.0304805
141	osa-miR167a-5p_R+1	TGAAGCTGCCAGCATGATCTAA	6.46547	0	down	-inf	0.010606	0.0151644
142	osa-MIR167h-p3	TCATGCTGTAGTTTCATCTGC	0	16.5753	up	inf	5.0979e-05	1.53094e-05
143	osa-miR167a-5p_R+1_1ss21AT	TGAAGCTGCCAGCATGATCTTA	0	14.6253	up	inf	0.00014161	6.11915e-05
144	zma-miR167e-5p_R+2	TGAAGCTGCCAGCATGATCTGGC	20.474	0	down	-inf	5.4314e-06	8.63103e-07
145	bdi-MIR169c-p5_1ss16GC	CTAAGAGGCAGAGAACGGGATG	179.956	0	down	-inf	1.9944e-41	2.64441e-55
146	bdi-miR169c-5p_R+2	CAGCCAAGGATGACTTGCCGGCA	7.54305	0	down	-inf	0.0057773	0.00375348
147	bdi-MIR169f-p3_2ss14GA21GA	TTGGCTACACCTTACTCTCTA	5.38789	0	down	-inf	0.019661	0.0304805
148	osa-miR169e_R+1_1ss1TC	CAGCCAAGGATGACTTGCCGGA	49.5686	0	down	-inf	1.4874e-12	6.91907e-16
149	bdi-MIR169c-p3	TGGCTACACCTAGTTCTCTTC	395.471	0	down	-inf	7.145e-89	1.6817e-120
150	bdi-MIR169a-p3	GATCGGCGAGTTGTTCTTGGC	94.8269	0	down	-inf	1.2851e-22	1.56949e-29
151	bdi-miR169k-3p_1ss11GT	GGGCAAGTCATCCTGGCTACC	7.54305	0	down	-inf	0.0057773	0.00375348
152	bdi-MIR169d-p3_1ss19GA	GGTGGGTCTTCTTGGCTAACC	54.9565	0	down	-inf	9.3128e-14	2.10874e-17
153	bdi-MIR169d-p3	GGTGGGTCTTCTTGGCTAGCC	102.37	0	down	-inf	2.7428e-24	1.18378e-31
154	ath-miR169h_R+1_1ss15TC	TAGCCAAGGATGACCTGCCTGA	11.8534	0	down	-inf	0.00054009	0.000229956
155	gma-miR169j-5p_R+1_1ss20GT	TAGCCAAGAATGACTTGCCTGA	6.46547	0	down	-inf	0.010606	0.0151644
156	osa-miR169b_R+1	CAGCCAAGGATGACTTGCCGGT	7.54305	0	down	-inf	0.0057773	0.00375348
157	gma-miR169j-5p_R-1_1ss20GT	TAGCCAAGAATGACTTGCCT	67.8874	0	down	-inf	1.2259e-16	2.4119e-21
158	osa-MIR169p-p3	CAAGTCATCCTTGGCTGCATC	5.38789	0	down	-inf	0.019661	0.0304805
159	zma-MIR169k-p3_2ss15CT19TC	TTGGCTAGCCCGAGTGGCCCTC	24.7843	0	down	-inf	5.6378e-07	2.63071e-08
160	ppe-MIR169a-p3	GGCAAGTTGTCTTTGGCTACAT	17.2413	0	down	-inf	3.0065e-05	7.00902e-06
161	bdi-miR169k-3p	GGGCAAGTCAGCCTGGCTACC	12.9309	0	down	-inf	0.00030163	0.000114406
162	csi-miR172a-3p_R+1	AGAATCTTGATGATGCTGCAA	6.46547	0	down	-inf	0.010606	0.0151644
163	osa-miR393a_L+1R-1	ATCCAAAGGGATCGCATTGAT	0	7.80014	up	inf	0.0054523	0.00781783
164	cme-MIR398b-p3_1ss4TC	TTCCCAGGTCACCCCTTTGGA	0	9.75018	up	inf	0.0018897	0.00195527
165	osa-MIR437-p3_1ss11AT	AGTTTGACTTTGGACAAAACT	0	20.4754	up	inf	6.7147e-06	1.91619e-06
166	osa-MIR437-p3_2ss13CG23GC	TTTTTCTATAAAGTTGGTCAAACT	9.69821	0	down	-inf	0.0017497	0.000929053
167	osa-MIR437-p3_1ss9AG	TTTTCTATGAACTTGGTCAAA	0	5.85011	up	inf	0.016097	0.0312614
168	osa-MIR812q-p3_2ss11GA20TG_2	ACTTATTTTGAGACGGAGGGAGTA	5.38789	0	down	-inf	0.019661	0.0304805
169	osa-MIR812q-p3_2ss1GA22TG	ACACTTATTTTGGGACGGAGGGAG	6.46547	0	down	-inf	0.010606	0.0151644
170	osa-MIR812q-p3_2ss1GT22TG	TCACTTATTTTGGGACGGAGGGAG	5.38789	0	down	-inf	0.019661	0.0304805
171	osa-MIR812q-p3_2ss1CT21TA	TACTTATTTTGGGACGGAGGAAGT	10.7758	0	down	-inf	0.00097022	0.000462215
172	osa-MIR812q-p3_2ss16GT21TG	CACTTATTTTGGGACTGAGGGAGT	6.46547	0	down	-inf	0.010606	0.0151644
173	osa-MIR812q-p3_2ss11GA20TG_1	ACTTATTTTGAGACGGAGGGA	5.38789	0	down	-inf	0.019661	0.0304805
174	osa-MIR812q-p3_2ss15CT21TG	CACTTATTTTGGGATGGAGGGAGT	9.69821	0	down	-inf	0.0017497	0.000929053
175	osa-MIR812q-p3_2ss16GC21TA	CACTTATTTTGGGACCGAGGAAGT	0	5.85011	up	inf	0.016097	0.0312614
176	osa-MIR812q-p3_2ss16GA21TG	CACTTATTTTGGGACAGAGGG	7.54305	0	down	-inf	0.0057773	0.00375348
177	osa-MIR812q-p3_2ss7TA21TG	CACTTAATTTGGGACGGAGGGAGT	5.38789	0	down	-inf	0.019661	0.0304805
178	osa-MIR818d-p3_2ss5TC19GA	CTTACATTATGGGACGGAAGGAGT	5.38789	0	down	-inf	0.019661	0.0304805
179	osa-MIR818d-p3_1ss8TC	CTTATATCATGGGACGGAGGGAGT	0	5.85011	up	inf	0.016097	0.0312614
180	osa-MIR818d-p3_1ss16GC	CTTATATTATGGGACCGAGGGAGT	10.7758	0	down	-inf	0.00097022	0.000462215
181	osa-MIR818d-p3_1ss16GT	CTTATATTATGGGACTGAGGGAGT	0	5.85011	up	inf	0.016097	0.0312614
182	osa-MIR818d-p3_2ss16GA20GA	TTATATTATGGGACGAAGGAAGT	0	13.6502	up	inf	0.00023664	0.000122341
183	osa-MIR818d-p3_2ss15GT21TC	TTATGGGACGGAGGTAGTACC	0	5.85011	up	inf	0.016097	0.0312614
184	osa-MIR818d-p3_2ss1CG19GA	GTTATATTATGGGACGGAAGGAGT	0	5.85011	up	inf	0.016097	0.0312614
185	osa-MIR818d-p3_1ss4AG	CTTGTATTATGGGACGGAGGGAGT	5.38789	0	down	-inf	0.019661	0.0304805
186	osa-MIR818d-p3_1ss5TA	CTTAAATTATGGGACGGAGGGAGT	7.54305	0	down	-inf	0.0057773	0.00375348
187	osa-MIR818d-p3_2ss5TC21GA	CTTACATTATGGGACGGAGGAAGT	5.38789	0	down	-inf	0.019661	0.0304805
188	tae-MIR1120a-p3_2ss13GA19GT	CTTATATTATGAAACGGATGGAGT	0	5.85011	up	inf	0.016097	0.0312614
189	tae-MIR1120a-p3_2ss10TC18AG	AGTGTAGTGCCAAAAACGTTCT	6.46547	0	down	-inf	0.010606	0.0151644
190	tae-MIR1120a-p5_1ss16AG	CCTCCGTCCCATAATGTAAGA	7.54305	0	down	-inf	0.0057773	0.00375348
191	tae-MIR1120a-p3_1ss14GA_2	ATATTATGAGACGAAGGGAGTA	0	13.6502	up	inf	0.00023664	0.000122341
192	tae-MIR1120a-p3_1ss15GA	TTATATTATGAGACAGAGGGA	8.62063	0	down	-inf	0.0031702	0.0018674
193	tae-MIR1120a-p3_2ss13GA22TC	TATTATGAGACGAAGGGAGTAC	7.54305	0	down	-inf	0.0057773	0.00375348
194	tae-MIR1120a-p5_2ss11AG20AG	TCCGTCCCATGATATAAGAGC	0	5.85011	up	inf	0.016097	0.0312614
195	tae-MIR1120a-p3_1ss4TC_2	TTACATTATGAGACGGAGGGAGT	9.69821	0	down	-inf	0.0017497	0.000929053
196	tae-MIR1120a-p5_1ss20AG	ACTCCCTCCGTCCCATAATGTAAG	5.38789	0	down	-inf	0.019661	0.0304805
197	tae-MIR1120a-p3_1ss16GA	CTTATATTATGAGACAGAGGGAGT	0	11.7002	up	inf	0.00066506	0.000489067
198	tae-MIR1120a-p3_1ss22TC	TATTATGAGACGGAGGGAGTAC	7.54305	0	down	-inf	0.0057773	0.00375348
199	tae-MIR1120a-p5_2ss14AG20AG	TCCGTCCCATAATGTAAGAGC	8.62063	0	down	-inf	0.0031702	0.0018674
200	tae-MIR1120a-p5_1ss18AG	TCCCTCCGTCCCATAATGTAAGA	6.46547	0	down	-inf	0.010606	0.0151644
201	tae-MIR1120a-p3_1ss5AT	TATTTTGAGACGGAGGGAGTA	7.54305	0	down	-inf	0.0057773	0.00375348
202	tae-MIR1120a-p3_1ss4TC_1	TTACATTATGAGACGGAGGGA	9.69821	0	down	-inf	0.0017497	0.000929053
203	tae-MIR1120a-p3_1ss14GA_1	ATATTATGAGACGAAGGGAGT	0	13.6502	up	inf	0.00023664	0.000122341
204	tae-MIR1120a-p5_1ss21CT	TCCGTCCCATAATATAAGAAT	6.46547	0	down	-inf	0.010606	0.0151644
205	tae-MIR1120a-p5_2ss2CT20AG	TTCGTCCCATAATATAAGAGC	0	5.85011	up	inf	0.016097	0.0312614
206	tae-miR1120a_L-5R+2	CTTATATTATGAGACGGAGGG	5.38789	0	down	-inf	0.019661	0.0304805
207	far-MIR1122-p3_2ss15TA17TA	GAGACACTTATTTTAGAACGGAGG	6.46547	0	down	-inf	0.010606	0.0151644
208	far-MIR1122-p3_2ss17TG19TG	TTGAGACACTTATTTTGGGACGGA	5.38789	0	down	-inf	0.019661	0.0304805
209	far-MIR1122-p3_1ss13TG_2	CACTTATTTTTGGACGGAGGGAGT	6.46547	0	down	-inf	0.010606	0.0151644
210	tae-MIR1122c-p3_1ss5AT	TATTTTGGGACGGAGGGAGTAGT	5.38789	0	down	-inf	0.019661	0.0304805
211	tae-MIR1122c-p3_1ss2AG	TGTTATGGGACGGAGGGAGTA	8.62063	0	down	-inf	0.0031702	0.0018674
212	far-MIR1122-p5_2ss7AC21TC	CCGTCTCAAAATAAGTGTCTC	9.69821	0	down	-inf	0.0017497	0.000929053
213	far-MIR1122-p3_1ss13TG_1	CACTTATTTTTGGACGGAGGG	6.46547	0	down	-inf	0.010606	0.0151644
214	bdi-MIR1122-p3_1ss13GA	ACATCCGTATTTAGACAAATT	6.46547	0	down	-inf	0.010606	0.0151644
215	far-MIR1122-p3_2ss19TG21TG	AGTTGAGACACTTATTTTGGGACG	7.54305	0	down	-inf	0.0057773	0.00375348
216	tae-MIR1128-p5_1ss17TA	TCCCTCCGTCCGAAAAAACTTGTC	9.69821	0	down	-inf	0.0017497	0.000929053
217	tae-MIR1128-p5_1ss8AG_2	CCGTCCGGAAATACTTGTCATC	5.38789	0	down	-inf	0.019661	0.0304805
218	tae-MIR1128-p3_2ss1CT20CG	TTATCCATTTTGATGACAAGTATT	0	23.4004	up	inf	1.4837e-06	2.39891e-07
219	tae-MIR1128-p5_2ss5CG20AG	AATAGTTGTCATCAAAATGGA	5.38789	0	down	-inf	0.019661	0.0304805
220	tae-MIR1128-p5_1ss19AG	ATACTTGTCATCAAAATGGAT	5.38789	0	down	-inf	0.019661	0.0304805
221	tae-MIR1128-p5_2ss7GA20AG	CCGTCCAAAAATACTTGTCGT	5.38789	0	down	-inf	0.019661	0.0304805
222	tae-MIR1128-p5_1ss12TC	AATACTTGTCACCAAAATGAA	14.0085	0	down	-inf	0.00016892	5.69181e-05
223	tae-MIR1128-p3_2ss13CG21GA	TTTTGATGACAAGTATTTCCAGAC	6.46547	0	down	-inf	0.010606	0.0151644
224	tae-MIR1128-p3_2ss12CG18CT_2	TTTGATGACAAGTATTTTCGGACG	8.62063	0	down	-inf	0.0031702	0.0018674
225	tae-MIR1128-p3_2ss14CG21CT_2	ATTTTGATGACAAGTATTTCTGGA	0	5.85011	up	inf	0.016097	0.0312614
226	tae-MIR1128-p5_2ss1AG22AG	GAAATACTTGTCATCAAAATGGAT	0	5.85011	up	inf	0.016097	0.0312614
227	tae-MIR1128-p3_1ss7TA	CAACTAATTCCGGACGGAGGGAGT	6.46547	0	down	-inf	0.010606	0.0151644
228	tae-MIR1128-p5_2ss17TC21AG	TCCGTCCGAAAATACTCGTCG	0	13.6502	up	inf	0.00023664	0.000122341
229	tae-MIR1128-p3_1ss9CT_1	AACTATTTTCGGACGGAGGGAGT	6.46547	0	down	-inf	0.010606	0.0151644
230	tae-MIR1128-p5_1ss8AG_1	CCGTCCGGAAATACTTGTCAT	5.38789	0	down	-inf	0.019661	0.0304805
231	tae-MIR1128-p3_2ss2CT21CG_1	TTTATCCATTTTGATGACAAG	0	9.75018	up	inf	0.0018897	0.00195527
232	tae-MIR1128-p3_2ss12CG18CT_1	TTTGATGACAAGTATTTTCGG	8.62063	0	down	-inf	0.0031702	0.0018674
233	tae-MIR1128-p3_1ss16CT	TGATGACAACTATTTTCGGACGGA	7.54305	0	down	-inf	0.0057773	0.00375348
234	tae-MIR1128-p5_1ss8CT_1	CTCCGTCTGAAAATACTTGTC	12.9309	0	down	-inf	0.00030163	0.000114406
235	tae-MIR1128-p3_2ss13CG19CT_1	TTTTGATGACAAGTATTTT	10.7758	0	down	-inf	0.00097022	0.000462215
236	tae-MIR1128-p3_1ss13CG_1	TTTTGATGACAAGTATTTCC	0	20.4754	up	inf	6.7147e-06	1.91619e-06
237	tae-MIR1128-p5_1ss10AC	TCCGTCCGACAATACTTGTCA	17.2413	0	down	-inf	3.0065e-05	7.00902e-06
238	tae-MIR1128-p3_2ss12GA22AC	TATTTCCGGACAGAGGGAGTACT	0	5.85011	up	inf	0.016097	0.0312614
239	tae-MIR1128-p3_2ss6CA19GA	GACAAATATTTCCGGACGAAGGGA	0	5.85011	up	inf	0.016097	0.0312614
240	tae-MIR1128-p5_1ss8GC	TCCGTCCCAAAATACTTGTCA	0	21.4504	up	inf	4.0559e-06	9.58561e-07
241	tae-MIR1128-p3_2ss14CA20CT	ATTTTGATGACAAATATTTTCGGA	0	5.85011	up	inf	0.016097	0.0312614
242	tae-MIR1128-p5_1ss1CA	ATACTCCCTCCGTCCGAAAATACT	8.62063	0	down	-inf	0.0031702	0.0018674
243	tae-MIR1128-p5_1ss8CT_2	CTCCGTCTGAAAATACTTGTCATC	12.9309	0	down	-inf	0.00030163	0.000114406
244	tae-MIR1128-p3_2ss12CG24GC	TTTGATGACAAGTATTTCCGGACC	0	5.85011	up	inf	0.016097	0.0312614
245	tae-MIR1128-p5_1ss8AG_3	CCGTCCGGAAATACTTGTCATCAA	5.38789	0	down	-inf	0.019661	0.0304805
246	tae-MIR1128-p3_1ss9CA	GATGACAAATATTTCCGGACGGAG	6.46547	0	down	-inf	0.010606	0.0151644
247	tae-MIR1128-p3_2ss2CT21CG_2	TTTATCCATTTTGATGACAAGTAT	0	9.75018	up	inf	0.0018897	0.00195527
248	tae-MIR1128-p3_1ss13CG_2	TTTTGATGACAAGTATTTCCG	0	20.4754	up	inf	6.7147e-06	1.91619e-06
249	tae-MIR1128-p3_1ss13CT	TGACAACTATTTTCGGACGGA	0	17.5503	up	inf	3.0656e-05	7.65787e-06
250	tae-MIR1128-p3_2ss14CG21CT_1	ATTTTGATGACAAGTATTTCT	0	5.85011	up	inf	0.016097	0.0312614
251	tae-MIR1128-p5_1ss21AG_1	AAATACTTGTCATCAAAATGG	0	16.5753	up	inf	5.0979e-05	1.53094e-05
252	tae-MIR1128-p3_1ss13CG_3	TTTTGATGACAAGTATTTCCGGA	0	20.4754	up	inf	6.7147e-06	1.91619e-06
253	tae-MIR1128-p3_2ss13CG19CT_2	TTTTGATGACAAGTATTTTCG	10.7758	0	down	-inf	0.00097022	0.000462215
254	tae-MIR1128-p5_1ss17AG	CTACTCCCTCCGTCCGGAAATACT	11.8534	0	down	-inf	0.00054009	0.000229956
255	tae-MIR1128-p5_2ss1CA17AG	ATACTCCCTCCGTCCGGAAATACT	7.54305	0	down	-inf	0.0057773	0.00375348
256	tae-MIR1128-p3_2ss18CG24CT	ATCCATTTTGATGACAAGTATTTT	0	11.7002	up	inf	0.00066506	0.000489067
257	tae-MIR1128-p3_1ss2CA	AATATTTCCGGACGGAGGGAGTA	7.54305	0	down	-inf	0.0057773	0.00375348
258	tae-MIR1128-p3_2ss13CG19CT_4	TTTTGATGACAAGTATTTTCGGA	10.7758	0	down	-inf	0.00097022	0.000462215
259	tae-MIR1128-p3_2ss13CG19CT_3	TTTTGATGACAAGTATTTTCGG	10.7758	0	down	-inf	0.00097022	0.000462215
260	tae-MIR1128-p5_2ss19AG21TC	ATACTTGTCATCAAAATGGAC	0	7.80014	up	inf	0.0054523	0.00781783
261	tae-MIR1128-p3_1ss11CT	ACAACTATTTTCGGACGGAGG	0	6.82512	up	inf	0.009335	0.015633
262	tae-MIR1128-p5_1ss16AG_1	TACTCCCTCCGTCCGGAAATACT	11.8534	0	down	-inf	0.00054009	0.000229956
263	tae-MIR1128-p3_2ss13CG20CT	TTTTGATGACAAGTATTTCT	0	13.6502	up	inf	0.00023664	0.000122341
264	tae-MIR1128-p3_2ss13CG19CT_5	TTTTGATGACAAGTATTTTCGGAC	10.7758	0	down	-inf	0.00097022	0.000462215
265	tae-MIR1128-p5_1ss6GC	CGTCCCAAAATACTTGTCATC	0	25.3505	up	inf	5.4439e-07	6.00411e-08
266	tae-MIR1128-p5_1ss16AG_2	TACTCCCTCCGTCCGGAAATACTT	11.8534	0	down	-inf	0.00054009	0.000229956
267	tae-MIR1128-p3_1ss9CT_2	AACTATTTTCGGACGGAGGGAGTA	6.46547	0	down	-inf	0.010606	0.0151644
268	tae-MIR1128-p3_2ss10CG22GA	TGATGACAAGTATTTCCGGACAGA	0	5.85011	up	inf	0.016097	0.0312614
269	tae-MIR1128-p5_1ss21AG_2	AAATACTTGTCATCAAAATGGATA	0	16.5753	up	inf	5.0979e-05	1.53094e-05
270	tae-MIR1128-p3_2ss11CG17CT	TTGATGACAAGTATTTTCGGACGG	14.0085	0	down	-inf	0.00016892	5.69181e-05
271	tae-MIR1128-p3_1ss13CG_4	TTTTGATGACAAGTATTTCCGGAC	0	20.4754	up	inf	6.7147e-06	1.91619e-06
272	tae-MIR1130b-p3_1ss10GT	TTATATTATTGGACGGAGGGA	5.38789	0	down	-inf	0.019661	0.0304805
273	tae-miR1130b-3p_R+3_3	TCTTATATTATGGGACGGAGGGAG	17.2413	0	down	-inf	3.0065e-05	7.00902e-06
274	tae-miR1130b-3p_L+1R-1_1ss7TC	ATCTTACATTATGGGACGGAG	6.46547	0	down	-inf	0.010606	0.0151644
275	tae-MIR1130b-p3_1ss6AG	AAAACGTCTTATATTATGGGA	7.54305	0	down	-inf	0.0057773	0.00375348
276	tae-miR1130a_L-1R-1_1ss11GA	CTCCGTCTCATAATGTAAGAC	7.54305	0	down	-inf	0.0057773	0.00375348
277	tae-MIR1130a-p3_2ss16CT21TG	TCTTACATTATGGGATGGAGG	6.46547	0	down	-inf	0.010606	0.0151644
278	tae-miR1130b-3p_R+3_1ss6TC	TCTTACATTATGGGACGGAGGGAG	11.8534	0	down	-inf	0.00054009	0.000229956
279	tae-miR1130b-3p_L-1R+1_1ss7AG	CTTATGTTATGGGACGGAGGG	5.38789	0	down	-inf	0.019661	0.0304805
280	tae-MIR1130a-p3_2ss11TC21TG	TCTTACATTACGGGACGGAGG	7.54305	0	down	-inf	0.0057773	0.00375348
281	tae-MIR1130b-p3_1ss5AG	TTATGTTATGGGACGGAGGGA	5.38789	0	down	-inf	0.019661	0.0304805
282	tae-MIR1130a-p3_2ss4CT19GA	AAATGTCTTACATTATGGAACGGA	5.38789	0	down	-inf	0.019661	0.0304805
283	tae-MIR1130a-p3_2ss1CA22GA	AAAAAACGTCTTACATTATGGAAC	0	6.82512	up	inf	0.009335	0.015633
284	tae-MIR1130a-p3	TCTTACATTATGGGACGGAGT	5.38789	0	down	-inf	0.019661	0.0304805
285	tae-miR1130b-3p_L+1R+2_2ss7TC22GA	ATCTTACATTATGGGACGGAGAGA	0	5.85011	up	inf	0.016097	0.0312614
286	tae-miR1130b-3p_R+3_2	TCTTATATTATGGGACGGAGGGAA	17.2413	0	down	-inf	3.0065e-05	7.00902e-06
287	tae-miR1130b-3p_R+3_1	TCTTATATTATGGGACGGAGGAAG	17.2413	0	down	-inf	3.0065e-05	7.00902e-06
288	hvu-MIR1130-p5_2ss16CA17TC	ATACTCCCTCTGTAAACTAATATA	5.38789	0	down	-inf	0.019661	0.0304805
289	tae-MIR1130b-p3_2ss4TC18GC	TTACATTATGGGACGGACGGA	0	7.80014	up	inf	0.0054523	0.00781783
290	tae-MIR1131-p3_2ss6CG21TG	CGGTTGGTGCCACGAACCGGGACT	24.7843	0	down	-inf	5.6378e-07	2.63071e-08
291	tae-miR1131_L+1R+1_1ss19TG	TTAGTACCGGTTCGTGGCGAACCT	0	6.82512	up	inf	0.009335	0.015633
292	tae-MIR1133-p5_1ss4CT	GTTTCTCAAATGGATGTATCTAGC	0	6.82512	up	inf	0.009335	0.015633
293	tae-MIR1133-p3_1ss5CG	GCTAGATACATTCATTTGAGGGAC	6.46547	0	down	-inf	0.010606	0.0151644
294	tae-MIR1133-p3_1ss4CG	CTAGATACATTCATTTGAGGGACA	5.38789	0	down	-inf	0.019661	0.0304805
295	tae-MIR1137b-p3_2ss8TC18AG_1	GTTGGGTCATCTATTTTGGAA	14.0085	0	down	-inf	0.00016892	5.69181e-05
296	tae-MIR1137b-p3_2ss8TC18AG_2	GTTGGGTCATCTATTTTGGAACG	14.0085	0	down	-inf	0.00016892	5.69181e-05
297	tae-MIR1137b-p3_2ss8TC18AG_3	GTTGGGTCATCTATTTTGGAACGG	14.0085	0	down	-inf	0.00016892	5.69181e-05
298	tae-MIR1137b-p3_1ss20TC	AATTAGTACAAAGTTGGGTCATCT	0	12.6752	up	inf	0.00039624	0.000244605
299	tae-MIR1137b-p3_2ss12AG20AG	TTATCTATTTTGGAACGGAGG	0	5.85011	up	inf	0.016097	0.0312614
300	tae-MIR1137b-p3_2ss7CT18TC	TTAGTATAAAGTTGGGTCATC	0	7.80014	up	inf	0.0054523	0.00781783
301	tae-MIR1137b-p3_2ss13AG21AG	GTTATCTATTTTGGAACGGAGGGA	5.38789	0	down	-inf	0.019661	0.0304805
302	tae-MIR1137b-p3_2ss8TG17AG	TCTATTTGAGAACGGAGGGAG	8.62063	0	down	-inf	0.0031702	0.0018674
303	osa-miR1432-5p_L-1R+2	TCAGGAGAGATGACACCGACGT	5.38789	0	down	-inf	0.019661	0.0304805
304	hvu-miR1436_L-2R+2	ATTATGGGACGGAGGGAGTAC	9.69821	0	down	-inf	0.0017497	0.000929053
305	hvu-miR1436_L+1R+1_1ss14GA	TACATTATGGGACAGAGGGAGTA	0	5.85011	up	inf	0.016097	0.0312614
306	osa-miR1436_R+3_3	ACATTATGGGACGGAGGGAGTAGT	5.38789	0	down	-inf	0.019661	0.0304805
307	osa-miR1436_R+3_2	ACATTATGGGACGGAGGGAGTAGC	5.38789	0	down	-inf	0.019661	0.0304805
308	osa-MIR1436-p3_1ss4AT	TTTTACATTATGGGACGGAGG	0	6.82512	up	inf	0.009335	0.015633
309	osa-miR1436_R+3_1	ACATTATGGGACGGAGGGAGTACT	5.38789	0	down	-inf	0.019661	0.0304805
310	osa-miR1436_R+3_1ss18GA	ACATTATGGGACGGAGGAAGTAGT	5.38789	0	down	-inf	0.019661	0.0304805
311	osa-miR1436_L-1R+1_1ss13GA	CATTATGGGACAGAGGGAGTA	0	6.82512	up	inf	0.009335	0.015633
312	osa-MIR1862e-p3_1ss12CT	TTATTTTGGGATGGAGGGAGT	0	9.75018	up	inf	0.0018897	0.00195527
313	osa-MIR1862c-p5_2ss20CG22AC	CCTCCGTCCCAAAATAAGTGACTC	5.38789	0	down	-inf	0.019661	0.0304805
314	osa-MIR1862d-p3_1ss21AT	TTTGGGACGGAGGGAGTATCT	5.38789	0	down	-inf	0.019661	0.0304805
315	osa-MIR1862e-p3_2ss1TC24TC	CTTATTTTGGGACGGAGGGAGTAC	6.46547	0	down	-inf	0.010606	0.0151644
316	osa-MIR1862a-p3_2ss1GA21AT	ATTTATTTTGGGACGGAGGGT	6.46547	0	down	-inf	0.010606	0.0151644
317	osa-MIR1862d-p3_1ss8GA	TTATTTTAGGACGGAGGGAGT	0	9.75018	up	inf	0.0018897	0.00195527
318	osa-MIR1862c-p5_2ss18CG20AC	TCCGTCCCAAAATAAGTGACT	0	10.7252	up	inf	0.0011193	0.000977872
319	zma-miR2118e	TTCCTGATGTCTCCCATTCCTA	0	12.6752	up	inf	0.00039624	0.000244605
320	hvu-miR5049d_L-1R+3_1ss6TA	ACAAATATTTAGGAACGGAGGGA	6.46547	0	down	-inf	0.010606	0.0151644
321	hvu-miR5049c_L-2_1ss14GC	ACAATTATTTTCGGACGGAGG	0	14.6253	up	inf	0.00014161	6.11915e-05
322	hvu-miR5049c_R-2_1ss6AC	AGACACTTATTTTGGGACGGA	19.3964	0	down	-inf	9.5948e-06	1.73485e-06
323	bdi-MIR5049-p3_2ss12GA18AG	TAATATGGATCAGAGGAGGTA	0	9.75018	up	inf	0.0018897	0.00195527
324	hvu-miR5049c_L-2_1ss6AG	ACAGTTATTTTGGGACGGAGG	0	15.6003	up	inf	8.4898e-05	3.06069e-05
325	hvu-MIR5049f-p3_1ss10CT	AATATGGATTGGAGGGAGTACT	0	18.5253	up	inf	1.8458e-05	3.83061e-06
326	hvu-miR5049b_L+1R-1_1ss9AC	AAGTATTTCGGTACAGAGGGA	0	7.80014	up	inf	0.0054523	0.00781783
327	hvu-miR5049c_L-1R+2_1ss6AC	GACACTTATTTTGGGACGGAGGGA	9.69821	0	down	-inf	0.0017497	0.000929053
328	hvu-MIR5049c-p5_2ss15TA22CT	TTCCAAAATAAATGACTCAACTTT	5.38789	0	down	-inf	0.019661	0.0304805
329	bdi-miR5049-3p_2ss14TA21AG	CAAGTAATATGGAACGGAGGGAGT	12.9309	0	down	-inf	0.00030163	0.000114406
330	hvu-miR5049f_R+2	AATTAATATGGATCGGAGGGAGT	0	6.82512	up	inf	0.009335	0.015633
331	bdi-miR5049-3p_R-3_2ss14TA21AG	CAAGTAATATGGAACGGAGGG	6.46547	0	down	-inf	0.010606	0.0151644
332	hvu-miR5049c_R+1_1ss6AC	AGACACTTATTTTGGGACGGAGGA	7.54305	0	down	-inf	0.0057773	0.00375348
333	hvu-miR5049f_1ss11GA	AATTAATATGAATCGGAGGGA	12.9309	0	down	-inf	0.00030163	0.000114406
334	bdi-miR5049-3p_L+2R-5	GACAAGTAATATGGATCGGAG	5.38789	0	down	-inf	0.019661	0.0304805
335	hvu-MIR5049c-p5_1ss15TA	TTCCAAAATAAATGACTCAAC	12.9309	0	down	-inf	0.00030163	0.000114406
336	bdi-miR5062a_1ss22CA	TGAACCTTGGGGAAAAGCCGCAT	1452.58	0	down	-inf	0	0
337	ata-MIR5070-p3_1ss4TG	AAGGAGGGTCGGAGGGTACCC	9.69821	0	down	-inf	0.0017497	0.000929053
338	bdi-MIR5164-p5_2ss15CG21CT_2	TTTGTCTAGATACGGATGTATC	0	11.7002	up	inf	0.00066506	0.000489067
339	bdi-MIR5164-p5_2ss15CG21CT_1	TTTGTCTAGATACGGATGTAT	0	11.7002	up	inf	0.00066506	0.000489067
340	bdi-MIR5164-p5_1ss15CG	TTTGTCTAGATACGGATGTACCT	6.46547	0	down	-inf	0.010606	0.0151644
341	bdi-MIR5169a-p3_1ss1GA	ATATATTTTTCTATAAACTTGGTC	0	8.77516	up	inf	0.0032025	0.00390968
342	bdi-MIR5180b-p5_1ss16TG	TCCAAAATAAGTGTCGCAGTT	0	5.85011	up	inf	0.016097	0.0312614
343	bdi-MIR5180b-p3_2ss3AG18TG	TTGTTTTGGATCGGAGGGAGT	5.38789	0	down	-inf	0.019661	0.0304805
344	bdi-MIR5180b-p5_1ss11AG	TCCGATCCAAGATAAGTGTCT	0	5.85011	up	inf	0.016097	0.0312614
345	bdi-MIR5180b-p3_1ss17TG	TATTTTGGATCGGAGGGAGTA	0	6.82512	up	inf	0.009335	0.015633
346	ata-miR5181-3p_L+1R-1_1ss15CA	ACACTTATTTTGGAACGGAGG	5.38789	0	down	-inf	0.019661	0.0304805
347	sbi-MIR5568c-p3_1ss2GT	ATTTTGGAACGGAGGGAGTAC	6.46547	0	down	-inf	0.010606	0.0151644
348	hvu-miR6197_2ss3TC21GC	TCCGTTCCTAAATGTAAGACC	0	5.85011	up	inf	0.016097	0.0312614
349	sbi-MIR6232a-p3_2ss6TC22CG	TAATTCGGAACGGAGGGAGTAGT	5.38789	0	down	-inf	0.019661	0.0304805
350	sbi-MIR6232a-p3_2ss3AT23TA	TATTTTGGAACGGAGGGAGTACA	7.54305	0	down	-inf	0.0057773	0.00375348
351	sbi-MIR6232a-p3_1ss2AT	ATTTTGGAACGGAGGGAGTACT	0	5.85011	up	inf	0.016097	0.0312614
352	tae-MIR9652-p5_2ss3CT18TC	ACTTGTTTGTCATTAAGCTTCT	46.3359	0	down	-inf	7.8619e-12	1.12941e-14
353	tae-MIR9668-p3_2ss2GA21AG	AATATTTTCGGACGGAGGGAGTA	5.38789	0	down	-inf	0.019661	0.0304805
354	tae-MIR9668-p3_2ss1CG23AG	GAAGTATTTTCGGACGGAGGGAGT	6.46547	0	down	-inf	0.010606	0.0151644
355	tae-MIR9668-p3_2ss20AG24AT	GTATTTTCGGACGGAGGGAGTACT	6.46547	0	down	-inf	0.010606	0.0151644
356	tae-MIR9668-p3_2ss21AG24CT	AGTATTTTCGGACGGAGGGAGTAT	0	7.80014	up	inf	0.0054523	0.00781783
357	tae-MIR9668-p3_1ss9TA	GACAAGTAATTTCGGACGGAGGGA	8.62063	0	down	-inf	0.0031702	0.0018674
358	tae-MIR9668-p3_1ss13GA	ACAAGTATTTTCAGACGGAGG	6.46547	0	down	-inf	0.010606	0.0151644
359	tae-MIR9668-p3_2ss10TG23AG	CAAGTATTTGCGGACGGAGGGAGT	10.7758	0	down	-inf	0.00097022	0.000462215
360	tae-MIR9668-p3_2ss8AT21GA	GACAAGTTTTTTCGGACGGAAGGA	0	8.77516	up	inf	0.0032025	0.00390968
361	tae-miR9668-5p_L-1R+4_1ss2CT	TAATGACAAGTATTTTCGGACAGA	0	6.82512	up	inf	0.009335	0.015633
362	tae-MIR9668-p3_1ss7GT	TGACAATTATTTTCGGACGGA	0	7.80014	up	inf	0.0054523	0.00781783
363	tae-MIR9668-p3_2ss4AT21AG	AGTTTTTTCGGACGGAGGGAGTA	5.38789	0	down	-inf	0.019661	0.0304805
364	tae-MIR9668-p3_1ss5CT	ATGATAAGTATTTTCGGACGGAGG	8.62063	0	down	-inf	0.0031702	0.0018674
365	tae-MIR9668-p3_1ss7AT	ACAAGTTTTTTCGGACGGAGG	0	9.75018	up	inf	0.0018897	0.00195527
366	tae-MIR9668-p3_2ss1AG22AG_2	GAGTATTTTCGGACGGAGGGAGTA	0	9.75018	up	inf	0.0018897	0.00195527
367	tae-MIR9668-p3_2ss5AT22AG_2	AAGTTTTTTCGGACGGAGGGAGTA	0	15.6003	up	inf	8.4898e-05	3.06069e-05
368	tae-MIR9668-p3_2ss14TC17GA_2	ATGACAAGTATTTCCGAACGGAGG	0	5.85011	up	inf	0.016097	0.0312614
369	tae-MIR9668-p3_1ss8GC	ATGACAACTATTTTCGGACGGAGG	0	5.85011	up	inf	0.016097	0.0312614
370	tae-miR9668-5p_L+3_2ss4CT20TC	ATTTCAATGACAAGTATTTCCGGA	9.69821	0	down	-inf	0.0017497	0.000929053
371	tae-MIR9668-p3_2ss1AG18GA	GATGACAAGTATTTTCGAACGGAG	8.62063	0	down	-inf	0.0031702	0.0018674
372	tae-MIR9668-p3_1ss6TA	AAGTAATTTCGGACGGAGGGA	10.7758	0	down	-inf	0.00097022	0.000462215
373	tae-MIR9668-p3_1ss4AG	GACGAGTATTTTCGGACGGAGGGA	0	7.80014	up	inf	0.0054523	0.00781783
374	tae-MIR9668-p3_2ss1AG22AG_1	GAGTATTTTCGGACGGAGGGAGT	0	9.75018	up	inf	0.0018897	0.00195527
375	tae-MIR9668-p3_2ss19GT23AG	CAAGTATTTTCGGACGGATGGAGT	0	5.85011	up	inf	0.016097	0.0312614
376	tae-MIR9668-p3_2ss14TC17GA_1	ATGACAAGTATTTCCGAACGG	0	5.85011	up	inf	0.016097	0.0312614
377	tae-MIR9668-p3_2ss11GA21AG	AGTATTTTCGAACGGAGGGAGTA	7.54305	0	down	-inf	0.0057773	0.00375348
378	tae-MIR9668-p3_2ss5AT22AG_1	AAGTTTTTTCGGACGGAGGGAGT	0	15.6003	up	inf	8.4898e-05	3.06069e-05
379	ata-miR9674b-3p_R+2	TGAATTTGTCCATAGCATCAGTT	0	8.77516	up	inf	0.0032025	0.00390968
380	tae-MIR9783-p3_2ss9AG22AC_1	TAGAAATAGGCACCGGTGCTTCA	0	10.7252	up	inf	0.0011193	0.000977872
381	tae-miR9783_L+2_2ss6AG19AC	AAATAGGCACCGGTGCTTCAGAA	5.38789	0	down	-inf	0.019661	0.0304805
382	tae-MIR9783-p5_2ss10GC20GA	TTATTTGTACAGGGTAGACACTT	0	6.82512	up	inf	0.009335	0.015633
383	ata-MIR9783-p3_2ss8GA18GA	AAGCACCAGTGCTTAAGAAAAGCC	0	9.75018	up	inf	0.0018897	0.00195527
384	tae-MIR9783-p3_2ss9AG22AC_2	TAGAAATAGGCACCGGTGCTTCAG	0	10.7252	up	inf	0.0011193	0.000977872
385	ata-MIR9783-p3_2ss2AG18GA	AGGCACCGGTGCTTAAGAAAAGCC	0	17.5503	up	inf	3.0656e-05	7.65787e-06
386	tae-miR9783_L+3_2ss7AG20AC	GAAATAGGCACCGGTGCTTCAGAA	10.7758	0	down	-inf	0.00097022	0.000462215
387	far-MIR169-p5_1ss6CT	AAGGGTCTTACCTCTGATAGCC	24.7843	0	down	-inf	5.6378e-07	2.63071e-08
388	zma-miR169i-3p_R+1_1ss8TG	GGCAGTCGCCTTGGCTAGT	5.38789	0	down	-inf	0.019661	0.0304805
389	hvu-MIR444b-p3	CTGTCTCAAGCTTGCTGACTCC	0	13.6502	up	inf	0.00023664	0.000122341
390	bdi-MIR7757-p3_1ss12GT	TAACTCTCTCCTAGCTCAAA	6.46547	0	down	-inf	0.010606	0.0151644
391	gma-MIR5368-p5_2ss3AT20CA	AGTGAGATACCACTCTGGAAGAG	12.9309	0	down	-inf	0.00030163	0.000114406
392	gma-MIR5368-p3_1ss4GA_1	GCCAAGGGACAGTCTCAGG	0	37.0507	up	inf	1.3888e-09	1.47888e-11
393	gma-MIR5368-p3_1ss2AT	GTGAGATACCACTCTGGA	7.54305	0	down	-inf	0.0057773	0.00375348
394	gma-MIR5368-p5_1ss4TC	GTTCCCTGGGATTGGCTTTGG	0	8.77516	up	inf	0.0032025	0.00390968
395	gma-MIR5368-p3_2ss2AT19CA_2	GTGAGATACCACTCTGGAAGAG	0	24.3754	up	inf	8.9842e-07	1.20012e-07
396	gma-MIR5368-p3_1ss4GA_2	GCCAAGGGACAGTCTCAGGT	0	37.0507	up	inf	1.3888e-09	1.47888e-11
397	gma-MIR5368-p3_2ss14CA20AC_2	ATACCACTCTGGAAGAGCTCG	0	12.6752	up	inf	0.00039624	0.000244605
398	gma-MIR5368-p5_2ss13CA19AC	TACCACTCTGGAAGAGCTCG	0	21.4504	up	inf	4.0559e-06	9.58561e-07
399	gma-MIR5368-p5_1ss7TC_3	ACTGTTCCCTGGGATTGGCTTTG	5.38789	0	down	-inf	0.019661	0.0304805
400	gma-MIR5368-p3_1ss5GA	GGCCAAGGGACAGTCTCAGG	0	49.7259	up	inf	2.2711e-12	1.82965e-15
401	gma-MIR5368-p3_2ss2AT19CA_1	GTGAGATACCACTCTGGAAG	0	24.3754	up	inf	8.9842e-07	1.20012e-07
402	gma-MIR5368-p5_1ss7AT	CATCAGTGAGATACCACTCTGGA	0	7.80014	up	inf	0.0054523	0.00781783
403	gma-MIR5368-p5_1ss7TC_2	ACTGTTCCCTGGGATTGGCTT	5.38789	0	down	-inf	0.019661	0.0304805
404	gma-MIR5368-p3_2ss2AT19CA_3	GTGAGATACCACTCTGGAAGAGC	0	24.3754	up	inf	8.9842e-07	1.20012e-07
405	gma-MIR5368-p5_1ss7TC_1	ACTGTTCCCTGGGATTGGCT	5.38789	0	down	-inf	0.019661	0.0304805
406	gma-MIR5368-p3_2ss14CA20AC_1	ATACCACTCTGGAAGAGCTC	0	12.6752	up	inf	0.00039624	0.000244605
407	gma-MIR6300-p5	TGTAGTATAGTGGTAAGTATTCCC	16.1637	0	down	-inf	5.3345e-05	1.40882e-05
408	ptc-MIR6478-p5_1ss17GA	CCTTAGCTCAGTTGGTAGA	12.9309	0	down	-inf	0.00030163	0.000114406
409	ata-MIR9863a-p5_1ss21GT	AACAAGTCTTTAGATGAGAAT	0	8.77516	up	inf	0.0032025	0.00390968
410	sly-miR169a_R+4	CAGCCAAGGATGACTTGCCGGACCA	32.3274	0	down	-inf	1.1029e-08	1.98459e-10
411	mes-miR394a_R+2	TTGGCATTCTGTCCACCTCCCA	10.7758	0	down	-inf	0.00097022	0.000462215
412	tae-miR1131_L+2_2ss10GA20TG	ATTAGTACCAGTTCGTGGCGAACC	6.46547	0	down	-inf	0.010606	0.0151644
413	tae-miR1137b-5p_L+2R-1	CCTCCGTTCCAGAATAGATGAC	5.38789	0	down	-inf	0.019661	0.0304805
414	hvu-miR1436_L+2R+1_1ss4CT	CTATATTATGGGACGGAGGGAGTA	11.8534	0	down	-inf	0.00054009	0.000229956
415	osa-miR5083_L+4	ATACAGACTACAATTATCTGATCA	10.7758	0	down	-inf	0.00097022	0.000462215
416	ata-miR5181-3p_R+3_2ss14CA21GA	CACTTATTTTGGAACGGAGGAAGT	6.46547	0	down	-inf	0.010606	0.0151644
417	hbr-miR6173_L+1R-1	TAGCCGTAAACGATGGATAC	0	6.82512	up	inf	0.009335	0.015633
418	ath-miR8175_L+4_1ss6AG	GTTCGGTCCCCGGCAACGGCGCCA	10.7758	0	down	-inf	0.00097022	0.000462215
419	PC-5p-172026_23	CAAATTTACTGTCGCAGCTCC	6.46547	0	down	-inf	0.010606	0.0151644
420	PC-3p-67297_69	AGCTGCGACAGTTAATTTGGA	7.54305	0	down	-inf	0.0057773	0.00375348
421	PC-5p-357336_7	TTTGCTGTCTGTAATATAAAACGC	6.46547	0	down	-inf	0.010606	0.0151644
422	PC-5p-153517_27	ACAACAGGCTCAACCAAGGTCC	0	22.4254	up	inf	2.4521e-06	4.79525e-07
423	PC-3p-63145_73	TGTACTGTACTTGCATTATGT	0	17.5503	up	inf	3.0656e-05	7.65787e-06
424	PC-3p-246665_14	ATTTTATTCATTTCTCTGACAAGT	0	8.77516	up	inf	0.0032025	0.00390968
425	PC-3p-283009_11	TATAATAGTGTACAGAGGGAG	6.46547	0	down	-inf	0.010606	0.0151644
426	PC-3p-266533_12	GGAGAGATTAGATGCTTTGTGATT	5.38789	0	down	-inf	0.019661	0.0304805
427	PC-5p-160577_26	CTAGATAGCATGACGATCCGGGGT	5.38789	0	down	-inf	0.019661	0.0304805
428	PC-5p-318286_10	ATATGACTTTACCTAACTGCC	5.38789	0	down	-inf	0.019661	0.0304805
429	PC-3p-549359_5	GCCGGGCAGTTATGTAGAGCCATA	5.38789	0	down	-inf	0.019661	0.0304805
430	PC-5p-95615_48	ATTTTCCCAGTCGCGACAAGTGGC	5.38789	0	down	-inf	0.019661	0.0304805
431	PC-3p-187543_21	TCAATGCGATCCCTTTGGAAT	7.54305	0	down	-inf	0.0057773	0.00375348
432	PC-3p-153708_27	TGAGGGCTCTTCGGATGTTAT	0	5.85011	up	inf	0.016097	0.0312614
433	PC-5p-27297_157	AGGGCGCAGTTGGGCCACTGA	32.3274	0	down	-inf	1.1029e-08	1.98459e-10
434	PC-3p-170883_23	AAGAAGCTCTTTGCCGTCTGTAGT	0	18.5253	up	inf	1.8458e-05	3.83061e-06
435	PC-3p-199571_19	GGGTTCAAGATTCTGGAAGAAGCT	6.46547	0	down	-inf	0.010606	0.0151644
436	PC-5p-278370_12	TTGTACTTTCAGCTTGCAAGG	0	5.85011	up	inf	0.016097	0.0312614
437	PC-3p-243976_14	TTGCAAGCTGAAAGTACAAGG	0	6.82512	up	inf	0.009335	0.015633
438	PC-5p-101586_45	TGGCTCTACCTAACTGCTGGG	12.9309	0	down	-inf	0.00030163	0.000114406
439	PC-3p-352595_7	TTGCGAATGCCACGTGTCATCCAT	0	6.82512	up	inf	0.009335	0.015633
440	PC-3p-96849_47	TTAGATCTTGGGAAGCGCGGG	9.69821	0	down	-inf	0.0017497	0.000929053
441	PC-3p-59437_78	ATCTGTCAGTGACCCAACTGCGCC	0	7.80014	up	inf	0.0054523	0.00781783
442	PC-5p-165763_24	TTAGTAAAATAAACCGAGTTCT	5.38789	0	down	-inf	0.019661	0.0304805
443	PC-5p-110244_41	TCCCAGAATCTTGAATCCATG	7.54305	0	down	-inf	0.0057773	0.00375348
444	PC-5p-17007_236	GCGCTACCGCCGCTGCCCGGACAG	59.2668	0	down	-inf	1.0182e-14	1.29183e-18
445	PC-3p-169336_24	GTGTACTGTACTTGCATTATG	0	7.80014	up	inf	0.0054523	0.00781783
446	PC-3p-157394_26	AAGTGTTAGGCGTTGCACAGTAGA	0	9.75018	up	inf	0.0018897	0.00195527
447	PC-3p-153746_27	AGGATTGTAAAACAAATGGGGCT	7.54305	0	down	-inf	0.0057773	0.00375348
448	PC-5p-91567_50	TGGTGGGCGTACGGAACACGGGTG	15.0861	0	down	-inf	9.4828e-05	2.83174e-05
449	PC-3p-406948_6	ACCCGTGTTCACGTACGCCCATC	0	5.85011	up	inf	0.016097	0.0312614
450	PC-5p-277995_12	TTAGTTTAGACATGCTCAGTACAT	0	5.85011	up	inf	0.016097	0.0312614
451	PC-3p-166809_24	GTATGCACTGATACATGTTGAGCT	0	5.85011	up	inf	0.016097	0.0312614
452	PC-5p-329119_9	AGGTGTGCCTAGCTTTGGTTGT	9.69821	0	down	-inf	0.0017497	0.000929053
453	PC-5p-329885_9	TCGCCGGCGAGCGCCTTTCGC	0	12.6752	up	inf	0.00039624	0.000244605
454	PC-5p-82426_56	ACTGCAGCGGGAGCAAAAATT	20.474	0	down	-inf	5.4314e-06	8.63103e-07
455	PC-3p-356630_7	TATTCTGTACAAATAAGCATCGAT	5.38789	0	down	-inf	0.019661	0.0304805
456	PC-5p-597299_5	AGGACATTGGTCCCGGTTGGTGCC	5.38789	0	down	-inf	0.019661	0.0304805
457	ata-miR166c-3p	TCGGACCAGGCTTCATTCCTT	1715.24	3454.98	up	1.01027	0	2.51775e-128
458	bdi-MIR7757-p5_2ss6AG20AT	TTTATGAGCTCATTGAAGTT	367.454	741.013	up	1.01194	2.0312e-28	6.23507e-29
459	tae-MIR1127a-p5_1ss19AG	ATTACTCGTCCAAGAAATGAATGT	98.4188	198.579	up	1.0127	1.025e-08	6.7575e-09
460	tae-MIR9668-p3_2ss4GA23AG	CAAATATTTTCGGACGGAGGGAGT	14.0085	28.2755	up	1.01325	0.030638	0.0436652
461	gma-MIR5368-p5_1ss16CA	AGATACCACTCTGGAAGAGC	14.0085	28.2755	up	1.01325	0.030638	0.0436652
462	tae-MIR9674a-p3_1ss20GT	GTAGGATGGCTGGTGCTATTG	100.215	202.804	up	1.01699	6.3525e-09	4.77225e-09
463	bdi-MIR396a-p3	TTGATGGTTCAAGAAAGTCCT	281.248	579.16	up	1.04212	1.3489e-23	5.9511e-24
464	bdi-MIR7757-p3_1ss6AG	TTTATGAGCTCATTGAAGTAACT	3012.91	6253.76	up	1.05357	0	1.79764e-247
465	tae-MIR9662b-p5_1ss9CG	GCGGCTCTGTGGTGTTCAAGC	4867.42	10374.2	up	1.09177	0	0
466	osa-miR393a_L+2R-1	CTTCCAAAGGGATCGCATTGAT	16.1637	35.1006	up	1.11874	0.0090726	0.0110225
467	tae-miR398_L-1R+1	GTGTTCTCAGGTCGCCCCCGC	45.2583	98.4768	up	1.1216	1.1895e-05	1.14005e-05
468	PC-3p-361_12038	TTCGAGGACCTTGGTTGAGCC	1289.86	2809.03	up	1.12285	0	3.30636e-124
469	ata-MIR5084-p5_1ss6GA	TCACTACCATGTGGGACCTGGCCC	12.9309	28.2755	up	1.12873	0.018348	0.0276098
470	tae-miR9670-3p	AGGTGGAATACTTGAAGAAGA	641.159	1409.88	up	1.13681	5.2185e-63	1.51615e-64
471	osa-miR396e-5p_R-1	TCCACAGGCTTTCTTGAACT	7145.42	15866.5	up	1.15089	0	0
472	PC-3p-46313_98	ACTTCGAGGACCTGGATGACT	14.0085	31.2006	up	1.15527	0.011619	0.0161517
473	PC-5p-9811_380	TGGATGACACGTGACATTTAC	18.3188	40.9507	up	1.16056	0.0037139	0.00381843
474	gma-MIR5368-p5_1ss3TC_2	TTCCCTGGGATTGGCTTTGGGC	17.2413	39.0007	up	1.17764	0.0041802	0.00458871
475	gma-MIR5368-p5_1ss3TC_1	TTCCCTGGGATTGGCTTTGGG	17.2413	39.0007	up	1.17764	0.0041802	0.00458871
476	tae-MIR9781-p3_1ss5TC	TTTCCACACGGATGTAGTTTC	14.0085	32.1756	up	1.19966	0.0083029	0.0113968
477	tae-MIR9783-p3_2ss8AG21AC_1	AGAAATAGGCACCGGTGCTTC	14.0085	32.1756	up	1.19966	0.0083029	0.0113968
478	tae-MIR9783-p3_2ss8AG21AC_2	AGAAATAGGCACCGGTGCTTCAGA	14.0085	32.1756	up	1.19966	0.0083029	0.0113968
479	tae-MIR1121-p5_2ss16TA21TC	TCTGTAAAGAAATATAAGAGC	133.62	307.131	up	1.20072	3.3204e-16	2.39716e-16
480	tae-MIR9668-p3_1ss10TC	ACAAGTATTCTCGGACGGAGG	12.9309	30.2255	up	1.22494	0.0093225	0.0137669
481	PC-5p-1725_1935	TCAACCAAGGTCCTCGGAATG	299.567	701.038	up	1.22661	4.6937e-36	6.94613e-37
482	hvu-MIR5049f-p3	ATATGGATCGGAGGGAGTACT	26.9395	63.3761	up	1.23422	0.00015255	0.00019075
483	gma-MIR5368-p3_2ss1AT18CA	TGAGATACCACTCTGGAAGAG	24.7843	58.5011	up	1.23904	0.000263	0.000270239
484	gma-MIR5368-p5_1ss20TC	CCTGGGATTGGCTTTGGGCCT	73.2753	176.478	up	1.26809	1.1031e-10	8.4857e-11
485	osa-MIR159c-p5_1ss1GT	TTTTGCATGACCCGGGAGATGA	61.422	149.178	up	1.28021	2.2979e-09	1.21653e-09
486	tae-MIR9783-p3_2ss5AG18AC	AATAGGCACCGGTGCTTCAGA	162.714	403.657	up	1.31079	1.4195e-23	3.4e-24
487	ata-miR171b-5p	TGTTGGCATGGCTCAATCAAA	8.62063	21.4504	up	1.31514	0.020757	0.042849
488	tae-MIR1128-p3_1ss17CG	TCCATTTTGATGACAAGTATT	8.62063	21.4504	up	1.31514	0.020757	0.042849
489	bdi-miR159a-3p	CTTGGATTGAAGGGAGCTCT	745.684	1898.36	up	1.34812	0	2.20109e-112
490	tae-MIR1122c-p5_2ss4AG21GC	TCCGTCCCATAATGTAAGACC	18.3188	46.8008	up	1.35321	0.000484	0.000426468
491	tae-MIR1128-p5_1ss7GC_1	CCGTCCCAAAATACTTGTCAT	6.46547	16.5753	up	1.35821	0.037311	0.0347396
492	tae-MIR1128-p5_1ss7GC_2	CCGTCCCAAAATACTTGTCATC	6.46547	16.5753	up	1.35821	0.037311	0.0347396
493	tae-miR9672a-3p	CCACGACTGTCATTAAGCATC	664.327	1703.84	up	1.35883	0	1.92639e-102
494	PC-3p-22894_182	CTAGTGTCTAAGCAACTTTGC	14.0085	36.0757	up	1.36472	0.0020492	0.00261754
495	osa-miR393a_L+1R+1	TTCCAAAGGGATCGCATTGATCT	15.0861	39.0007	up	1.37028	0.0013033	0.00150677
496	tae-MIR1122a-p3_1ss13AG	ATACGGATGTATGTAGACATATT	1187.49	3108.84	up	1.38846	0	6.89797e-192
497	osa-miR319a-3p.2-3p_R+1	TTGGACTGAAGGGTGCTCCCT	2107.74	5527.38	up	1.3909	0	0
498	tae-MIR7757-p5_1ss14TC	TATTATGTCTAAGCATGTTTT	8.62063	23.4004	up	1.44067	0.0097728	0.0201092
499	PC-3p-48031_95	ACAGTTAATTTGGATCTGAGG	5.38789	14.6253	up	1.44067	0.041088	0.0414381
500	tae-miR319_L-1R+1	TGGACTGAAGGGAGCTCCCTC	146.551	398.782	up	1.4442	1.182e-26	1.93401e-27
501	tae-MIR159a-p5	GAGCTCCTATCATTCCAATGA	719.822	1997.81	up	1.47271	0	3.07355e-135
502	ata-miR167b-3p	AGGTCATGCTGGAGTTTCATC	2917	8212.57	up	1.49335	0	0
503	ata-miR171a-5p	TGGTATTGTTTCGGCTCATG	35.5601	102.377	up	1.52556	1.7926e-08	1.78012e-08
504	ata-MIR9863a-p3_2	TCTGAAGACTAGTTTATTACA	4476.26	13010.6	up	1.53933	0	0
505	ata-MIR9863a-p3_1	TCATCTGAAGACTAGTTTATT	4476.26	13010.6	up	1.53933	0	0
506	tae-miR9675-3p_L-1R+1	TTATGATCACTCTCGTTTTGC	280.17	844.365	up	1.59156	2.5074e-62	5.60859e-65
507	tae-miR9673-5p	TAAGAAGCAAATAGCACATG	38.7928	118.952	up	1.61652	2.6144e-10	1.41533e-10
508	ata-miR5062a-3p_2ss2TC18AG	GCGGATTTTTCACCAAGGTTCAAG	964.433	3053.76	up	1.66283	0	5.18984e-246
509	gma-MIR5368-p5_1ss6TC	CTGTTCCCTGGGATTGGCTTT	6.46547	20.4754	up	1.66306	0.0075088	0.00937706
510	bdi-miR159a-5p_R+1	AGCTCCCTTCGATCCAATCC	174.568	556.735	up	1.6732	1.5691e-44	1.74947e-46
511	osa-miR393a_L+1R+2	TTCCAAAGGGATCGCATTGATCCA	5.38789	17.5503	up	1.7037	0.01188	0.0106432
512	lus-miR159b_R+1_1ss21CT	TTTGGATTGAAGGGAGCTCTTT	714.973	2364.91	up	1.72582	0	3.19618e-201
513	gma-MIR5368-p5	CCTGGGATTGGCTTTGGGC	15.0861	52.651	up	1.80324	6.0849e-06	4.18802e-06
514	tae-MIR5049-p5_1ss8AG	ATTACTTGTCTTAGATTTGTC	59.4464	207.516	up	1.80356	2.6678e-19	2.25133e-20
515	gma-MIR5368-p5_2ss1AT18CA_1	TGAGATACCACTCTGGAAG	8.62063	30.2255	up	1.8099	0.00059154	0.00107066
516	gma-MIR5368-p5_2ss1AT18CA_2	TGAGATACCACTCTGGAAGA	8.62063	30.2255	up	1.8099	0.00059154	0.00107066
517	PC-3p-17478_230	TACCCGACCCGAATATTGATA	42.0256	149.178	up	1.82769	1.582e-14	3.47702e-15
518	tae-MIR9668-p3_1ss8AT	GACAAGTTTTTTCGGACGGAGGGA	5.38789	19.5004	up	1.85571	0.0050464	0.00408813
519	osa-miR319a-3p.2-3p_L+1R+1	CTTGGACTGAAGGGTGCTCCCT	762.926	2930.9	up	1.94173	0	1.17686e-292
520	zma-miR319b-5p	AGAGCGTCCTTCAGTCCACTC	47.4135	183.303	up	1.95086	7.2291e-19	7.53255e-20
521	cpa-miR159a_R+1	TTTGGATTGAAGGGAGCTCTAT	9.15942	35.5881	up	1.95807	8.9409e-05	6.63221e-05
522	bdi-miR167c-5p_R+3	TGAAGCTGCCAGCATGATCTGACCA	4.8491	19.1753	up	1.98346	0.0037494	0.00662601
523	tae-MIR1128-p3_1ss15CG_1	CATTTTGATGACAAGTATTTC	10.7758	42.9008	up	1.99321	1.3709e-05	1.4186e-05
524	tae-MIR1128-p3_1ss15CG_2	CATTTTGATGACAAGTATTTCCGG	10.7758	42.9008	up	1.99321	1.3709e-05	1.4186e-05
525	tae-miR9676-5p	TGGATGTCATCGTGGCCGTACA	228.447	993.543	up	2.12073	0	9.11436e-113
526	mdm-miR393a_L+1_1ss22CT	TTCCAAAGGGATCGCATTGATTT	82.4347	368.557	up	2.16056	9.2146e-41	4.08577e-44
527	csi-miR393b-5p_R+1_1ss22CT	TTCCAAAGGGATCGCATTGATTT	82.4347	368.557	up	2.16056	9.2146e-41	4.08577e-44
528	tae-miR9678-3p	TCTGGCGAGGGACATACACTGT	9.69821	43.8758	up	2.17764	3.6017e-06	3.4328e-06
529	bdi-MIR7767-p3_2ss17GC18AT	TGGAAGAGCTCGGATTCT	9.69821	45.8258	up	2.24037	1.4984e-06	1.26489e-06
530	osa-miR319a-3p.2-3p_L+1	CTTGGACTGAAGGGTGCTCCC	76.5081	366.607	up	2.26055	1.3787e-42	6.44859e-46
531	tae-MIR398-p5	CCTGCGGGGTCGAACTGGGAA	137.93	663.987	up	2.26722	6.4294e-76	3.0445e-82
532	tae-MIR1128-p3_2ss14CG20CT	ATTTTGATGACAAGTATTTTC	6.46547	31.2006	up	2.27074	6.3379e-05	4.15647e-05
533	gma-MIR5368-p3_1ss16CA	AGATACCACTCTGGAAGA	6.46547	31.2006	up	2.27074	6.3379e-05	4.15647e-05
534	ata-MIR5062b-p3	ATGCGGATTTTTCACCAAGATT	182.111	892.141	up	2.29246	0	1.60725e-111
535	tae-MIR9668-p3_2ss14TC21GA_1	ATGACAAGTATTTCCGGACGA	5.38789	27.3005	up	2.34113	0.00014223	0.000113723
536	tae-MIR9668-p3_2ss14TC21GA_2	ATGACAAGTATTTCCGGACGAAGG	5.38789	27.3005	up	2.34113	0.00014223	0.000113723
537	PC-3p-51987_88	CTACAAGTATTGTGGCACAGAGAA	7.54305	39.0007	up	2.37028	4.7131e-06	5.60345e-06
538	osa-MIR159d-p3	AGCTGCCGGTTCATGGATACC	8.62063	47.7759	up	2.47042	2.2587e-07	1.54802e-07
539	osa-miR159c_R-2_1ss1AC	CTTGGATTGAAGGGAGCTC	87.2839	506.034	up	2.53545	2.3878e-65	4.88844e-72
540	tae-MIR9676-p3	TACGGCCTGATGACATCCACG	186.421	1109.57	up	2.57336	0	1.28469e-158
541	PC-5p-66643_70	CACGCTTACCGAGATCTAAGT	5.38789	36.0757	up	2.74323	2.2033e-06	7.93145e-07
542	gma-MIR5368-p3_1ss3GA	CCAAGGGACAGTCTCAGG	19.3964	153.078	up	2.9804	4.7789e-24	4.07845e-27

## Sheet: L6WH_N vs L6WH_C
Table S3 continued. Differentially expressed miRNAs* (DEMs) subject to progeny treatment factor in two durum wheat genotypes.
*A P value < 0.001 is highlighted in red; a P value <0.01 is highlighted in orange; a P value <0.05 is highlighted in blue. The selection criteria for significant DEMs are: P value < 0.05 and |log2(foldchange)|>1.
The abbreviations of library names are: AuCG_C (DBA Aurora control parents, progeny treated with the control), AuCG_N (DBA Aurora control parents, progeny treated with N starvation), AuWH_C (DBA Aurora water-deficit and heat stress parents, progeny treated with the control), AuWH_N (DBA Aurora water-deficit and heat stress parents, progeny treated with N starvation), L6CG_C (L6 control parents, p…
Index	miRNA name	miRNA sequence	L6WH_C (normalized reads count)	L6WH_N (normalized reads count)	Regulation pattern (L6WH_N vs L6WH_C)	Log2 [foldchange (L6WH_N/L6WH_C)]	P value (Chi-square 2x2)	P value (Fisher's test)
1	ata-miR169a-3p	TGGGCAAGTCACCCTGGCTACC	2698.96	2.2729	down	-10.2137	0	0
2	tae-miR169_L+1_1ss18G-	TGGGCAAGTCACCCTGGCTACC	2698.96	2.2729	down	-10.2137	0	0
3	far-MIR169-p3_1ss8AG	GGCAGTCGCCTTGGCTAGC	243.826	3.247	down	-6.2306	4.0982e-73	3.47564e-87
4	ata-miR169i-3p_1ss8TG	GGCAGTCGCCTTGGCTAGC	243.826	3.247	down	-6.2306	4.0982e-73	3.47564e-87
5	ata-MIR169d-p3	TTGTCCTTGGCTACACCTAGT	1778.96	40.2628	down	-5.46544	0	0
6	mtr-miR398a-5p_2ss9AG17CA	GGAGTGACGCTGAGAAAACAAG	164.466	3.8964	down	-5.3995	1.0545e-48	4.30618e-56
7	osa-miR399d	TGCCAAAGGAGAGTTGCCCTG	491.243	11.6892	down	-5.39319	0	2.58565e-165
8	osa-miR827_1ss1TG	GTAGATGACCATCAGCAAACA	307.386	16.235	down	-4.24287	2.0611e-83	9.12772e-94
9	bdi-miR169c-3p_L+1_2ss6GA13CT	CGGCAAGTTGTCTTTGGCTAC	4454.94	245.473	down	-4.18177	0	0
10	ata-miR169c-3p_L+2R-1	TAGGCGGTCACCTTGGCTAG	805.093	49.3544	down	-4.0279	0	4.40799e-236
11	ata-miR169d-5p	CAGCCAAGGATGACTTGCCGG	998.765	62.3424	down	-4.00186	0	2.19048e-291
12	ata-miR169e-5p	CAGCCAAGGATGACTTGCCGA	67.6297	5.1952	down	-3.70241	1.2261e-18	2.18954e-20
13	bdi-miR395h-5p_1ss6CT	GTTCCTTGCAAGCACTTCACG	9.15694	0.81175	down	-3.49576	0.0013946	0.00248652
14	ata-miR395e-5p_1ss8AG	GTTCCTTGCAAGCACTTCACG	9.15694	0.81175	down	-3.49576	0.0013946	0.00248652
15	tae-MIR395a-p5_1ss20TC	GTTCCTTGCAAGCACTTCACG	9.15694	0.81175	down	-3.49576	0.0013946	0.00248652
16	PC-3p-24935_169	AACCAAAGCTGGCATACCTTC	36.6278	3.247	down	-3.49576	1.6419e-10	2.18389e-11
17	tae-miR9661-5p_1ss14GA	TGAAGTAGAGCAGAGACCTCA	2675.98	240.928	down	-3.4734	0	0
18	bdi-MIR169a-p3	GATCGGCGAGTTGTTCTTGGC	48.1188	4.5458	down	-3.404	3.5005e-13	1.52777e-13
19	tae-miR9774_L+1	ACAAGATATTGGGTATTTCTGTC	8082.53	780.579	down	-3.37219	0	0
20	tae-MIR9661-p3	AGGTGCCTGACCTACTTCATC	62.4827	7.7928	down	-3.00324	1.4087e-15	5.49165e-16
21	tae-MIR1120a-p3_7	TATTATGAGACGGAGGGAGTA	56.019	7.7928	down	-2.8457	1.1128e-13	8.28116e-14
22	tae-MIR1120a-p3_10	TTATATTATGAGACGGAGGGAGTA	56.019	7.7928	down	-2.8457	1.1128e-13	8.28116e-14
23	tae-MIR1120a-p3_11	TTCTTATATTATGAGACGGAGGGA	56.019	7.7928	down	-2.8457	1.1128e-13	8.28116e-14
24	tae-MIR1120a-p3_3	CTTATATTATGAGACGGAGGGAGT	56.019	7.7928	down	-2.8457	1.1128e-13	8.28116e-14
25	tae-MIR1120a-p3_5	TATATTATGAGACGGAGGGAGT	56.019	7.7928	down	-2.8457	1.1128e-13	8.28116e-14
26	tae-MIR1120a-p3_1	ATATTATGAGACGGAGGGAGT	56.019	7.7928	down	-2.8457	1.1128e-13	8.28116e-14
27	tae-MIR1120a-p3_4	TATATTATGAGACGGAGGGAG	56.019	7.7928	down	-2.8457	1.1128e-13	8.28116e-14
28	tae-MIR1120a-p3_2	ATATTATGAGACGGAGGGAGTA	56.019	7.7928	down	-2.8457	1.1128e-13	8.28116e-14
29	tae-MIR1120a-p3_6	TATATTATGAGACGGAGGGAGTA	56.019	7.7928	down	-2.8457	1.1128e-13	8.28116e-14
30	tae-MIR1120a-p3_8	TTATATTATGAGACGGAGGGA	56.019	7.7928	down	-2.8457	1.1128e-13	8.28116e-14
31	tae-MIR1120a-p3_9	TTATATTATGAGACGGAGGGAGT	56.019	7.7928	down	-2.8457	1.1128e-13	8.28116e-14
32	bdi-miR399a_1ss16AG	TGCCAAAGGAGAATTGCCCTG	136.217	20.7808	down	-2.71258	4.7262e-30	3.63647e-31
33	ata-miR399a-3p	TGCCAAAGGAGAATTGCCCTG	136.217	20.7808	down	-2.71258	4.7262e-30	3.63647e-31
34	PC-3p-22927_182	TTGGGTATTTCTGTCTTTAA	101.265	18.1832	down	-2.47746	2.216e-21	6.21189e-22
35	tae-MIR9774-p5	GACAGAAATACCCAATATCTTGCT	234.849	42.211	down	-2.47604	2.3003e-47	3.70224e-49
36	PC-3p-33300_132	TGGTTAGGAGTCGGATTCTGG	32.3186	5.8446	down	-2.46719	8.5569e-08	1.30839e-07
37	osa-miR827	TTAGATGACCATCAGCAAACA	9906.02	1835.85	down	-2.43185	0	0
38	ata-miR169g-3p_L+1R-1	CGGCGAGTTGTTCTTGGCTAC	111.32	20.7808	down	-2.42139	5.8378e-23	2.3791e-23
39	PC-3p-48284_95	AGGGAGAAAGCGATGACTAACAAT	52.428	10.3904	down	-2.33509	2.4979e-11	1.49358e-11
40	tae-MIR1128-p5_2ss9AG17TC	TCCGTCCGGAAATACTCGTCA	25.8549	5.1952	down	-2.31519	3.0092e-06	3.09352e-06
41	ata-miR394-3p_L-2R+3	GTGGGCATACTGCCAATGGAGC	15.8002	3.247	down	-2.28276	0.00028355	0.000228992
42	tae-MIR1131-p3_2ss6CG21TG	CGGTTGGTGCCACGAACCGGGACT	15.8002	3.247	down	-2.28276	0.00028355	0.000228992
43	mtr-miR398a-5p_1ss7AC	GGAGTGCCACTGAGAACACAAG	292.304	60.3942	down	-2.27499	8.2792e-55	1.68867e-56
44	PC-5p-63848_73	TGTTAGCTGTAGCTTTCTCCCTCT	66.0736	14.2868	down	-2.20939	2.4234e-13	1.66488e-13
45	tae-MIR9668-p3_1ss7TA	CAAGTAATTTCGGACGGAGGG	26.5731	5.8446	down	-2.18479	3.7965e-06	3.58974e-06
46	ata-miR171d-5p	TGTTGGCTCGACTCACTCAGA	628.059	139.946	down	-2.16603	0	1.1377e-113
47	tae-MIR171a-p5	TGTTGGCTCGACTCACTCAGA	628.059	139.946	down	-2.16603	0	1.1377e-113
48	tae-miR530_L+2R-2	GGTGCAGTGGCATATGCAACT	14.3638	3.247	down	-2.14526	0.00074604	0.00089453
49	tae-miR9773_R+1	TTTGTTTTTATGTTATTTTGTGAAG	21807.9	4960.12	down	-2.1364	0	0
50	ata-miR169f-3p_R-1	GGCAAGTCCGTCCTTGGCTAC	2788.74	683.169	down	-2.0293	0	0
51	PC-5p-17007_236	GCGCTACCGCCGCTGCCCGGACAG	38.7824	9.741	down	-1.99326	8.04e-08	1.02384e-07
52	osa-miR166k-3p_L+2R-1	CCTCGGACCAGGCTTCAATCCC	74.6919	18.8326	down	-1.98772	1.0224e-13	7.69362e-14
53	ata-miR396c-3p	GGTCAAGAAAGCTGTGGGAAG	2526.6	648.102	down	-1.9629	0	0
54	osa-MIR437-p3_1ss11AT	AGTTTGACTTTGGACAAAACT	12.2093	3.247	down	-1.9108	0.0031339	0.00339442
55	tae-MIR9668-p3_2ss19AG23AT	TATTTTCGGACGGAGGGAGTACT	19.3912	5.1952	down	-1.90015	0.00020424	0.000266659
56	osa-miR171e-5p_2ss2GA21AG	TATTGGCTCGGCTCACTCAGG	2153.86	591.604	down	-1.86422	0	0
57	tae-MIR1137b-p3_2ss9TG18AG_2	ATCTATTTGAGAACGGAGGGAG	56.019	15.5856	down	-1.8457	4.7029e-10	8.72147e-10
58	tae-MIR1137b-p3_2ss9TG18AG_1	ATCTATTTGAGAACGGAGGGA	56.019	15.5856	down	-1.8457	4.7029e-10	8.72147e-10
59	tae-MIR1128-p3_2ss13CG22GA	TTTTGATGACAAGTATTTCCGAAC	17.9548	5.1952	down	-1.78912	0.00050942	0.000498736
60	PC-5p-42019_107	AGAATCCGACTCCTACTCAGC	28.7277	8.4422	down	-1.76675	1.2382e-05	1.30126e-05
61	tae-MIR9659-p5	TGCTGGGAAAACTATTGAACT	17.2366	5.1952	down	-1.73022	0.00080101	0.000926321
62	tae-MIR1120a-p3_1ss14GA_2	ATATTATGAGACGAAGGGAGTA	28.0095	8.4422	down	-1.73022	1.9238e-05	2.26974e-05
63	tae-MIR1120a-p3_1ss14GA_1	ATATTATGAGACGAAGGGAGT	28.0095	8.4422	down	-1.73022	1.9238e-05	2.26974e-05
64	tae-MIR1128-p3_1ss13CT	TGACAACTATTTTCGGACGGA	12.9275	3.8964	down	-1.73022	0.0036925	0.00542959
65	hvu-miR5049b_R+1_1ss8AC	AGTATTTCGGTACAGAGGGAGT	40.2187	12.3386	down	-1.70469	3.6753e-07	3.44978e-07
66	bdi-miR1878-3p_1ss14AG	ATTTGTAGTGTTCGGATTGAGTTT	3369.76	1033.85	down	-1.70462	0	0
67	tae-MIR9674a-p3_1ss4GA	TAGAATGGCTGGTGCTATGGA	1253.96	390.939	down	-1.68148	0	2.8069e-176
68	ata-miR167e-3p	GGTCATGCTGCGGCAGCCTCACT	68.2282	21.4302	down	-1.67072	5.381e-11	4.45963e-11
69	PC-3p-52647_87	TATTGGGTATTTCTGTCTTTATT	44.5279	14.2868	down	-1.64003	1.4995e-07	9.88757e-08
70	osa-miR530-5p_R+1	TGCATTTGCACCTGCACCTAC	86.9012	27.9242	down	-1.63786	2.2451e-13	3.11079e-13
71	PC-3p-75897_61	GTCTTTTTTGTGTAGCTCTCA	10.0547	3.247	down	-1.63069	0.012806	0.0203545
72	bdi-miR395a	TGAAGTGTTTGGGGGAACTC	35.483	11.5711	down	-1.6166	3.2162e-06	8.98685e-06
73	ata-miR395a-3p	TGAAGTGTTTGGGGGAACTC	35.483	11.5711	down	-1.6166	3.2162e-06	8.98685e-06
74	tae-miR395a_L-1	TGAAGTGTTTGGGGGAACTC	35.483	11.5711	down	-1.6166	3.2162e-06	8.98685e-06
75	osa-miR395b_L-1	TGAAGTGTTTGGGGGAACTC	35.483	11.5711	down	-1.6166	3.2162e-06	8.98685e-06
76	ata-MIR395d-p5	TGAAGTGTTTGGGGGAACTC	35.483	11.5711	down	-1.6166	3.2162e-06	8.98685e-06
77	zma-miR395a-3p_L-1	TGAAGTGTTTGGGGGAACTC	35.483	11.5711	down	-1.6166	3.2162e-06	8.98685e-06
78	tae-MIR1122c-p3_4	TATTATGGGACGGAGGGAGTA	108.327	36.3664	down	-1.57472	9.4735e-16	1.24954e-15
79	tae-MIR1122c-p3_5	TTATGGGACGGAGGGAGTAGT	108.327	36.3664	down	-1.57472	9.4735e-16	1.24954e-15
80	tae-MIR1122c-p3_1	ATATTATGGGACGGAGGGAGT	108.327	36.3664	down	-1.57472	9.4735e-16	1.24954e-15
81	tae-MIR1122c-p3_3	ATATTATGGGACGGAGGGAGTAGT	108.327	36.3664	down	-1.57472	9.4735e-16	1.24954e-15
82	tae-MIR1122c-p3_2	ATATTATGGGACGGAGGGAGTA	108.327	36.3664	down	-1.57472	9.4735e-16	1.24954e-15
83	tae-MIR1120a-p5_1ss8CT_1	CTCCGTCTCATAATATAAGAAC	28.7277	9.741	down	-1.5603	3.8144e-05	5.68984e-05
84	tae-MIR1120a-p5_1ss8CT_2	TCCGTCCTATAATATAAGAAC	28.7277	9.741	down	-1.5603	3.8144e-05	5.68984e-05
85	bdi-miR166d-5p	GGAATGTTGTCTGGTTGGAGA	87.6194	29.8724	down	-1.55244	7.2328e-13	7.86415e-13
86	hvu-miR5049b_L-1R+2_1ss8AC	GTATTTCGGTACAGAGGGAGTA	32.3186	11.0398	down	-1.54965	1.3385e-05	1.84317e-05
87	PC-5p-205745_18	TATTTGTCTTGGACTTGTTTAGAT	20.8276	7.1434	down	-1.54381	0.00048557	0.000755797
88	tae-MIR9781-p3_1ss5TC	TTTCCACACGGATGTAGTTTC	39.5005	13.6374	down	-1.5343	1.669e-06	2.45836e-06
89	tae-MIR1128-p3_1ss15CG_1	CATTTTGATGACAAGTATTTC	18.673	6.494	down	-1.52377	0.0010301	0.000793693
90	tae-MIR1128-p3_1ss15CG_2	CATTTTGATGACAAGTATTTCCGG	18.673	6.494	down	-1.52377	0.0010301	0.000793693
91	tae-MIR9668-p3_2ss17GA23AG	CAAGTATTTTCGGACGAAGGGAGT	62.4827	22.0796	down	-1.50074	2.5341e-09	5.05474e-09
92	ata-miR390-3p_L-1	GCTATCTATCCTGAGCTCC	49.5552	17.5338	down	-1.4989	1.1338e-07	1.85737e-07
93	bdi-miR827-5p	TTTTGTTGGTTGTCATCTAACC	197.503	70.1352	down	-1.49366	4.0767e-26	3.23585e-26
94	ata-miR172c-3p	GGAATCTTGATGATGCTGCAT	20.1094	7.1434	down	-1.49318	0.00074542	0.0012745
95	tae-miR1130b-3p_R+3_1ss6TC	TCTTACATTATGGGACGGAGGGAG	17.9548	6.494	down	-1.46719	0.0015829	0.00140343
96	hvu-miR5049c_L-2_1ss14GC	ACAATTATTTTCGGACGGAGG	10.7729	3.8964	down	-1.46719	0.014406	0.0174227
97	PC-5p-27297_157	AGGGCGCAGTTGGGCCACTGA	28.7277	10.3904	down	-1.46719	6.4445e-05	5.68986e-05
98	tae-miR9654a-3p	TTCTGAAAGGCTTGAAGCGAAT	68.9464	25.0019	down	-1.46344	6.3025e-10	7.61708e-10
99	tae-MIR5049-p3_2ss11CT18AG	TAATATGGATTGGAGGGGGTA	248.494	90.2666	down	-1.46095	9.1346e-32	1.19723e-31
100	tae-MIR9668-p3_2ss13GA23AG	CAAGTATTTTCGAACGGAGGGAGT	53.1462	20.1314	down	-1.40052	1.0901e-07	1.45318e-07
101	tae-MIR9658-p5	TCCCAGAATTTTGAGAATCGC	72.5374	27.9242	down	-1.37721	7.6034e-10	8.50253e-10
102	osa-MIR812q-p3_1ss21TG	CACTTATTTTGGGACGGAGGG	43.8097	16.8844	down	-1.37556	1.7626e-06	2.82003e-06
103	tae-MIR9781-p5_1ss9TC	TAGATTTCCACACGGATGTAGTT	30.1641	11.6892	down	-1.36765	7.6864e-05	0.000129364
104	tae-MIR9668-p3_2ss19GT23AG	CAAGTATTTTCGGACGGATGGAGT	10.0547	3.8964	down	-1.36765	0.022441	0.0306067
105	PC-3p-61451_75	TAATGTTGCAACGTCCTGAAC	10.0547	3.8964	down	-1.36765	0.022441	0.0306067
106	tae-miR9778	TGCATCATCTCGAACTCGTCG	53.1462	20.7808	down	-1.35471	1.7559e-07	3.44337e-07
107	hvu-MIR5049f-p3_1ss16GA	TTAATATGGATCGGAAGGAGT	21.5458	8.4422	down	-1.35171	0.00089328	0.000638766
108	tae-MIR1128-p3_2ss11CA18CT	TTGATGACAAATATTTCTGGA	16.5184	6.494	down	-1.34689	0.0036884	0.00246679
109	osa-MIR818d-p3_2ss16GA20GA	TTATATTATGGGACGAAGGAAGT	17.9548	7.1434	down	-1.32969	0.0026316	0.00359544
110	tae-MIR1128-p3_1ss9CG_3	GATGACAAGTATTTCCGGACGGAG	35.9096	14.2868	down	-1.32969	2.1029e-05	2.04761e-05
111	tae-MIR1128-p3_1ss9CG_1	GATGACAAGTATTTCCGGACG	35.9096	14.2868	down	-1.32969	2.1029e-05	2.04761e-05
112	tae-MIR1128-p3_1ss9CG_2	GATGACAAGTATTTCCGGACGGA	35.9096	14.2868	down	-1.32969	2.1029e-05	2.04761e-05
113	tae-miR9664-3p_L-1	TGCAGTCCTCGATGTCGTAG	5509.25	2215.75	down	-1.31406	0	0
114	tae-MIR9668-p3_2ss21GA23AG	CAAGTATTTTCGGACGGAGGAAGT	38.0642	15.5856	down	-1.28822	1.6314e-05	4.01389e-05
115	PC-5p-8726_421	TCAGGACGTTGCAACATTAACACC	96.2377	39.6134	down	-1.28061	8.3108e-12	1.99667e-11
116	tae-MIR9779-p3	TACCTATGATGAGTTGCGAACT	68.9464	28.5736	down	-1.27079	8.3539e-09	1.44126e-08
117	ata-miR5181-3p_L-1R+1_1ss14CT	ACTTATTTTGGATCGGAGGGA	18.673	7.7928	down	-1.26074	0.0028251	0.00319672
118	bdi-MIR7757-p3_1ss6AG	TTTATGAGCTCATTGAAGTAACT	4610.07	1933.91	down	-1.25327	0	0
119	PC-3p-46313_98	ACTTCGAGGACCTGGATGACT	20.1094	8.4422	down	-1.25218	0.0020135	0.00188376
120	PC-5p-155956_27	GTCACAGATTTGTCTAAATTT	10.7729	4.5458	down	-1.2448	0.024221	0.0405313
121	tae-MIR1122c-p3_1ss7TC	ATATTACGGGACGGAGGGAGT	12.2093	5.1952	down	-1.23272	0.016971	0.024366
122	PC-5p-94949_48	ACTTGTCGGAGAAATGGATGAATC	12.2093	5.1952	down	-1.23272	0.016971	0.024366
123	tae-MIR9668-p3_2ss20GA23AG	CAAGTATTTTCGGACGGAGAGAGT	25.8549	11.0398	down	-1.22772	0.00052637	0.000656995
124	zma-miR156l-3p	GCTCACTGCTCTATCTGTCACC	1719.35	736.42	down	-1.22326	0	6.84937e-174
125	tae-MIR9652-p3	TAGAAGCTTAATGAGAACATG	173.084	75.9798	down	-1.18779	1.1289e-18	1.89907e-18
126	tae-miR9654b-3p	TTCCGAAAGGCTTGAAGCGAAT	753.383	330.869	down	-1.18712	1.2644e-75	1.01412e-74
127	ata-miR9674a-3p_L-1R+1	TAAGATGGCTGATGCTATGGA	28.0095	12.3386	down	-1.18274	0.00039877	0.000563473
128	tae-MIR1120a-p3_2ss19TC20TC	TATGAGACGGAGGGAGTACCT	14.3638	6.494	down	-1.14526	0.012611	0.0126909
129	tae-MIR1122c-p3_1ss12AC	TTATGGGACGGCGGGAGTAGT	14.3638	6.494	down	-1.14526	0.012611	0.0126909
130	tae-MIR1128-p3_2ss13CG20CT	TTTTGATGACAAGTATTTCT	12.9275	5.8446	down	-1.14526	0.017955	0.0333592
131	tae-miR1130b-3p_L-1R+1_1ss6TC	CTTACATTATGGGACGGAGGG	32.3186	14.9362	down	-1.11355	0.00022526	0.00032857
132	ata-miR166a-5p	GGAATGTTGTCTGGTTCAAGG	352.632	162.999	down	-1.1133	3.752e-34	8.27188e-34
133	tae-miR1130b-3p_L+1R-1_1ss10TC	ATCTTATATCATGGGACGGAG	20.8276	9.741	down	-1.09635	0.0033036	0.00541908
134	tae-MIR9655-p5	TCGGCTACTTCCTTTCCCTTGC	208.276	98.0594	down	-1.08677	2.2494e-20	6.34773e-20
135	ata-miR166c-5p	GGAACGTTGGCTGGCTCGAGG	259.267	122.087	down	-1.08653	5.7731e-25	1.75716e-24
136	hvu-miR5049f_L+1R+2	CAATTAATATGGATCGGAGGGAGT	13.6456	6.494	down	-1.07126	0.01876	0.0126909
137	gma-MIR5368-p3_1ss2GA	CAAGGGACAGTCTCAGGTAGA	47.4007	22.729	down	-1.06037	1.3141e-05	2.68909e-05
138	zma-miR167b-3p_1ss5AG	GATCGTGCTGTGACAGTTTCACT	66.0736	31.8206	down	-1.05411	2.9044e-07	5.20408e-07
139	PC-3p-96849_47	TTAGATCTTGGGAAGCGCGGG	10.7729	5.1952	down	-1.05215	0.038522	0.0405313
140	tae-MIR1128-p5_2ss7TC20AG	AATACTCGTCATCAAAATGGA	20.1094	9.741	down	-1.04573	0.0048269	0.00853254
141	tae-MIR1139-p3_2ss13AG23AC	ATTTATTAGGTTGTAGACTCATCT	692.337	337.688	down	-1.03578	7.1136e-61	7.58249e-60
142	tae-MIR1131-p3_2ss22GA24TC	CCACGAACCGGTACTAATGAGAGC	25.1367	12.3386	down	-1.02662	0.0017983	0.00225886
143	PC-3p-22187_188	CTGCTGGTTAGGGTGAAAATGAGA	57.4553	28.5736	down	-1.00776	2.934e-06	8.31216e-06
144	bdi-MIR7757-p5_1ss6AG	TTTATGAGCTCATTGAAGT	21566.6	10741.1	down	-1.00566	0	0
145	bdi-MIR171a-p5	TGATTGAGCCGCGCCAATATC	1622.39	808.503	down	-1.0048	0	5.46976e-134
146	zma-miR160a-3p	GCGTGCAAGGGGCCAAGCATG	0	5.8446	up	inf	0.04001	0.043829
147	far-MIR169-p5_2ss18CT24AG	TGGCTGCAAGGGCCTTATCTCTGG	274.349	0	down	-inf	1.1062e-84	3.30666e-104
148	ata-miR169a-5p	TAGCCAAGGATGATTTGCCTGTG	267.407	0	down	-inf	1.3771e-82	1.45633e-101
149	ata-miR169c-5p	TAGCCAAGGATGACTTGCCTA	15.8002	0	down	-inf	2.8779e-06	9.07381e-07
150	bdi-miR169h-5p	TAGCCAAGGATGACTTGCCTA	15.8002	0	down	-inf	2.8779e-06	9.07381e-07
151	bdi-miR169h-3p	GGCAGTCACCTTGGCTAGC	62.8418	0	down	-inf	1.0375e-20	1.61611e-24
152	bdi-miR169b_R-2	TAGCCAAGGATGACTTGCC	11.8502	0	down	-inf	5.0689e-05	2.94e-05
153	ata-miR169i-5p_1ss15TC	TAGCCAAGGATGACCTGCCTG	595.381	0	down	-inf	0	1.85137e-225
154	ata-MIR169h-p5	AGAATGTAGCCAAGGATGACT	41.296	0	down	-inf	3.8782e-14	3.28642e-16
155	ata-miR169h-3p_L-1	CAAGTTGTTCTTGGCTAGC	352.632	0	down	-inf	0	4.79379e-134
156	osa-MIR171a-p5	CGATATTGGTGAGGTTCAATC	5.74553	0	down	-inf	0.0047763	0.00542223
157	bdi-MIR399a-p5	GTGCAGTTCTCCTCTGGCATG	25.8549	0	down	-inf	2.1526e-09	1.51838e-10
158	tae-MIR399-p5	GGGCGCTTCTCCCTTGGCACG	13.6456	0	down	-inf	1.37e-05	5.16498e-06
159	ata-miR399a-5p_R-1_1ss20CT	GGGCGCTTCTCCATTGGCATG	3.59096	0	down	-inf	0.025695	0.030864
160	ata-miR399b-5p_L-2R+2	GGGCGCTTCTCCTTTGGCACG	8.6183	0	down	-inf	0.00054842	0.000399267
161	hvu-miR399	TGCCAAAGGAGATTTGCCCCG	3.59096	0	down	-inf	0.025695	0.030864
162	bdi-MIR5067-p3_2ss6CG17AC	GACAAGTAATATGGATCGGAGGGA	14.3638	0	down	-inf	8.1358e-06	5.16498e-06
163	tae-miR9655-3p	CAAGGGAAGGAAGTAGCCAAC	12.2093	0	down	-inf	3.8992e-05	2.94e-05
164	tae-miR9665-3p_L+1	TGCTAGCAGTGTAAACTCAAATCA	5.74553	0	down	-inf	0.0047763	0.00542223
165	tae-MIR9674a-p3_2	TGGCTGGTGCTATGGATA	5.02734	0	down	-inf	0.0083028	0.0129365
166	tae-miR9677a	TGGCCGTTGGTAGAGTAGGAGA	0	10.3904	up	inf	0.0061777	0.0068585
167	tae-MIR9777-p5	GTGCCGTGATGATTGCTTTACTTCT	5.02734	0	down	-inf	0.0083028	0.0129365
168	tae-MIR9778-p3	TTCCAGACGATGCAGGCCTTC	10.0547	0	down	-inf	0.00018935	0.00016735
169	bdi-miR164c-5p_R+1	TGGAGAAGCAGGGCACGTGCTT	0	9.0916	up	inf	0.010427	0.0129059
170	csi-MIR166k-p5	GGAATGTTGTCTGGTTCAAGA	3.59096	0	down	-inf	0.025695	0.030864
171	osa-MIR167h-p3	TCATGCTGTAGTTTCATCTGC	0	10.3904	up	inf	0.0061777	0.0068585
172	bdi-MIR169c-p5_1ss16GC	CTAAGAGGCAGAGAACGGGATG	208.994	0	down	-inf	5.9315e-65	1.17274e-79
173	osa-miR169e_R+1_1ss1TC	CAGCCAAGGATGACTTGCCGGA	25.8549	0	down	-inf	2.1526e-09	1.51838e-10
174	bdi-MIR169c-p3	TGGCTACACCTAGTTCTCTTC	225.512	0	down	-inf	6.0975e-70	4.45216e-86
175	zma-MIR169a-p5_2	GCTCGGGGACTATGGTGCAGC	5.02734	0	down	-inf	0.0083028	0.0129365
176	bdi-MIR169k-p5	TGATAGCCAAGGATGATTTGCC	4.30915	0	down	-inf	0.014537	0.030864
177	osa-miR169n_R+2	TAGCCAAGAATGACTTGCCTATG	3.59096	0	down	-inf	0.025695	0.030864
178	bdi-MIR169d-p3_1ss19GA	GGTGGGTCTTCTTGGCTAACC	35.1914	0	down	-inf	2.8791e-12	6.06166e-14
179	osa-miR169n	TAGCCAAGAATGACTTGCCTA	89.774	0	down	-inf	6.8379e-29	1.02763e-34
180	bdi-MIR169d-p3	GGTGGGTCTTCTTGGCTAGCC	56.7371	0	down	-inf	7.4952e-19	2.98105e-22
181	ath-miR169h_R+1_1ss15TC	TAGCCAAGGATGACCTGCCTGA	15.082	0	down	-inf	4.8365e-06	2.16486e-06
182	osa-miR169b_R+1	CAGCCAAGGATGACTTGCCGGT	4.30915	0	down	-inf	0.014537	0.030864
183	gma-miR169j-5p_R-1_1ss20GT	TAGCCAAGAATGACTTGCCT	39.5005	0	down	-inf	1.375e-13	7.84111e-16
184	osa-miR169e_L-1R+2	AGCCAAGGATGACTTGCCGGCC	5.02734	0	down	-inf	0.0083028	0.0129365
185	ppe-MIR169a-p3	GGCAAGTTGTCTTTGGCTACAT	14.3638	0	down	-inf	8.1358e-06	5.16498e-06
186	bdi-miR169k-3p	GGGCAAGTCAGCCTGGCTACC	7.18192	0	down	-inf	0.001606	0.00227269
187	mtr-miR171c_R+1	TGATTGAGCCGTGCCAATATTT	3.59096	0	down	-inf	0.025695	0.030864
188	zma-miR393b-3p_2ss5A-21GA	ATCATGCGATCCTTTTGGAAG	0	7.1434	up	inf	0.023184	0.0466282
189	osa-miR393a_L+1R-1	ATCCAAAGGGATCGCATTGAT	0	7.7928	up	inf	0.017723	0.0244716
190	gma-miR395h_L-1	TGAAGTGTTTGGGAGAACTC	9.33649	0	down	-inf	0.00032186	0.000399267
191	gma-miR396a-3p_L+1	GTTCAATAAAGCTGTGGGAAG	15.8002	0	down	-inf	2.8779e-06	9.07381e-07
192	cme-MIR398b-p3_1ss4TC	TTCCCAGGTCACCCCTTTGGA	4.30915	0	down	-inf	0.014537	0.030864
193	zma-miR399e-5p_2ss6TC13CA	GGGCTCCTCTTTATTGGCAGG	11.4911	0	down	-inf	6.5919e-05	7.01433e-05
194	csi-miR399f-3p	CGCCAAAGGAGAATTGCCCTG	4.30915	0	down	-inf	0.014537	0.030864
195	osa-miR399j_R+1_1ss21AG	TGCCAAAGGAGAGTTGCCCTGA	3.59096	0	down	-inf	0.025695	0.030864
196	far-MIR437-p3_2ss15TA22TC	TATTTTGGAACGGAAGGAGTACT	4.30915	0	down	-inf	0.014537	0.030864
197	osa-MIR812q-p3_2ss16GA20TG	ACTTATTTTGGGACGAAGGGAGTA	7.90011	0	down	-inf	0.00093699	0.000952581
198	osa-MIR812q-p3_2	TATTTTGGGACGGAGGTAGTA	14.3638	0	down	-inf	8.1358e-06	5.16498e-06
199	osa-MIR812q-p3_2ss16GC21TA	CACTTATTTTGGGACCGAGGAAGT	5.02734	0	down	-inf	0.0083028	0.0129365
200	osa-MIR812j-p3_2ss8TG17GA	TATTTTGGGACGGAGAAAGTACT	0	7.1434	up	inf	0.023184	0.0466282
201	osa-MIR812q-p3_1	CTTATTTTGGGACGGAGG	14.3638	0	down	-inf	8.1358e-06	5.16498e-06
202	osa-MIR812a-p5_2ss20CT21AC	CTCCGTCCCAAAATAAGTGTC	0	6.494	up	inf	0.030408	0.043829
203	osa-MIR812q-p3_2ss2AG21TG	CGCTTATTTTGGGACGGAGGGAGT	7.90011	0	down	-inf	0.00093699	0.000952581
204	osa-MIR812q-p3_2ss16GA21TG	CACTTATTTTGGGACAGAGGG	5.74553	0	down	-inf	0.0047763	0.00542223
205	osa-MIR818b-p3_1ss10AG	CCTTATATTGTGGGACGGAGG	7.90011	0	down	-inf	0.00093699	0.000952581
206	osa-MIR818d-p3_1ss16GA	TTATATTATGGGACGAAGGGAGT	7.18192	0	down	-inf	0.001606	0.00227269
207	osa-MIR818d-p3_1ss16GT	CTTATATTATGGGACTGAGGGAGT	7.18192	0	down	-inf	0.001606	0.00227269
208	osa-MIR818a-p3_1ss15GA	TTATATTATGGGACAGAAGG	0	12.988	up	inf	0.0022031	0.00109113
209	osa-MIR818d-p3_1ss1CG	GTTATATTATGGGACGGAGGGAGT	3.59096	0	down	-inf	0.025695	0.030864
210	osa-MIR818d-p3_2ss15GT21TC	TTATGGGACGGAGGTAGTACC	5.02734	0	down	-inf	0.0083028	0.0129365
211	osa-MIR818d-p3_1ss6AG	CTTATGTTATGGGACGGAGGGAGT	0	10.3904	up	inf	0.0061777	0.0068585
212	tae-MIR1120a-p5_2ss1TC20AG	CCCGTCCCATAATATAAGAGC	0	9.0916	up	inf	0.010427	0.0129059
213	tae-MIR1120a-p3_2ss16GA19GA	TTATATTATGAGACGAAGAGAGT	7.18192	0	down	-inf	0.001606	0.00227269
214	tae-MIR1120a-p5_2ss8CT20AG	TCCGTCCTATAATATAAGAGC	0	10.3904	up	inf	0.0061777	0.0068585
215	tae-MIR1120a-p5_2ss3CT23AG	CTTCGTCCCATAATATAAGAACGT	0	6.494	up	inf	0.030408	0.043829
216	tae-MIR1120a-p5_2ss10TC20AT	TCCGTCCCACAATATAAGATC	0	7.1434	up	inf	0.023184	0.0466282
217	tae-MIR1120a-p3_2ss13GA22TC	TATTATGAGACGAAGGGAGTAC	10.7729	0	down	-inf	0.00011162	7.01433e-05
218	tae-MIR1120a-p5_1ss17AG	TCCGTCCCATAATATAGGAAC	3.59096	0	down	-inf	0.025695	0.030864
219	tae-MIR1120a-p3_1ss22TC	TATTATGAGACGGAGGGAGTAC	3.59096	0	down	-inf	0.025695	0.030864
220	tae-MIR1120a-p5_2ss14AG20AG	TCCGTCCCATAATGTAAGAGC	5.02734	0	down	-inf	0.0083028	0.0129365
221	tae-MIR1120a-p3_1ss5AT	TATTTTGAGACGGAGGGAGTA	6.46373	0	down	-inf	0.0027633	0.00542223
222	far-MIR1122-p3_2ss15TA17TA	GAGACACTTATTTTAGAACGGAGG	7.90011	0	down	-inf	0.00093699	0.000952581
223	tae-MIR1122c-p3_1ss12GA	TATTATGGGACAGAGGGAGTAGTA	4.30915	0	down	-inf	0.014537	0.030864
224	tae-MIR1122c-p3_1ss2AG	TGTTATGGGACGGAGGGAGTA	5.02734	0	down	-inf	0.0083028	0.0129365
225	tae-MIR1127b-p3_2ss8TC24TC	GTATTTCCGGACGGAGGGAGTATC	5.02734	0	down	-inf	0.0083028	0.0129365
226	tae-MIR9668-p3_1ss7GC	TGACAACTATTTTCGGACGGAGG	3.59096	0	down	-inf	0.025695	0.030864
227	tae-MIR1128-p3_2ss3CT18CG	ATTCATTTTGATGACAAGTATTTC	3.59096	0	down	-inf	0.025695	0.030864
228	tae-MIR1128-p5_1ss19AG	ATACTTGTCATCAAAATGGAT	0	6.494	up	inf	0.030408	0.043829
229	tae-MIR1128-p5_1ss12TC	AATACTTGTCACCAAAATGAA	0	7.1434	up	inf	0.023184	0.0466282
230	tae-MIR1128-p3_2ss13CG21GA	TTTTGATGACAAGTATTTCCAGAC	5.02734	0	down	-inf	0.0083028	0.0129365
231	tae-MIR1128-p3_3	ATTTTGATGACAACTATTTCC	0	6.494	up	inf	0.030408	0.043829
232	tae-MIR1128-p3_2ss14CG21CT_2	ATTTTGATGACAAGTATTTCTGGA	5.74553	0	down	-inf	0.0047763	0.00542223
233	tae-MIR1128-p3_2ss14CG17TA_1	ATTTTGATGACAAGTAATTCC	7.18192	0	down	-inf	0.001606	0.00227269
234	tae-MIR1128-p3_5	GACAACTATTTCCGGACGGAGGGA	0	6.494	up	inf	0.030408	0.043829
235	tae-MIR1128-p5_2ss17TC21AG	TCCGTCCGAAAATACTCGTCG	0	16.8844	up	inf	0.00048206	0.000106872
236	tae-MIR1128-p5_1ss16GA	CAACTATTTCCGGACAGAGGGAGT	4.30915	0	down	-inf	0.014537	0.030864
237	tae-MIR1128-p3_2ss2CT21CG_1	TTTATCCATTTTGATGACAAG	0	12.988	up	inf	0.0022031	0.00109113
238	tae-MIR1128-p5_1ss5AG_1	TCCGGAAATACTTGTCATCAA	5.74553	0	down	-inf	0.0047763	0.00542223
239	tae-MIR1128-p5_1ss12GA	TCCCTCCGTCCAAAAATACTTGTC	4.30915	0	down	-inf	0.014537	0.030864
240	tae-MIR1128-p3_4	CAACTATTTCCGGACGGAGGGAGT	0	6.494	up	inf	0.030408	0.043829
241	tae-MIR1128-p3_2ss11CG18CT_1	TTGATGACAAGTATTTCT	3.59096	0	down	-inf	0.025695	0.030864
242	tae-MIR1128-p3_2ss13CG19CT_1	TTTTGATGACAAGTATTTT	3.59096	0	down	-inf	0.025695	0.030864
243	tae-MIR1128-p3_2ss12GA22AC	TATTTCCGGACAGAGGGAGTACT	5.74553	0	down	-inf	0.0047763	0.00542223
244	tae-MIR1128-p5_1ss8GC	TCCGTCCCAAAATACTTGTCA	0	15.5856	up	inf	0.00079769	0.000188938
245	tae-MIR1128-p5_1ss5AG_2	TCCGGAAATACTTGTCATCAAAAT	5.74553	0	down	-inf	0.0047763	0.00542223
246	tae-MIR1128-p3_1ss10CA	TGATGACAAATATTTCCGGACGGA	4.30915	0	down	-inf	0.014537	0.030864
247	tae-MIR1128-p3_2ss10CT17GA	CAACTATTTTCGGACGAAGGGAGT	5.02734	0	down	-inf	0.0083028	0.0129365
248	tae-MIR1128-p5_1ss20AG_3	AATACTTGTCATCAAAATGGATA	7.18192	0	down	-inf	0.001606	0.00227269
249	tae-MIR1128-p3_2ss2CT21CG_2	TTTATCCATTTTGATGACAAGTAT	0	12.988	up	inf	0.0022031	0.00109113
250	tae-MIR1128-p3_2ss14CG23GA	ATTTTGATGACAAGTATTTCCGAA	7.90011	0	down	-inf	0.00093699	0.000952581
251	tae-MIR1128-p5_1ss11CT	TCCCTCCGTCTGAAAATACTTGTC	3.59096	0	down	-inf	0.025695	0.030864
252	tae-MIR1128-p3_1ss20AT	TTTCCGGACGGAGGGAGTATT	6.46373	0	down	-inf	0.0027633	0.00542223
253	tae-MIR1128-p3_2ss8CG24GA	ATGACAAGTATTTCCGGACGGAGA	5.02734	0	down	-inf	0.0083028	0.0129365
254	tae-MIR1128-p3_2ss10CT21AT	ATTTCCGGATGGAGGGAGTAT	3.59096	0	down	-inf	0.025695	0.030864
255	tae-MIR1128-p3_2ss14CG21CT_1	ATTTTGATGACAAGTATTTCT	5.74553	0	down	-inf	0.0047763	0.00542223
256	tae-MIR1128-p3_2ss14CG17TA_2	ATTTTGATGACAAGTAATTCCGGA	7.18192	0	down	-inf	0.001606	0.00227269
257	tae-MIR1128-p3_1	ATTTCCGGACGGAGGGAGT	0	6.494	up	inf	0.030408	0.043829
258	tae-MIR1128-p3_2ss13CG19CT_2	TTTTGATGACAAGTATTTTCG	3.59096	0	down	-inf	0.025695	0.030864
259	tae-MIR1128-p5_1ss17AG	CTACTCCCTCCGTCCGGAAATACT	7.90011	0	down	-inf	0.00093699	0.000952581
260	tae-MIR1128-p5_1ss18AG	TACTTGTCATCAAAATGGATA	0	9.741	up	inf	0.0080195	0.0068585
261	tae-MIR1128-p3_2ss13CG19CT_4	TTTTGATGACAAGTATTTTCGGA	3.59096	0	down	-inf	0.025695	0.030864
262	tae-MIR1128-p3_2ss2CT17CG	TTCATTTTGATGACAAGTATTTCC	4.30915	0	down	-inf	0.014537	0.030864
263	tae-MIR1128-p3_2ss11CG18CT_2	TTGATGACAAGTATTTCTGGA	3.59096	0	down	-inf	0.025695	0.030864
264	tae-MIR1128-p3_2	ATTTCCGGACGGAGGGAGTA	0	6.494	up	inf	0.030408	0.043829
265	tae-MIR1128-p3_2ss13CG19CT_3	TTTTGATGACAAGTATTTTCGG	3.59096	0	down	-inf	0.025695	0.030864
266	tae-MIR1128-p5_2ss11AG17CT	CCTCCGTCCGGAAATATTTGTCAT	0	5.8446	up	inf	0.04001	0.043829
267	tae-MIR1128-p5_2ss19AG21TC	ATACTTGTCATCAAAATGGAC	0	5.8446	up	inf	0.04001	0.043829
268	tae-MIR1128-p3_1ss11CT	ACAACTATTTTCGGACGGAGG	9.33649	0	down	-inf	0.00032186	0.000399267
269	tae-MIR1128-p5_2ss10AG23TC	CTCCGTCCGGAAATACTTGTCACC	4.30915	0	down	-inf	0.014537	0.030864
270	tae-MIR1128-p5_1ss16AG_1	TACTCCCTCCGTCCGGAAATACT	0	10.3904	up	inf	0.0061777	0.0068585
271	tae-MIR1128-p5_2ss11AG25CT	CCTCCGTCCGGAAATACTTGTCATT	0	6.494	up	inf	0.030408	0.043829
272	tae-MIR1128-p3_2ss13CG19CT_5	TTTTGATGACAAGTATTTTCGGAC	3.59096	0	down	-inf	0.025695	0.030864
273	tae-MIR1128-p5_1ss20AG_2	AATACTTGTCATCAAAATGGAT	7.18192	0	down	-inf	0.001606	0.00227269
274	tae-MIR1128-p3_6	TATTTCCGGACGGAGGGAGTA	0	6.494	up	inf	0.030408	0.043829
275	tae-MIR1128-p5_1ss6GC	CGTCCCAAAATACTTGTCATC	0	19.482	up	inf	0.00017723	5.66749e-05
276	tae-MIR1128-p5_1ss7GC_1	CCGTCCCAAAATACTTGTCAT	0	10.3904	up	inf	0.0061777	0.0068585
277	tae-MIR1128-p5_1ss16AG_2	TACTCCCTCCGTCCGGAAATACTT	0	10.3904	up	inf	0.0061777	0.0068585
278	tae-MIR1128-p3_2ss10CG22GA	TGATGACAAGTATTTCCGGACAGA	6.46373	0	down	-inf	0.0027633	0.00542223
279	tae-MIR1128-p5_1ss20AG_1	AATACTTGTCATCAAAATGGA	7.18192	0	down	-inf	0.001606	0.00227269
280	tae-MIR1128-p5_1ss20AG_4	AATACTTGTCATCAAAATGGATAA	7.18192	0	down	-inf	0.001606	0.00227269
281	tae-MIR1128-p5_1ss7CT	CTCCCTTCGTCCGAAAATACTTGT	8.6183	0	down	-inf	0.00054842	0.000399267
282	tae-MIR1128-p3_2ss9CG21GA	GATGACAAGTATTTCCGGACAGAG	5.02734	0	down	-inf	0.0083028	0.0129365
283	tae-MIR1130b-p3_1ss10GT	TTATATTATTGGACGGAGGGA	7.18192	0	down	-inf	0.001606	0.00227269
284	tae-MIR1130b-p3_1ss11GT	TTATATTATGTGACGGAGGGA	3.59096	0	down	-inf	0.025695	0.030864
285	tae-miR1130b-3p_L-1R+1_2	CTTATATTATGGGACGGAGGT	0	6.494	up	inf	0.030408	0.043829
286	tae-miR1130b-3p_R+3_1ss21GA	TCTTATATTATGGGACGGAGAGAG	4.30915	0	down	-inf	0.014537	0.030864
287	tae-miR1130b-3p_L-1R+1_1ss7AG	CTTATGTTATGGGACGGAGGG	5.02734	0	down	-inf	0.0083028	0.0129365
288	tae-MIR1130a-p3_2ss11TC21TG	TCTTACATTACGGGACGGAGG	3.59096	0	down	-inf	0.025695	0.030864
289	tae-miR1130b-3p_L-1R+1_1	CTTATATTATGGGACGGAGGG	0	6.494	up	inf	0.030408	0.043829
290	tae-miR1130b-3p_L+3_2ss9TC24GA	ACATCTTACATTATGGGACGGAGA	0	7.1434	up	inf	0.023184	0.0466282
291	tae-MIR1130b-p3_1ss5AG	TTATGTTATGGGACGGAGGGA	6.46373	0	down	-inf	0.0027633	0.00542223
292	tae-MIR1131-p3_2ss18TG21TC	TTCGTGCCACGAACCGGGACCAAT	3.59096	0	down	-inf	0.025695	0.030864
293	tae-miR1131_L+1R+1_1ss19TG	TTAGTACCGGTTCGTGGCGAACCT	0	5.8446	up	inf	0.04001	0.043829
294	tae-MIR1133-p5_2ss13AG19TC	TCCCTCCGTCCGGAAAAGCTTGTC	8.6183	0	down	-inf	0.00054842	0.000399267
295	tae-MIR1133-p3_1ss4CG	CTAGATACATTCATTTGAGGGACA	8.6183	0	down	-inf	0.00054842	0.000399267
296	tae-MIR1133-p3_1ss6CG	TGCTAGATACATTCATTTGAGGGA	0	7.1434	up	inf	0.023184	0.0466282
297	tae-MIR1137b-p3_2ss8TC18AG_1	GTTGGGTCATCTATTTTGGAA	6.46373	0	down	-inf	0.0027633	0.00542223
298	tae-MIR1137b-p3_2ss8TC18AG_2	GTTGGGTCATCTATTTTGGAACG	6.46373	0	down	-inf	0.0027633	0.00542223
299	tae-MIR1137b-p3_2ss2TC20AG_2	TCATCTATTTTAGAACGGAGGGA	0	5.8446	up	inf	0.04001	0.043829
300	tae-MIR1137b-p3_2ss2TC20AG_1	TCATCTATTTTAGAACGGAGG	0	5.8446	up	inf	0.04001	0.043829
301	tae-MIR1137b-p3_2ss8TC18AG_3	GTTGGGTCATCTATTTTGGAACGG	6.46373	0	down	-inf	0.0027633	0.00542223
302	tae-miR1137b-5p	TCCGTTCCAGAATAGATGACC	0	6.494	up	inf	0.030408	0.043829
303	tae-MIR1137b-p3_1ss20TC	AATTAGTACAAAGTTGGGTCATCT	5.74553	0	down	-inf	0.0047763	0.00542223
304	tae-MIR1137b-p3_2ss2TC20AG_3	TCATCTATTTTAGAACGGAGGGAG	0	5.8446	up	inf	0.04001	0.043829
305	tae-MIR1137b-p3_2ss12AG20AG	TTATCTATTTTGGAACGGAGG	0	8.4422	up	inf	0.01358	0.0244716
306	tae-MIR1137b-p3_2ss13AG21AG	GTTATCTATTTTGGAACGGAGGGA	3.59096	0	down	-inf	0.025695	0.030864
307	tae-MIR1137b-p3_2ss8TG17AG	TCTATTTGAGAACGGAGGGAG	7.18192	0	down	-inf	0.001606	0.00227269
308	hvu-miR1436_L-2R+2	ATTATGGGACGGAGGGAGTAC	3.59096	0	down	-inf	0.025695	0.030864
309	osa-miR1436_R+3_1ss18GA	ACATTATGGGACGGAGGAAGTAGT	0	7.7928	up	inf	0.017723	0.0244716
310	osa-miR1436_L-1R+1_1ss13GA	CATTATGGGACAGAGGGAGTA	9.33649	0	down	-inf	0.00032186	0.000399267
311	osa-MIR1862e-p3_1ss12CT	TTATTTTGGGATGGAGGGAGT	0	6.494	up	inf	0.030408	0.043829
312	osa-MIR1862d-p3_2ss22TC24AT	TATTTTGGGACGGAGGGAGTACCT	5.02734	0	down	-inf	0.0083028	0.0129365
313	osa-MIR1862e-p3_2ss1TC24TC	CTTATTTTGGGACGGAGGGAGTAC	0	5.8446	up	inf	0.04001	0.043829
314	osa-MIR1862d-p3_1ss1GA	ATTTATTTTGGGACGGAGGGAGT	3.59096	0	down	-inf	0.025695	0.030864
315	osa-MIR1862d-p3_1ss15GA	TTTTGGGACGGAGGAAGTATC	0	9.741	up	inf	0.0080195	0.0068585
316	bdi-MIR5049-p5_2ss15AT22AG	ATATTACTTGTCGCTGATTTAGT	7.90011	0	down	-inf	0.00093699	0.000952581
317	hvu-MIR5049c-p3_1ss4AC	ACACTTATTTTGGGACGGAGGAAG	7.18192	0	down	-inf	0.001606	0.00227269
318	hvu-miR5049c_R-2_1ss6AC	AGACACTTATTTTGGGACGGA	0	20.1314	up	inf	0.00013817	3.01368e-05
319	bdi-MIR5049-p3_2ss12GA18AG	TAATATGGATCAGAGGAGGTA	5.02734	0	down	-inf	0.0083028	0.0129365
320	hvu-MIR5049c-p5_2ss13TA20CT	CCAAAATAAATGACTCAACTTTGT	3.59096	0	down	-inf	0.025695	0.030864
321	hvu-miR5049f_L-1R+2_1ss21AG	ATTAATATGGATCGGAGGGGGT	3.59096	0	down	-inf	0.025695	0.030864
322	hvu-miR5049f_L-2R+2	TTAATATGGATCGGAGGGAGT	13.6456	0	down	-inf	1.37e-05	5.16498e-06
323	hvu-MIR5049c-p5_2ss15TA22CT	TTCCAAAATAAATGACTCAACTTT	0	7.1434	up	inf	0.023184	0.0466282
324	hvu-MIR5049c-p3_1ss12GA	TATTTTGGGACAGAGGAAGTA	10.7729	0	down	-inf	0.00011162	7.01433e-05
325	hvu-miR5049c_R+1_1ss6AC	AGACACTTATTTTGGGACGGAGGA	4.30915	0	down	-inf	0.014537	0.030864
326	ata-MIR5070-p3_1ss4TG	AAGGAGGGTCGGAGGGTACCC	0	7.1434	up	inf	0.023184	0.0466282
327	bdi-MIR5164-p5_1ss15CG	TTTGTCTAGATACGGATGTACCT	4.30915	0	down	-inf	0.014537	0.030864
328	bdi-MIR5174d-p3_2ss3AT22TA	TTTTGGAACGGAGAGAGTACTAGT	6.46373	0	down	-inf	0.0027633	0.00542223
329	bdi-MIR5180b-p3_2ss3AG18TG	TTGTTTTGGATCGGAGGGAGT	5.02734	0	down	-inf	0.0083028	0.0129365
330	bdi-MIR5180b-p3	GACACTTATTTTGGATCGGAG	3.59096	0	down	-inf	0.025695	0.030864
331	ata-miR5181-3p_L+1R-1_1ss15CA	ACACTTATTTTGGAACGGAGG	0	6.494	up	inf	0.030408	0.043829
332	ata-MIR5181-p5_2ss22CG24CT	AGTGTCGCAGTTTTGAACTAAGGT	4.30915	0	down	-inf	0.014537	0.030864
333	bdi-miR5200a-3p_L+1	CTGTAGATACTCCCTAAGGCTT	0	6.494	up	inf	0.030408	0.043829
334	sbi-MIR5568c-p3_1ss2GT	ATTTTGGAACGGAGGGAGTAC	5.02734	0	down	-inf	0.0083028	0.0129365
335	sbi-MIR6232a-p3_1ss5TC	AATTCGGAACGGAGGGAGTAC	0	6.494	up	inf	0.030408	0.043829
336	bdi-MIR7775-p5_1ss12AT	TAAACCGGTTTTTTCTGAAGCACC	0	5.8446	up	inf	0.04001	0.043829
337	tae-MIR9668-p3_2ss1AG24GA	GATGACAAGTATTTTCGGACGGAA	3.59096	0	down	-inf	0.025695	0.030864
338	tae-miR9668-5p_L-1R+4_1ss2CT	TAATGACAAGTATTTTCGGACAGA	5.02734	0	down	-inf	0.0083028	0.0129365
339	tae-MIR9668-p3_2ss22AG23AG	CAAGTATTTTCGGACGGAGGGGGT	5.02734	0	down	-inf	0.0083028	0.0129365
340	tae-MIR9668-p3_2ss14TC17GA_2	ATGACAAGTATTTCCGAACGGAGG	3.59096	0	down	-inf	0.025695	0.030864
341	tae-MIR9668-p3_2ss4AG17CT	GACGAGTATTTTCGGATGGAGGGA	5.02734	0	down	-inf	0.0083028	0.0129365
342	tae-MIR9668-p3_2ss1AG20CT	GATGACAAGTATTTTCGGATGGAG	0	5.8446	up	inf	0.04001	0.043829
343	tae-MIR9668-p3_2ss23AG24TA	CAAGTATTTTCGGACGGAGGGAGA	5.02734	0	down	-inf	0.0083028	0.0129365
344	tae-MIR9668-p3_2ss1AG18GA	GATGACAAGTATTTTCGAACGGAG	7.18192	0	down	-inf	0.001606	0.00227269
345	tae-MIR9668-p3_1ss6TA	AAGTAATTTCGGACGGAGGGA	4.30915	0	down	-inf	0.014537	0.030864
346	tae-MIR9668-p3_1ss1TC	CGACAAGTATTTTCGGACGGAGGG	0	6.494	up	inf	0.030408	0.043829
347	tae-MIR9668-p3_2ss14TC17GA_1	ATGACAAGTATTTCCGAACGG	3.59096	0	down	-inf	0.025695	0.030864
348	tae-MIR9668-p3_2ss3CT17CT	GATAAGTATTTTCGGATGGAGGGA	4.30915	0	down	-inf	0.014537	0.030864
349	tae-MIR9668-p3_2ss17GA21GA	ATGACAAGTATTTTCGAACGAAGG	5.74553	0	down	-inf	0.0047763	0.00542223
350	ata-miR9674b-3p_R+2_1ss21GT	TGAATTTGTCCATAGCATCATCT	7.18192	0	down	-inf	0.001606	0.00227269
351	tae-MIR9674a-p3_1	GTAGGATGGCTGGTGCTATGGA	5.02734	0	down	-inf	0.0083028	0.0129365
352	tae-MIR9783-p3_2ss10AG19AG	GTCTGTCCTGTAGAAATAGGCACC	0	7.7928	up	inf	0.017723	0.0244716
353	ata-MIR9783-p3_2ss8GA18GA	AAGCACCAGTGCTTAAGAAAAGCC	0	8.4422	up	inf	0.01358	0.0244716
354	ata-MIR9783-p3_2ss13CT19GA	TAAGCACCGGTGTTTAAGAAAAGC	0	6.494	up	inf	0.030408	0.043829
355	ata-MIR9783-p3_2ss17GA22CA	AGCACCGGTGCTTAAGAAAAGACT	6.46373	0	down	-inf	0.0027633	0.00542223
356	zma-MIR169a-p5_1	CTCGGGGACTATGGTGCAGCC	5.02734	0	down	-inf	0.0083028	0.0129365
357	far-MIR169-p5_1ss6CT	AAGGGTCTTACCTCTGATAGCC	36.6278	0	down	-inf	1.0438e-12	1.06489e-14
358	zma-miR169i-3p_R+1_1ss8TG	GGCAGTCGCCTTGGCTAGT	7.18192	0	down	-inf	0.001606	0.00227269
359	osa-MIR319b-p5	AGTGAATGAAGCGGGAGGTA	0	9.0916	up	inf	0.010427	0.0129059
360	hvu-MIR444b-p5_1	AAGTTGTGCAGTTGCTGTCTC	0	11.6892	up	inf	0.0036808	0.00199339
361	hvu-MIR444b-p5_2	CAAGTTGTGCAGTTGCTGTC	0	11.6892	up	inf	0.0036808	0.00199339
362	hvu-MIR444b-p3	CTGTCTCAAGCTTGCTGACTCC	0	12.988	up	inf	0.0022031	0.00109113
363	tae-MIR1128-p3_2ss2AC22TC	TCGAACTAAAATACATCTAGACAC	4.30915	0	down	-inf	0.014537	0.030864
364	tae-MIR1128-p5_1ss7GC_2	CCGTCCCAAAATACTTGTCATC	0	10.3904	up	inf	0.0061777	0.0068585
365	tae-MIR1127b-p3_2ss10GA21TA	TTTCTGGACAGAGGGAGTATA	3.59096	0	down	-inf	0.025695	0.030864
366	osa-MIR5079a-p5_2ss7AC17GC	GAGAGACCAAAATCTGCA	5.02734	0	down	-inf	0.0083028	0.0129365
367	bdi-MIR5164-p5_2ss7GT17CT	TAACTATTACTCCCTCTGTCCC	7.90011	0	down	-inf	0.00093699	0.000952581
368	gma-MIR5368-p5_2ss3AT20CA	AGTGAGATACCACTCTGGAAGAG	0	12.3386	up	inf	0.0028462	0.00199339
369	gma-MIR5368-p3_1ss4GA_1	GCCAAGGGACAGTCTCAGG	0	14.9362	up	inf	0.0010271	0.000336243
370	gma-MIR5368-p3_1ss2AT	GTGAGATACCACTCTGGA	0	7.1434	up	inf	0.023184	0.0466282
371	gma-MIR5368-p3_1ss4GA_2	GCCAAGGGACAGTCTCAGGT	0	14.9362	up	inf	0.0010271	0.000336243
372	gma-MIR5368-p5_1ss6TC	CTGTTCCCTGGGATTGGCTTT	0	13.6374	up	inf	0.0017069	0.000603049
373	gma-miR5368_R-1	GGACAGTCTCAGGTAGAC	0	6.494	up	inf	0.030408	0.043829
374	ptc-MIR6478-p5_1ss17GA	CCTTAGCTCAGTTGGTAGA	0	7.7928	up	inf	0.017723	0.0244716
375	ata-MIR9863a-p5_1ss21GT	AACAAGTCTTTAGATGAGAAT	0	7.7928	up	inf	0.017723	0.0244716
376	bdi-miR166j_R+2	TCGGACCAGGCTTCATTCCTTAT	3.59096	0	down	-inf	0.025695	0.030864
377	osa-miR171b_R+4	TGATTGAGCCGTGCCAATATCACCA	0	93.8383	up	inf	1.8884e-16	1.35134e-22
378	bna-miR171a_L+3R+1_1ss24GC	TGATTGAGCCGTGCCAATATCACCA	0	93.8383	up	inf	1.8884e-16	1.35134e-22
379	gma-miR396a-5p_R+2_1ss21GT	TTCCACAGCTTTCTTGAACTTTG	4.30915	0	down	-inf	0.014537	0.030864
380	mes-miR827_R+2_1ss15AG	TTAGATGACCATCAGCAAACACA	0	14.2868	up	inf	0.0013236	0.000603048
381	osa-miR5083_L+4	ATACAGACTACAATTATCTGATCA	3.59096	0	down	-inf	0.025695	0.030864
382	ata-miR5181-3p_R+3_2ss14CA21GA	CACTTATTTTGGAACGGAGGAAGT	9.33649	0	down	-inf	0.00032186	0.000399267
383	mtr-miR5205b_1ss7AT	CTTATATTTAGGGACGGAGGGAGT	4.30915	0	down	-inf	0.014537	0.030864
384	PC-5p-172026_23	CAAATTTACTGTCGCAGCTCC	0	5.8446	up	inf	0.04001	0.043829
385	PC-5p-9811_380	TGGATGACACGTGACATTTAC	0	35.717	up	inf	3.8389e-07	3.724e-09
386	PC-3p-246607_14	AAATGCCACGTGTCATCTATCAGA	0	5.8446	up	inf	0.04001	0.043829
387	PC-5p-331710_8	ATCACAAAGCATCTACCCTATCCC	5.74553	0	down	-inf	0.0047763	0.00542223
388	PC-3p-266533_12	GGAGAGATTAGATGCTTTGTGATT	5.02734	0	down	-inf	0.0083028	0.0129365
389	PC-3p-233423_15	ATTAGTAGTGTTCGGATTGAGTTT	11.4911	0	down	-inf	6.5919e-05	7.01433e-05
390	PC-3p-549359_5	GCCGGGCAGTTATGTAGAGCCATA	3.59096	0	down	-inf	0.025695	0.030864
391	PC-3p-430412_6	ATGCCACTTGTCGCAACTTGGAAG	4.30915	0	down	-inf	0.014537	0.030864
392	PC-5p-521068_5	AGAGAGGTGCTTAGAAAAATAAAC	3.59096	0	down	-inf	0.025695	0.030864
393	PC-3p-187543_21	TCAATGCGATCCCTTTGGAAT	5.74553	0	down	-inf	0.0047763	0.00542223
394	PC-3p-153708_27	TGAGGGCTCTTCGGATGTTAT	17.2366	0	down	-inf	1.0217e-06	3.8032e-07
395	PC-5p-128354_34	AATTTCTATCAATATTCGGGT	0	7.7928	up	inf	0.017723	0.0244716
396	PC-5p-315269_10	AATACGGACTACATACAGAGCAAA	3.59096	0	down	-inf	0.025695	0.030864
397	PC-3p-474892_5	GTGCGTCTGTATGTAGTCCCTATA	3.59096	0	down	-inf	0.025695	0.030864
398	PC-5p-101586_45	TGGCTCTACCTAACTGCTGGG	0	9.741	up	inf	0.0080195	0.0068585
399	PC-5p-312737_10	GGGCGCAGTTGGACCACTGACAGG	7.18192	0	down	-inf	0.001606	0.00227269
400	PC-3p-343832_8	CATTTCTACGACAAGTAATTC	5.74553	0	down	-inf	0.0047763	0.00542223
401	PC-5p-425151_6	ACTATGGCAGGAGCAAAAATT	4.30915	0	down	-inf	0.014537	0.030864
402	PC-5p-165763_24	TTAGTAAAATAAACCGAGTTCT	3.59096	0	down	-inf	0.025695	0.030864
403	PC-3p-286695_11	AATATGGGTTCAAGATTCTAG	4.30915	0	down	-inf	0.014537	0.030864
404	PC-5p-236298_15	TTCAGAACAGCATTTCATTTT	0	8.4422	up	inf	0.01358	0.0244716
405	PC-3p-342565_8	TCCGGACAGCTATGGTAGTGTTAC	5.74553	0	down	-inf	0.0047763	0.00542223
406	PC-5p-181840_22	ACTGTGCAACTCCTTACAGCTAGG	0	5.8446	up	inf	0.04001	0.043829
407	PC-5p-464322_5	CAAAATACTTGTCGGAGAAATGGA	3.59096	0	down	-inf	0.025695	0.030864
408	PC-3p-547014_5	ATTTTTTCGACAAGTATTTCC	3.59096	0	down	-inf	0.025695	0.030864
409	PC-3p-166809_24	GTATGCACTGATACATGTTGAGCT	0	12.3386	up	inf	0.0028462	0.00199339
410	PC-5p-378788_7	GTTTTGCAACCGGTACTAAAGAGT	5.02734	0	down	-inf	0.0083028	0.0129365
411	PC-5p-326974_9	TCTGATCCAAATTAATTATC	0	5.8446	up	inf	0.04001	0.043829
412	PC-3p-367857_7	GTGGCACAAACCGGGACCAATGCC	5.02734	0	down	-inf	0.0083028	0.0129365
413	ata-miR166a-3p	TCGGACCAGGCTTCATTCCCC	12582.1	25310.6	up	1.00837	0	7.38718e-269
414	bdi-miR394	TTGGCATTCTGTCCACCTCC	2744.93	5590.04	up	1.02609	3.3457e-62	9.50566e-64
415	ata-miR172b-5p	GCAGCACCACCAAGATTCACA	255.676	520.819	up	1.02646	3.8473e-07	3.33072e-07
416	ata-MIR5084-p5_1ss6GA	TCACTACCATGTGGGACCTGGCCC	43.0915	88.3184	up	1.03531	0.034047	0.0412901
417	tae-miR6201	TGACCCTGAGGCACTCATACCG	40.2187	83.1232	up	1.04738	0.036183	0.0356528
418	ata-miR164b-5p	TGGAGAAGCAGGGCACGTGCA	11847.5	24817.7	up	1.06678	0	0
419	tae-miR164	TGGAGAAGCAGGGCACGTGCA	11847.5	24817.7	up	1.06678	0	0
420	ata-miR167b-5p	TGAAGCTGCCAGCATGATCTGA	12326.7	25856.7	up	1.06875	0	0
421	osa-miR396e-5p_R+1	TCCACAGGCTTTCTTGAACTGT	1856.53	3930.82	up	1.08223	4.7932e-52	2.00998e-53
422	zma-miR319b-5p	AGAGCGTCCTTCAGTCCACTC	60.3281	127.932	up	1.08447	0.0060601	0.00609429
423	gma-MIR5368-p5_2ss2AT19CA_3	GTGAGATACCACTCTGGAAGAGCT	68.9464	148.063	up	1.10267	0.0024581	0.002424
424	gma-MIR5368-p5_2ss2AT19CA_1	GTGAGATACCACTCTGGAA	68.9464	148.063	up	1.10267	0.0024581	0.002424
425	gma-MIR5368-p5_2ss2AT19CA_2	GTGAGATACCACTCTGGAAGA	68.9464	148.063	up	1.10267	0.0024581	0.002424
426	tae-MIR1847-p3_2ss13TC21TC	ACATGCCATTGACCCAACTGC	72.5374	157.155	up	1.11539	0.0015018	0.00165328
427	gma-miR396a-5p_1ss21GA	TTCCACAGCTTTCTTGAACTA	52.428	114.294	up	1.12435	0.0061541	0.00579141
428	osa-miR444b.1	TGTTGTCTCAAGCTTGCTGCC	1582.18	3457.41	up	1.12778	7.7346e-52	2.29616e-53
429	tae-miR5062-5p	TGAACCTTAGGGAACAGCCGCAT	3659.19	8275.96	up	1.1774	0	1.95455e-142
430	ata-MIR5062b-p3	ATGCGGATTTTTCACCAAGATT	191.757	436.397	up	1.18636	7.2593e-09	5.02311e-09
431	PC-3p-6569_544	TTTCTCTCCTCTTTGTGAAGA	86.183	197.418	up	1.19578	8.358e-05	8.39459e-05
432	tae-miR319_L-1R+1	TGGACTGAAGGGAGCTCCCTC	127.838	298.075	up	1.22136	6.445e-07	4.90395e-07
433	osa-miR319a-3p.2-3p_L+1	CTTGGACTGAAGGGTGCTCCC	89.774	214.952	up	1.25964	1.0519e-05	9.33517e-06
434	tae-MIR9676-p3	TACGGCCTGATGACATCCACG	290.868	716.289	up	1.30018	5.0741e-17	1.65767e-17
435	osa-miR5071_2ss15GA18GT	TCAAGCATCATATCATGTACA	18.673	46.1074	up	1.30405	0.032748	0.0437823
436	tae-MIR398-p5	CCTGCGGGGTCGAACTGGGAA	123.529	309.115	up	1.32329	1.7677e-08	1.32007e-08
437	ata-miR5062a-3p_2ss2TC18AG	GCGGATTTTTCACCAAGGTTCAAG	1042.81	2617.08	up	1.32748	6.3611e-61	1.72973e-63
438	osa-miR166m_R+1	TCGGACCAGGCTTCATTCCCTT	22.9821	59.0954	up	1.36253	0.010626	0.0133099
439	ata-miR1432-3p	TTGGTGTCACCTCGCCTGAAC	149.384	396.134	up	1.40696	6.0346e-12	1.91293e-12
440	bdi-miR156f-3p	GCTCACTGCTCTATCTGTCAGC	15.8002	42.8604	up	1.4397	0.020062	0.0242699
441	lus-miR171h_L-1R+2	TGAGCCGAACCAATATCACTTT	11.4911	31.4959	up	1.45465	0.043644	0.0420693
442	tae-MIR1128-p5_1ss5CT	CGTCTGAAAATACTTGTCATC	16.5184	45.458	up	1.46046	0.01489	0.0205935
443	zma-miR156d-3p_R+1_1ss8TC	GCTCACTCCTCTTTCTGTCAGCC	1483.07	4127.59	up	1.47672	0	4.71074e-129
444	gma-MIR5368-p3_2ss2AT19CA_2	GTGAGATACCACTCTGGAAGAG	10.7729	30.5218	up	1.50244	0.039283	0.0420693
445	gma-MIR5368-p3_2ss2AT19CA_1	GTGAGATACCACTCTGGAAG	10.7729	30.5218	up	1.50244	0.039283	0.0420693
446	gma-MIR5368-p3_2ss2AT19CA_3	GTGAGATACCACTCTGGAAGAGC	10.7729	30.5218	up	1.50244	0.039283	0.0420693
447	osa-miR159c_R-2_1ss1AC	CTTGGATTGAAGGGAGCTC	110.602	314.959	up	1.50979	2.7673e-11	1.15184e-11
448	tae-MIR6197-p3	TTACATTTGTGTACAGAGGGA	12.9275	37.0158	up	1.5177	0.021678	0.0221262
449	tae-miR9668-5p_2ss1CT17TC	TCAATGACAAGTATTTCCGGA	20.1094	57.7966	up	1.52312	0.0039713	0.00384869
450	tae-MIR5050-p3	CCATGATGAGGTCGTTCAACC	107.729	311.063	up	1.5298	1.8735e-11	7.58614e-12
451	ata-MIR9783-p3_1ss18GA	AAGCACCGGTGCTTAAGAAAAGCC	10.7729	31.1712	up	1.53281	0.033141	0.0420693
452	tae-MIR7757-p3_2ss4TC22AG	AAGCATGTTTTTAGAAGATTAG	20.8276	61.0436	up	1.55135	0.0025176	0.00243203
453	ata-miR164a-5p	TGGAGAAGCAGGGCACGTGCT	2957.75	8713.55	up	1.55876	0	4e-307
454	bdi-miR159a-3p	CTTGGATTGAAGGGAGCTCT	654.991	1933.26	up	1.56149	8.5297e-66	1.27542e-69
455	tae-MIR5084-p5	ATCCTCTGCAGTACCGTATGGTGC	28.7277	85.7208	up	1.57721	0.00026688	0.000289988
456	sbi-miR1432	CTCAGGAGAGATGACACCGAC	86.183	257.812	up	1.58084	2.3244e-10	7.37251e-11
457	PC-3p-17478_230	TACCCGACCCGAATATTGATA	38.7824	116.243	up	1.58367	2.0076e-05	1.92812e-05
458	osa-MIR444b-p5_1	CAAGTTGTGCAGTTGTTGTCT	144.357	435.098	up	1.5917	1.082e-16	1.20345e-17
459	osa-MIR444b-p5_2	TTTTCTTGCAAGTTGTGCAGT	144.357	435.098	up	1.5917	1.082e-16	1.20345e-17
460	bdi-miR159a-5p_R+1	AGCTCCCTTCGATCCAATCC	163.748	499.389	up	1.60869	2.4958e-19	2.74082e-20
461	tae-MIR9672b-p5	TGAAGGCGATGCTTAATGACA	1295.62	3964.26	up	1.61341	0	1.45962e-151
462	ata-miR167b-3p	AGGTCATGCTGGAGTTTCATC	2740.62	8407.14	up	1.61711	0	0
463	osa-MIR159d-p3	AGCTGCCGGTTCATGGATACC	17.9548	57.7966	up	1.68662	0.0013157	0.00105831
464	tae-MIR9783-p3_2ss5AG18AC	AATAGGCACCGGTGCTTCAGA	95.5195	313.011	up	1.71235	3.1405e-14	5.86727e-15
465	gma-miR164a_R+3	TGGAGAAGCAGGGCACGTGCACCA	25.1367	84.422	up	1.74782	5.7117e-05	3.88116e-05
466	gma-MIR5368-p3_2ss1AT18CA	TGAGATACCACTCTGGAAGAG	12.9275	44.1592	up	1.77228	0.003171	0.00300966
467	gma-MIR5368-p5_1ss17TC	GGGATTGGCTTTGGGCCT	9.33649	32.47	up	1.79816	0.010287	0.010577
468	tae-MIR9672a-p5	TGCTTAATGACAGTCGTGGTG	238.44	835.453	up	1.80894	3.579e-39	4.13809e-42
469	tae-miR9676-5p	TGGATGTCATCGTGGCCGTACA	303.077	1075.41	up	1.82713	7.4557e-51	1.00624e-54
470	osa-miR396e-5p	TCCACAGGCTTTCTTGAACTG	109343	391698	up	1.84089	0	0
471	bdi-MIR5164-p5_2ss14CG20CT	TTGTCTAGATACGGATGTATC	5.02734	18.8326	up	1.90537	0.039064	0.0390057
472	osa-miR160f-5p	TGCCTGGCTCCCTGAATGCCA	2339.15	8841.59	up	1.91832	0	0
473	osa-miR167a-5p_R+1	TGAAGCTGCCAGCATGATCTAA	4.30915	16.8844	up	1.97022	0.044048	0.0443957
474	ttu-miR160	TGCCTGGCTCCCTGTATGCCA	724.655	2861.91	up	1.98161	0	3.28985e-167
475	tae-miR9672a-3p	CCACGACTGTCATTAAGCATC	470.775	1941.38	up	2.04398	0	1.34139e-120
476	gma-miR156a_R+1	TGACAGAAGAGAGTGAGCACT	114.911	498.739	up	2.11777	2.4879e-31	3.14268e-34
477	zma-miR167e-5p_R+2	TGAAGCTGCCAGCATGATCTGGC	6.46373	28.5736	up	2.14425	0.0048758	0.00302256
478	tae-miR9678-3p	TCTGGCGAGGGACATACACTGT	5.74553	26.6254	up	2.21229	0.0053282	0.00712793
479	tae-miR398_L-1R+1	GTGTTCTCAGGTCGCCCCCGC	25.1367	126.633	up	2.33279	2.4521e-10	2.74911e-11
480	ata-miR528-3p_1ss4GC	CCTCTGCCTGCCTCTTCCATT	3.59096	18.1832	up	2.34017	0.016206	0.0290613
481	tae-MIR9783-p3_2ss8AG21AC_1	AGAAATAGGCACCGGTGCTTC	5.74553	29.8724	up	2.3783	0.001817	0.00195987
482	tae-MIR9783-p3_2ss8AG21AC_2	AGAAATAGGCACCGGTGCTTCAGA	5.74553	29.8724	up	2.3783	0.001817	0.00195987
483	osa-miR393a_L+2R-1	CTTCCAAAGGGATCGCATTGAT	8.6183	46.1074	up	2.41952	8.7429e-05	9.04621e-05
484	mes-miR156a_L+1R+3	TTGACAGAAGAGAGTGAGCACCCA	50.2734	276.645	up	2.46017	2.3682e-22	5.33476e-25
485	bdi-miR156g-3p	GCTCACCCTCTCTCTGTCAGC	88.3376	515.624	up	2.54522	4.4178e-42	6.68843e-48
486	ata-miR156a-3p	GCTCACCCTCTCTCTGTCAGC	88.3376	515.624	up	2.54522	4.4178e-42	6.68843e-48
487	ata-miR1432-5p_L+1R-1	ATCAGGAGAGATGACACCGAC	705.982	4454.89	up	2.65768	0	0
488	osa-miR166a-3p_L+1R+3_1ss22CA	TTCGGACCAGGCTTCATTCCCACCA	7.18192	64.94	up	3.17667	3.7928e-08	2.41758e-09
489	tae-miR1131_L+2_2ss10GA20TG	ATTAGTACCAGTTCGTGGCGAACC	3.59096	33.7688	up	3.23325	6.2933e-05	4.28721e-05
490	osa-miR444b.1_L-1R+1	GTTGTCTCAAGCTTGCTGCCA	3.59096	35.0676	up	3.2877	3.9362e-05	2.58199e-05
491	bdi-miR167c-5p_R+3	TGAAGCTGCCAGCATGATCTGACCA	4.66825	48.9215	up	3.38952	8.3849e-07	2.16658e-07
492	osa-miR1432-5p_L-1R+1	TCAGGAGAGATGACACCGACA	29.4459	448.086	up	3.92764	1.8276e-56	7.5968e-71
493	bdi-miR156b-5p_R+4	TGACAGAAGAGAGTGAGCACACCA	3.59096	86.3702	up	4.58809	3.103e-13	5.33912e-16
494	gma-miR156a_L+1R+2	TTGACAGAAGAGAGTGAGCACCA	5.02734	122.087	up	4.60197	4.1775e-18	6.87267e-23
