# Supplementary material for: Nitrogen Starvation-Responsive MicroRNAs Are Affected by Transgenerational Stress in Durum Wheat Seedlings
Source: Plants (Basel). 2021 Apr 21;10(5):826. doi: 10.3390/plants10050826 (PMC8143135; doi:10.3390/plants10050826)
Supplement: Supplementary file 1 [file plants-10-00826-s001.zip › Supplementary material/Table S4.xlsx]

## Sheet: AuWH_C vs AuCG_C
Table S4. Differentially expressed miRNAs* (DEMs) subject to parental treatment factor in two durum wheat genotypes.
*A P value < 0.001 is highlighted in red; a P value <0.01 is highlighted in orange; a P value <0.05 is highlighted in blue. The selection criteria for significant DEMs are: P value < 0.05 and |log2(foldchange)|>1.
The abbreviations of library names are: AuCG_C (DBA Aurora control parents, progeny treated with the control), AuCG_N (DBA Aurora control parents, progeny treated with N starvation), AuWH_C (DBA Aurora water-deficit and heat stress parents, progeny treated with the control), AuWH_N (DBA Aurora water-deficit and heat stress parents, progeny treated with N starvation), L6CG_C (L6 control parents, p…
Index	miRNA name	miRNA sequence	AuCG_C (normalized reads count)	AuWH_C (normalized reads count)	Regulation pattern (AuWH_C vs AuCG_C)	Log2 [foldchange (AuWH_C/AuCG_C)]	P value (Chi-square 2x2)	P value (Fisher's test)
1	tae-miR530_L+2R-2	GGTGCAGTGGCATATGCAACT	36.6908	7.88943	down	-2.21743	2.9351e-05	1.80679e-05
2	zma-MIR169k-p3_2ss15CT19TC	TTGGCTAGCCCGAGTGGCCCTC	67.1173	14.464	down	-2.21422	1.6359e-08	4.24544e-09
3	PC-5p-22244_187	TCTCATTTTCACCACTAACCAGC	90.3846	21.0385	down	-2.10305	2.0727e-10	5.85319e-11
4	tae-MIR9668-p3_2ss7TA23AG	CAAGTAATTTCGGACGGAGGGAGT	27.7418	6.57453	down	-2.0771	0.00047451	0.000554214
5	PC-5p-63848_73	TGTTAGCTGTAGCTTTCTCCCTCT	27.7418	6.57453	down	-2.0771	0.00047451	0.000554214
6	bdi-miR171a_R+2	TGATTGAGCCGCGCCAATATCCA	41.1653	11.1767	down	-1.88093	6.375e-05	4.26647e-05
7	osa-miR530-5p_R+1	TGCATTTGCACCTGCACCTAC	105.598	30.2428	down	-1.80392	4.684e-10	1.3733e-10
8	osa-MIR818d-p3_1ss8TC	CTTATATCATGGGACGGAGGGAGT	22.3724	6.57453	down	-1.76676	0.0046952	0.00850311
9	bdi-miR169c-5p_R+2	CAGCCAAGGATGACTTGCCGGCA	39.3755	11.8341	down	-1.73434	0.00021255	0.00022825
10	tae-miR1131_L+2_2ss10GA20TG	ATTAGTACCAGTTCGTGGCGAACC	21.4775	6.57453	down	-1.70787	0.0068013	0.0130422
11	tae-miR319_L-1R+1	TGGACTGAAGGGAGCTCCCTC	149.448	46.0217	down	-1.69926	1.1241e-12	4.21578e-13
12	PC-3p-17478_230	TACCCGACCCGAATATTGATA	34.0061	10.5192	down	-1.69276	0.00071292	0.000914732
13	tae-MIR9774-p5	GACAGAAATACCCAATATCTTGCT	236.253	77.5794	down	-1.60659	8.1061e-18	2.14507e-18
14	sbi-MIR6232a-p3_2ss3AT24AT	TATTTTGGAACGGAGGGAGTACTT	19.6877	6.57453	down	-1.58234	0.014092	0.0198178
15	tae-miR9773_R+1	TTTGTTTTTATGTTATTTTGTGAAG	25651.3	8684.95	down	-1.56245	0	0
16	ata-miR164c-3p	CACGTGTTCTTCTCCTCCATC	52.799	18.4087	down	-1.52012	9.4498e-05	6.74714e-05
17	osa-MIR818d-p3_1ss19GT	CTTATATTATGGGACGGATGGAGT	18.7928	6.57453	down	-1.51522	0.020139	0.0298108
18	tae-MIR9668-p3_1ss3CT	GATAAGTATTTTCGGACGGAGGGA	22.3724	7.88943	down	-1.50373	0.011696	0.0167737
19	tae-MIR9668-p3_2ss20GA23AG	CAAGTATTTTCGGACGGAGAGAGT	21.4775	7.88943	down	-1.44484	0.016507	0.0249574
20	osa-miR1436_L+2R+1	TTACATTATGGGACGGAGGGAGTA	27.7418	10.5192	down	-1.39903	0.0078413	0.0100449
21	bdi-MIR399a-p5	GTGCAGTTCTCCTCTGGCATG	83.2255	32.8726	down	-1.34014	8.4054e-06	9.69598e-06
22	osa-MIR159d-p3	AGCTGCCGGTTCATGGATACC	23.2673	9.20434	down	-1.33792	0.01866	0.0208742
23	osa-MIR818d-p3_2ss16GA20GA	TTATATTATGGGACGAAGGAAGT	19.6877	7.88943	down	-1.3193	0.032344	0.0367568
24	tae-MIR1122c-p3_1ss7TC	ATATTACGGGACGGAGGGAGT	19.6877	7.88943	down	-1.3193	0.032344	0.0367568
25	sly-miR169a_R+4	CAGCCAAGGATGACTTGCCGGACCA	205.826	82.839	down	-1.31305	5.4144e-12	2.99622e-12
26	tae-MIR1138-p3_1ss5AG	TTGTGGGAGCTTAGATGTGACATC	300.686	127.546	down	-1.23724	1.9066e-15	1.06084e-15
27	tae-MIR1128-p3_2ss11CG17CT	TTGATGACAAGTATTTTCGGACGG	21.4775	9.20434	down	-1.22244	0.035441	0.0440529
28	osa-MIR159c-p5_1ss1GT	TTTTGCATGACCCGGGAGATGA	45.6398	19.7236	down	-1.21037	0.0023544	0.00285509
29	osa-MIR812a-p3_2ss13AG21TG	CACTTATTTTGAGACGGAGGG	24.1622	10.5192	down	-1.19972	0.028013	0.0424131
30	osa-MIR818d-p3_1ss19GA	CTTATATTATGGGACGGAAGGAGT	24.1622	10.5192	down	-1.19972	0.028013	0.0424131
31	PC-5p-35533_124	TCTTAAGAACAGCAGGGCATT	52.799	23.6683	down	-1.15755	0.0016118	0.00192642
32	tae-MIR1122a-p3_1ss13AG	ATACGGATGTATGTAGACATATT	2284.23	1037.46	down	-1.13865	0	1.17378e-95
33	tae-MIR530-p5	CTGCATTTGCACCTGCACCTA	1065.82	485.2	down	-1.13532	3.2763e-44	2.67494e-45
34	tae-MIR1139-p3_2ss13AG23AC	ATTTATTAGGTTGTAGACTCATCT	477.875	226.164	down	-1.07927	3.5972e-19	1.34422e-19
35	gma-MIR5368-p5_2ss5TC25TC	TGTTCCCTGGGATTGGCTTTGGGCC	33.1112	15.7789	down	-1.06933	0.019448	0.0226025
36	PC-5p-17007_236	GCGCTACCGCCGCTGCCCGGACAG	66.2224	31.5577	down	-1.06933	0.00095041	0.00117474
37	tae-MIR9668-p3_2ss15CT23AG	CAAGTATTTTCGGATGGAGGGAGT	54.5887	26.2981	down	-1.05364	0.0030469	0.00253444
38	gma-miR156a_L+1R+2	TTGACAGAAGAGAGTGAGCACCA	104.703	51.2813	down	-1.0298	5.7271e-05	5.40315e-05
39	PC-3p-4305_800	ATATTACAGACAGCAAAGTGAACT	178.979	89.4135	down	-1.00123	2.8285e-07	2.29763e-07
40	bdi-miR395e-5p	GTTCTCCTCAAATCACTTCAGT	17.0031	0	down	-inf	5.3386e-05	1.61263e-05
41	tae-MIR399-p5	GGGCGCTTCTCCCTTGGCACG	8.94897	0	down	-inf	0.0033773	0.0039647
42	ata-miR399a-5p_R-1_1ss20CT	GGGCGCTTCTCCATTGGCATG	7.15918	0	down	-inf	0.0087497	0.0157613
43	tae-MIR1127b-p5_2ss19CG21GA	AATACTTGTCCTAGAAATGGA	7.15918	0	down	-inf	0.0087497	0.0157613
44	ata-MIR5084-p5_1ss6GA	TCACTACCATGTGGGACCTGGCCC	20.5826	0	down	-inf	8.7775e-06	1.03777e-06
45	tae-MIR9777-p5	GTGCCGTGATGATTGCTTTACTTCT	6.26428	0	down	-inf	0.014192	0.0314446
46	tae-MIR9778-p3	TTCCAGACGATGCAGGCCTTC	0	6.57453	up	inf	0.0088735	0.00676377
47	tae-MIR9781-p3_1ss5TC	TTTCCACACGGATGTAGTTTC	34.0061	0	down	-inf	1.1045e-08	1.44457e-10
48	ath-miR156g	CGACAGAAGAGAGTGAGCAC	0	15.7789	up	inf	5.0334e-05	1.09753e-05
49	bdi-miR164c-5p_R+1	TGGAGAAGCAGGGCACGTGCTT	7.15918	0	down	-inf	0.0087497	0.0157613
50	csi-MIR166k-p5	GGAATGTTGTCTGGTTCAAGA	0	13.1491	up	inf	0.00021488	9.33991e-05
51	osa-miR167a-5p_R+1	TGAAGCTGCCAGCATGATCTAA	20.5826	0	down	-inf	8.7775e-06	1.03777e-06
52	osa-MIR167h-p3	TCATGCTGTAGTTTCATCTGC	0	7.88943	up	inf	0.0041483	0.00331294
53	gma-miR169j-5p_R+1_1ss20GT	TAGCCAAGAATGACTTGCCTGA	8.94897	0	down	-inf	0.0033773	0.0039647
54	zma-miR171b-3p_R+2	TTGAGCCGTGCCAATATCACGT	10.7388	0	down	-inf	0.0013232	0.000998909
55	csi-miR172a-3p_R+1	AGAATCTTGATGATGCTGCAA	7.15918	0	down	-inf	0.0087497	0.0157613
56	osa-miR393a_L+1R+2	TTCCAAAGGGATCGCATTGATCCA	11.6337	0	down	-inf	0.00083176	0.000501697
57	gma-miR395h_L-1	TGAAGTGTTTGGGAGAACTC	6.26428	0	down	-inf	0.014192	0.0314446
58	osa-miR396e-3p_L-4	TTCAAGAAAGCCCATGGAAA	9.84387	0	down	-inf	0.0021107	0.00198967
59	osa-miR399j_R+1_1ss21AG	TGCCAAAGGAGAGTTGCCCTGA	8.94897	0	down	-inf	0.0033773	0.0039647
60	osa-miR530-5p_R+1_1ss20AG	TGCATTTGCACCTGCACCTGC	10.7388	0	down	-inf	0.0013232	0.000998909
61	tae-miR531_L-2R+2	CTCGCCGGAGCAGCGTGCACA	0	7.88943	up	inf	0.0041483	0.00331294
62	osa-MIR812q-p3_2ss11GA20TG_2	ACTTATTTTGAGACGGAGGGAGTA	6.26428	0	down	-inf	0.014192	0.0314446
63	osa-MIR812q-p3_2ss1GA22TG	ACACTTATTTTGGGACGGAGGGAG	7.15918	0	down	-inf	0.0087497	0.0157613
64	osa-MIR812q-p3_2ss1GT22TG	TCACTTATTTTGGGACGGAGGGAG	8.94897	0	down	-inf	0.0033773	0.0039647
65	osa-MIR812q-p3_2ss10TC21TG	CACTTATTTCGGGACGGAGGGAGT	7.15918	0	down	-inf	0.0087497	0.0157613
66	osa-MIR812q-p3_2	TATTTTGGGACGGAGGTAGTA	10.7388	0	down	-inf	0.0013232	0.000998909
67	osa-MIR812q-p3_2ss17GA21TG	CACTTATTTTGGGACGAAGGGAGT	11.6337	0	down	-inf	0.00083176	0.000501697
68	osa-MIR812q-p3_2ss11GA20TG_1	ACTTATTTTGAGACGGAGGGA	6.26428	0	down	-inf	0.014192	0.0314446
69	osa-MIR812q-p3_1	CTTATTTTGGGACGGAGG	10.7388	0	down	-inf	0.0013232	0.000998909
70	osa-MIR812q-p3_2ss11GC21TG	CACTTATTTTCGGACGGAGGGAGT	9.84387	0	down	-inf	0.0021107	0.00198967
71	osa-MIR818d-p3_2ss5TC19GA	CTTACATTATGGGACGGAAGGAGT	14.3184	0	down	-inf	0.00020922	0.000126701
72	osa-MIR818d-p3_2ss17GA21GA	CTTATATTATGGGACGAAGGAAGT	12.5286	0	down	-inf	0.00052403	0.000252074
73	osa-MIR818d-p3_1ss21GA	CTTATATTATGGGACGGAGGAAGT	9.84387	0	down	-inf	0.0021107	0.00198967
74	osa-MIR818d-p3_1ss16GT	CTTATATTATGGGACTGAGGGAGT	8.05408	0	down	-inf	0.005424	0.00790338
75	osa-MIR818d-p3_1ss10TC	CTTATATTACGGGACGGAGGGAGT	6.26428	0	down	-inf	0.014192	0.0314446
76	osa-MIR818d-p3_1ss14AG	CTTATATTATGGGGCGGAGGGAGT	8.05408	0	down	-inf	0.005424	0.00790338
77	osa-MIR818d-p3_1ss4AG	CTTGTATTATGGGACGGAGGGAGT	0	6.57453	up	inf	0.0088735	0.00676377
78	osa-MIR818d-p3_2ss5TC23GA	CTTACATTATGGGACGGAGGGAAT	7.15918	0	down	-inf	0.0087497	0.0157613
79	osa-MIR818d-p3_1ss5TA	CTTAAATTATGGGACGGAGGGAGT	8.94897	0	down	-inf	0.0033773	0.0039647
80	osa-MIR818d-p3_2ss5TC21GA	CTTACATTATGGGACGGAGGAAGT	13.4235	0	down	-inf	0.00033082	0.000252073
81	osa-MIR818d-p3_2ss9AT20GA	CTTATATTTTGGGACGGAGAGAGT	6.26428	0	down	-inf	0.014192	0.0314446
82	tae-MIR1120a-p5_1	ACTCCCTCCGTCCCATAATATAAG	6.26428	0	down	-inf	0.014192	0.0314446
83	tae-MIR1120a-p5_5	TCCGTCCCATAATATAAGAAC	6.26428	0	down	-inf	0.014192	0.0314446
84	tae-MIR1120a-p5_2	CCCTCCGTCCCATAATATAAGAAC	6.26428	0	down	-inf	0.014192	0.0314446
85	tae-MIR1120a-p5_2ss11AG20AG	TCCGTCCCATGATATAAGAGC	0	9.20434	up	inf	0.0019592	0.00162271
86	tae-MIR1120a-p5_2ss1GC22AG	CTACTCCCTCCGTCCCATAATGTA	0	6.57453	up	inf	0.0088735	0.00676377
87	tae-MIR1120a-p3_1ss22TC	TATTATGAGACGGAGGGAGTAC	0	9.20434	up	inf	0.0019592	0.00162271
88	tae-MIR1120a-p5_3	CTCCGTCCCATAATATAAGAA	6.26428	0	down	-inf	0.014192	0.0314446
89	tae-MIR1120a-p3_1ss10AG	TATATTATGGGACGGAGGGAGTAT	7.15918	0	down	-inf	0.0087497	0.0157613
90	tae-MIR1120a-p5_1ss18AG	TCCCTCCGTCCCATAATGTAAGA	0	9.20434	up	inf	0.0019592	0.00162271
91	tae-MIR1120a-p5_4	TCCCTCCGTCCCATAATATAA	6.26428	0	down	-inf	0.014192	0.0314446
92	tae-MIR1120a-p5_2ss2CT20AG	TTCGTCCCATAATATAAGAGC	9.84387	0	down	-inf	0.0021107	0.00198967
93	hvu-MIR1120-p3_2ss18GA19AG	TCTTATATTATGGGACGAGGGAGT	9.84387	0	down	-inf	0.0021107	0.00198967
94	tae-MIR1120a-p3_1ss8GA	ATATTATAAGACGGAGGGAGT	0	9.20434	up	inf	0.0019592	0.00162271
95	tae-miR1120a_L-5R+2	CTTATATTATGAGACGGAGGG	6.26428	0	down	-inf	0.014192	0.0314446
96	tae-MIR1122c-p3_1ss3AG	ATGTTATGGGACGGAGGGAGT	6.26428	0	down	-inf	0.014192	0.0314446
97	tae-miR1122c-3p_1ss16CT	TCTAATATTATGGGATGGAGG	0	6.57453	up	inf	0.0088735	0.00676377
98	far-MIR1122-p3_2ss16TG18TG	TGAGACACTTATTTTGGGACGGAG	9.84387	0	down	-inf	0.0021107	0.00198967
99	tae-MIR1122c-p3_1ss5AT	TATTTTGGGACGGAGGGAGTAGT	6.26428	0	down	-inf	0.014192	0.0314446
100	tae-MIR1122c-p3_1ss2AG	TGTTATGGGACGGAGGGAGTA	11.6337	0	down	-inf	0.00083176	0.000501697
101	far-MIR1122-p5_1ss8AC	TCCGTCTCAAAATAAGTGTCT	0	6.57453	up	inf	0.0088735	0.00676377
102	tae-MIR1122c-p3_1ss23GA	ATATTATGGGACGGAGGGAGTAAT	6.26428	0	down	-inf	0.014192	0.0314446
103	far-MIR1122-p3_2ss18TG20TG	GTTGAGACACTTATTTTGGGACGG	10.7388	0	down	-inf	0.0013232	0.000998909
104	far-MIR1122-p3_1ss14TG	ACACTTATTTTTGGACGGAGG	8.05408	0	down	-inf	0.005424	0.00790338
105	far-MIR1122-p3_2ss19TG21TG	AGTTGAGACACTTATTTTGGGACG	8.05408	0	down	-inf	0.005424	0.00790338
106	tae-MIR1127b-p5_2ss15CA17AT	CGGAAATACTTGTCATTGAAA	6.26428	0	down	-inf	0.014192	0.0314446
107	tae-MIR1128-p5_1ss17TA	TCCCTCCGTCCGAAAAAACTTGTC	8.05408	0	down	-inf	0.005424	0.00790338
108	tae-MIR1128-p3_2ss1CT20CG	TTATCCATTTTGATGACAAGTATT	15.2133	0	down	-inf	0.00013252	6.37092e-05
109	tae-MIR1128-p5_1ss19AG	ATACTTGTCATCAAAATGGAT	0	6.57453	up	inf	0.0088735	0.00676377
110	tae-MIR1128-p5_1ss12TC	AATACTTGTCACCAAAATGAA	10.7388	0	down	-inf	0.0013232	0.000998909
111	tae-MIR1128-p5_1ss2CT_2	TTCGTCCGAAAATACTTGTCA	0	11.8341	up	inf	0.00044655	0.000190685
112	tae-MIR1128-p3_2ss11CG20GA	TTGATGACAAGTATTTCCGAA	0	14.464	up	inf	0.00010382	4.57476e-05
113	tae-MIR1128-p5_1ss2AT	ATAAAAGGGGATGTATCTAGA	8.94897	0	down	-inf	0.0033773	0.0039647
114	tae-MIR1128-p5_2ss17TC21AG	TCCGTCCGAAAATACTCGTCG	0	6.57453	up	inf	0.0088735	0.00676377
115	tae-MIR1128-p3_1ss9CT_1	AACTATTTTCGGACGGAGGGAGT	15.2133	0	down	-inf	0.00013252	6.37092e-05
116	tae-MIR1128-p5_1ss16GA	CAACTATTTCCGGACAGAGGGAGT	0	6.57453	up	inf	0.0088735	0.00676377
117	tae-miR1128_L-1R+4_1ss3CA	AATACTCCCTCCGTCCGAAAATAC	0	6.57453	up	inf	0.0088735	0.00676377
118	tae-MIR1128-p3_2ss11CG18CT_1	TTGATGACAAGTATTTCT	0	6.57453	up	inf	0.0088735	0.00676377
119	tae-MIR1128-p3_2ss14CA20CT	ATTTTGATGACAAATATTTTCGGA	12.5286	0	down	-inf	0.00052403	0.000252074
120	tae-MIR1128-p3_1ss14CA	ATTTTGATGACAAATATTTCCGGA	10.7388	0	down	-inf	0.0013232	0.000998909
121	tae-MIR1128-p5_1ss3AG_2	CGGAAATACTTGTCATCAAAATGA	8.94897	0	down	-inf	0.0033773	0.0039647
122	tae-MIR1128-p3_1ss15CT	GATGACAACTATTTTCGGACGGAG	8.94897	0	down	-inf	0.0033773	0.0039647
123	tae-MIR1128-p5_1ss17AG	CTACTCCCTCCGTCCGGAAATACT	7.15918	0	down	-inf	0.0087497	0.0157613
124	tae-MIR1128-p5_2ss7AG21CT	CGTCCGGAAATACTTGTCATT	0	6.57453	up	inf	0.0088735	0.00676377
125	tae-MIR1128-p3_1ss2CA	AATATTTCCGGACGGAGGGAGTA	0	7.88943	up	inf	0.0041483	0.00331294
126	tae-MIR1128-p3_2ss11CG18CT_2	TTGATGACAAGTATTTCTGGA	0	6.57453	up	inf	0.0088735	0.00676377
127	tae-MIR1128-p3_1ss21AC	ATTTCCGGACGGAGGGAGTAC	11.6337	0	down	-inf	0.00083176	0.000501697
128	tae-MIR1128-p5_1ss23AG	GAAAATACTTGTCATCAAAATGGA	6.26428	0	down	-inf	0.014192	0.0314446
129	tae-MIR1128-p5_2ss11AG17CT	CCTCCGTCCGGAAATATTTGTCAT	0	7.88943	up	inf	0.0041483	0.00331294
130	tae-miR1128_L-2R+5	CTACTCCCTCCGTCCGAAAATACT	0	6.57453	up	inf	0.0088735	0.00676377
131	tae-MIR1128-p5_1ss3AG_1	CGGAAATACTTGTCATCAAAA	8.94897	0	down	-inf	0.0033773	0.0039647
132	tae-MIR1128-p5_1ss6GC	CGTCCCAAAATACTTGTCATC	0	6.57453	up	inf	0.0088735	0.00676377
133	tae-MIR1128-p5_1ss2CT_1	TTCCTCCGTCCGAAAATACTTGTC	0	11.8341	up	inf	0.00044655	0.000190685
134	tae-MIR1128-p5_2ss12GC18AT	TCCCTCCGTCCCAAAATTCTTGTC	0	9.20434	up	inf	0.0019592	0.00162271
135	tae-MIR1128-p3_1ss9CT_2	AACTATTTTCGGACGGAGGGAGTA	15.2133	0	down	-inf	0.00013252	6.37092e-05
136	tae-MIR1128-p3_1ss3CA	AAATATTTCCGGACGGAGGGAGT	14.3184	0	down	-inf	0.00020922	0.000126701
137	tae-MIR1128-p5_1ss1AG	GAAATACTTGTCATCAAAATGAAT	6.26428	0	down	-inf	0.014192	0.0314446
138	tae-MIR1128-p5_1ss7CT	CTCCCTTCGTCCGAAAATACTTGT	8.94897	0	down	-inf	0.0033773	0.0039647
139	tae-MIR1130b-p3_1ss10GT	TTATATTATTGGACGGAGGGA	8.05408	0	down	-inf	0.005424	0.00790338
140	tae-MIR1130b-p3_1ss11GA	TATATTATGGAACGGAGGGAG	0	9.20434	up	inf	0.0019592	0.00162271
141	tae-miR1130b-3p_L+1R-1_1ss7TC	ATCTTACATTATGGGACGGAG	7.15918	0	down	-inf	0.0087497	0.0157613
142	tae-MIR1130b-p3_1ss11GT	TTATATTATGTGACGGAGGGA	8.94897	0	down	-inf	0.0033773	0.0039647
143	tae-MIR1130a-p3_2ss16CT21TG	TCTTACATTATGGGATGGAGG	9.84387	0	down	-inf	0.0021107	0.00198967
144	tae-miR1130b-3p_R+3_1ss21GA	TCTTATATTATGGGACGGAGAGAG	8.94897	0	down	-inf	0.0033773	0.0039647
145	tae-miR1130b-3p_L-1R+1_1ss7AG	CTTATGTTATGGGACGGAGGG	10.7388	0	down	-inf	0.0013232	0.000998909
146	tae-miR1130b-3p_L-1R+3	CTTATATTATGGGACGGAGGGAG	8.94897	0	down	-inf	0.0033773	0.0039647
147	tae-MIR1130b-p3_1ss5AG	TTATGTTATGGGACGGAGGGA	7.15918	0	down	-inf	0.0087497	0.0157613
148	tae-MIR1130a-p3_2ss1CA22GA	AAAAAACGTCTTACATTATGGAAC	7.15918	0	down	-inf	0.0087497	0.0157613
149	tae-MIR1130a-p3_2ss19GA22GA	AAACGTCTTACATTATGGAACAGA	0	6.57453	up	inf	0.0088735	0.00676377
150	hvu-MIR1130-p5_2ss16CA17TC	ATACTCCCTCTGTAAACTAATATA	0	9.20434	up	inf	0.0019592	0.00162271
151	tae-miR1130b-3p_L-1R+3_1ss6TC	CTTACATTATGGGACGGAGGGAG	11.6337	0	down	-inf	0.00083176	0.000501697
152	tae-MIR1131-p3_2ss6CG21TG	CGGTTGGTGCCACGAACCGGGACT	15.2133	0	down	-inf	0.00013252	6.37092e-05
153	tae-MIR1131-p3_2ss18TG21TC	TTCGTGCCACGAACCGGGACCAAT	8.05408	0	down	-inf	0.005424	0.00790338
154	tae-MIR1131-p3_1ss23GA	GCCACGAACCGGTACTAATGAGAG	7.15918	0	down	-inf	0.0087497	0.0157613
155	tae-MIR1131-p5_2ss3CG18TG	TTGGTGCCACGAACCGGGACT	9.84387	0	down	-inf	0.0021107	0.00198967
156	tae-MIR1133-p5_2ss13GA22AG	GTTCCTCAAATGAATGTATCTGGC	6.26428	0	down	-inf	0.014192	0.0314446
157	tae-MIR1133-p5_1ss4CT	GTTTCTCAAATGGATGTATCTAGC	0	6.57453	up	inf	0.0088735	0.00676377
158	tae-MIR1133-p3_1ss6CG	TGCTAGATACATTCATTTGAGGGA	0	7.88943	up	inf	0.0041483	0.00331294
159	tae-MIR1137b-p3_1ss11TC	AAAGTTGGGTCATCTATTT	0	6.57453	up	inf	0.0088735	0.00676377
160	tae-MIR1137b-p3_2ss8TC18AG_1	GTTGGGTCATCTATTTTGGAA	6.26428	0	down	-inf	0.014192	0.0314446
161	tae-MIR1137b-p3_2ss8TC18AG_2	GTTGGGTCATCTATTTTGGAACG	6.26428	0	down	-inf	0.014192	0.0314446
162	tae-MIR1137b-p3_2ss18AG20GA	ATCTATTTTAGAACGGAGGAAGT	0	9.20434	up	inf	0.0019592	0.00162271
163	tae-MIR1137b-p3_2ss8TC18AG_3	GTTGGGTCATCTATTTTGGAACGG	6.26428	0	down	-inf	0.014192	0.0314446
164	tae-miR1137b-5p	TCCGTTCCAGAATAGATGACC	0	14.464	up	inf	0.00010382	4.57476e-05
165	tae-MIR1137b-p3_2ss12AG20AG	TTATCTATTTTGGAACGGAGG	0	9.20434	up	inf	0.0019592	0.00162271
166	tae-MIR1137b-p3_2ss7CT18TC	TTAGTATAAAGTTGGGTCATC	0	10.5192	up	inf	0.00093252	0.000389308
167	tae-MIR1137b-p3_1ss16TC	AGTACAAAGTTGGGTCATCTATTT	0	9.20434	up	inf	0.0019592	0.00162271
168	osa-miR1432-5p_L-1R+2	TCAGGAGAGATGACACCGACGT	0	10.5192	up	inf	0.00093252	0.000389308
169	zma-miR1432-3p_L+1R-2_1ss21GC	TGGGTGTCATCTCGCCTGAAC	0	6.57453	up	inf	0.0088735	0.00676377
170	hvu-miR1436_L-2R+2	ATTATGGGACGGAGGGAGTAC	0	6.57453	up	inf	0.0088735	0.00676377
171	hvu-miR1436_L+1R-1	TACATTATGGGACGGAGGGAG	14.3184	0	down	-inf	0.00020922	0.000126701
172	osa-MIR1436-p3_1ss4AT	TTTTACATTATGGGACGGAGG	0	7.88943	up	inf	0.0041483	0.00331294
173	osa-miR1436_R+3_1ss18GA	ACATTATGGGACGGAGGAAGTAGT	7.15918	0	down	-inf	0.0087497	0.0157613
174	osa-MIR1862e-p3_1ss12CT	TTATTTTGGGATGGAGGGAGT	8.94897	0	down	-inf	0.0033773	0.0039647
175	osa-MIR1862d-p3_1ss21AT	TTTGGGACGGAGGGAGTATCT	6.26428	0	down	-inf	0.014192	0.0314446
176	osa-MIR1862e-p3_2ss1TC24TC	CTTATTTTGGGACGGAGGGAGTAC	6.26428	0	down	-inf	0.014192	0.0314446
177	osa-MIR1862a-p3_2ss1GA21AT	ATTTATTTTGGGACGGAGGGT	0	6.57453	up	inf	0.0088735	0.00676377
178	osa-MIR1862a-p3_1ss10GA	TTATTTTGGAACGGAGGGAGT	0	9.20434	up	inf	0.0019592	0.00162271
179	hvu-miR5049c_R-2_1ss6AC	AGACACTTATTTTGGGACGGA	0	19.7236	up	inf	5.8264e-06	6.31707e-07
180	hvu-MIR5049c-p5_2ss13TA20CT	CCAAAATAAATGACTCAACTTTGT	9.84387	0	down	-inf	0.0021107	0.00198967
181	hvu-miR5049f_L-1R+2_1ss21AG	ATTAATATGGATCGGAGGGGGT	0	6.57453	up	inf	0.0088735	0.00676377
182	hvu-miR5049c_L-1R+2_1ss6AC	GACACTTATTTTGGGACGGAGGGA	9.84387	0	down	-inf	0.0021107	0.00198967
183	bdi-miR5049-3p_2ss14TA21AG	CAAGTAATATGGAACGGAGGGAGT	10.7388	0	down	-inf	0.0013232	0.000998909
184	hvu-MIR5049e-p3_2ss6AT17GT	TATTTTGGTACAGAGGTAGTA	8.05408	0	down	-inf	0.005424	0.00790338
185	hvu-MIR5049c-p3_1ss12GA	TATTTTGGGACAGAGGAAGTA	6.26428	0	down	-inf	0.014192	0.0314446
186	hvu-miR5049f_L+1R+2	CAATTAATATGGATCGGAGGGAGT	12.5286	0	down	-inf	0.00052403	0.000252074
187	bdi-miR5049-3p_R-3_2ss14TA21AG	CAAGTAATATGGAACGGAGGG	6.26428	0	down	-inf	0.014192	0.0314446
188	hvu-miR5049c_R+1_1ss6AC	AGACACTTATTTTGGGACGGAGGA	7.15918	0	down	-inf	0.0087497	0.0157613
189	hvu-miR5049f_1ss11GA	AATTAATATGAATCGGAGGGA	0	6.57453	up	inf	0.0088735	0.00676377
190	hvu-miR5049f_L+1R+2_2ss14TC20GA	CAATTAATATGGACCGGAGAGAGT	0	6.57453	up	inf	0.0088735	0.00676377
191	bdi-miR5049-3p_1ss14TA	CAAGTAATATGGAACGGAGGAAGT	14.3184	0	down	-inf	0.00020922	0.000126701
192	bdi-MIR5164-p5_2ss15CG21CT_2	TTTGTCTAGATACGGATGTATC	0	7.88943	up	inf	0.0041483	0.00331294
193	bdi-MIR5164-p5_2ss15CG21CT_1	TTTGTCTAGATACGGATGTAT	0	7.88943	up	inf	0.0041483	0.00331294
194	bdi-MIR5169a-p3_1ss1GA	ATATATTTTTCTATAAACTTGGTC	12.5286	0	down	-inf	0.00052403	0.000252074
195	bdi-MIR5174d-p3_2ss3AT22TA	TTTTGGAACGGAGAGAGTACTAGT	6.26428	0	down	-inf	0.014192	0.0314446
196	bdi-MIR5180b-p5_1ss11AG	TCCGATCCAAGATAAGTGTCT	0	7.88943	up	inf	0.0041483	0.00331294
197	bdi-MIR5180b-p3_1ss15TA	TTTTGGATCGGAGGAAGTATT	13.4235	0	down	-inf	0.00033082	0.000252073
198	bdi-MIR5180b-p3_2ss9TA21TC	ATTTTGGAACGGAGGTAGTAC	16.1082	0	down	-inf	8.4057e-05	3.2047e-05
199	bdi-MIR5180b-p3_2ss19GT20TG	ACTTATTTTGGATCGGAGTGA	6.26428	0	down	-inf	0.014192	0.0314446
200	ata-miR5181-3p_R+3_1ss14CT	CACTTATTTTGGATCGGAGGGAGT	12.5286	0	down	-inf	0.00052403	0.000252074
201	bdi-miR5181d_1ss13CT	ACTTATTATGGATCGGAGGGA	7.15918	0	down	-inf	0.0087497	0.0157613
202	bdi-MIR5182-p3_2ss9GA18GT	ATTTTGTTAGTTAAATTTATGATC	9.84387	0	down	-inf	0.0021107	0.00198967
203	sbi-MIR5566-p3_1ss7GA	AGAACAACGGGGAGGTGCTGC	6.26428	0	down	-inf	0.014192	0.0314446
204	sbi-MIR6232a-p3_2ss1AT21TG	TTTTGGAACGGAGGGAGTACG	0	10.5192	up	inf	0.00093252	0.000389308
205	tae-MIR9668-p3_1ss15TC_1	AATGACAAGTATTTCCGGACG	0	7.88943	up	inf	0.0041483	0.00331294
206	tae-MIR9668-p3_1ss8GA	ATGACAAATATTTTCGGACGGAGG	6.26428	0	down	-inf	0.014192	0.0314446
207	tae-MIR9668-p3_2ss21AG24CT	AGTATTTTCGGACGGAGGGAGTAT	12.5286	0	down	-inf	0.00052403	0.000252074
208	tae-MIR9668-p3_2ss19AG24AT	TATTTTCGGACGGAGGGAGTACAT	11.6337	0	down	-inf	0.00083176	0.000501697
209	tae-MIR9668-p3_1ss7TA	CAAGTAATTTCGGACGGAGGG	23.2673	0	down	-inf	2.2863e-06	2.63816e-07
210	tae-MIR9668-p3_2ss3GA22AG_1	AAATATTTTCGGACGGAGGGAGT	10.7388	0	down	-inf	0.0013232	0.000998909
211	tae-MIR9668-p3_1ss1GA	AACAAGTATTTTCGGACGGAGGGA	13.4235	0	down	-inf	0.00033082	0.000252073
212	tae-MIR9668-p3_1ss13TC_1	ATGACAAGTATTCTCGGACGG	6.26428	0	down	-inf	0.014192	0.0314446
213	tae-MIR9668-p3_2ss4AT21AG	AGTTTTTTCGGACGGAGGGAGTA	6.26428	0	down	-inf	0.014192	0.0314446
214	tae-MIR9668-p3_2ss6GA19GA	GACAAATATTTTCGGACGAAGGGA	0	9.20434	up	inf	0.0019592	0.00162271
215	tae-MIR9668-p3_2ss3GA22AG_2	AAATATTTTCGGACGGAGGGAGTA	10.7388	0	down	-inf	0.0013232	0.000998909
216	tae-MIR9668-p3_1ss15GC	GACAAGTATTTTCGCACGGAGGGA	12.5286	0	down	-inf	0.00052403	0.000252074
217	tae-MIR9668-p3_2ss4AG17CT	GACGAGTATTTTCGGATGGAGGGA	7.15918	0	down	-inf	0.0087497	0.0157613
218	tae-MIR9668-p3_1ss13TC_3	TGACAAGTATTTCCGGACGGAGGG	6.26428	0	down	-inf	0.014192	0.0314446
219	tae-MIR9668-p3_1ss8GC	ATGACAACTATTTTCGGACGGAGG	0	9.20434	up	inf	0.0019592	0.00162271
220	tae-MIR9668-p3_2ss23AG24TA	CAAGTATTTTCGGACGGAGGGAGA	6.26428	0	down	-inf	0.014192	0.0314446
221	tae-MIR9668-p3_2ss20GA22AG	AAGTATTTTCGGACGGAGGAAGTA	17.8979	0	down	-inf	3.3944e-05	8.11786e-06
222	tae-MIR9668-p3_2ss1AG18GA	GATGACAAGTATTTTCGAACGGAG	14.3184	0	down	-inf	0.00020922	0.000126701
223	tae-MIR9668-p3_2ss15GA19GA	GACAAGTATTTTCGAACGAAGGGA	7.15918	0	down	-inf	0.0087497	0.0157613
224	tae-MIR9668-p3_1ss4AG	GACGAGTATTTTCGGACGGAGGGA	15.2133	0	down	-inf	0.00013252	6.37092e-05
225	tae-MIR9668-p3_1ss15TC_2	AATGACAAGTATTTCCGGACGGAG	0	7.88943	up	inf	0.0041483	0.00331294
226	tae-MIR9668-p3_1ss13TC_2	TGACAAGTATTTCCGGACGGAGG	6.26428	0	down	-inf	0.014192	0.0314446
227	tae-MIR9668-p3_1ss1TC	CGACAAGTATTTTCGGACGGAGGG	8.94897	0	down	-inf	0.0033773	0.0039647
228	tae-MIR9668-p3_2ss14TC20GA	ATGACAAGTATTTCCGGACAGAGG	6.26428	0	down	-inf	0.014192	0.0314446
229	ata-miR9674c-3p_1ss8TC	GGTGCTACGGATAAATTCAAC	0	7.88943	up	inf	0.0041483	0.00331294
230	ata-MIR9783-p3_2ss1AG17GA	GGCACCGGTGCTTAAGAAAAGCCT	6.26428	0	down	-inf	0.014192	0.0314446
231	ata-MIR9783-p3_2ss17GA22CA	AGCACCGGTGCTTAAGAAAAGACT	0	6.57453	up	inf	0.0088735	0.00676377
232	tae-miR9783_2ss4AG17AC	ATAGGCACCGGTGCTTCAGAA	6.26428	0	down	-inf	0.014192	0.0314446
233	tae-MIR1128-p3_2ss2AC22TC	TCGAACTAAAATACATCTAGACAC	6.26428	0	down	-inf	0.014192	0.0314446
234	tae-MIR1128-p5_1ss7GA	TATCTAAAACTAAAATACATC	0	9.20434	up	inf	0.0019592	0.00162271
235	bdi-miR5064_R+2_1ss1CT_1	TGAATTTGTCCATAGCATCAGCA	16.1082	0	down	-inf	8.4057e-05	3.2047e-05
236	gma-MIR5368-p3_1ss2AT	GTGAGATACCACTCTGGA	0	7.88943	up	inf	0.0041483	0.00331294
237	gma-MIR5368-p3_2ss14CA20AC_2	ATACCACTCTGGAAGAGCTCG	0	11.8341	up	inf	0.00044655	0.000190685
238	gma-MIR5368-p5_1ss7AT	CATCAGTGAGATACCACTCTGGA	8.05408	0	down	-inf	0.005424	0.00790338
239	gma-MIR5368-p3_2ss2GA20GA	CAAGGGACAGTCTCAGGTAA	0	6.57453	up	inf	0.0088735	0.00676377
240	gma-MIR5368-p5_2ss1AT18CA_1	TGAGATACCACTCTGGAAG	12.5286	0	down	-inf	0.00052403	0.000252074
241	gma-miR5368_L+5	CCAAGGGACAGTCTCAGGTAGACA	0	6.57453	up	inf	0.0088735	0.00676377
242	gma-MIR5368-p3_2ss14CA20AC_1	ATACCACTCTGGAAGAGCTC	0	11.8341	up	inf	0.00044655	0.000190685
243	gma-MIR5368-p5_2ss1AT18CA_2	TGAGATACCACTCTGGAAGA	12.5286	0	down	-inf	0.00052403	0.000252074
244	tae-MIR7757-p5_2ss21AG22TG	CAAGCTCATTCGATATGTAAGG	0	19.7236	up	inf	5.8264e-06	6.31707e-07
245	ata-MIR9863a-p5_1ss21GT	AACAAGTCTTTAGATGAGAAT	0	6.57453	up	inf	0.0088735	0.00676377
246	tae-miR1130b-3p_L-1R+4_1ss13GA	CTTATATTATGAGACGGAGGAAGT	31.7689	0	down	-inf	3.3384e-08	5.6442e-10
247	hvu-miR5049c_L-3R+1_1ss6AG	CAGTTATTTTGGGACGGAGGG	8.94897	0	down	-inf	0.0033773	0.0039647
248	bdi-miR5054_L+4	TTCTTCCCCACGGTCGGCGCCA	0	10.5192	up	inf	0.00093252	0.000389308
249	bdi-miR5064_R+2_1ss1CT_2	TGAATTTGTCCATAGCATCAGCC	16.1082	0	down	-inf	8.4057e-05	3.2047e-05
250	osa-miR5072_L-3_1ss4TC	CTCCCCAGCGGAGTCGCCA	0	6.57453	up	inf	0.0088735	0.00676377
251	ata-miR5181-3p_R+3_2ss14CA21GA	CACTTATTTTGGAACGGAGGAAGT	11.6337	0	down	-inf	0.00083176	0.000501697
252	ath-miR8175_L+4_1ss6AG	GTTCGGTCCCCGGCAACGGCGCCA	0	30.2428	up	inf	1.9928e-08	5.02053e-10
253	PC-5p-172026_23	CAAATTTACTGTCGCAGCTCC	11.6337	0	down	-inf	0.00083176	0.000501697
254	PC-3p-67297_69	AGCTGCGACAGTTAATTTGGA	6.26428	0	down	-inf	0.014192	0.0314446
255	PC-5p-357336_7	TTTGCTGTCTGTAATATAAAACGC	16.1082	0	down	-inf	8.4057e-05	3.2047e-05
256	PC-5p-95519_48	AATATTCGGGTCGGGTATAGGT	17.8979	0	down	-inf	3.3944e-05	8.11786e-06
257	PC-5p-437033_6	ATGTATCTAGTTCTCTTTTAGTGT	0	7.88943	up	inf	0.0041483	0.00331294
258	PC-5p-9811_380	TGGATGACACGTGACATTTAC	0	38.1322	up	inf	2.9319e-10	1.66312e-12
259	PC-5p-341024_8	AGAGCTACACAAAAAAGAGAA	7.15918	0	down	-inf	0.0087497	0.0157613
260	PC-3p-75897_61	GTCTTTTTTGTGTAGCTCTCA	0	9.20434	up	inf	0.0019592	0.00162271
261	PC-5p-53191_87	TCCAGAGGGATTGCACTGATC	21.4775	0	down	-inf	5.6016e-06	1.03777e-06
262	PC-5p-190736_20	TTACTACAGACGGCAAAGAGCTTC	6.26428	0	down	-inf	0.014192	0.0314446
263	PC-5p-300024_11	CTCCGTTCTGATTTACTCGTC	0	6.57453	up	inf	0.0088735	0.00676377
264	PC-5p-101586_45	TGGCTCTACCTAACTGCTGGG	0	7.88943	up	inf	0.0041483	0.00331294
265	PC-5p-205745_18	TATTTGTCTTGGACTTGTTTAGAT	12.5286	0	down	-inf	0.00052403	0.000252074
266	PC-3p-175716_23	TTTTGCGGCAAGTAATTCAGG	0	10.5192	up	inf	0.00093252	0.000389308
267	PC-5p-50718_91	CAGCTTCTCCCAGAATCTTGAACC	17.8979	0	down	-inf	3.3944e-05	8.11786e-06
268	PC-5p-165763_24	TTAGTAAAATAAACCGAGTTCT	7.15918	0	down	-inf	0.0087497	0.0157613
269	PC-3p-118583_37	AAATGCCATGTTGTTCTGAAG	0	7.88943	up	inf	0.0041483	0.00331294
270	PC-5p-291280_11	TTCACTTTTGCTACTCTTAAC	9.84387	0	down	-inf	0.0021107	0.00198967
271	PC-5p-102925_44	TCATTAAGGTCCTCGAGGTGC	6.26428	0	down	-inf	0.014192	0.0314446
272	PC-5p-72647_64	TCAGTTACTCGTCATCACAGA	17.0031	0	down	-inf	5.3386e-05	1.61263e-05
273	PC-3p-273728_12	TAAGCTCTGTTACCAAGTTGT	10.7388	0	down	-inf	0.0013232	0.000998909
274	PC-3p-254524_13	CTTTAGTACCGGTTTGGCACGAAC	0	6.57453	up	inf	0.0088735	0.00676377
275	bdi-miR167c-3p_L-1_4ss5AG13-A22TC23CT	ATCGTGCTGTGACAGTTTCACT	22.3724	46.0217	up	1.04059	0.002455	0.00225699
276	tae-miR9673-5p	TAAGAAGCAAATAGCACATG	46.5347	95.9881	up	1.04455	1.1506e-05	1.6318e-05
277	hvu-miR5049b_R+1_1ss8AC	AGTATTTCGGTACAGAGGGAGT	19.6877	40.7621	up	1.04993	0.0041096	0.00465143
278	tae-miR9664-3p_L-1	TGCAGTCCTCGATGTCGTAG	838.519	1739.62	up	1.05286	8.4174e-79	3.74168e-80
279	PC-3p-14999_263	AGTGACCCAACTGCGCCCTGC	32.2163	67.0602	up	1.05766	0.00021478	0.000254547
280	gma-MIR5368-p5_2ss1TC21TC_1	CCCTGGGATTGGCTTTGGGCCT	71.5918	152.529	up	1.09122	1.1106e-08	9.93477e-09
281	gma-MIR5368-p5_2ss1TC21TC_2	CCCTGGGATTGGCTTTGGGCCTT	71.5918	152.529	up	1.09122	1.1106e-08	9.93477e-09
282	tae-MIR6197-p3	TTACATTTGTGTACAGAGGGA	23.2673	51.2813	up	1.14013	0.00062328	0.000658738
283	tae-miR397-5p	TCACCGGCGCTGCACACAATG	15.2133	34.1875	up	1.16814	0.0044627	0.00603395
284	tae-miR9661-5p_1ss14GA	TGAAGTAGAGCAGAGACCTCA	25.952	59.1707	up	1.18904	0.00015104	0.000188225
285	ath-miR8175_L+4_1ss6AT	GTTCGTTCCCCGGCAACGGCGCCA	25.952	59.1707	up	1.18904	0.00015104	0.000188225
286	hvu-MIR5049c-p5_1ss15TA	TTCCAAAATAAATGACTCAAC	8.05408	18.4087	up	1.19259	0.034161	0.0486952
287	PC-3p-22927_182	TTGGGTATTTCTGTCTTTAA	59.0632	139.38	up	1.23869	2.0979e-09	2.10855e-09
288	PC-5p-27297_157	AGGGCGCAGTTGGGCCACTGA	20.5826	48.6515	up	1.24106	0.0003945	0.000457364
289	tae-MIR1117-p3_2ss12AT20CG	CGGTTCGTGCCTCAAACCGGGACT	15.2133	36.8173	up	1.27506	0.0016736	0.00133434
290	gma-MIR5368-p5_2ss2AT19CA_3	GTGAGATACCACTCTGGAAGAGCT	42.0602	103.878	up	1.30436	8.1132e-08	7.23419e-08
291	gma-MIR5368-p5_2ss2AT19CA_1	GTGAGATACCACTCTGGAA	42.0602	103.878	up	1.30436	8.1132e-08	7.23419e-08
292	gma-MIR5368-p5_2ss2AT19CA_2	GTGAGATACCACTCTGGAAGA	42.0602	103.878	up	1.30436	8.1132e-08	7.23419e-08
293	tae-MIR1128-p3_1ss13CG_1	TTTTGATGACAAGTATTTCC	6.26428	15.7789	up	1.33277	0.033782	0.0318312
294	tae-MIR1128-p3_1ss13CG_2	TTTTGATGACAAGTATTTCCG	6.26428	15.7789	up	1.33277	0.033782	0.0318312
295	tae-MIR1128-p3_1ss13CG_3	TTTTGATGACAAGTATTTCCGGA	6.26428	15.7789	up	1.33277	0.033782	0.0318312
296	tae-MIR1128-p3_1ss13CG_4	TTTTGATGACAAGTATTTCCGGAC	6.26428	15.7789	up	1.33277	0.033782	0.0318312
297	gma-MIR5368-p3_2ss1AT18CA	TGAGATACCACTCTGGAAGAG	6.26428	15.7789	up	1.33277	0.033782	0.0318312
298	PC-5p-55069_84	TTCCAGAATTTTGTATCCATA	6.26428	15.7789	up	1.33277	0.033782	0.0318312
299	tae-MIR9653b-p3_1ss3GC	TGCCCTTGAAGACTTTGGCCATGTC	62.6428	159.104	up	1.34474	1.178e-11	8.90182e-12
300	tae-MIR7757-p3_2ss4TC22AG	AAGCATGTTTTTAGAAGATTAG	27.7418	71.0049	up	1.35586	5.1834e-06	6.8742e-06
301	tae-MIR1128-p3_1ss17CT	TTGATGACAACTATTTTCGGA	8.94897	23.6683	up	1.40316	0.0070544	0.00810553
302	tae-MIR1128-p5_1ss16AG_1	TACTCCCTCCGTCCGGAAATACT	4.47449	13.1491	up	1.55516	0.03137	0.0280889
303	tae-MIR1128-p5_1ss16AG_2	TACTCCCTCCGTCCGGAAATACTT	4.47449	13.1491	up	1.55516	0.03137	0.0280889
304	osa-miR398a_L+1R-1	TTGTGTTCTCAGGTCACCCCT	161.976	489.145	up	1.59448	1.251e-40	5.17897e-42
305	tae-miR9668-5p_2ss1CT17TC	TCAATGACAAGTATTTCCGGA	11.6337	35.5024	up	1.60961	0.0002977	0.000403812
306	tae-MIR1120a-p3_2ss21TC22TC_1	ATTATGAGACGGAGGGAGTACC	6.26428	19.7236	up	1.6547	0.006057	0.00518773
307	tae-MIR1120a-p3_2ss21TC22TC_2	ATTATGAGACGGAGGGAGTACCTC	6.26428	19.7236	up	1.6547	0.006057	0.00518773
308	PC-5p-42019_107	AGAATCCGACTCCTACTCAGC	8.05408	30.2428	up	1.9088	0.00020528	0.000242665
309	gma-MIR5368-p5_2ss3AT20CA	AGTGAGATACCACTCTGGAAGAG	4.47449	17.0938	up	1.93368	0.0049161	0.00373623
310	tae-MIR9664-p5	ACGGCATAGAGGCACTGCAAA	96.6489	378.693	up	1.9702	7.4326e-41	4.05507e-43
311	hvu-miR1436_L+2R+1_1ss4CT	CTATATTATGGGACGGAGGGAGTA	9.84387	39.4472	up	2.00262	1.2972e-05	1.91287e-05
312	zma-miR393b-3p_2ss5A-21GA	ATCATGCGATCCTTTTGGAAG	4.47449	18.4087	up	2.04059	0.0026037	0.00220416
313	far-MIR1122-p5_2ss7AC21TC	CCGTCTCAAAATAAGTGTCTC	5.36938	22.3534	up	2.05766	0.00085699	0.000756345
314	ptc-MIR6478-p5_1ss6CT	CCGACTTTAGCTCAGTTGG	30.4265	138.065	up	2.18195	1.1389e-17	8.93342e-19
315	ptc-MIR6478-p5_1ss17GA	CCTTAGCTCAGTTGGTAGA	4.47449	23.6683	up	2.40316	0.00019378	8.05735e-05
316	ata-miR1432-3p	TTGGTGTCACCTCGCCTGAAC	99.3336	623.265	up	2.64949	0	1.24846e-98
317	ata-miR1432-5p_L+1R-1	ATCAGGAGAGATGACACCGAC	962.015	8109.02	up	3.0754	0	0
318	osa-miR1432-5p_L-1R+1	TCAGGAGAGATGACACCGACA	55.4836	702.159	up	3.66166	0	5.4544e-150
319	sbi-miR1432	CTCAGGAGAGATGACACCGAC	112.757	2009.17	up	4.15531	0	0

## Sheet: AuWH_N vs AuCG_N
Table S4 continued. Differentially expressed miRNAs* (DEMs) subject to parental treatment factor in two durum wheat genotypes.
*A P value < 0.001 is highlighted in red; a P value <0.01 is highlighted in orange; a P value <0.05 is highlighted in blue. The selection criteria for significant DEMs are: P value < 0.05 and |log2(foldchange)|>1.
The abbreviations of library names are: AuCG_C (DBA Aurora control parents, progeny treated with the control), AuCG_N (DBA Aurora control parents, progeny treated with N starvation), AuWH_C (DBA Aurora water-deficit and heat stress parents, progeny treated with the control), AuWH_N (DBA Aurora water-deficit and heat stress parents, progeny treated with N starvation), L6CG_C (L6 control parents, p…
Index	miRNA name	miRNA sequence	AuCG_N (normalized reads count)	AuWH_N (normalized reads count)	Regulation pattern (AuWH_N vs AuCG_N)	Log2 [foldchange (AuWH_N/AuCG_N)]	P value (Chi-square 2x2)	P value (Fisher's test)
1	sbi-miR160a_R+2	TGCCTGGCTCCCTGTATGCCACA	27.171	2.37651	down	-3.51515	3.6038e-05	6.80461e-06
2	osa-miR160a-5p_R+2	TGCCTGGCTCCCTGTATGCCACA	27.171	2.37651	down	-3.51515	3.6038e-05	6.80461e-06
3	osa-miR393a_L+1R+2	TTCCAAAGGGATCGCATTGATCCA	177.134	16.296	down	-3.44225	1.256e-25	2.66933e-30
4	mes-miR394a_R+2	TTGGCATTCTGTCCACCTCCCA	114.432	13.2405	down	-3.11145	7.6021e-16	5.51671e-18
5	gma-miR156a_L+1R+2	TTGACAGAAGAGAGTGAGCACCA	1533.07	235.274	down	-2.70401	0	7.24184e-190
6	bdi-miR167c-5p_R+3	TGAAGCTGCCAGCATGATCTGACCA	523.564	80.4617	down	-2.70199	3.6107e-58	3.20851e-66
7	osa-miR171b_R+4	TGATTGAGCCGTGCCAATATCACCA	637.212	106.434	down	-2.58182	4.8702e-67	1.37453e-75
8	bna-miR171a_L+3R+1_1ss24GC	TGATTGAGCCGTGCCAATATCACCA	637.212	106.434	down	-2.58182	4.8702e-67	1.37453e-75
9	mes-miR827_R+2_1ss15AG	TTAGATGACCATCAGCAAACACA	120.702	21.3886	down	-2.49654	1.5424e-13	4.14186e-15
10	bdi-miR171a_R+2	TGATTGAGCCGCGCCAATATCCA	152.837	29.0273	down	-2.39651	5.1707e-16	1.41807e-17
11	tae-miR9661-5p_1ss14GA	TGAAGTAGAGCAGAGACCTCA	31.3512	6.11102	down	-2.35903	0.00027649	0.0002032
12	osa-miR167a-5p_R+1_1ss21AT	TGAAGCTGCCAGCATGATCTTA	65.8374	13.2405	down	-2.31395	1.926e-07	4.66043e-08
13	tae-MIR1120a-p3_2ss9TC17AG	GTGTAGTGCCAAAAACGTTCTT	25.0809	5.09251	down	-2.30014	0.0013684	0.00138949
14	bdi-miR5064_R+2_1ss1CT_1	TGAATTTGTCCATAGCATCAGCA	39.1889	8.14802	down	-2.26592	7.3905e-05	4.92395e-05
15	bdi-miR5064_R+2_1ss1CT_2	TGAATTTGTCCATAGCATCAGCC	39.1889	8.14802	down	-2.26592	7.3905e-05	4.92395e-05
16	osa-miR827_1ss1TG	GTAGATGACCATCAGCAAACA	126.972	26.4811	down	-2.26148	1.0399e-12	5.6603e-14
17	bdi-miR399a_1ss16AG	TGCCAAAGGAGAATTGCCCTG	58.5221	12.901	down	-2.1815	2.31e-06	1.17314e-06
18	ata-miR399a-3p	TGCCAAAGGAGAATTGCCCTG	58.5221	12.901	down	-2.1815	2.31e-06	1.17314e-06
19	gma-miR164a_R+3	TGGAGAAGCAGGGCACGTGCACCA	431.078	100.832	down	-2.096	9.6522e-36	1.06307e-38
20	zma-miR160b-3p	GCGTGCAAGGAGCCAAGCATG	14.108	3.39501	down	-2.05503	0.02597	0.0259244
21	ata-miR160c-3p	GCGTGCAAGGAGCCAAGCATG	14.108	3.39501	down	-2.05503	0.02597	0.0259244
22	osa-miR160a-3p	GCGTGCAAGGAGCCAAGCATG	14.108	3.39501	down	-2.05503	0.02597	0.0259244
23	tae-MIR1131-p3_2ss6CG21TG	CGGTTGGTGCCACGAACCGGGACT	20.3782	5.09251	down	-2.00058	0.008649	0.00891425
24	bdi-miR156b-5p_R+4	TGACAGAAGAGAGTGAGCACACCA	746.157	204.719	down	-1.86583	1.7639e-51	4.35076e-55
25	osa-MIR812q-p3_2ss16GC21TG	CACTTATTTTGGGACCGAGGGAGT	21.9458	6.11102	down	-1.84446	0.010296	0.0122846
26	mes-miR156a_L+1R+3	TTGACAGAAGAGAGTGAGCACCCA	1316.75	367.679	down	-1.84046	1.1864e-87	6.12175e-94
27	osa-MIR818a-p3_2ss15GA21GA	TTATATTATGGGACAGAAGGAA	70.5401	20.3701	down	-1.79199	6.8361e-06	2.59019e-06
28	osa-miR167a-5p_R+1	TGAAGCTGCCAGCATGATCTAA	111.297	32.5921	down	-1.77182	2.1308e-08	1.26047e-08
29	osa-miR1436_R+3_3	ACATTATGGGACGGAGGGAGTAGT	23.5134	7.12952	down	-1.7216	0.011858	0.0106464
30	osa-miR1436_R+3_2	ACATTATGGGACGGAGGGAGTAGC	23.5134	7.12952	down	-1.7216	0.011858	0.0106464
31	osa-miR1436_R+3_1	ACATTATGGGACGGAGGGAGTACT	23.5134	7.12952	down	-1.7216	0.011858	0.0106464
32	sly-miR169a_R+4	CAGCCAAGGATGACTTGCCGGACCA	36.0538	11.2035	down	-1.6862	0.0021834	0.0018817
33	zma-miR319a-3p_R+4	TTGGACTGAAGGGTGCTCCCTTCA	32.1349	10.185	down	-1.65769	0.0043349	0.00474054
34	gma-miR396a-5p_1ss21GA	TTCCACAGCTTTCTTGAACTA	448.321	143.609	down	-1.64239	3.8954e-26	2.71221e-27
35	tae-MIR1137b-p3_2ss11AG19AG	TATCTATTTTGGAACGGAGGGAGT	18.8107	6.11102	down	-1.62207	0.032062	0.0283335
36	ata-miR5181-3p_R+3_1ss14CA	CACTTATTTTGGAACGGAGGGAGT	28.216	9.16652	down	-1.62207	0.0086544	0.00814316
37	ata-miR172b-5p	GCAGCACCACCAAGATTCACA	1141.18	378.883	down	-1.5907	1.1891e-60	7.21832e-64
38	tae-MIR530-p5	CTGCATTTGCACCTGCACCTA	388.754	131.387	down	-1.56504	3.2087e-21	2.1347e-22
39	bdi-miR827-5p_1ss6TC	TTTTGCTGGTTGTCATCTAACC	67.405	24.4441	down	-1.46337	0.0002049	0.000194471
40	osa-miR530-5p_R+1	TGCATTTGCACCTGCACCTAC	39.1889	14.259	down	-1.45857	0.0047613	0.00533964
41	ata-miR9783-3p_R+1_2ss18AG19GA	ATAAGCACCGGTGCTTAGAGAA	25.0809	10.185	down	-1.30014	0.04231	0.0422957
42	osa-miR398a_L+1R-1	TTGTGTTCTCAGGTCACCCCT	75.2428	30.5551	down	-1.30014	0.00043663	0.000585995
43	osa-miR399d	TGCCAAAGGAGAGTTGCCCTG	29.7836	12.222	down	-1.28503	0.028672	0.029238
44	bdi-miR156f-3p	GCTCACTGCTCTATCTGTCAGC	76.8103	31.5736	down	-1.28258	0.00045275	0.000495361
45	ata-MIR5084-p3	ACGGTACTGCAGAGGATCTCAACC	53.297	22.4071	down	-1.2501	0.0043769	0.00370275
46	tae-miR6197-5p	TCTGTAAACAAATGTAGGACG	45.4592	19.3515	down	-1.23212	0.0094701	0.0115329
47	bdi-miR827-5p	TTTTGTTGGTTGTCATCTAACC	114.432	48.8881	down	-1.22693	4.1407e-05	3.95898e-05
48	bdi-MIR7757-p3_2ss6AG23TA	TTTATGAGCTCATTGAAGTAACA	1133.34	487.863	down	-1.21604	1.8439e-37	1.23797e-38
49	bdi-miR169c-3p_L+1_2ss6GA13CT	CGGCAAGTTGTCTTTGGCTAC	285.295	130.368	down	-1.12986	2.5965e-09	1.48144e-09
50	osa-miR166a-3p_L+1R+3_1ss22CA	TTCGGACCAGGCTTCATTCCCACCA	180.269	83.5172	down	-1.11001	3.3648e-06	4.23463e-06
51	cpa-miR159a_R+1	TTTGGATTGAAGGGAGCTCTAT	54.8645	25.4626	down	-1.1075	0.01054	0.00951823
52	ata-MIR9783-p3_1ss18GA	AAGCACCGGTGCTTAAGAAAAGCC	43.8916	20.3701	down	-1.1075	0.022162	0.0232337
53	osa-MIR160f-p3_1ss19TA	TTGGCATTGAGGGAGTCAAGC	1504.86	700.73	down	-1.10269	1.3831e-40	1.29052e-41
54	ttu-miR160	TGCCTGGCTCCCTGTATGCCA	5754.5	2735.7	down	-1.07278	0	8.00424e-146
55	zma-miR167e-5p_R+2	TGAAGCTGCCAGCATGATCTGGC	195.945	94.7207	down	-1.04869	5.0859e-06	5.2458e-06
56	bdi-miR156b-5p	TGACAGAAGAGAGTGAGCAC	13184.6	6441.43	down	-1.0334	0	9e-307
57	zma-miR156a-5p	TGACAGAAGAGAGTGAGCAC	13184.6	6441.43	down	-1.0334	0	9e-307
58	osa-miR156a	TGACAGAAGAGAGTGAGCAC	13184.6	6441.43	down	-1.0334	0	9e-307
59	sbi-miR156a	TGACAGAAGAGAGTGAGCAC	13184.6	6441.43	down	-1.0334	0	9e-307
60	ata-miR156a-5p	TGACAGAAGAGAGTGAGCAC	13184.6	6441.43	down	-1.0334	0	9e-307
61	ata-miR396a-5p_R+2_1ss21GT	TCCACAGGCTTTCTTGAACTTTT	2630.36	1288.41	down	-1.02967	2.1572e-60	6.69375e-62
62	ata-miR9772a-3p	AGGGGGCAATCTCACCTCAAC	382.484	190.46	down	-1.00591	1.1321e-09	7.45254e-10
63	ata-miR156b-3p_1ss6TC	GCTCACTTCTCTCTCTGTCAGC	7.83779	0	down	-inf	0.0098881	0.00929393
64	tae-miR160_L+1	ATGCCTGGCTCCCTGTATGCCA	8.62157	0	down	-inf	0.0068175	0.00486489
65	ata-miR169c-3p_L+2R-1	TAGGCGGTCACCTTGGCTAG	0	9.16652	up	inf	0.0010173	0.000907691
66	ata-miR169e-5p	CAGCCAAGGATGACTTGCCGA	9.40535	0	down	-inf	0.0047142	0.00486488
67	ata-miR172c-3p	GGAATCTTGATGATGCTGCAT	0	7.12952	up	inf	0.0037589	0.0043048
68	ata-miR394-3p_L-2R+3	GTGGGCATACTGCCAATGGAGC	0	11.2035	up	inf	0.00028071	0.000191391
69	ata-miR528-3p_1ss4GC	CCTCTGCCTGCCTCTTCCATT	0	7.12952	up	inf	0.0037589	0.0043048
70	bdi-MIR5067-p5_2ss13TC17CT	CGATCCATATTACTTGTCGCT	0	6.11102	up	inf	0.0073017	0.00937476
71	stu-MIR8005a-p3_1ss5GA	GTTTAGGGTTTAGGGTTTAGGGTT	9.40535	0	down	-inf	0.0047142	0.00486488
72	tae-MIR9654b-p5_1ss21AG	AAGCCTTGAGGAATAGGGTAGACT	0	5.09251	up	inf	0.014325	0.0204158
73	tae-MIR9654a-p5_1ss9TA	AAGCCTTGAGGAATAGGGTAGACT	0	5.09251	up	inf	0.014325	0.0204158
74	tae-miR9654a-3p	TTCTGAAAGGCTTGAAGCGAAT	0	10.185	up	inf	0.00053333	0.000416802
75	tae-MIR9659-p5	TGCTGGGAAAACTATTGAACT	0	11.2035	up	inf	0.00028071	0.000191391
76	ata-miR9674a-3p_L-1R+1	TAAGATGGCTGATGCTATGGA	7.83779	0	down	-inf	0.0098881	0.00929393
77	tae-MIR9781-p5_1ss9TC	TAGATTTCCACACGGATGTAGTT	0	5.09251	up	inf	0.014325	0.0204158
78	gma-miR166a-3p_L+1	ATCGGACCAGGCTTCATTCCCC	10.9729	0	down	-inf	0.0022705	0.00134876
79	sbi-miR166e_L+1	TTCGGACCAGGCTTCAATCCCT	0	15.2775	up	inf	2.2171e-05	8.50921e-06
80	osa-miR169e_R+1_1ss1TC	CAGCCAAGGATGACTTGCCGGA	12.5405	0	down	-inf	0.0011019	0.000378855
81	bdi-MIR169c-p3	TGGCTACACCTAGTTCTCTTC	0	5.09251	up	inf	0.014325	0.0204158
82	gma-miR171e_R+4	TGATTGAGCCGTGCCAATATCGCCA	17.2431	0	down	-inf	0.00013006	3.07493e-05
83	gma-miR390a-5p_R+1	AAGCTCAGGAGGGATAGCGCCA	0	5.09251	up	inf	0.014325	0.0204158
84	osa-miR393b-3p_L-1R+2_1ss15TC	CAGTGCAATCCCTCTGGAATTT	9.40535	0	down	-inf	0.0047142	0.00486488
85	zma-miR393b-3p_2ss5A-21GA	ATCATGCGATCCTTTTGGAAG	7.83779	0	down	-inf	0.0098881	0.00929393
86	gma-miR396a-3p_L+1	GTTCAATAAAGCTGTGGGAAG	10.9729	0	down	-inf	0.0022705	0.00134876
87	far-MIR437-p3_2ss3TA17TG_1	ATAATTTTGGAACGGAGGGA	0	6.11102	up	inf	0.0073017	0.00937476
88	far-MIR437-p3_2ss3TA17TG_2	ATAATTTTGGAACGGAGGGAG	0	6.11102	up	inf	0.0073017	0.00937476
89	osa-MIR437-p3_1ss11AT	AGTTTGACTTTGGACAAAACT	0	9.16652	up	inf	0.0010173	0.000907691
90	sbi-MIR437j-p5_2ss17AG22AG	AACTTTGACCAAGTTTGTAGAGAA	0	6.11102	up	inf	0.0073017	0.00937476
91	osa-MIR437-p3_2ss13CG23GC	TTTTTCTATAAAGTTGGTCAAACT	10.9729	0	down	-inf	0.0022705	0.00134876
92	osa-MIR437-p3_1ss9AG	TTTTCTATGAACTTGGTCAAA	9.40535	0	down	-inf	0.0047142	0.00486488
93	bdi-MIR530b-p3_1ss14GC	AGGTGCAGTGGCACATGCAGC	0	6.11102	up	inf	0.0073017	0.00937476
94	tae-MIR531-p5_2ss11CT20AG	CTCGCCGGAGTAGCGTGCAGC	0	8.14802	up	inf	0.0019497	0.00197672
95	tae-miR531_L-2R+2	CTCGCCGGAGCAGCGTGCACA	15.6756	0	down	-inf	0.000264	5.74479e-05
96	osa-MIR812q-p3_2ss11GA20TG_2	ACTTATTTTGAGACGGAGGGAGTA	0	9.16652	up	inf	0.0010173	0.000907691
97	osa-MIR812q-p3_1ss1GT	TCACTTATTTTGGGACGGAGG	0	15.2775	up	inf	2.2171e-05	8.50921e-06
98	osa-MIR812q-p3_2ss11GA20TG_1	ACTTATTTTGAGACGGAGGGA	0	9.16652	up	inf	0.0010173	0.000907691
99	osa-MIR812q-p3_2ss15CT21TG	CACTTATTTTGGGATGGAGGGAGT	0	6.11102	up	inf	0.0073017	0.00937476
100	osa-MIR812q-p3_2ss16GC21TA	CACTTATTTTGGGACCGAGGAAGT	0	5.09251	up	inf	0.014325	0.0204158
101	osa-MIR812j-p3_2ss8TG17GA	TATTTTGGGACGGAGAAAGTACT	0	8.14802	up	inf	0.0019497	0.00197672
102	osa-MIR812q-p3_2ss3CG21TG	CAGTTATTTTGGGACGGAGGGAGT	10.9729	0	down	-inf	0.0022705	0.00134876
103	osa-MIR812q-p3_2ss21TG23GA	CACTTATTTTGGGACGGAGGGAAT	0	6.11102	up	inf	0.0073017	0.00937476
104	osa-MIR812q-p3_2ss2AG21TG	CGCTTATTTTGGGACGGAGGGAGT	0	9.16652	up	inf	0.0010173	0.000907691
105	osa-MIR812q-p3_2ss19GA20TA	ACTTATTTTGGGACGGAGAAAGTA	0	10.185	up	inf	0.00053333	0.000416802
106	osa-MIR812q-p3_2ss2CG20TG	AGTTATTTTGGGACGGAGGGA	0	13.2405	up	inf	7.8504e-05	4.03558e-05
107	osa-MIR812a-p3_2ss13AG21TG	CACTTATTTTGAGACGGAGGG	23.5134	0	down	-inf	7.8875e-06	6.17787e-07
108	osa-MIR818d-p3_2ss5TC19GA	CTTACATTATGGGACGGAAGGAGT	0	8.14802	up	inf	0.0019497	0.00197672
109	osa-MIR818b-p3_1ss10AG	CCTTATATTGTGGGACGGAGG	0	5.09251	up	inf	0.014325	0.0204158
110	osa-MIR818d-p3_1ss19GT	CTTATATTATGGGACGGATGGAGT	0	7.12952	up	inf	0.0037589	0.0043048
111	osa-MIR818d-p3_1ss11GA	CTTATATTATAGGACGGAGGGAGT	0	6.11102	up	inf	0.0073017	0.00937476
112	osa-MIR818d-p3_1ss21GA	CTTATATTATGGGACGGAGGAAGT	0	7.12952	up	inf	0.0037589	0.0043048
113	osa-MIR818d-p3_1ss16GC	CTTATATTATGGGACCGAGGGAGT	0	5.09251	up	inf	0.014325	0.0204158
114	osa-MIR818d-p3_1ss14AG	CTTATATTATGGGGCGGAGGGAGT	0	5.09251	up	inf	0.014325	0.0204158
115	osa-MIR818d-p3_1ss6AG	CTTATGTTATGGGACGGAGGGAGT	9.40535	0	down	-inf	0.0047142	0.00486488
116	osa-MIR818d-p3_1ss4AG	CTTGTATTATGGGACGGAGGGAGT	0	6.11102	up	inf	0.0073017	0.00937476
117	osa-MIR818d-p3_2ss5TC22AG	CTTACATTATGGGACGGAGGGGGT	7.83779	0	down	-inf	0.0098881	0.00929393
118	tae-MIR1120a-p3_2ss10TC18AG	AGTGTAGTGCCAAAAACGTTCT	0	5.09251	up	inf	0.014325	0.0204158
119	tae-MIR1120a-p5_1ss8CT_1	CTCCGTCTCATAATATAAGAAC	0	5.09251	up	inf	0.014325	0.0204158
120	tae-MIR1120a-p5_2ss14AG20AT	TCCGTCCCATAATGTAAGATC	0	11.2035	up	inf	0.00028071	0.000191391
121	tae-MIR1120a-p5_2ss10TC20AT	TCCGTCCCACAATATAAGATC	7.83779	0	down	-inf	0.0098881	0.00929393
122	tae-MIR1120a-p3_1ss15GA	TTATATTATGAGACAGAGGGA	0	5.09251	up	inf	0.014325	0.0204158
123	tae-MIR1120a-p5_2ss1GC22AG	CTACTCCCTCCGTCCCATAATGTA	0	7.12952	up	inf	0.0037589	0.0043048
124	tae-MIR1120a-p5_1ss17AG	TCCGTCCCATAATATAGGAAC	0	7.12952	up	inf	0.0037589	0.0043048
125	tae-MIR1120a-p5_1ss8CT_2	TCCGTCCTATAATATAAGAAC	0	5.09251	up	inf	0.014325	0.0204158
126	tae-MIR1120a-p3_1ss16GA	CTTATATTATGAGACAGAGGGAGT	0	10.185	up	inf	0.00053333	0.000416802
127	tae-MIR1120a-p3_1ss1CT	TTTATATTATGAGACGGAGGGAGT	0	11.2035	up	inf	0.00028071	0.000191391
128	tae-MIR1120a-p5_1ss7CT	TCCGTCTCATAATATAAGAAC	0	19.3515	up	inf	1.8059e-06	3.78312e-07
129	tae-MIR1120a-p3_2ss19TC20TC	TATGAGACGGAGGGAGTACCT	0	9.16652	up	inf	0.0010173	0.000907691
130	tae-MIR1120a-p5_1ss21CT	TCCGTCCCATAATATAAGAAT	0	5.09251	up	inf	0.014325	0.0204158
131	tae-MIR1120a-p5_2ss2CT20AG	TTCGTCCCATAATATAAGAGC	15.6756	0	down	-inf	0.000264	5.74479e-05
132	tae-miR1120a_L-5R+2	CTTATATTATGAGACGGAGGG	0	5.09251	up	inf	0.014325	0.0204158
133	far-MIR1122-p3_2ss17TG19TG	TTGAGACACTTATTTTGGGACGGA	0	7.12952	up	inf	0.0037589	0.0043048
134	far-MIR1122-p3_1ss13TG_2	CACTTATTTTTGGACGGAGGGAGT	7.83779	0	down	-inf	0.0098881	0.00929393
135	tae-miR1122c-3p_1ss16CT	TCTAATATTATGGGATGGAGG	0	5.09251	up	inf	0.014325	0.0204158
136	tae-MIR1122c-p3_1ss5AT	TATTTTGGGACGGAGGGAGTAGT	7.83779	0	down	-inf	0.0098881	0.00929393
137	far-MIR1122-p3_2ss15TG17TG_1	GAGACACTTATTTTGGGACGGAG	0	5.09251	up	inf	0.014325	0.0204158
138	tae-MIR1122c-p3_1ss6AT	ATATTTTGGGACGGAGGGAGTAGT	7.83779	0	down	-inf	0.0098881	0.00929393
139	far-MIR1122-p3_2ss16TA18TA	TGAGACACTTATTTTAGAACGGAG	9.40535	0	down	-inf	0.0047142	0.00486488
140	bdi-MIR1122-p3_1ss14GA	TACATCCGTATTTAGACAAAT	0	6.11102	up	inf	0.0073017	0.00937476
141	far-MIR1122-p5_1ss8AC	TCCGTCTCAAAATAAGTGTCT	0	5.09251	up	inf	0.014325	0.0204158
142	tae-MIR1122c-p3_1ss23GA	ATATTATGGGACGGAGGGAGTAAT	9.40535	0	down	-inf	0.0047142	0.00486488
143	far-MIR1122-p5_2ss7AC21TC	CCGTCTCAAAATAAGTGTCTC	0	7.12952	up	inf	0.0037589	0.0043048
144	far-MIR1122-p3_1ss13TG_1	CACTTATTTTTGGACGGAGGG	7.83779	0	down	-inf	0.0098881	0.00929393
145	bdi-MIR1122-p3_1ss13GA	ACATCCGTATTTAGACAAATT	0	5.09251	up	inf	0.014325	0.0204158
146	far-MIR1122-p3_2ss15TG17TG_2	GAGACACTTATTTTGGGACGGAGG	0	5.09251	up	inf	0.014325	0.0204158
147	far-MIR1122-p3_2ss19TG21TG	AGTTGAGACACTTATTTTGGGACG	0	8.14802	up	inf	0.0019497	0.00197672
148	tae-MIR1122c-p3_1ss12AC	TTATGGGACGGCGGGAGTAGT	0	7.12952	up	inf	0.0037589	0.0043048
149	tae-MIR1127b-p3_2ss8TC24TG	GTATTTCCGGACGGAGGGAGTATG	0	5.09251	up	inf	0.014325	0.0204158
150	tae-MIR1127b-p5_1ss4TC	TTCCGTCCGGAAATACTTGTC	0	7.12952	up	inf	0.0037589	0.0043048
151	tae-MIR1128-p5_1ss17TA	TCCCTCCGTCCGAAAAAACTTGTC	0	12.222	up	inf	0.00014824	8.78849e-05
152	tae-MIR1128-p3_1ss15CG_1	CATTTTGATGACAAGTATTTC	0	10.185	up	inf	0.00053333	0.000416802
153	tae-MIR9668-p3_1ss1AG_3	GATGACAAGTATTTTCGGACGGAG	0	7.12952	up	inf	0.0037589	0.0043048
154	tae-MIR1128-p5_2	AATACTTGTCATCAAAATGAATA	7.83779	0	down	-inf	0.0098881	0.00929393
155	tae-MIR1128-p3_2ss1CT20CG	TTATCCATTTTGATGACAAGTATT	15.6756	0	down	-inf	0.000264	5.74479e-05
156	tae-MIR1128-p5_1ss19AG	ATACTTGTCATCAAAATGGAT	0	5.09251	up	inf	0.014325	0.0204158
157	tae-MIR1128-p5_2ss1CG17AG	GTACTCCCTCCGTCCGGAAATACT	10.9729	0	down	-inf	0.0022705	0.00134876
158	tae-MIR1128-p3_1ss10CG_2	TGATGACAAGTATTTCCGGAC	0	7.12952	up	inf	0.0037589	0.0043048
159	tae-MIR1128-p3_3	ATTTTGATGACAACTATTTCC	0	5.09251	up	inf	0.014325	0.0204158
160	tae-MIR1128-p3_5	GACAACTATTTCCGGACGGAGGGA	0	5.09251	up	inf	0.014325	0.0204158
161	tae-MIR1128-p3_1ss9CT_1	AACTATTTTCGGACGGAGGGAGT	0	7.12952	up	inf	0.0037589	0.0043048
162	tae-MIR1128-p5_1ss1CT_2	TTCCGTCCGAAAATACTTGTCATC	0	6.11102	up	inf	0.0073017	0.00937476
163	tae-MIR1128-p3_2ss11CT22AC	TATTTCCGGATGGAGGGAGTACT	0	6.11102	up	inf	0.0073017	0.00937476
164	tae-MIR1128-p5_18	TCCGAAAATACTTGTCATCAA	7.83779	0	down	-inf	0.0098881	0.00929393
165	tae-MIR1128-p5_1ss2GA_2	CATCCGAAAATACTTGTCATCAAA	14.108	0	down	-inf	0.00053805	0.000201593
166	tae-MIR1128-p5_12	CTCCCTCCGTCCGAAAATACTTGT	7.83779	0	down	-inf	0.0098881	0.00929393
167	tae-MIR1128-p3_4	CAACTATTTCCGGACGGAGGGAGT	0	5.09251	up	inf	0.014325	0.0204158
168	tae-MIR1128-p5_16	TACTCCCTCCGTCCGAAAATACTT	7.83779	0	down	-inf	0.0098881	0.00929393
169	tae-MIR1128-p5_6	CCGTCCGAAAATACTTGTCA	7.83779	0	down	-inf	0.0098881	0.00929393
170	tae-MIR1128-p5_1ss3CT_4	TCTGTCCGAAAATACTTGTCA	0	10.185	up	inf	0.00053333	0.000416802
171	tae-MIR1128-p5_5	CCCTCCGTCCGAAAATACTTGTC	7.83779	0	down	-inf	0.0098881	0.00929393
172	tae-MIR1128-p3_2ss6CA19GA	GACAAATATTTCCGGACGAAGGGA	0	5.09251	up	inf	0.014325	0.0204158
173	tae-MIR1128-p5_20	TCCGTCCGAAAATACTTGTCA	7.83779	0	down	-inf	0.0098881	0.00929393
174	tae-MIR1128-p5_2ss9AG17TC	TCCGTCCGGAAATACTCGTCA	0	7.12952	up	inf	0.0037589	0.0043048
175	tae-MIR1128-p3_1ss10CA	TGATGACAAATATTTCCGGACGGA	0	6.11102	up	inf	0.0073017	0.00937476
176	tae-MIR1128-p3_2ss14CA20CT	ATTTTGATGACAAATATTTTCGGA	0	5.09251	up	inf	0.014325	0.0204158
177	tae-MIR1128-p5_1ss2GA_1	CATCCGAAAATACTTGTCATC	14.108	0	down	-inf	0.00053805	0.000201593
178	tae-MIR1128-p5_17	TCCCTCCGTCCGAAAATACTTGTC	7.83779	0	down	-inf	0.0098881	0.00929393
179	tae-MIR1128-p3_2ss8CG24GA	ATGACAAGTATTTCCGGACGGAGA	7.83779	0	down	-inf	0.0098881	0.00929393
180	tae-MIR1128-p3_2ss1CA23AC	ATATTTCCGGACGGAGGGAGTACT	0	7.12952	up	inf	0.0037589	0.0043048
181	tae-MIR1128-p3_1ss13CT	TGACAACTATTTTCGGACGGA	0	8.14802	up	inf	0.0019497	0.00197672
182	tae-MIR1128-p5_2ss7AG24AG	CGTCCGGAAATACTTGTCATCAAG	0	8.14802	up	inf	0.0019497	0.00197672
183	tae-MIR1128-p3_1ss15CG_2	CATTTTGATGACAAGTATTTCCGG	0	10.185	up	inf	0.00053333	0.000416802
184	tae-MIR1128-p3_1	ATTTCCGGACGGAGGGAGT	0	5.09251	up	inf	0.014325	0.0204158
185	tae-MIR1128-p5_1ss3AG_2	CGGAAATACTTGTCATCAAAATGA	7.83779	0	down	-inf	0.0098881	0.00929393
186	tae-MIR1128-p5_2ss7AG21CT	CGTCCGGAAATACTTGTCATT	0	5.09251	up	inf	0.014325	0.0204158
187	tae-MIR1128-p3_1ss10CG_1	TGATGACAAGTATTTCCGGA	0	7.12952	up	inf	0.0037589	0.0043048
188	tae-MIR1128-p3_2ss18CG24CT	ATCCATTTTGATGACAAGTATTTT	0	5.09251	up	inf	0.014325	0.0204158
189	tae-MIR1128-p5_11	CGTCCGAAAATACTTGTCATCAAA	7.83779	0	down	-inf	0.0098881	0.00929393
190	tae-MIR1128-p5_1ss18AG	TACTTGTCATCAAAATGGATA	12.5405	0	down	-inf	0.0011019	0.000378855
191	tae-MIR1128-p5_1ss23AG	GAAAATACTTGTCATCAAAATGGA	0	5.09251	up	inf	0.014325	0.0204158
192	tae-MIR1128-p5_19	TCCGTCCGAAAATACTTGTC	7.83779	0	down	-inf	0.0098881	0.00929393
193	tae-MIR1128-p3_2	ATTTCCGGACGGAGGGAGTA	0	5.09251	up	inf	0.014325	0.0204158
194	tae-MIR1128-p5_2ss11AG17CT	CCTCCGTCCGGAAATATTTGTCAT	0	5.09251	up	inf	0.014325	0.0204158
195	tae-MIR1128-p5_1	AATACTTGTCATCAAAATGAA	7.83779	0	down	-inf	0.0098881	0.00929393
196	tae-MIR1128-p3_1ss11CT	ACAACTATTTTCGGACGGAGG	9.40535	0	down	-inf	0.0047142	0.00486488
197	tae-MIR1128-p5_2ss10AG23TC	CTCCGTCCGGAAATACTTGTCACC	0	6.11102	up	inf	0.0073017	0.00937476
198	tae-MIR1128-p5_1ss16AG_1	TACTCCCTCCGTCCGGAAATACT	0	8.14802	up	inf	0.0019497	0.00197672
199	tae-MIR1128-p5_1ss3CT_3	TCTCTCCGTCCGAAAATACTTGTC	0	10.185	up	inf	0.00053333	0.000416802
200	tae-MIR1128-p5_2ss11AG25CT	CCTCCGTCCGGAAATACTTGTCATT	0	6.11102	up	inf	0.0073017	0.00937476
201	tae-MIR1128-p3_2ss13CG20CT	TTTTGATGACAAGTATTTCT	0	6.11102	up	inf	0.0073017	0.00937476
202	tae-MIR1128-p5_1ss3AG_1	CGGAAATACTTGTCATCAAAA	7.83779	0	down	-inf	0.0098881	0.00929393
203	tae-MIR1128-p5_1ss3CT_2	CTTCGTCCGAAAATACTTGTC	0	10.185	up	inf	0.00053333	0.000416802
204	tae-MIR1128-p5_1ss3CT_1	CTTCCTCCGTCCGAAAATACTTGT	0	10.185	up	inf	0.00053333	0.000416802
205	tae-MIR1128-p3_6	TATTTCCGGACGGAGGGAGTA	0	5.09251	up	inf	0.014325	0.0204158
206	tae-MIR1128-p5_1ss7GC_1	CCGTCCCAAAATACTTGTCAT	0	5.09251	up	inf	0.014325	0.0204158
207	tae-MIR1128-p3_1ss21GA	CAACTATTTCCGGACGGAGGAAGT	0	10.185	up	inf	0.00053333	0.000416802
208	tae-MIR1128-p5_1ss16AG_2	TACTCCCTCCGTCCGGAAATACTT	0	8.14802	up	inf	0.0019497	0.00197672
209	tae-MIR1128-p3_1ss10CG_3	TGATGACAAGTATTTCCGGACGGA	0	7.12952	up	inf	0.0037589	0.0043048
210	tae-MIR1128-p5_2ss7TC20AG	AATACTCGTCATCAAAATGGA	0	10.185	up	inf	0.00053333	0.000416802
211	tae-MIR1128-p3_1ss9CT_2	AACTATTTTCGGACGGAGGGAGTA	0	7.12952	up	inf	0.0037589	0.0043048
212	tae-MIR1128-p3_2ss10CG22GA	TGATGACAAGTATTTCCGGACAGA	7.83779	0	down	-inf	0.0098881	0.00929393
213	tae-MIR1128-p5_14	CTCCGTCCGAAAATACTTGTCATC	7.83779	0	down	-inf	0.0098881	0.00929393
214	tae-MIR1128-p5_9	CCGTCCGAAAATACTTGTCATCAA	7.83779	0	down	-inf	0.0098881	0.00929393
215	tae-MIR1128-p5_8	CCGTCCGAAAATACTTGTCATC	7.83779	0	down	-inf	0.0098881	0.00929393
216	tae-MIR1128-p5_3	ACTCCCTCCGTCCGAAAATACTT	7.83779	0	down	-inf	0.0098881	0.00929393
217	tae-MIR1128-p5_10	CGAAAATACTTGTCATCAAAA	7.83779	0	down	-inf	0.0098881	0.00929393
218	tae-MIR1128-p5_4	ACTCCCTCCGTCCGAAAATACTTG	7.83779	0	down	-inf	0.0098881	0.00929393
219	tae-MIR1128-p5_1ss1AG	GAAATACTTGTCATCAAAATGAAT	0	14.259	up	inf	4.1675e-05	1.85309e-05
220	tae-MIR1128-p5_7	CCGTCCGAAAATACTTGTCAT	7.83779	0	down	-inf	0.0098881	0.00929393
221	tae-MIR1128-p5_1ss1CT_1	TGTCCGAAAATACTTGTCATC	0	6.11102	up	inf	0.0073017	0.00937476
222	tae-MIR1128-p3_2ss11CG22CA	TTGATGACAAGTATTTCCGGAA	18.8107	0	down	-inf	6.4289e-05	1.73125e-05
223	tae-MIR1128-p3_2ss14CG20CT	ATTTTGATGACAAGTATTTTC	9.40535	0	down	-inf	0.0047142	0.00486488
224	tae-MIR1128-p5_13	CTCCGTCCGAAAATACTTGTC	7.83779	0	down	-inf	0.0098881	0.00929393
225	tae-MIR1128-p5_15	TACTCCCTCCGTCCGAAAATACT	7.83779	0	down	-inf	0.0098881	0.00929393
226	tae-MIR1130b-p3_1ss1TA	ATATATTATGGGACGGAGGGA	0	6.11102	up	inf	0.0073017	0.00937476
227	tae-miR1130b-3p_L-2R+2_2	TTATATTATGGGACGGAGGTA	0	12.222	up	inf	0.00014824	8.78849e-05
228	tae-miR1130b-3p_L-1R+1_2	CTTATATTATGGGACGGAGGT	14.108	0	down	-inf	0.00053805	0.000201593
229	tae-miR1130b-3p_R+2	TCTTATATTATGGGACGGAGGGA	14.108	0	down	-inf	0.00053805	0.000201593
230	tae-miR1130b-3p_R+3_1ss6TC	TCTTACATTATGGGACGGAGGGAG	0	8.14802	up	inf	0.0019497	0.00197672
231	tae-miR1130b-3p_L-2R+2_1	TTATATTATGGGACGGAGGGA	0	12.222	up	inf	0.00014824	8.78849e-05
232	tae-MIR1130a-p3_2ss11TC21TG	TCTTACATTACGGGACGGAGG	0	6.11102	up	inf	0.0073017	0.00937476
233	tae-miR1130b-3p_L-1R+1_1	CTTATATTATGGGACGGAGGG	14.108	0	down	-inf	0.00053805	0.000201593
234	tae-MIR1130a-p3_2ss1CA22GA	AAAAAACGTCTTACATTATGGAAC	0	10.185	up	inf	0.00053333	0.000416802
235	tae-MIR1130a-p3	TCTTACATTATGGGACGGAGT	0	5.09251	up	inf	0.014325	0.0204158
236	tae-miR1130b-3p_L+1R+2_2ss7TC22GA	ATCTTACATTATGGGACGGAGAGA	0	6.11102	up	inf	0.0073017	0.00937476
237	tae-MIR1130a-p3_2ss19GA22GA	AAACGTCTTACATTATGGAACAGA	0	5.09251	up	inf	0.014325	0.0204158
238	hvu-MIR1130-p5_2ss16CA17TC	ATACTCCCTCTGTAAACTAATATA	9.40535	0	down	-inf	0.0047142	0.00486488
239	tae-miR1130b-3p_L-1R+3_1ss6TC	CTTACATTATGGGACGGAGGGAG	0	6.11102	up	inf	0.0073017	0.00937476
240	tae-miR1131_L+1R+1_1ss7CT	TTAGTATCGGTTCGTGGCTAACCT	0	6.11102	up	inf	0.0073017	0.00937476
241	tae-MIR1131-p3_1ss23GA	GCCACGAACCGGTACTAATGAGAG	0	6.11102	up	inf	0.0073017	0.00937476
242	tae-MIR1131-p5_2ss3CG18TG	TTGGTGCCACGAACCGGGACT	10.9729	0	down	-inf	0.0022705	0.00134876
243	tae-miR1131_L+1R+1_1ss19TG	TTAGTACCGGTTCGTGGCGAACCT	0	9.16652	up	inf	0.0010173	0.000907691
244	tae-MIR1133-p3_1ss5CG	GCTAGATACATTCATTTGAGGGAC	20.3782	0	down	-inf	3.1869e-05	8.84549e-06
245	tae-MIR1133-p3_1ss4CG	CTAGATACATTCATTTGAGGGACA	9.40535	0	down	-inf	0.0047142	0.00486488
246	tae-MIR1137b-p3_1ss8TC	GTTGGGTCATCTATTTTAGAACGG	0	5.09251	up	inf	0.014325	0.0204158
247	tae-MIR1137b-p3_1ss11TC	AAAGTTGGGTCATCTATTT	7.83779	0	down	-inf	0.0098881	0.00929393
248	tae-MIR1137b-p3_1ss7TC	TTGGGTCATCTATTTTAGAACGGA	0	6.11102	up	inf	0.0073017	0.00937476
249	tae-MIR1137b-p3_1ss4TC	GGTCATCTATTTTAGAACGGA	0	5.09251	up	inf	0.014325	0.0204158
250	tae-MIR1137b-p3_1ss18AG_1	ATCTATTTTAGAACGGAGGGAGT	0	5.09251	up	inf	0.014325	0.0204158
251	tae-MIR1137b-p3_1ss17AG_1	TCTATTTTAGAACGGAGGGAG	0	7.12952	up	inf	0.0037589	0.0043048
252	tae-MIR1137b-p3_1ss20TC	AATTAGTACAAAGTTGGGTCATCT	0	10.185	up	inf	0.00053333	0.000416802
253	tae-MIR1137b-p3_2ss12AG20AG	TTATCTATTTTGGAACGGAGG	0	11.2035	up	inf	0.00028071	0.000191391
254	tae-MIR1137b-p3_1ss17AG_3	TTGGGTTATCTATTTTGGAAC	0	7.12952	up	inf	0.0037589	0.0043048
255	tae-MIR1137b-p3_1ss17AG_2	TCTATTTTAGAACGGAGGGAGTA	0	7.12952	up	inf	0.0037589	0.0043048
256	tae-MIR1137b-p3_1ss18AG_2	ATCTATTTTAGAACGGAGGGAGTA	0	5.09251	up	inf	0.014325	0.0204158
257	osa-miR1432-5p_L-1R+2	TCAGGAGAGATGACACCGACGT	0	8.14802	up	inf	0.0019497	0.00197672
258	hvu-miR1436_R+3_1ss2CT	ATATTATGGGACGGAGGGAGTATA	0	9.16652	up	inf	0.0010173	0.000907691
259	osa-MIR1436-p3_1ss4AT	TTTTACATTATGGGACGGAGG	0	6.11102	up	inf	0.0073017	0.00937476
260	hvu-miR1436_L+3_1ss5CT	CCTATATTATGGGACGGAGGGAGT	0	8.14802	up	inf	0.0019497	0.00197672
261	osa-miR1436_R+3_1ss18GA	ACATTATGGGACGGAGGAAGTAGT	9.40535	0	down	-inf	0.0047142	0.00486488
262	osa-MIR1862e-p3_1ss12CT	TTATTTTGGGATGGAGGGAGT	0	13.2405	up	inf	7.8504e-05	4.03558e-05
263	osa-MIR1862d-p3_1ss20TC	TTTTGGGACGGAGGGAGTACC	0	5.09251	up	inf	0.014325	0.0204158
264	osa-MIR1862d-p3_2ss22TC24AT	TATTTTGGGACGGAGGGAGTACCT	0	5.09251	up	inf	0.014325	0.0204158
265	osa-MIR1862d-p3_1ss24CT	TTATTTTGGGACGGAGGGAGTATT	0	7.12952	up	inf	0.0037589	0.0043048
266	osa-MIR1862c-p5_2ss18CG20AC	TCCGTCCCAAAATAAGTGACT	0	10.185	up	inf	0.00053333	0.000416802
267	osa-MIR1862d-p3_2ss7GA20TC	TTTTGGAACGGAGGGAGTACC	0	9.16652	up	inf	0.0010173	0.000907691
268	zma-miR2118e	TTCCTGATGTCTCCCATTCCTA	17.2431	0	down	-inf	0.00013006	3.07493e-05
269	hvu-miR5049d_L-1R+3_1ss6TA	ACAAATATTTAGGAACGGAGGGA	0	7.12952	up	inf	0.0037589	0.0043048
270	bdi-miR5049-3p_L-1_2ss14TA21AG	AAGTAATATGGAACGGAGGGAGT	12.5405	0	down	-inf	0.0011019	0.000378855
271	hvu-miR5049c_L-2_1ss6AG	ACAGTTATTTTGGGACGGAGG	0	18.333	up	inf	3.3731e-06	8.23872e-07
272	hvu-MIR5049f-p3_1ss10CT	AATATGGATTGGAGGGAGTACT	0	14.259	up	inf	4.1675e-05	1.85309e-05
273	hvu-miR5049f_L-2R+2	TTAATATGGATCGGAGGGAGT	10.9729	0	down	-inf	0.0022705	0.00134876
274	hvu-miR5049c_L-1R+2_1ss6AC	GACACTTATTTTGGGACGGAGGGA	0	7.12952	up	inf	0.0037589	0.0043048
275	hvu-MIR5049c-p5_2ss15TA22CT	TTCCAAAATAAATGACTCAACTTT	9.40535	0	down	-inf	0.0047142	0.00486488
276	bdi-miR5049-3p_R-3_2ss14TA21AG	CAAGTAATATGGAACGGAGGG	10.9729	0	down	-inf	0.0022705	0.00134876
277	hvu-miR5049c_L-2_2ss6AC19GA	ACACTTATTTTGGGACAGAGG	0	15.2775	up	inf	2.2171e-05	8.50921e-06
278	hvu-miR5049c_R+1_1ss6AC	AGACACTTATTTTGGGACGGAGGA	7.83779	0	down	-inf	0.0098881	0.00929393
279	hvu-miR5049f_1ss11GA	AATTAATATGAATCGGAGGGA	0	5.09251	up	inf	0.014325	0.0204158
280	hvu-miR5049f_L-1R+1_1ss11GA	ATTAATATGAATCGGAGGGAG	0	5.09251	up	inf	0.014325	0.0204158
281	ata-MIR5070-p3_1ss4TG	AAGGAGGGTCGGAGGGTACCC	0	7.12952	up	inf	0.0037589	0.0043048
282	bdi-MIR5164-p5_2ss15CG21CT_2	TTTGTCTAGATACGGATGTATC	0	9.16652	up	inf	0.0010173	0.000907691
283	bdi-MIR5164-p5_2ss15CG21CT_1	TTTGTCTAGATACGGATGTAT	0	9.16652	up	inf	0.0010173	0.000907691
284	bdi-MIR5174d-p3_2ss3AT22TA	TTTTGGAACGGAGAGAGTACTAGT	0	6.11102	up	inf	0.0073017	0.00937476
285	bdi-MIR5175a-p3_2ss5AT18AG	ATTTTGGAACGGAGGGAGTACTT	0	13.2405	up	inf	7.8504e-05	4.03558e-05
286	bdi-MIR5180b-p5_1ss16TG	TCCAAAATAAGTGTCGCAGTT	9.40535	0	down	-inf	0.0047142	0.00486488
287	bdi-MIR5180b-p3_2ss3AG18TG	TTGTTTTGGATCGGAGGGAGT	0	6.11102	up	inf	0.0073017	0.00937476
288	bdi-MIR5180b-p3	GACACTTATTTTGGATCGGAG	0	5.09251	up	inf	0.014325	0.0204158
289	bdi-MIR5180b-p3_1ss15TA	TTTTGGATCGGAGGAAGTATT	0	7.12952	up	inf	0.0037589	0.0043048
290	bdi-MIR5180b-p3_2ss9TA21TC	ATTTTGGAACGGAGGTAGTAC	0	7.12952	up	inf	0.0037589	0.0043048
291	bdi-MIR5180b-p3_2ss19GT20TG	ACTTATTTTGGATCGGAGTGA	0	8.14802	up	inf	0.0019497	0.00197672
292	ata-miR5181-3p_R+3_1ss14CT	CACTTATTTTGGATCGGAGGGAGT	0	7.12952	up	inf	0.0037589	0.0043048
293	ata-miR5181-3p_L+1R-1_1ss15CA	ACACTTATTTTGGAACGGAGG	0	7.12952	up	inf	0.0037589	0.0043048
294	bdi-miR5181d_1ss13CT	ACTTATTATGGATCGGAGGGA	0	5.09251	up	inf	0.014325	0.0204158
295	bdi-miR5200a-3p_L+1	CTGTAGATACTCCCTAAGGCTT	0	6.11102	up	inf	0.0073017	0.00937476
296	sbi-MIR5568c-p3_1ss2GT	ATTTTGGAACGGAGGGAGTAC	0	11.2035	up	inf	0.00028071	0.000191391
297	sbi-MIR6232a-p3_2ss1AT21TG	TTTTGGAACGGAGGGAGTACG	0	5.09251	up	inf	0.014325	0.0204158
298	sbi-MIR6232a-p3_2ss1AG23CG	GTAATTTGGAACGGAGGGAGTAGT	7.83779	0	down	-inf	0.0098881	0.00929393
299	sbi-MIR6232a-p3_2ss3AT23TA	TATTTTGGAACGGAGGGAGTACA	0	5.09251	up	inf	0.014325	0.0204158
300	sbi-MIR6232a-p3_1ss2AT	ATTTTGGAACGGAGGGAGTACT	0	9.16652	up	inf	0.0010173	0.000907691
301	bdi-MIR7775-p5_1ss12AT	TAAACCGGTTTTTTCTGAAGCACC	0	7.12952	up	inf	0.0037589	0.0043048
302	tae-MIR9668-p3_1ss15TC_1	AATGACAAGTATTTCCGGACG	0	6.11102	up	inf	0.0073017	0.00937476
303	tae-MIR9668-p3_1ss16GA	AAGTATTTTCGGACGAAGGGA	9.40535	0	down	-inf	0.0047142	0.00486488
304	tae-MIR9668-p3_2ss2GA21AG	AATATTTTCGGACGGAGGGAGTA	0	8.14802	up	inf	0.0019497	0.00197672
305	tae-MIR9668-p3_1ss8GA	ATGACAAATATTTTCGGACGGAGG	0	5.09251	up	inf	0.014325	0.0204158
306	tae-MIR9668-p3_2ss1CG23AG	GAAGTATTTTCGGACGGAGGGAGT	0	5.09251	up	inf	0.014325	0.0204158
307	tae-MIR9668-p3_2ss1AG24GA	GATGACAAGTATTTTCGGACGGAA	0	6.11102	up	inf	0.0073017	0.00937476
308	tae-MIR9668-p3_1ss9TA	GACAAGTAATTTCGGACGGAGGGA	0	13.2405	up	inf	7.8504e-05	4.03558e-05
309	tae-MIR9668-p3_2ss13TC24GA	TGACAAGTATTTCCGGACGGAGGA	0	5.09251	up	inf	0.014325	0.0204158
310	tae-MIR9668-p3_2ss21AG25AT	AGTATTTTCGGACGGAGGGAGTACT	0	6.11102	up	inf	0.0073017	0.00937476
311	tae-MIR9668-p3_2ss12GA22AG_2	AAGTATTTTCGAACGGAGGGAGTA	0	9.16652	up	inf	0.0010173	0.000907691
312	tae-MIR9668-p3_2ss12GA22AG_1	AAGTATTTTCGAACGGAGGGAGT	0	9.16652	up	inf	0.0010173	0.000907691
313	tae-MIR9668-p3_2ss3GA22AG_1	AAATATTTTCGGACGGAGGGAGT	12.5405	0	down	-inf	0.0011019	0.000378855
314	tae-miR9668-5p_L-1R+4_1ss2CT	TAATGACAAGTATTTTCGGACAGA	7.83779	0	down	-inf	0.0098881	0.00929393
315	tae-MIR9668-p3_2ss1CA23AG	AAAGTATTTTCGGACGGAGGGAGT	0	5.09251	up	inf	0.014325	0.0204158
316	tae-MIR9668-p3_2ss22AG23AG	CAAGTATTTTCGGACGGAGGGGGT	7.83779	0	down	-inf	0.0098881	0.00929393
317	tae-MIR9668-p3_1ss5CT	ATGATAAGTATTTTCGGACGGAGG	0	6.11102	up	inf	0.0073017	0.00937476
318	tae-MIR9668-p3_1ss7AT	ACAAGTTTTTTCGGACGGAGG	0	8.14802	up	inf	0.0019497	0.00197672
319	tae-MIR9668-p3_1ss16CT	ACAAGTATTTTCGGATGGAGG	7.83779	0	down	-inf	0.0098881	0.00929393
320	tae-MIR9668-p3_2ss1AG22AG_2	GAGTATTTTCGGACGGAGGGAGTA	0	11.2035	up	inf	0.00028071	0.000191391
321	tae-MIR9668-p3_2ss3GA22AG_2	AAATATTTTCGGACGGAGGGAGTA	12.5405	0	down	-inf	0.0011019	0.000378855
322	tae-MIR9668-p3_2ss9TA22AG	AAGTATTTACGGACGGAGGGAGT	0	6.11102	up	inf	0.0073017	0.00937476
323	tae-MIR9668-p3_2ss4AG17CT	GACGAGTATTTTCGGATGGAGGGA	7.83779	0	down	-inf	0.0098881	0.00929393
324	tae-MIR9668-p3_2ss9TC23AG	CAAGTATTCTCGGACGGAGGGAGT	0	5.09251	up	inf	0.014325	0.0204158
325	tae-MIR9668-p3_2ss11GA22AG	AAGTATTTTCAGACGGAGGGAGT	0	8.14802	up	inf	0.0019497	0.00197672
326	tae-MIR9668-p3_2ss6TA22AG_2	AAGTAATTTCGGACGGAGGGAGTA	0	7.12952	up	inf	0.0037589	0.0043048
327	tae-MIR9668-p3_2ss15GA22AG_1	AAGTATTTTCGGACAGAGGGAGT	0	6.11102	up	inf	0.0073017	0.00937476
328	tae-MIR9668-p3_1ss8GC	ATGACAACTATTTTCGGACGGAGG	0	6.11102	up	inf	0.0073017	0.00937476
329	tae-MIR9668-p3_2ss14AG23AG	CAAGTATTTTCGGGCGGAGGGAGT	0	5.09251	up	inf	0.014325	0.0204158
330	tae-MIR9668-p3_2ss18AG22AT	ATTTTCGGACGGAGGGAGTACT	0	11.2035	up	inf	0.00028071	0.000191391
331	tae-MIR9668-p3_1ss3CG	GAGAAGTATTTTCGGACGGAGGGA	15.6756	0	down	-inf	0.000264	5.74479e-05
332	tae-MIR9668-p3_2ss1AG20CT	GATGACAAGTATTTTCGGATGGAG	9.40535	0	down	-inf	0.0047142	0.00486488
333	tae-miR9668-5p_L+3_2ss4CT20TC	ATTTCAATGACAAGTATTTCCGGA	14.108	0	down	-inf	0.00053805	0.000201593
334	tae-MIR9668-p3_2ss1AG18GA	GATGACAAGTATTTTCGAACGGAG	0	5.09251	up	inf	0.014325	0.0204158
335	tae-MIR9668-p3_2ss15GA22AG_2	AAGTATTTTCGGACAGAGGGAGTA	0	6.11102	up	inf	0.0073017	0.00937476
336	tae-MIR9668-p3_2ss15GA19GA	GACAAGTATTTTCGAACGAAGGGA	0	9.16652	up	inf	0.0010173	0.000907691
337	tae-MIR9668-p3_1ss1AG_2	GATGACAAGTATTTTCGGACGGA	0	7.12952	up	inf	0.0037589	0.0043048
338	tae-MIR9668-p3_2ss1AG22AG_1	GAGTATTTTCGGACGGAGGGAGT	0	11.2035	up	inf	0.00028071	0.000191391
339	tae-MIR9668-p3_1ss15TC_2	AATGACAAGTATTTCCGGACGGAG	0	6.11102	up	inf	0.0073017	0.00937476
340	tae-MIR9668-p3_1ss1AG_1	GATGACAAGTATTTTCGGACG	0	7.12952	up	inf	0.0037589	0.0043048
341	tae-MIR9668-p3_2ss6TA22AG_1	AAGTAATTTCGGACGGAGGGAGT	0	7.12952	up	inf	0.0037589	0.0043048
342	tae-MIR9668-p3_1ss1TC	CGACAAGTATTTTCGGACGGAGGG	0	6.11102	up	inf	0.0073017	0.00937476
343	tae-MIR9668-p3_2ss19GT23AG	CAAGTATTTTCGGACGGATGGAGT	0	8.14802	up	inf	0.0019497	0.00197672
344	tae-MIR9668-p3_1ss12GA	AAGTATTTTCGAACGGAGGGA	0	6.11102	up	inf	0.0073017	0.00937476
345	tae-MIR9668-p3_2ss17GA21GA	ATGACAAGTATTTTCGAACGAAGG	0	8.14802	up	inf	0.0019497	0.00197672
346	ata-miR9674b-3p_R+2	TGAATTTGTCCATAGCATCAGTT	18.8107	0	down	-inf	6.4289e-05	1.73125e-05
347	tae-MIR9783-p3_2ss9AG22AC_1	TAGAAATAGGCACCGGTGCTTCA	0	5.09251	up	inf	0.014325	0.0204158
348	tae-MIR9783-p3_2ss7AG20AC_2	GAAATAGGCACCGGTGCTTCA	0	8.14802	up	inf	0.0019497	0.00197672
349	tae-miR9783_L+2_2ss6AG19AC	AAATAGGCACCGGTGCTTCAGAA	0	6.11102	up	inf	0.0073017	0.00937476
350	tae-MIR9783-p5_2ss10GC20GA	TTATTTGTACAGGGTAGACACTT	0	5.09251	up	inf	0.014325	0.0204158
351	tae-MIR9783-p3_2ss9AG22AC_2	TAGAAATAGGCACCGGTGCTTCAG	0	5.09251	up	inf	0.014325	0.0204158
352	ata-MIR9783-p3_2ss13CT19GA	TAAGCACCGGTGTTTAAGAAAAGC	9.40535	0	down	-inf	0.0047142	0.00486488
353	ata-MIR9783-p5_1ss6CT	AAGCATCGGTGCTTAAGGAAAGCC	0	7.12952	up	inf	0.0037589	0.0043048
354	ata-MIR9783-p3_2ss18GA23CT	AAGCACCGGTGCTTAAGAAAAGTC	7.83779	0	down	-inf	0.0098881	0.00929393
355	ata-MIR9783-p3_2ss2AG18GA	AGGCACCGGTGCTTAAGAAAAGCC	0	7.12952	up	inf	0.0037589	0.0043048
356	ata-MIR9783-p3_2ss17GA22CA	AGCACCGGTGCTTAAGAAAAGACT	0	5.09251	up	inf	0.014325	0.0204158
357	ata-MIR9783-p3_2ss3AG19GA	TAGGCACCGGTGCTTAAGAAAAGC	0	8.14802	up	inf	0.0019497	0.00197672
358	tae-MIR9783-p3_2ss7AG20AC_1	GAAATAGGCACCGGTGCTTC	0	8.14802	up	inf	0.0019497	0.00197672
359	tae-miR9783_2ss4AG17AC	ATAGGCACCGGTGCTTCAGAA	0	5.09251	up	inf	0.014325	0.0204158
360	mtr-miR398a-5p_1ss7AC	GGAGTGCCACTGAGAACACAAG	23.5134	0	down	-inf	7.8875e-06	6.17787e-07
361	osa-MIR398a-p3	TTCTCAGGTCACCCCTTTGGG	28.216	0	down	-inf	9.8462e-07	4.51769e-08
362	hvu-MIR444b-p3	CTGTCTCAAGCTTGCTGACTCC	0	9.16652	up	inf	0.0010173	0.000907691
363	tae-MIR1128-p5_1ss8CG	GATGTATGTAGAACTAAAATACAT	7.83779	0	down	-inf	0.0098881	0.00929393
364	tae-MIR1128-p5_1ss5AC	ATCTCGAACTAAAATACATCTAGA	0	6.11102	up	inf	0.0073017	0.00937476
365	tae-MIR1128-p5_1ss7GC_2	CCGTCCCAAAATACTTGTCATC	0	5.09251	up	inf	0.014325	0.0204158
366	tae-MIR1128-p3_1ss2CT	TTTAGAACTAAAATACATC	0	8.14802	up	inf	0.0019497	0.00197672
367	tae-MIR5048-p3_1	ACCTAGACATGCAAGTATATTTCT	0	17.3145	up	inf	6.3088e-06	1.7942e-06
368	tae-MIR5048-p3_2	CCTAGACATGCAAGTATATTT	0	17.3145	up	inf	6.3088e-06	1.7942e-06
369	bdi-MIR5164-p5_2ss7GT17CT	TAACTATTACTCCCTCTGTCCC	0	5.09251	up	inf	0.014325	0.0204158
370	gma-MIR5368-p5_2ss13CA19AC	TACCACTCTGGAAGAGCTCG	0	12.222	up	inf	0.00014824	8.78849e-05
371	gma-MIR5368-p3_1ss2GA	CAAGGGACAGTCTCAGGTAGA	0	11.2035	up	inf	0.00028071	0.000191391
372	gma-miR5368_L+2	AGGGACAGTCTCAGGTAGACA	0	14.259	up	inf	4.1675e-05	1.85309e-05
373	gma-MIR5368-p5_1ss6TC	CTGTTCCCTGGGATTGGCTTT	0	8.14802	up	inf	0.0019497	0.00197672
374	gma-MIR5368-p3_1ss16CA	AGATACCACTCTGGAAGA	0	5.09251	up	inf	0.014325	0.0204158
375	gma-MIR5368-p5_1ss16CA	AGATACCACTCTGGAAGAGC	0	16.296	up	inf	1.1817e-05	3.90733e-06
376	gma-MIR5368-p3_1ss14CA	ATACCACTCTGGAAGAGCT	0	17.3145	up	inf	6.3088e-06	1.7942e-06
377	gma-MIR5368-p5_2ss1AT18CA_1	TGAGATACCACTCTGGAAG	0	13.2405	up	inf	7.8504e-05	4.03558e-05
378	gma-miR5368_L+5	CCAAGGGACAGTCTCAGGTAGACA	0	5.09251	up	inf	0.014325	0.0204158
379	gma-MIR5368-p5_2ss1AT18CA_2	TGAGATACCACTCTGGAAGA	0	13.2405	up	inf	7.8504e-05	4.03558e-05
380	ptc-MIR6478-p3_2ss13GA23GA	AGCTCAGTTGGTAGAGCGGAGGACT	0	10.185	up	inf	0.00053333	0.000416802
381	tae-MIR7757-p5_2ss21AG22TG	CAAGCTCATTCGATATGTAAGG	0	5.09251	up	inf	0.014325	0.0204158
382	tae-MIR7757-p5_1ss14TC	TATTATGTCTAAGCATGTTTT	0	10.185	up	inf	0.00053333	0.000416802
383	tae-MIR9775-p5_2ss13TC17TG	TGCTTTCACCGTCGATGC	0	7.12952	up	inf	0.0037589	0.0043048
384	ata-MIR9863a-p5_1ss21GT	AACAAGTCTTTAGATGAGAAT	0	7.12952	up	inf	0.0037589	0.0043048
385	bdi-miR397b-5p_L-1R+2	TTGAGTGCAGCGTTGATGAACA	10.9729	0	down	-inf	0.0022705	0.00134876
386	ath-miR858b_L+1R-1_1ss21TC	CTTCGTTGTCTGTTCGACCTC	0	9.16652	up	inf	0.0010173	0.000907691
387	tae-miR1130a_R-2_1ss11GA	CCTCCGTCTCATAATGTAAGA	0	16.296	up	inf	1.1817e-05	3.90733e-06
388	hvu-miR1436_L+2R+1_1ss4CT	CTATATTATGGGACGGAGGGAGTA	0	18.8423	up	inf	2.4677e-06	3.78315e-07
389	hvu-miR5049c_L-3R+1_1ss6AG	CAGTTATTTTGGGACGGAGGG	0	11.2035	up	inf	0.00028071	0.000191391
390	osa-miR5083_L+4	ATACAGACTACAATTATCTGATCA	14.108	0	down	-inf	0.00053805	0.000201593
391	PC-3p-400992_6	GAACCAATTAGTCCAGTAGGCTTT	7.83779	0	down	-inf	0.0098881	0.00929393
392	PC-5p-172026_23	CAAATTTACTGTCGCAGCTCC	0	5.09251	up	inf	0.014325	0.0204158
393	PC-3p-218514_17	ATGCCACGTGTCATCCATCAGGGC	7.83779	0	down	-inf	0.0098881	0.00929393
394	PC-5p-153517_27	ACAACAGGCTCAACCAAGGTCC	0	7.12952	up	inf	0.0037589	0.0043048
395	PC-3p-63145_73	TGTACTGTACTTGCATTATGT	7.83779	0	down	-inf	0.0098881	0.00929393
396	PC-5p-95519_48	AATATTCGGGTCGGGTATAGGT	0	21.3886	up	inf	5.1941e-07	7.97684e-08
397	PC-3p-246665_14	ATTTTATTCATTTCTCTGACAAGT	0	5.09251	up	inf	0.014325	0.0204158
398	PC-3p-367906_7	AAAAGAGAACTAGATACATTTGCC	0	7.12952	up	inf	0.0037589	0.0043048
399	PC-3p-67500_69	CTTGTATTTTGGAATGGAGGT	0	8.14802	up	inf	0.0019497	0.00197672
400	PC-3p-422091_6	AGCCTGGTTTATTTCTCTAAGCAC	9.40535	0	down	-inf	0.0047142	0.00486488
401	PC-3p-75897_61	GTCTTTTTTGTGTAGCTCTCA	0	8.14802	up	inf	0.0019497	0.00197672
402	PC-5p-478295_5	AATAGATTTCTGTTTTTTACT	0	5.09251	up	inf	0.014325	0.0204158
403	PC-5p-58670_79	TCTTACCTTGATGCTTCTACA	0	5.09251	up	inf	0.014325	0.0204158
404	PC-5p-190736_20	TTACTACAGACGGCAAAGAGCTTC	0	5.09251	up	inf	0.014325	0.0204158
405	PC-3p-170883_23	AAGAAGCTCTTTGCCGTCTGTAGT	0	6.11102	up	inf	0.0073017	0.00937476
406	PC-5p-55069_84	TTCCAGAATTTTGTATCCATA	0	12.222	up	inf	0.00014824	8.78849e-05
407	PC-3p-337444_8	ACCCGGCAGTTGGGTAAAGTCAC	12.5405	0	down	-inf	0.0011019	0.000378855
408	PC-3p-239187_15	AGACAAATCTAAGACAAGTACTTT	0	18.333	up	inf	3.3731e-06	8.23872e-07
409	PC-3p-24200_174	ATGACGAGTAAATCAGAACGGT	0	6.11102	up	inf	0.0073017	0.00937476
410	PC-3p-175716_23	TTTTGCGGCAAGTAATTCAGG	0	7.12952	up	inf	0.0037589	0.0043048
411	PC-5p-483072_5	CTTTCTATTGAACATCTTTTT	0	5.09251	up	inf	0.014325	0.0204158
412	PC-5p-66643_70	CACGCTTACCGAGATCTAAGT	0	5.09251	up	inf	0.014325	0.0204158
413	PC-5p-312737_10	GGGCGCAGTTGGACCACTGACAGG	0	5.09251	up	inf	0.014325	0.0204158
414	PC-3p-80639_58	GGGTACAAGATTCTGAGAGAAGCT	0	9.16652	up	inf	0.0010173	0.000907691
415	PC-5p-602963_5	TAGAATTGCCTTTCCTTCTCC	0	5.09251	up	inf	0.014325	0.0204158
416	PC-3p-48284_95	AGGGAGAAAGCGATGACTAACAAT	0	5.09251	up	inf	0.014325	0.0204158
417	PC-5p-375281_7	TTTCCCCAGAATTGCCACTTCATC	0	7.12952	up	inf	0.0037589	0.0043048
418	PC-3p-228958_16	AATATCAAGTGGCAATTCTGGGA	0	6.11102	up	inf	0.0073017	0.00937476
419	PC-5p-165763_24	TTAGTAAAATAAACCGAGTTCT	9.40535	0	down	-inf	0.0047142	0.00486488
420	PC-5p-136604_31	TGTCTTGGTCTAAGAGAAGTTGTG	0	8.14802	up	inf	0.0019497	0.00197672
421	PC-3p-195046_20	AACTTCTCTTAGACCAAGACACGT	9.40535	0	down	-inf	0.0047142	0.00486488
422	PC-5p-236298_15	TTCAGAACAGCATTTCATTTT	0	8.14802	up	inf	0.0019497	0.00197672
423	PC-3p-118583_37	AAATGCCATGTTGTTCTGAAG	9.40535	0	down	-inf	0.0047142	0.00486488
424	PC-3p-125710_35	TTTGTTTCCGCTGCAGTCGTT	0	11.2035	up	inf	0.00028071	0.000191391
425	PC-5p-91567_50	TGGTGGGCGTACGGAACACGGGTG	0	5.09251	up	inf	0.014325	0.0204158
426	PC-3p-281926_11	ATGAGGCTCAAAGATTCTGAAAGA	9.40535	0	down	-inf	0.0047142	0.00486488
427	PC-3p-46313_98	ACTTCGAGGACCTGGATGACT	0	5.09251	up	inf	0.014325	0.0204158
428	PC-3p-64525_72	TGTGATGACGGGTAACTGAGT	0	10.185	up	inf	0.00053333	0.000416802
429	PC-5p-277995_12	TTAGTTTAGACATGCTCAGTACAT	9.40535	0	down	-inf	0.0047142	0.00486488
430	PC-3p-166809_24	GTATGCACTGATACATGTTGAGCT	0	9.16652	up	inf	0.0010173	0.000907691
431	PC-3p-24935_169	AACCAAAGCTGGCATACCTTC	10.9729	0	down	-inf	0.0022705	0.00134876
432	PC-3p-254524_13	CTTTAGTACCGGTTTGGCACGAAC	12.5405	0	down	-inf	0.0011019	0.000378855
433	PC-5p-205744_18	TCAACCCTCTTTAGTTCAATC	7.83779	0	down	-inf	0.0098881	0.00929393
434	PC-5p-183046_21	AGCACCGGTGCTTATTTGTACAGG	10.9729	0	down	-inf	0.0022705	0.00134876
435	PC-3p-61451_75	TAATGTTGCAACGTCCTGAAC	12.5405	0	down	-inf	0.0011019	0.000378855
436	PC-5p-42019_107	AGAATCCGACTCCTACTCAGC	0	11.2035	up	inf	0.00028071	0.000191391
437	tae-MIR9774-p5	GACAGAAATACCCAATATCTTGCT	17.2431	34.6291	up	1.00596	0.0025965	0.00208638
438	gma-MIR5368-p5_1ss3TC_2	TTCCCTGGGATTGGCTTTGGGC	10.9729	22.4071	up	1.03001	0.013939	0.0219624
439	gma-MIR5368-p5_1ss3TC_1	TTCCCTGGGATTGGCTTTGGG	10.9729	22.4071	up	1.03001	0.013939	0.0219624
440	osa-MIR818d-p3_1ss9AT	CTTATATTTTGGGACGGAGGGAGT	10.9729	23.4256	up	1.09414	0.0090379	0.0148547
441	tae-miR1131_L+2_2ss10GA20TG	ATTAGTACCAGTTCGTGGCGAACC	9.40535	20.3701	up	1.1149	0.013778	0.0148605
442	tae-miR9660-5p_L+1	CTTGCGAGCAACGGATGAATC	34.4863	75.3692	up	1.12795	1.8236e-06	1.73781e-06
443	tae-MIR1131-p3_2ss22GA24TC	CCACGAACCGGTACTAATGAGAGC	7.83779	17.3145	up	1.14347	0.021075	0.0425336
444	PC-5p-18301_222	TAACATCCGAGGAGCTCTCACT	9.40535	21.3886	up	1.18529	0.0087644	0.00965558
445	gma-MIR5368-p5_1ss20TC	CCTGGGATTGGCTTTGGGCCT	51.7294	118.146	up	1.19152	6.3954e-10	9.65518e-10
446	gma-MIR5368-p3_1ss3GA	CCAAGGGACAGTCTCAGG	34.4863	79.4432	up	1.2039	3.3933e-07	3.47885e-07
447	PC-5p-70520_66	AACTTGGTAGCAAAGCTGACA	20.3782	49.9066	up	1.2922	2.4373e-05	1.93548e-05
448	tae-MIR9668-p3_2ss15CT23AG	CAAGTATTTTCGGATGGAGGGAGT	10.9729	27.4996	up	1.32546	0.001466	0.00285218
449	gma-MIR5368-p5_2ss1TC21TC_1	CCCTGGGATTGGCTTTGGGCCT	100.324	251.57	up	1.3263	6.1871e-22	2.16931e-22
450	gma-MIR5368-p5_2ss1TC21TC_2	CCCTGGGATTGGCTTTGGGCCTT	100.324	251.57	up	1.3263	6.1871e-22	2.16931e-22
451	tae-MIR1128-p5_1ss7AG_1	CGTCCGGAAATACTTGTCATC	56.4321	145.646	up	1.36788	8.5734e-14	5.41823e-14
452	tae-MIR1128-p5_1ss7AG_2	CGTCCGGAAATACTTGTCATCAAA	56.4321	145.646	up	1.36788	8.5734e-14	5.41823e-14
453	gma-MIR5368-p5_1ss17TC	GGGATTGGCTTTGGGCCT	14.108	36.6661	up	1.37793	0.00016996	0.000188117
454	PC-5p-9811_380	TGGATGACACGTGACATTTAC	76.8103	201.664	up	1.39258	7.0683e-19	4.41844e-19
455	tae-MIR1128-p3_1ss10CT	CAACTATTTTCGGACGGAGGGAGT	40.7565	111.017	up	1.44568	1.6823e-11	1.48577e-11
456	tae-MIR9652-p3	TAGAAGCTTAATGAGAACATG	25.0809	69.2582	up	1.46539	8.3668e-08	1.10899e-07
457	tae-MIR1120b-p5_1ss10AG	TCTGTCCCAGAATATAAGAAC	26.6485	73.8414	up	1.47038	2.9474e-08	3.32557e-08
458	ata-MIR5084-p5_1ss6GA	TCACTACCATGTGGGACCTGGCCC	17.2431	47.8696	up	1.47309	7.8585e-06	7.88349e-06
459	PC-3p-51987_88	CTACAAGTATTGTGGCACAGAGAA	10.9729	31.5736	up	1.52477	0.00021305	0.00018275
460	gma-MIR5368-p3_2ss1AT18CA	TGAGATACCACTCTGGAAGAG	9.40535	27.4996	up	1.54786	0.00049035	0.000605106
461	tae-miR5384-3p_1ss12CT	TGAGCGCGCCGTCGTCGAATG	14.108	42.7771	up	1.60032	9.356e-06	7.16029e-06
462	gma-MIR5368-p3_1ss4GA_1	GCCAAGGGACAGTCTCAGG	17.2431	53.9806	up	1.64642	4.2185e-07	2.84723e-07
463	gma-MIR5368-p3_1ss4GA_2	GCCAAGGGACAGTCTCAGGT	17.2431	53.9806	up	1.64642	4.2185e-07	2.84723e-07
464	tae-MIR1128-p5_1ss5CT	CGTCTGAAAATACTTGTCATC	12.5405	41.7586	up	1.73548	4.6084e-06	8.03259e-06
465	tae-MIR9658-p5	TCCCAGAATTTTGAGAATCGC	15.6756	54.9991	up	1.81089	7.3772e-08	6.99431e-08
466	tae-MIR1128-p3_1ss22AC	TATTTCCGGACGGAGGGAGTACT	7.83779	28.5181	up	1.86336	8.3171e-05	8.7678e-05
467	gma-MIR5368-p3_2ss2AT19CA_2	GTGAGATACCACTCTGGAAGAG	7.83779	42.7771	up	2.44832	3.5853e-08	1.95113e-08
468	gma-MIR5368-p3_2ss2AT19CA_1	GTGAGATACCACTCTGGAAG	7.83779	42.7771	up	2.44832	3.5853e-08	1.95113e-08
469	gma-MIR5368-p3_2ss2AT19CA_3	GTGAGATACCACTCTGGAAGAGC	7.83779	42.7771	up	2.44832	3.5853e-08	1.95113e-08
470	tae-miR1130b-3p_L-1R+4_1ss13GA	CTTATATTATGAGACGGAGGAAGT	3.91889	25.4626	up	2.69986	9.3487e-06	1.40101e-05
471	ata-miR171a-5p	TGGTATTGTTTCGGCTCATG	9.40535	66.2027	up	2.81534	3.7034e-13	3.39236e-14

## Sheet: L6WH_C vs L6CG_C
Table S4 continued. Differentially expressed miRNAs* (DEMs) subject to parental treatment factor in two durum wheat genotypes.
*A P value < 0.001 is highlighted in red; a P value <0.01 is highlighted in orange; a P value <0.05 is highlighted in blue. The selection criteria for significant DEMs are: P value < 0.05 and |log2(foldchange)|>1.
The abbreviations of library names are: AuCG_C (DBA Aurora control parents, progeny treated with the control), AuCG_N (DBA Aurora control parents, progeny treated with N starvation), AuWH_C (DBA Aurora water-deficit and heat stress parents, progeny treated with the control), AuWH_N (DBA Aurora water-deficit and heat stress parents, progeny treated with N starvation), L6CG_C (L6 control parents, p…
Index	miRNA name	miRNA sequence	L6CG_C (normalized reads count)	L6WH_C (normalized reads count)	Regulation pattern (L6WH_C vs L6CG_C)	Log2 [foldchange (L6WH_C/L6CG_C)]	P value (Chi-square 2x2)	P value (Fisher's test)
1	osa-miR1432-5p_L-1R+1	TCAGGAGAGATGACACCGACA	665.943	29.4459	down	-4.49926	0	4.61833e-132
2	sbi-miR1432	CTCAGGAGAGATGACACCGAC	1881.45	86.183	down	-4.4483	0	0
3	ata-miR1432-5p_L+1R-1	ATCAGGAGAGATGACACCGAC	7416.97	705.982	down	-3.39313	0	0
4	osa-miR444b.1_L-1R+1	GTTGTCTCAAGCTTGCTGCCA	34.4825	3.59096	down	-3.26342	1.0507e-05	9.34593e-06
5	gma-miR156a_L+1R+2	TTGACAGAAGAGAGTGAGCACCA	37.7152	5.02734	down	-2.90728	1.2853e-05	3.96434e-06
6	sly-miR169a_R+4	CAGCCAAGGATGACTTGCCGGACCA	32.3274	5.02734	down	-2.68489	0.00010887	8.41457e-05
7	osa-MIR812q-p3_2ss14CT20TG	ACTTATTTTGGGATGGAGGGA	22.6291	3.59096	down	-2.65574	0.0012915	0.00149776
8	tae-MIR1137b-p3_1ss4TC	GGTCATCTATTTTAGAACGGA	26.9395	4.30915	down	-2.64425	0.0004613	0.000205972
9	zma-miR171b-3p_R+2	TTGAGCCGTGCCAATATCACGT	21.5516	3.59096	down	-2.58535	0.001989	0.00244073
10	bdi-miR156b-5p_R+4	TGACAGAAGAGAGTGAGCACACCA	20.474	3.59096	down	-2.51135	0.0030583	0.00639123
11	bdi-MIR5164-p5_2ss14CG20CT	TTGTCTAGATACGGATGTATC	26.9395	5.02734	down	-2.42185	0.00089325	0.000601411
12	tae-MIR1128-p5_2ss7AG24AG	CGTCCGGAAATACTTGTCATCAAG	15.0861	3.59096	down	-2.07078	0.025398	0.039041
13	PC-3p-79193_59	TTAGAGTGGCAAAAGTGAAGT	15.0861	3.59096	down	-2.07078	0.025398	0.039041
14	PC-5p-82426_56	ACTGCAGCGGGAGCAAAAATT	20.474	5.02734	down	-2.02592	0.010393	0.0144602
15	PC-5p-91567_50	TGGTGGGCGTACGGAACACGGGTG	15.0861	4.30915	down	-1.80774	0.044107	0.039041
16	osa-MIR444b-p5_1	CAAGTTGTGCAGTTGTTGTCT	495.686	144.357	down	-1.77979	4.4592e-30	3.21813e-32
17	osa-MIR444b-p5_2	TTTTCTTGCAAGTTGTGCAGT	495.686	144.357	down	-1.77979	4.4592e-30	3.21813e-32
18	ata-miR1432-3p	TTGGTGTCACCTCGCCTGAAC	484.91	149.384	down	-1.69869	2.2671e-27	3.95533e-29
19	zma-miR167e-5p_R+2	TGAAGCTGCCAGCATGATCTGGC	20.474	6.46373	down	-1.66335	0.028745	0.0291187
20	ath-miR8175_L+4_1ss6AT	GTTCGTTCCCCGGCAACGGCGCCA	44.1807	14.3638	down	-1.62098	0.0016833	0.00136879
21	PC-3p-14999_263	AGTGACCCAACTGCGCCCTGC	61.422	20.8276	down	-1.56026	0.00034425	0.000348071
22	gma-MIR5368-p5_2ss1TC21TC_1	CCCTGGGATTGGCTTTGGGCCT	211.205	75.4101	down	-1.48582	2.2106e-10	8.23902e-11
23	gma-MIR5368-p5_2ss1TC21TC_2	CCCTGGGATTGGCTTTGGGCCTT	211.205	75.4101	down	-1.48582	2.2106e-10	8.23902e-11
24	hvu-miR5049c_L-1R-1_1ss6AC	GACACTTATTTTGGGACGGAG	30.1722	10.7729	down	-1.48582	0.016466	0.0267154
25	tae-MIR1130b-p3_2ss9AT21GT	CTTATATTTTGGGACGGAGGT	154.094	56.019	down	-1.45982	9.7622e-08	6.59833e-08
26	PC-3p-64525_72	TGTGATGACGGGTAACTGAGT	21.5516	7.90011	down	-1.44785	0.047915	0.0452067
27	PC-3p-24935_169	AACCAAAGCTGGCATACCTTC	94.8269	36.6278	down	-1.37236	8.1606e-05	7.41157e-05
28	tae-MIR6197-p3	TTACATTTGTGTACAGAGGGA	33.4049	12.9275	down	-1.36962	0.019615	0.0256554
29	bdi-miR156g-3p	GCTCACCCTCTCTCTGTCAGC	214.977	88.3376	down	-1.28308	2.9712e-08	1.63164e-08
30	ata-miR156a-3p	GCTCACCCTCTCTCTGTCAGC	214.977	88.3376	down	-1.28308	2.9712e-08	1.63164e-08
31	PC-3p-52647_87	TATTGGGTATTTCTGTCTTTATT	103.448	44.5279	down	-1.21612	0.00027794	0.00035353
32	PC-3p-24200_174	ATGACGAGTAAATCAGAACGGT	49.5686	21.5458	down	-1.20202	0.012955	0.0172262
33	tae-MIR1847-p3_2ss13TC21TC	ACATGCCATTGACCCAACTGC	165.947	72.5374	down	-1.19393	6.3608e-06	6.33706e-06
34	gma-miR164a_R+3	TGGAGAAGCAGGGCACGTGCACCA	57.1117	25.1367	down	-1.18399	0.0086845	0.0102412
35	PC-3p-21125_196	GACGAACACAGACCAACCAGA	42.0256	18.673	down	-1.17031	0.026229	0.038601
36	ata-miR169a-3p	TGGGCAAGTCACCCTGGCTACC	6073.23	2698.96	down	-1.17006	0	5.17907e-163
37	tae-miR169_L+1_1ss18G-	TGGGCAAGTCACCCTGGCTACC	6073.23	2698.96	down	-1.17006	0	5.17907e-163
38	ata-miR169f-3p_R-1	GGCAAGTCCGTCCTTGGCTAC	6257.5	2788.74	down	-1.16597	0	1.44556e-166
39	tae-MIR7757-p3_1ss19AG	TGGATAGTTTGAGGTTTTGTTT	4068.94	1827.08	down	-1.15511	0	9.88907e-107
40	PC-3p-16952_237	AGCTGCACATCCGCGTCCAAG	45.2583	20.8276	down	-1.11969	0.028064	0.0351464
41	PC-3p-15380_257	TTTTTGTTTCCGCCGTAGTTG	56.0341	25.8549	down	-1.11587	0.01491	0.0192117
42	PC-3p-22927_182	TTGGGTATTTCTGTCTTTAA	217.671	101.265	down	-1.10401	2.1268e-06	1.50799e-06
43	gma-miR156a_R+1	TGACAGAAGAGAGTGAGCACT	241.378	114.911	down	-1.07078	1.4302e-06	1.43615e-06
44	bdi-miR169c-3p_L+1_2ss6GA13CT	CGGCAAGTTGTCTTTGGCTAC	9135.71	4454.94	down	-1.03611	0	7.09633e-185
45	gma-miR396a-5p_1ss21GA	TTCCACAGCTTTCTTGAACTA	106.68	52.428	down	-1.02488	0.0023334	0.00182829
46	ata-MIR169h-p5	AGAATGTAGCCAAGGATGACT	83.6919	41.296	down	-1.01909	0.0074046	0.00680203
47	ata-miR156b-3p_1ss6TC	GCTCACTTCTCTCTCTGTCAGC	0	4.30915	up	inf	0.02162	0.0408457
48	osa-MIR171a-p5	CGATATTGGTGAGGTTCAATC	0	5.74553	up	inf	0.0079938	0.00825503
49	tae-MIR399-p5	GGGCGCTTCTCCCTTGGCACG	0	13.6456	up	inf	4.3601e-05	1.3772e-05
50	ata-miR399a-5p_R-1_1ss20CT	GGGCGCTTCTCCATTGGCATG	0	3.59096	up	inf	0.036007	0.0408457
51	ata-miR399b-5p_L-2R+2	GGGCGCTTCTCCTTTGGCACG	0	8.6183	up	inf	0.0011604	0.000750024
52	hvu-miR399	TGCCAAAGGAGATTTGCCCCG	0	3.59096	up	inf	0.036007	0.0408457
53	tae-MIR1127b-p5_2ss19CG21GA	AATACTTGTCCTAGAAATGGA	0	8.6183	up	inf	0.0011604	0.000750024
54	ata-MIR2275a-p5_1ss7CG	AGTGTTGGAGGAAAGCAAACT	0	5.02734	up	inf	0.0131	0.0183625
55	bdi-MIR5067-p3_2ss6CG17AC	GACAAGTAATATGGATCGGAGGGA	0	14.3638	up	inf	2.7443e-05	1.3772e-05
56	tae-MIR9654b-p5_1ss21AG	AAGCCTTGAGGAATAGGGTAGACT	0	19.3912	up	inf	1.1011e-06	2.52881e-07
57	tae-MIR9654a-p5_1ss9TA	AAGCCTTGAGGAATAGGGTAGACT	0	19.3912	up	inf	1.1011e-06	2.52881e-07
58	tae-MIR9659-p5	TGCTGGGAAAACTATTGAACT	0	17.2366	up	inf	4.3487e-06	1.25127e-06
59	tae-miR9665-3p_L+1	TGCTAGCAGTGTAAACTCAAATCA	0	5.74553	up	inf	0.0079938	0.00825503
60	tae-MIR9674a-p3_2	TGGCTGGTGCTATGGATA	0	5.02734	up	inf	0.0131	0.0183625
61	tae-MIR9777-p5	GTGCCGTGATGATTGCTTTACTTCT	0	5.02734	up	inf	0.0131	0.0183625
62	tae-MIR9778-p3	TTCCAGACGATGCAGGCCTTC	0	10.0547	up	inf	0.00045029	0.000337179
63	tae-MIR9782-p5_2ss6GT23AC	ATACCTTTTGAAAATAGAACATCT	0	10.0547	up	inf	0.00045029	0.000337179
64	csi-MIR166k-p5	GGAATGTTGTCTGGTTCAAGA	0	3.59096	up	inf	0.036007	0.0408457
65	osa-miR167a-5p_R+1_1ss21AT	TGAAGCTGCCAGCATGATCTTA	0	7.18192	up	inf	0.0030229	0.00371111
66	bdi-miR169c-5p_R+2	CAGCCAAGGATGACTTGCCGGCA	7.54305	0	down	-inf	0.013063	0.0100955
67	zma-MIR169a-p5_2	GCTCGGGGACTATGGTGCAGC	0	5.02734	up	inf	0.0131	0.0183625
68	bdi-MIR169k-p5	TGATAGCCAAGGATGATTTGCC	0	4.30915	up	inf	0.02162	0.0408457
69	bdi-miR169k-3p_1ss11GT	GGGCAAGTCATCCTGGCTACC	7.54305	0	down	-inf	0.013063	0.0100955
70	osa-miR169n_R+2	TAGCCAAGAATGACTTGCCTATG	0	3.59096	up	inf	0.036007	0.0408457
71	gma-miR169j-5p_R+1_1ss20GT	TAGCCAAGAATGACTTGCCTGA	6.46547	0	down	-inf	0.021565	0.0360689
72	zma-MIR169k-p3_2ss15CT19TC	TTGGCTAGCCCGAGTGGCCCTC	24.7843	0	down	-inf	6.8232e-06	3.95386e-07
73	osa-miR169e_L-1R+2	AGCCAAGGATGACTTGCCGGCC	0	5.02734	up	inf	0.0131	0.0183625
74	gma-miR171e_R+4	TGATTGAGCCGTGCCAATATCGCCA	0	3.59096	up	inf	0.036007	0.0408457
75	csi-miR172a-3p_R+1	AGAATCTTGATGATGCTGCAA	6.46547	0	down	-inf	0.021565	0.0360689
76	gma-miR395h_L-1	TGAAGTGTTTGGGAGAACTC	0	9.33649	up	inf	0.00072203	0.000750024
77	cme-MIR398b-p3_1ss4TC	TTCCCAGGTCACCCCTTTGGA	0	4.30915	up	inf	0.02162	0.0408457
78	zma-miR399e-5p_2ss6TC13CA	GGGCTCCTCTTTATTGGCAGG	0	11.4911	up	inf	0.00017616	0.000151581
79	csi-miR399f-3p	CGCCAAAGGAGAATTGCCCTG	0	4.30915	up	inf	0.02162	0.0408457
80	osa-miR399j_R+1_1ss21AG	TGCCAAAGGAGAGTTGCCCTGA	0	3.59096	up	inf	0.036007	0.0408457
81	osa-MIR437-p3_1ss11AT	AGTTTGACTTTGGACAAAACT	0	12.2093	up	inf	0.00011045	6.81443e-05
82	far-MIR437-p3_2ss15TA22TC	TATTTTGGAACGGAAGGAGTACT	0	4.30915	up	inf	0.02162	0.0408457
83	far-MIR437-p3_2ss2AT18TG	ATTTATTTTGGAACGGAGGGAGT	0	3.59096	up	inf	0.036007	0.0408457
84	osa-miR530-5p_R+1_1ss20AG	TGCATTTGCACCTGCACCTGC	20.474	0	down	-inf	4.3282e-05	9.41669e-06
85	tae-miR531_L-2_1ss13CT	CTCGCCGGAGTAGCGTGCA	6.46547	0	down	-inf	0.021565	0.0360689
86	osa-MIR812q-p3_2ss16GA20TG	ACTTATTTTGGGACGAAGGGAGTA	0	7.90011	up	inf	0.00187	0.00166836
87	osa-MIR812q-p3_2ss16GC21TG	CACTTATTTTGGGACCGAGGGAGT	0	8.6183	up	inf	0.0011604	0.000750024
88	osa-MIR812q-p3_2ss1CT21TA	TACTTATTTTGGGACGGAGGAAGT	10.7758	0	down	-inf	0.0030108	0.00155701
89	osa-MIR812q-p3_2ss16GT21TG	CACTTATTTTGGGACTGAGGGAGT	6.46547	0	down	-inf	0.021565	0.0360689
90	osa-MIR812q-p3_2ss17GA21TG	CACTTATTTTGGGACGAAGGGAGT	0	10.0547	up	inf	0.00045029	0.000337179
91	osa-MIR812q-p3_2ss15GA20TG	ACTTATTTTGGGACAGAGGGAGTA	0	6.46373	up	inf	0.0049048	0.00825503
92	osa-MIR812q-p3_2ss15CT21TG	CACTTATTTTGGGATGGAGGGAGT	9.69821	0	down	-inf	0.004887	0.00289047
93	osa-MIR812q-p3_2ss16GC21TA	CACTTATTTTGGGACCGAGGAAGT	0	5.02734	up	inf	0.0131	0.0183625
94	osa-MIR812j-p3_2ss8TG17GA	TATTTTGGGACGGAGAAAGTACT	6.46547	0	down	-inf	0.021565	0.0360689
95	osa-MIR812q-p3_2ss1CT21TG	TACTTATTTTGGGACGGAGGGAGT	0	4.30915	up	inf	0.02162	0.0408457
96	osa-MIR812q-p3_2ss3CG21TG	CAGTTATTTTGGGACGGAGGGAGT	0	7.18192	up	inf	0.0030229	0.00371111
97	osa-MIR812q-p3_2ss21TG23GA	CACTTATTTTGGGACGGAGGGAAT	0	7.90011	up	inf	0.00187	0.00166836
98	osa-MIR812q-p3_2ss2AG21TG	CGCTTATTTTGGGACGGAGGGAGT	0	7.90011	up	inf	0.00187	0.00166836
99	osa-MIR818b-p3_1ss10AG	CCTTATATTGTGGGACGGAGG	0	7.90011	up	inf	0.00187	0.00166836
100	osa-MIR818d-p3_1ss8TC	CTTATATCATGGGACGGAGGGAGT	0	14.3638	up	inf	2.7443e-05	1.3772e-05
101	osa-MIR818d-p3_1ss16GA	TTATATTATGGGACGAAGGGAGT	0	7.18192	up	inf	0.0030229	0.00371111
102	osa-MIR818d-p3_1ss16GT	CTTATATTATGGGACTGAGGGAGT	0	7.18192	up	inf	0.0030229	0.00371111
103	osa-MIR818a-p3_1ss15GA	TTATATTATGGGACAGAAGG	11.8534	0	down	-inf	0.0018618	0.000841747
104	osa-MIR818d-p3_1ss1CG	GTTATATTATGGGACGGAGGGAGT	0	3.59096	up	inf	0.036007	0.0408457
105	osa-MIR818d-p3_1ss10TC	CTTATATTACGGGACGGAGGGAGT	0	5.02734	up	inf	0.0131	0.0183625
106	osa-MIR818d-p3_2ss16GA20GA	TTATATTATGGGACGAAGGAAGT	0	17.9548	up	inf	2.7493e-06	5.62514e-07
107	osa-MIR818d-p3_2ss15GT21TC	TTATGGGACGGAGGTAGTACC	0	5.02734	up	inf	0.0131	0.0183625
108	osa-MIR818d-p3_1ss14AG	CTTATATTATGGGGCGGAGGGAGT	0	5.74553	up	inf	0.0079938	0.00825503
109	osa-MIR818d-p3_2ss1CG19GA	GTTATATTATGGGACGGAAGGAGT	0	6.46373	up	inf	0.0049048	0.00825503
110	osa-MIR818d-p3_1ss1CA	ATTATATTATGGGACGGAGGGAGT	0	3.59096	up	inf	0.036007	0.0408457
111	osa-MIR818d-p3_2ss5TC23GA	CTTACATTATGGGACGGAGGGAAT	0	4.30915	up	inf	0.02162	0.0408457
112	osa-MIR818d-p3_1ss5TA	CTTAAATTATGGGACGGAGGGAGT	7.54305	0	down	-inf	0.013063	0.0100955
113	osa-MIR818d-p3_2ss9AT20GA	CTTATATTTTGGGACGGAGAGAGT	0	3.59096	up	inf	0.036007	0.0408457
114	tae-MIR1120a-p5_1ss23AG	CCCTCCGTCCCATAATATAAGAGC	0	3.59096	up	inf	0.036007	0.0408457
115	tae-MIR1120a-p5_1ss16AG	CCTCCGTCCCATAATGTAAGA	7.54305	0	down	-inf	0.013063	0.0100955
116	tae-MIR1120a-p3_1ss14GA_2	ATATTATGAGACGAAGGGAGTA	0	28.0095	up	inf	4.7355e-09	1.89651e-10
117	tae-MIR1120a-p3_1ss9AT	CTTATATTTTGAGACGGAGGGAGT	0	4.30915	up	inf	0.02162	0.0408457
118	tae-MIR1120a-p5_2ss11AG20AG	TCCGTCCCATGATATAAGAGC	0	5.02734	up	inf	0.0131	0.0183625
119	tae-MIR1120a-p5_2ss1GC22AG	CTACTCCCTCCGTCCCATAATGTA	0	4.30915	up	inf	0.02162	0.0408457
120	tae-MIR1120a-p5_1ss17AG	TCCGTCCCATAATATAGGAAC	0	3.59096	up	inf	0.036007	0.0408457
121	tae-MIR1120a-p3_1ss16GA	CTTATATTATGAGACAGAGGGAGT	0	5.74553	up	inf	0.0079938	0.00825503
122	tae-MIR1120a-p3_1ss10AG	TATATTATGGGACGGAGGGAGTAT	0	6.46373	up	inf	0.0049048	0.00825503
123	tae-MIR1120a-p5_1ss18AG	TCCCTCCGTCCCATAATGTAAGA	6.46547	0	down	-inf	0.021565	0.0360689
124	tae-MIR1120a-p3_1ss14GA_1	ATATTATGAGACGAAGGGAGT	0	28.0095	up	inf	4.7355e-09	1.89651e-10
125	tae-miR1120a_L-4R+1_1ss10TC	TCTTACATTATGAGACGGAGG	0	9.33649	up	inf	0.00072203	0.000750024
126	tae-MIR1120a-p5_1ss21CT	TCCGTCCCATAATATAAGAAT	6.46547	0	down	-inf	0.021565	0.0360689
127	tae-MIR1120a-p5_2ss2CT20AG	TTCGTCCCATAATATAAGAGC	0	5.74553	up	inf	0.0079938	0.00825503
128	tae-MIR1120a-p3_1ss8GA	ATATTATAAGACGGAGGGAGT	0	3.59096	up	inf	0.036007	0.0408457
129	tae-MIR1120a-p3_1ss12AT	CTTATATTATGTGACGGAGGGAGT	0	6.46373	up	inf	0.0049048	0.00825503
130	tae-MIR1122c-p3_1ss10AG	AAAACGTCTGATATTATGGGA	0	4.30915	up	inf	0.02162	0.0408457
131	far-MIR1122-p3_1ss13TG_2	CACTTATTTTTGGACGGAGGGAGT	6.46547	0	down	-inf	0.021565	0.0360689
132	tae-MIR1122c-p3_1ss3AG	ATGTTATGGGACGGAGGGAGT	0	5.02734	up	inf	0.0131	0.0183625
133	tae-MIR1122c-p3_1ss12GA	TATTATGGGACAGAGGGAGTAGTA	0	4.30915	up	inf	0.02162	0.0408457
134	far-MIR1122-p3_2ss16TA18TA	TGAGACACTTATTTTAGAACGGAG	0	5.74553	up	inf	0.0079938	0.00825503
135	tae-MIR1122c-p3_1ss13GT	ATATTATGGGACTGAGGGAGT	0	4.30915	up	inf	0.02162	0.0408457
136	tae-MIR1122c-p3_1ss23GA	ATATTATGGGACGGAGGGAGTAAT	0	3.59096	up	inf	0.036007	0.0408457
137	far-MIR1122-p3_1ss13TG_1	CACTTATTTTTGGACGGAGGG	6.46547	0	down	-inf	0.021565	0.0360689
138	far-MIR1122-p3_1ss14TG	ACACTTATTTTTGGACGGAGG	9.69821	0	down	-inf	0.004887	0.00289047
139	tae-MIR1127b-p3_2ss8TC24TG	GTATTTCCGGACGGAGGGAGTATG	0	4.30915	up	inf	0.02162	0.0408457
140	tae-MIR1127b-p5_2ss5TC23CA	CTTCCGTCCGGAAATACTTGTCAT	0	6.46373	up	inf	0.0049048	0.00825503
141	tae-MIR1127b-p5_2ss15CA17AT	CGGAAATACTTGTCATTGAAA	0	5.74553	up	inf	0.0079938	0.00825503
142	tae-MIR1127b-p3_2ss8TC24TC	GTATTTCCGGACGGAGGGAGTATC	0	5.02734	up	inf	0.0131	0.0183625
143	tae-MIR1127b-p5_1ss4TC	TTCCGTCCGGAAATACTTGTC	0	4.30915	up	inf	0.02162	0.0408457
144	tae-MIR1127b-p3_1ss22TC	TATTTCTGGACGGAGGGAGTACT	7.54305	0	down	-inf	0.013063	0.0100955
145	tae-MIR9668-p3_1ss7GC	TGACAACTATTTTCGGACGGAGG	0	3.59096	up	inf	0.036007	0.0408457
146	tae-MIR1128-p5_2ss22AG24TC	AAAATACTTGTCATCAAAATGGAC	0	3.59096	up	inf	0.036007	0.0408457
147	tae-MIR1128-p3_2ss3CT18CG	ATTCATTTTGATGACAAGTATTTC	0	3.59096	up	inf	0.036007	0.0408457
148	tae-MIR1128-p3_2ss1CT20CG	TTATCCATTTTGATGACAAGTATT	0	14.3638	up	inf	2.7443e-05	1.3772e-05
149	tae-MIR1128-p5_1ss12TC	AATACTTGTCACCAAAATGAA	14.0085	0	down	-inf	0.00071834	0.00024816
150	tae-MIR1128-p3_2ss14CG21CT_2	ATTTTGATGACAAGTATTTCTGGA	0	5.74553	up	inf	0.0079938	0.00825503
151	tae-MIR1128-p5_2ss1AG22AG	GAAATACTTGTCATCAAAATGGAT	0	5.02734	up	inf	0.0131	0.0183625
152	tae-MIR1128-p5_1ss2AT	ATAAAAGGGGATGTATCTAGA	0	10.0547	up	inf	0.00045029	0.000337179
153	tae-MIR1128-p5_1ss16GA	CAACTATTTCCGGACAGAGGGAGT	0	4.30915	up	inf	0.02162	0.0408457
154	tae-MIR1128-p5_1ss12GA	TCCCTCCGTCCAAAAATACTTGTC	0	4.30915	up	inf	0.02162	0.0408457
155	tae-MIR1128-p3_2ss10CG17CT_1	TGATGACAAGTATTTCTGGAC	0	3.59096	up	inf	0.036007	0.0408457
156	tae-MIR1128-p5_1ss1CG	GTACTCCCTCCGTCCGAAAATACT	0	6.46373	up	inf	0.0049048	0.00825503
157	tae-MIR1128-p3_2ss11CG18CT_1	TTGATGACAAGTATTTCT	0	3.59096	up	inf	0.036007	0.0408457
158	tae-MIR1128-p3_1ss13CG_1	TTTTGATGACAAGTATTTCC	0	12.2093	up	inf	0.00011045	6.81443e-05
159	tae-MIR1128-p5_1ss10AC	TCCGTCCGACAATACTTGTCA	17.2413	0	down	-inf	0.00017506	6.63861e-05
160	tae-MIR1128-p3_2ss12GA22AC	TATTTCCGGACAGAGGGAGTACT	0	5.74553	up	inf	0.0079938	0.00825503
161	tae-MIR1128-p3_1ss10CA	TGATGACAAATATTTCCGGACGGA	0	4.30915	up	inf	0.02162	0.0408457
162	tae-MIR1128-p3_2ss14CA20CT	ATTTTGATGACAAATATTTTCGGA	0	5.02734	up	inf	0.0131	0.0183625
163	tae-MIR1128-p5_1ss1CA	ATACTCCCTCCGTCCGAAAATACT	8.62063	0	down	-inf	0.0079677	0.00538867
164	tae-MIR1128-p3_2ss10CT17GA	CAACTATTTTCGGACGAAGGGAGT	0	5.02734	up	inf	0.0131	0.0183625
165	tae-MIR1128-p5_1ss20AG_3	AATACTTGTCATCAAAATGGATA	0	7.18192	up	inf	0.0030229	0.00371111
166	tae-MIR1128-p3_1ss14CA	ATTTTGATGACAAATATTTCCGGA	8.62063	0	down	-inf	0.0079677	0.00538867
167	tae-MIR1128-p3_2ss12CG24GC	TTTGATGACAAGTATTTCCGGACC	0	7.90011	up	inf	0.00187	0.00166836
168	tae-MIR1128-p3_1ss9CA	GATGACAAATATTTCCGGACGGAG	6.46547	0	down	-inf	0.021565	0.0360689
169	tae-MIR1128-p3_2ss14CG23GA	ATTTTGATGACAAGTATTTCCGAA	0	7.90011	up	inf	0.00187	0.00166836
170	tae-MIR1128-p5_1ss11CT	TCCCTCCGTCTGAAAATACTTGTC	0	3.59096	up	inf	0.036007	0.0408457
171	tae-MIR1128-p3_1ss13CG_2	TTTTGATGACAAGTATTTCCG	0	12.2093	up	inf	0.00011045	6.81443e-05
172	tae-MIR1128-p3_2ss8CG24GA	ATGACAAGTATTTCCGGACGGAGA	0	5.02734	up	inf	0.0131	0.0183625
173	tae-MIR1128-p3_2ss10CT21AT	ATTTCCGGATGGAGGGAGTAT	0	3.59096	up	inf	0.036007	0.0408457
174	tae-MIR1128-p3_1ss13CT	TGACAACTATTTTCGGACGGA	0	12.9275	up	inf	6.9351e-05	3.06347e-05
175	tae-MIR1128-p3_2ss14CG21CT_1	ATTTTGATGACAAGTATTTCT	0	5.74553	up	inf	0.0079938	0.00825503
176	tae-MIR1128-p5_1ss21AG_1	AAATACTTGTCATCAAAATGG	0	7.90011	up	inf	0.00187	0.00166836
177	tae-MIR1128-p3_1ss13CG_3	TTTTGATGACAAGTATTTCCGGA	0	12.2093	up	inf	0.00011045	6.81443e-05
178	tae-MIR1128-p5_1ss3AG_2	CGGAAATACTTGTCATCAAAATGA	0	5.74553	up	inf	0.0079938	0.00825503
179	tae-MIR1128-p3_2ss18CG24CT	ATCCATTTTGATGACAAGTATTTT	0	6.46373	up	inf	0.0049048	0.00825503
180	tae-MIR1128-p3_2ss22AG23TC	TATTTCCGGACGGAGGGAGTAGCT	0	7.18192	up	inf	0.0030229	0.00371111
181	tae-MIR1128-p5_1ss18AG	TACTTGTCATCAAAATGGATA	6.46547	0	down	-inf	0.021565	0.0360689
182	tae-MIR1128-p3_2ss11CG18CT_2	TTGATGACAAGTATTTCTGGA	0	3.59096	up	inf	0.036007	0.0408457
183	tae-MIR1128-p5_1ss21TC	TCCCTCCGTCCGAAAATACTCGTC	0	3.59096	up	inf	0.036007	0.0408457
184	tae-MIR1128-p3_1ss11CT	ACAACTATTTTCGGACGGAGG	0	9.33649	up	inf	0.00072203	0.000750024
185	tae-MIR1128-p5_2ss10AG23TC	CTCCGTCCGGAAATACTTGTCACC	0	4.30915	up	inf	0.02162	0.0408457
186	tae-MIR1128-p5_2ss8TC21AG	AAATACTCGTCATCAAAATGGATA	0	4.30915	up	inf	0.02162	0.0408457
187	tae-MIR1128-p5_1ss16AG_1	TACTCCCTCCGTCCGGAAATACT	11.8534	0	down	-inf	0.0018618	0.000841747
188	tae-MIR1128-p3_2ss13CG20CT	TTTTGATGACAAGTATTTCT	0	12.9275	up	inf	6.9351e-05	3.06347e-05
189	tae-MIR1128-p5_1ss4AG_2	CCGGAAATACTTGTCATCAAAATG	0	4.30915	up	inf	0.02162	0.0408457
190	tae-MIR1128-p5_1ss20AG_2	AATACTTGTCATCAAAATGGAT	0	7.18192	up	inf	0.0030229	0.00371111
191	tae-MIR1128-p5_1ss3AG_1	CGGAAATACTTGTCATCAAAA	0	5.74553	up	inf	0.0079938	0.00825503
192	tae-MIR1128-p5_1ss4AG_1	CCGGAAATACTTGTCATCAAAAT	0	4.30915	up	inf	0.02162	0.0408457
193	tae-MIR1128-p3_2ss9CG22GA	GATGACAAGTATTTCCGGACGAAG	0	5.02734	up	inf	0.0131	0.0183625
194	tae-MIR1128-p5_1ss7GC_1	CCGTCCCAAAATACTTGTCAT	6.46547	0	down	-inf	0.021565	0.0360689
195	tae-MIR1128-p3_1ss21GA	CAACTATTTCCGGACGGAGGAAGT	0	3.59096	up	inf	0.036007	0.0408457
196	tae-MIR1128-p5_2ss10AG19GA	CTCCGTCCGGAAATACTTATCATC	0	3.59096	up	inf	0.036007	0.0408457
197	tae-MIR1128-p5_1ss16AG_2	TACTCCCTCCGTCCGGAAATACTT	11.8534	0	down	-inf	0.0018618	0.000841747
198	tae-MIR1128-p5_2ss12GC18AT	TCCCTCCGTCCCAAAATTCTTGTC	0	4.30915	up	inf	0.02162	0.0408457
199	tae-MIR1128-p3_2ss10CG22GA	TGATGACAAGTATTTCCGGACAGA	0	6.46373	up	inf	0.0049048	0.00825503
200	tae-MIR1128-p5_1ss20AG_1	AATACTTGTCATCAAAATGGA	0	7.18192	up	inf	0.0030229	0.00371111
201	tae-MIR1128-p5_1ss21AG_2	AAATACTTGTCATCAAAATGGATA	0	7.90011	up	inf	0.00187	0.00166836
202	tae-MIR1128-p3_2ss9CG25GA	GATGACAAGTATTTCCGGACGGAGA	0	3.59096	up	inf	0.036007	0.0408457
203	tae-MIR1128-p5_1ss1AG	GAAATACTTGTCATCAAAATGAAT	0	6.46373	up	inf	0.0049048	0.00825503
204	tae-MIR1128-p5_1ss20AG_4	AATACTTGTCATCAAAATGGATAA	0	7.18192	up	inf	0.0030229	0.00371111
205	tae-MIR1128-p5_1ss7CT	CTCCCTTCGTCCGAAAATACTTGT	0	8.6183	up	inf	0.0011604	0.000750024
206	tae-MIR1128-p5_2ss11AG24TC	CCTCCGTCCGGAAATACTTGTCAC	0	3.59096	up	inf	0.036007	0.0408457
207	tae-MIR1128-p5_2ss10AG18AG	ATCAAAATGGATAAAAAGGG	0	5.74553	up	inf	0.0079938	0.00825503
208	tae-MIR1128-p3_2ss10CG17CT_2	TGATGACAAGTATTTCTGGACGGA	0	3.59096	up	inf	0.036007	0.0408457
209	tae-MIR1128-p5_2ss18AG19AG	CATCAAAATGAATAAAAGGGG	0	5.02734	up	inf	0.0131	0.0183625
210	tae-MIR1128-p3_1ss13CG_4	TTTTGATGACAAGTATTTCCGGAC	0	12.2093	up	inf	0.00011045	6.81443e-05
211	tae-MIR1128-p5_1ss4CT_1	CCTTCGTCCGAAAATACTTGTCAT	0	5.74553	up	inf	0.0079938	0.00825503
212	tae-MIR1130b-p3_1ss1TA	ATATATTATGGGACGGAGGGA	0	5.74553	up	inf	0.0079938	0.00825503
213	tae-miR1130b-3p_L+1R-1_1ss7TC	ATCTTACATTATGGGACGGAG	6.46547	0	down	-inf	0.021565	0.0360689
214	tae-MIR1130b-p3_1ss6AG	AAAACGTCTTATATTATGGGA	7.54305	0	down	-inf	0.013063	0.0100955
215	tae-MIR1130b-p3_1ss11GT	TTATATTATGTGACGGAGGGA	0	3.59096	up	inf	0.036007	0.0408457
216	tae-miR1130b-3p_R+2	TCTTATATTATGGGACGGAGGGA	0	9.33649	up	inf	0.00072203	0.000750024
217	tae-MIR1130a-p3_2ss16CT21TG	TCTTACATTATGGGATGGAGG	6.46547	0	down	-inf	0.021565	0.0360689
218	tae-MIR1130b-p3_1ss11TC	AAACATCTTACATTATGGGACGGA	0	3.59096	up	inf	0.036007	0.0408457
219	tae-miR1130b-3p_L+1R+2_1ss18GA	CTCTTATATTATGGGACAGAGGGA	0	3.59096	up	inf	0.036007	0.0408457
220	tae-miR1130b-3p_L-1R+4	CTTATATTATGGGACGGAGGGAGC	0	4.30915	up	inf	0.02162	0.0408457
221	tae-miR1130b-3p_R+3_1ss21GA	TCTTATATTATGGGACGGAGAGAG	0	4.30915	up	inf	0.02162	0.0408457
222	tae-miR1130b-3p_L-1R+3	CTTATATTATGGGACGGAGGGAG	0	13.6456	up	inf	4.3601e-05	1.3772e-05
223	tae-MIR1130a-p3_2ss1CA22GA	AAAAAACGTCTTACATTATGGAAC	0	6.46373	up	inf	0.0049048	0.00825503
224	tae-MIR1130a-p3_2ss19GA22GA	AAACGTCTTACATTATGGAACAGA	0	4.30915	up	inf	0.02162	0.0408457
225	tae-MIR1130b-p3_1ss16AG	AAAACATCTTATATTGTGGGA	0	4.30915	up	inf	0.02162	0.0408457
226	tae-MIR1130a-p3_2ss8TC21TG	TCTTACACTATGGGACGGAGG	0	3.59096	up	inf	0.036007	0.0408457
227	tae-MIR1130b-p3_2ss4TC18GC	TTACATTATGGGACGGACGGA	0	4.30915	up	inf	0.02162	0.0408457
228	tae-miR1130b-3p_L+1R+2_1	ATCTTATATTATGGGACGGAGGGA	0	3.59096	up	inf	0.036007	0.0408457
229	tae-miR1130b-3p_L-1R+3_1ss6TC	CTTACATTATGGGACGGAGGGAG	0	3.59096	up	inf	0.036007	0.0408457
230	tae-miR1130b-3p_L+1R+2_2	CTCTTATATTATGGGACGGAGGGA	0	3.59096	up	inf	0.036007	0.0408457
231	tae-miR1130b-3p_L+1R+2_3	TTCTTATATTATGGGACGGAGGGA	0	3.59096	up	inf	0.036007	0.0408457
232	tae-MIR1131-p3_1ss22GA	CCACGAACCGGTACTAATGAGAGT	0	6.46373	up	inf	0.0049048	0.00825503
233	tae-MIR1131-p3_2ss18TG21TC	TTCGTGCCACGAACCGGGACCAAT	0	3.59096	up	inf	0.036007	0.0408457
234	tae-miR1131_L+1R+1_1ss7CT	TTAGTATCGGTTCGTGGCTAACCT	0	4.30915	up	inf	0.02162	0.0408457
235	tae-MIR1131-p5_2ss3CG18TG	TTGGTGCCACGAACCGGGACT	0	14.3638	up	inf	2.7443e-05	1.3772e-05
236	tae-MIR1133-p5_2ss13AG19TC	TCCCTCCGTCCGGAAAAGCTTGTC	0	8.6183	up	inf	0.0011604	0.000750024
237	tae-MIR1133-p5_2ss13GA22AG	GTTCCTCAAATGAATGTATCTGGC	0	5.74553	up	inf	0.0079938	0.00825503
238	tae-MIR1137b-p3_1ss8TC	GTTGGGTCATCTATTTTAGAACGG	6.46547	0	down	-inf	0.021565	0.0360689
239	tae-MIR1137b-p3_2ss18AG20GA	ATCTATTTTAGAACGGAGGAAGT	0	4.30915	up	inf	0.02162	0.0408457
240	tae-MIR1137b-p3_2ss1AT19TC_1	TTTAGTACAAAGTTGGGTCATC	0	3.59096	up	inf	0.036007	0.0408457
241	tae-MIR1137b-p3_2ss1AT19TC_2	TTTAGTACAAAGTTGGGTCATCTA	0	3.59096	up	inf	0.036007	0.0408457
242	tae-MIR1137b-p3_1ss20TC	AATTAGTACAAAGTTGGGTCATCT	0	5.74553	up	inf	0.0079938	0.00825503
243	bdi-MIR1139-p5_1ss9CG	GTAACATAGACTAGTAACATGCAT	0	5.02734	up	inf	0.0131	0.0183625
244	hvu-miR1436_L+1R-1_1ss10GA	TACATTATGAGACGGAGGGAG	0	7.18192	up	inf	0.0030229	0.00371111
245	hvu-miR1436_L+1R-1_1ss14GA	TACATTATGGGACAGAGGGAG	0	4.30915	up	inf	0.02162	0.0408457
246	hvu-miR1436_L+3_1ss5CT	CCTATATTATGGGACGGAGGGAGT	0	3.59096	up	inf	0.036007	0.0408457
247	osa-miR1436_L-1R+1_1ss13GA	CATTATGGGACAGAGGGAGTA	0	9.33649	up	inf	0.00072203	0.000750024
248	osa-MIR1862e-p3_1ss13GA	TTATTTTGGGACAGAGGGAGT	0	4.30915	up	inf	0.02162	0.0408457
249	osa-MIR1862e-p3_1ss23CT	TATTTTGGGACGGAGGGAGTATT	0	4.30915	up	inf	0.02162	0.0408457
250	osa-MIR1862b-p3_1ss1TC	CTTATTTTGGGACGGAGGGA	0	4.30915	up	inf	0.02162	0.0408457
251	osa-MIR1862d-p3_2ss22TC24AT	TATTTTGGGACGGAGGGAGTACCT	0	5.02734	up	inf	0.0131	0.0183625
252	osa-MIR1862e-p3_2ss1TC24TC	CTTATTTTGGGACGGAGGGAGTAC	6.46547	0	down	-inf	0.021565	0.0360689
253	osa-MIR1862d-p3_1ss24CT	TTATTTTGGGACGGAGGGAGTATT	0	3.59096	up	inf	0.036007	0.0408457
254	osa-MIR1862a-p3_2ss1GA21AT	ATTTATTTTGGGACGGAGGGT	6.46547	0	down	-inf	0.021565	0.0360689
255	osa-MIR1862a-p3_1ss10GA	TTATTTTGGAACGGAGGGAGT	0	5.74553	up	inf	0.0079938	0.00825503
256	osa-MIR1862d-p3_1ss8GA	TTATTTTAGGACGGAGGGAGT	0	4.30915	up	inf	0.02162	0.0408457
257	osa-MIR1862c-p5_2ss18CG20AC	TCCGTCCCAAAATAAGTGACT	0	4.30915	up	inf	0.02162	0.0408457
258	osa-MIR1862d-p3_1ss1GA	ATTTATTTTGGGACGGAGGGAGT	0	3.59096	up	inf	0.036007	0.0408457
259	zma-miR2118e	TTCCTGATGTCTCCCATTCCTA	0	6.46373	up	inf	0.0049048	0.00825503
260	bdi-MIR5049-p5_2ss15AT22AG	ATATTACTTGTCGCTGATTTAGT	0	7.90011	up	inf	0.00187	0.00166836
261	hvu-MIR5049c-p3_1ss4AC	ACACTTATTTTGGGACGGAGGAAG	0	7.18192	up	inf	0.0030229	0.00371111
262	hvu-miR5049c_L-2_1ss14GC	ACAATTATTTTCGGACGGAGG	0	10.7729	up	inf	0.00028139	0.000151581
263	hvu-miR5049c_R-2_1ss6AC	AGACACTTATTTTGGGACGGA	19.3964	0	down	-inf	6.8869e-05	1.79793e-05
264	bdi-MIR5049-p3_2ss12GA18AG	TAATATGGATCAGAGGAGGTA	0	5.02734	up	inf	0.0131	0.0183625
265	hvu-miR5049c_L-2_1ss6AG	ACAGTTATTTTGGGACGGAGG	0	12.9275	up	inf	6.9351e-05	3.06347e-05
266	hvu-MIR5049f-p3_1ss10CT	AATATGGATTGGAGGGAGTACT	0	5.74553	up	inf	0.0079938	0.00825503
267	hvu-MIR5049c-p5_2ss13TA20CT	CCAAAATAAATGACTCAACTTTGT	0	3.59096	up	inf	0.036007	0.0408457
268	hvu-miR5049f_L-1R+2_1ss21AG	ATTAATATGGATCGGAGGGGGT	0	3.59096	up	inf	0.036007	0.0408457
269	hvu-miR5049b_L+1R-1_1ss9AC	AAGTATTTCGGTACAGAGGGA	0	6.46373	up	inf	0.0049048	0.00825503
270	hvu-miR5049f_R+2	AATTAATATGGATCGGAGGGAGT	0	4.30915	up	inf	0.02162	0.0408457
271	hvu-miR5049f_L-1R+1_1ss11GA	ATTAATATGAATCGGAGGGAG	0	4.30915	up	inf	0.02162	0.0408457
272	bdi-miR5049-3p_1ss14TA	CAAGTAATATGGAACGGAGGAAGT	0	5.02734	up	inf	0.0131	0.0183625
273	bdi-miR5062a_1ss22CA	TGAACCTTGGGGAAAAGCCGCAT	1452.58	0	down	-inf	0	0
274	ata-MIR5070-p3_1ss4TG	AAGGAGGGTCGGAGGGTACCC	9.69821	0	down	-inf	0.004887	0.00289047
275	ata-miR5084-3p_R+1_1ss2CT	ATCATACGGTACTGCAGAGGATCT	0	5.74553	up	inf	0.0079938	0.00825503
276	ata-miR5084-3p_L+2R-1_1ss4CT	GCATCATACGGTACTGCAGAGGAT	0	7.18192	up	inf	0.0030229	0.00371111
277	ata-MIR5084-p3_1ss12GC	ACGGTACTGCACAGGATCTCAACC	0	3.59096	up	inf	0.036007	0.0408457
278	bdi-MIR5164-p5_2ss15CG21CT_2	TTTGTCTAGATACGGATGTATC	0	5.74553	up	inf	0.0079938	0.00825503
279	bdi-MIR5164-p5_2ss15CG21CT_1	TTTGTCTAGATACGGATGTAT	0	5.74553	up	inf	0.0079938	0.00825503
280	bdi-MIR5169a-p3_1ss1GA	ATATATTTTTCTATAAACTTGGTC	0	6.46373	up	inf	0.0049048	0.00825503
281	bdi-MIR5174d-p3_2ss3AT22TA	TTTTGGAACGGAGAGAGTACTAGT	0	6.46373	up	inf	0.0049048	0.00825503
282	bdi-MIR5180b-p5_1ss16TG	TCCAAAATAAGTGTCGCAGTT	0	4.30915	up	inf	0.02162	0.0408457
283	bdi-MIR5180b-p3	GACACTTATTTTGGATCGGAG	0	3.59096	up	inf	0.036007	0.0408457
284	bdi-MIR5180b-p5_1ss11AG	TCCGATCCAAGATAAGTGTCT	0	4.30915	up	inf	0.02162	0.0408457
285	bdi-MIR5180b-p3_1ss17TG	TATTTTGGATCGGAGGGAGTA	0	7.18192	up	inf	0.0030229	0.00371111
286	bdi-MIR5180b-p3_2ss19GT20TG	ACTTATTTTGGATCGGAGTGA	0	7.90011	up	inf	0.00187	0.00166836
287	ata-miR5181-3p_R+3_1ss14CT	CACTTATTTTGGATCGGAGGGAGT	0	12.9275	up	inf	6.9351e-05	3.06347e-05
288	ata-MIR5181-p5_2ss22CG24CT	AGTGTCGCAGTTTTGAACTAAGGT	0	4.30915	up	inf	0.02162	0.0408457
289	bdi-MIR5182-p3_2ss9GA18GT	ATTTTGTTAGTTAAATTTATGATC	0	3.59096	up	inf	0.036007	0.0408457
290	sbi-MIR5566-p3	AGAACAGCGGGGAGGTGCTGC	0	5.02734	up	inf	0.0131	0.0183625
291	hvu-miR6197_2ss3TC21GC	TCCGTTCCTAAATGTAAGACC	0	5.74553	up	inf	0.0079938	0.00825503
292	sbi-MIR6232a-p3_2ss7TC23CG	ATAATTCGGAACGGAGGGAGTAGT	0	4.30915	up	inf	0.02162	0.0408457
293	sbi-MIR6232a-p3_2ss1AT21TG	TTTTGGAACGGAGGGAGTACG	0	3.59096	up	inf	0.036007	0.0408457
294	sbi-MIR6232a-p3_2ss1AG23CG	GTAATTTGGAACGGAGGGAGTAGT	0	4.30915	up	inf	0.02162	0.0408457
295	sbi-MIR6232a-p3_2ss3AT23TA	TATTTTGGAACGGAGGGAGTACA	7.54305	0	down	-inf	0.013063	0.0100955
296	bdi-miR9493_L-4R+1_1ss12AG	ATTATGAGACGAAGGGAGTAC	0	3.59096	up	inf	0.036007	0.0408457
297	tae-MIR9668-p3_1ss15TC_1	AATGACAAGTATTTCCGGACG	6.46547	0	down	-inf	0.021565	0.0360689
298	tae-MIR9668-p3_2ss1AG22GA	GATGACAAGTATTTTCGGACGAAG	0	6.46373	up	inf	0.0049048	0.00825503
299	tae-MIR9668-p3_1ss14GA_1	ACAAGTATTTTCGAACGGAGGGA	0	5.02734	up	inf	0.0131	0.0183625
300	tae-MIR9668-p3_2ss1AG24GA	GATGACAAGTATTTTCGGACGGAA	0	3.59096	up	inf	0.036007	0.0408457
301	tae-MIR9668-p3_2ss21AG24CT	AGTATTTTCGGACGGAGGGAGTAT	0	13.6456	up	inf	4.3601e-05	1.3772e-05
302	tae-MIR9668-p3_2ss19AG24AT	TATTTTCGGACGGAGGGAGTACAT	0	4.30915	up	inf	0.02162	0.0408457
303	tae-MIR9668-p3_1ss13GA	ACAAGTATTTTCAGACGGAGG	6.46547	0	down	-inf	0.021565	0.0360689
304	tae-MIR9668-p3_2ss21AG25AT	AGTATTTTCGGACGGAGGGAGTACT	0	5.74553	up	inf	0.0079938	0.00825503
305	tae-MIR9668-p3_2ss12GA22AG_2	AAGTATTTTCGAACGGAGGGAGTA	0	6.46373	up	inf	0.0049048	0.00825503
306	tae-MIR9668-p3_2ss8AT21GA	GACAAGTTTTTTCGGACGGAAGGA	0	4.30915	up	inf	0.02162	0.0408457
307	tae-MIR9668-p3_2ss12GA22AG_1	AAGTATTTTCGAACGGAGGGAGT	0	6.46373	up	inf	0.0049048	0.00825503
308	tae-miR9668-5p_L-1R+4_1ss2CT	TAATGACAAGTATTTTCGGACAGA	0	5.02734	up	inf	0.0131	0.0183625
309	tae-MIR9668-p3_1ss7GT	TGACAATTATTTTCGGACGGA	0	7.18192	up	inf	0.0030229	0.00371111
310	tae-MIR9668-p3_2ss18GA22AG_2	AAGTATTTTCGGACGGAAGGAGTA	0	3.59096	up	inf	0.036007	0.0408457
311	tae-MIR9668-p3_2ss22AG23AG	CAAGTATTTTCGGACGGAGGGGGT	0	5.02734	up	inf	0.0131	0.0183625
312	tae-MIR9668-p3_1ss5CT	ATGATAAGTATTTTCGGACGGAGG	8.62063	0	down	-inf	0.0079677	0.00538867
313	tae-MIR9668-p3_1ss7AT	ACAAGTTTTTTCGGACGGAGG	0	5.02734	up	inf	0.0131	0.0183625
314	tae-MIR9668-p3_2ss1AG22AG_2	GAGTATTTTCGGACGGAGGGAGTA	0	19.3912	up	inf	1.1011e-06	2.52881e-07
315	tae-MIR9668-p3_1ss15GC	GACAAGTATTTTCGCACGGAGGGA	0	5.74553	up	inf	0.0079938	0.00825503
316	tae-MIR9668-p3_2ss5AT22AG_2	AAGTTTTTTCGGACGGAGGGAGTA	0	12.2093	up	inf	0.00011045	6.81443e-05
317	tae-MIR9668-p3_2ss14TC17GA_2	ATGACAAGTATTTCCGAACGGAGG	0	3.59096	up	inf	0.036007	0.0408457
318	tae-MIR9668-p3_2ss4AG17CT	GACGAGTATTTTCGGATGGAGGGA	0	5.02734	up	inf	0.0131	0.0183625
319	tae-MIR9668-p3_2ss9TC23AG	CAAGTATTCTCGGACGGAGGGAGT	0	5.74553	up	inf	0.0079938	0.00825503
320	tae-MIR9668-p3_2ss11GA22AG	AAGTATTTTCAGACGGAGGGAGT	0	9.33649	up	inf	0.00072203	0.000750024
321	tae-MIR9668-p3_2ss6TA22AG_2	AAGTAATTTCGGACGGAGGGAGTA	0	9.33649	up	inf	0.00072203	0.000750024
322	tae-MIR9668-p3_1ss8GC	ATGACAACTATTTTCGGACGGAGG	0	6.46373	up	inf	0.0049048	0.00825503
323	tae-MIR9668-p3_2ss14AG23AG	CAAGTATTTTCGGGCGGAGGGAGT	0	3.59096	up	inf	0.036007	0.0408457
324	tae-MIR9668-p3_1ss3CG	GAGAAGTATTTTCGGACGGAGGGA	0	3.59096	up	inf	0.036007	0.0408457
325	tae-MIR9668-p3_2ss23AG24TA	CAAGTATTTTCGGACGGAGGGAGA	0	5.02734	up	inf	0.0131	0.0183625
326	tae-MIR9668-p3_2ss13CT21AG	AGTATTTTCGGATGGAGGGAGTA	0	10.0547	up	inf	0.00045029	0.000337179
327	tae-MIR9668-p3_1ss4AG	GACGAGTATTTTCGGACGGAGGGA	0	13.6456	up	inf	4.3601e-05	1.3772e-05
328	tae-MIR9668-p3_2ss1AG22AG_1	GAGTATTTTCGGACGGAGGGAGT	0	19.3912	up	inf	1.1011e-06	2.52881e-07
329	tae-MIR9668-p3_2ss3GC20GA	ATCACAAGTATTTTCGGACAGAGG	0	4.30915	up	inf	0.02162	0.0408457
330	tae-MIR9668-p3_1ss15TC_2	AATGACAAGTATTTCCGGACGGAG	6.46547	0	down	-inf	0.021565	0.0360689
331	tae-MIR9668-p3_2ss6TA22AG_1	AAGTAATTTCGGACGGAGGGAGT	0	9.33649	up	inf	0.00072203	0.000750024
332	tae-MIR9668-p3_2ss19GT23AG	CAAGTATTTTCGGACGGATGGAGT	0	10.0547	up	inf	0.00045029	0.000337179
333	tae-MIR9668-p3_2ss14TC17GA_1	ATGACAAGTATTTCCGAACGG	0	3.59096	up	inf	0.036007	0.0408457
334	tae-MIR9668-p3_2ss3CT17CT	GATAAGTATTTTCGGATGGAGGGA	0	4.30915	up	inf	0.02162	0.0408457
335	tae-MIR9668-p3_2ss5AT22AG_1	AAGTTTTTTCGGACGGAGGGAGT	0	12.2093	up	inf	0.00011045	6.81443e-05
336	tae-MIR9668-p3_2ss18GA22AG_1	AAGTATTTTCGGACGGAAGGAGT	0	3.59096	up	inf	0.036007	0.0408457
337	tae-MIR9668-p3_2ss17GA21GA	ATGACAAGTATTTTCGAACGAAGG	0	5.74553	up	inf	0.0079938	0.00825503
338	tae-MIR9668-p3_1ss14GA_2	GACAAGTATTTTCAGACGGAGGGA	0	5.02734	up	inf	0.0131	0.0183625
339	ata-miR9674b-3p_R+2	TGAATTTGTCCATAGCATCAGTT	0	10.0547	up	inf	0.00045029	0.000337179
340	ata-miR9674b-3p_R+2_1ss21GT	TGAATTTGTCCATAGCATCATCT	0	7.18192	up	inf	0.0030229	0.00371111
341	tae-MIR9674a-p3_1	GTAGGATGGCTGGTGCTATGGA	0	5.02734	up	inf	0.0131	0.0183625
342	ata-MIR9783-p3_1ss5CT	AGCATCGGTGCTTAAGGAAAGCCT	0	3.59096	up	inf	0.036007	0.0408457
343	tae-MIR9783-p3_2ss9AG22AC_1	TAGAAATAGGCACCGGTGCTTCA	0	4.30915	up	inf	0.02162	0.0408457
344	ata-MIR9783-p3_2ss1AG17GA	GGCACCGGTGCTTAAGAAAAGCCT	0	3.59096	up	inf	0.036007	0.0408457
345	tae-MIR9783-p5_2ss10GC20GA	TTATTTGTACAGGGTAGACACTT	0	4.30915	up	inf	0.02162	0.0408457
346	ata-MIR9783-p3_2ss17GA21GA	AGCACCGGTGCTTAAGAAAAACCT	0	5.02734	up	inf	0.0131	0.0183625
347	tae-MIR9783-p3_2ss9AG22AC_2	TAGAAATAGGCACCGGTGCTTCAG	0	4.30915	up	inf	0.02162	0.0408457
348	ata-MIR9783-p3_2ss2AG18GA	AGGCACCGGTGCTTAAGAAAAGCC	0	5.74553	up	inf	0.0079938	0.00825503
349	ata-MIR9783-p3_2ss17GA22CA	AGCACCGGTGCTTAAGAAAAGACT	0	6.46373	up	inf	0.0049048	0.00825503
350	zma-MIR169a-p5_1	CTCGGGGACTATGGTGCAGCC	0	5.02734	up	inf	0.0131	0.0183625
351	hvu-MIR444b-p5_1	AAGTTGTGCAGTTGCTGTCTC	15.0861	0	down	-inf	0.00044782	0.000248918
352	hvu-MIR444b-p5_2	CAAGTTGTGCAGTTGCTGTC	15.0861	0	down	-inf	0.00044782	0.000248918
353	tae-MIR1128-p3_2ss2AC22TC	TCGAACTAAAATACATCTAGACAC	0	4.30915	up	inf	0.02162	0.0408457
354	tae-MIR1128-p5_1ss7GC_2	CCGTCCCAAAATACTTGTCATC	6.46547	0	down	-inf	0.021565	0.0360689
355	tae-MIR1128-p5_1ss4CT_2	TATTTAGAACTAAAATACATC	0	5.74553	up	inf	0.0079938	0.00825503
356	tae-MIR1128-p3_1ss2CT	TTTAGAACTAAAATACATC	0	4.30915	up	inf	0.02162	0.0408457
357	tae-MIR1127b-p3_2ss10GA21TA	TTTCTGGACAGAGGGAGTATA	0	3.59096	up	inf	0.036007	0.0408457
358	bdi-miR5064_R+2_1ss1CT_1	TGAATTTGTCCATAGCATCAGCA	0	4.30915	up	inf	0.02162	0.0408457
359	bdi-MIR7757-p3_1ss12GT	TAACTCTCTCCTAGCTCAAA	6.46547	0	down	-inf	0.021565	0.0360689
360	osa-MIR5079a-p5_2ss7AC17GC	GAGAGACCAAAATCTGCA	0	5.02734	up	inf	0.0131	0.0183625
361	bdi-MIR5164-p5_2ss7GT17CT	TAACTATTACTCCCTCTGTCCC	0	7.90011	up	inf	0.00187	0.00166836
362	gma-MIR5368-p5_2ss3AT20CA	AGTGAGATACCACTCTGGAAGAG	12.9309	0	down	-inf	0.0011549	0.000456455
363	gma-MIR5368-p3_1ss2AT	GTGAGATACCACTCTGGA	7.54305	0	down	-inf	0.013063	0.0100955
364	gma-MIR5368-p5_1ss4TC	GTTCCCTGGGATTGGCTTTGG	0	5.74553	up	inf	0.0079938	0.00825503
365	gma-MIR5368-p3_2ss2AT19CA_2	GTGAGATACCACTCTGGAAGAG	0	10.7729	up	inf	0.00028139	0.000151581
366	gma-MIR5368-p3_2ss14CA20AC_2	ATACCACTCTGGAAGAGCTCG	0	5.02734	up	inf	0.0131	0.0183625
367	gma-MIR5368-p5_2ss13CA19AC	TACCACTCTGGAAGAGCTCG	0	5.74553	up	inf	0.0079938	0.00825503
368	gma-MIR5368-p3_2ss18TC19TA	TGGGATTGGCTTTGGGCCA	8.62063	0	down	-inf	0.0079677	0.00538867
369	gma-MIR5368-p5_1ss6TC	CTGTTCCCTGGGATTGGCTTT	6.46547	0	down	-inf	0.021565	0.0360689
370	gma-MIR5368-p3_1ss5GA	GGCCAAGGGACAGTCTCAGG	0	5.02734	up	inf	0.0131	0.0183625
371	gma-MIR5368-p3_2ss2AT19CA_1	GTGAGATACCACTCTGGAAG	0	10.7729	up	inf	0.00028139	0.000151581
372	gma-MIR5368-p5_1ss7AT	CATCAGTGAGATACCACTCTGGA	0	7.90011	up	inf	0.00187	0.00166836
373	gma-MIR5368-p3_2ss2AT19CA_3	GTGAGATACCACTCTGGAAGAGC	0	10.7729	up	inf	0.00028139	0.000151581
374	gma-MIR5368-p3_2ss14CA20AC_1	ATACCACTCTGGAAGAGCTC	0	5.02734	up	inf	0.0131	0.0183625
375	gma-MIR6300-p5	TGTAGTATAGTGGTAAGTATTCCC	16.1637	0	down	-inf	0.00027974	0.000128326
376	ptc-MIR6478-p5_1ss17GA	CCTTAGCTCAGTTGGTAGA	12.9309	0	down	-inf	0.0011549	0.000456455
377	tae-MIR7757-p5_2ss21AG22TG	CAAGCTCATTCGATATGTAAGG	0	3.59096	up	inf	0.036007	0.0408457
378	bdi-miR166j_R+2	TCGGACCAGGCTTCATTCCTTAT	0	3.59096	up	inf	0.036007	0.0408457
379	osa-miR171b_R+4	TGATTGAGCCGTGCCAATATCACCA	22.6291	0	down	-inf	1.7152e-05	1.38841e-06
380	bna-miR171a_L+3R+1_1ss24GC	TGATTGAGCCGTGCCAATATCACCA	22.6291	0	down	-inf	1.7152e-05	1.38841e-06
381	gma-miR396a-5p_R+2_1ss21GT	TTCCACAGCTTTCTTGAACTTTG	0	4.30915	up	inf	0.02162	0.0408457
382	mes-miR827_R+2_1ss15AG	TTAGATGACCATCAGCAAACACA	12.9309	0	down	-inf	0.0011549	0.000456455
383	tae-miR1130a_R-2_1ss11GA	CCTCCGTCTCATAATGTAAGA	0	3.59096	up	inf	0.036007	0.0408457
384	bdi-miR5064_R+2_1ss1CT_2	TGAATTTGTCCATAGCATCAGCC	0	4.30915	up	inf	0.02162	0.0408457
385	mtr-miR5205b_1ss7AT	CTTATATTTAGGGACGGAGGGAGT	0	4.30915	up	inf	0.02162	0.0408457
386	hbr-miR6173_L+1R-1	TAGCCGTAAACGATGGATAC	0	4.30915	up	inf	0.02162	0.0408457
387	ath-miR8175_L+4_1ss6AG	GTTCGGTCCCCGGCAACGGCGCCA	10.7758	0	down	-inf	0.0030108	0.00155701
388	PC-5p-172026_23	CAAATTTACTGTCGCAGCTCC	6.46547	0	down	-inf	0.021565	0.0360689
389	PC-5p-266340_12	TGATGGATGATACGTGGCATT	0	3.59096	up	inf	0.036007	0.0408457
390	PC-5p-357336_7	TTTGCTGTCTGTAATATAAAACGC	6.46547	0	down	-inf	0.021565	0.0360689
391	PC-5p-153517_27	ACAACAGGCTCAACCAAGGTCC	0	4.30915	up	inf	0.02162	0.0408457
392	PC-3p-63145_73	TGTACTGTACTTGCATTATGT	0	7.18192	up	inf	0.0030229	0.00371111
393	PC-3p-283009_11	TATAATAGTGTACAGAGGGAG	6.46547	0	down	-inf	0.021565	0.0360689
394	PC-5p-9811_380	TGGATGACACGTGACATTTAC	18.3188	0	down	-inf	0.00010972	3.44764e-05
395	PC-5p-331710_8	ATCACAAAGCATCTACCCTATCCC	0	5.74553	up	inf	0.0079938	0.00825503
396	PC-3p-430412_6	ATGCCACTTGTCGCAACTTGGAAG	0	4.30915	up	inf	0.02162	0.0408457
397	PC-5p-521068_5	AGAGAGGTGCTTAGAAAAATAAAC	0	3.59096	up	inf	0.036007	0.0408457
398	PC-3p-314303_10	AGAGTGACGATTATGGGAGAAGCT	0	3.59096	up	inf	0.036007	0.0408457
399	PC-3p-153708_27	TGAGGGCTCTTCGGATGTTAT	0	17.2366	up	inf	4.3487e-06	1.25127e-06
400	PC-3p-170883_23	AAGAAGCTCTTTGCCGTCTGTAGT	0	4.30915	up	inf	0.02162	0.0408457
401	PC-5p-315269_10	AATACGGACTACATACAGAGCAAA	0	3.59096	up	inf	0.036007	0.0408457
402	PC-3p-474892_5	GTGCGTCTGTATGTAGTCCCTATA	0	3.59096	up	inf	0.036007	0.0408457
403	PC-5p-101586_45	TGGCTCTACCTAACTGCTGGG	12.9309	0	down	-inf	0.0011549	0.000456455
404	PC-5p-205745_18	TATTTGTCTTGGACTTGTTTAGAT	0	20.8276	up	inf	4.4204e-07	5.11072e-08
405	PC-3p-239187_15	AGACAAATCTAAGACAAGTACTTT	0	12.2093	up	inf	0.00011045	6.81443e-05
406	PC-5p-65122_71	CTTGATGGATGACATGTGGCATT	0	3.59096	up	inf	0.036007	0.0408457
407	PC-5p-312737_10	GGGCGCAGTTGGACCACTGACAGG	0	7.18192	up	inf	0.0030229	0.00371111
408	PC-3p-59437_78	ATCTGTCAGTGACCCAACTGCGCC	0	9.33649	up	inf	0.00072203	0.000750024
409	PC-3p-343832_8	CATTTCTACGACAAGTAATTC	0	5.74553	up	inf	0.0079938	0.00825503
410	PC-5p-425151_6	ACTATGGCAGGAGCAAAAATT	0	4.30915	up	inf	0.02162	0.0408457
411	PC-3p-247681_14	TTTTTGCTCCTGCCATAGTCA	0	5.74553	up	inf	0.0079938	0.00825503
412	PC-3p-228958_16	AATATCAAGTGGCAATTCTGGGA	0	3.59096	up	inf	0.036007	0.0408457
413	PC-3p-229867_15	AACTGGTTTATTTCTCTAAGC	0	5.74553	up	inf	0.0079938	0.00825503
414	PC-3p-286695_11	AATATGGGTTCAAGATTCTAG	0	4.30915	up	inf	0.02162	0.0408457
415	PC-5p-136604_31	TGTCTTGGTCTAAGAGAAGTTGTG	0	3.59096	up	inf	0.036007	0.0408457
416	PC-3p-195046_20	AACTTCTCTTAGACCAAGACACGT	0	4.30915	up	inf	0.02162	0.0408457
417	PC-5p-239887_14	GAGCGTCGTGATCCAAATAACTAT	0	5.74553	up	inf	0.0079938	0.00825503
418	PC-3p-342565_8	TCCGGACAGCTATGGTAGTGTTAC	0	5.74553	up	inf	0.0079938	0.00825503
419	PC-3p-169336_24	GTGTACTGTACTTGCATTATG	0	9.33649	up	inf	0.00072203	0.000750024
420	PC-5p-155956_27	GTCACAGATTTGTCTAAATTT	0	10.7729	up	inf	0.00028139	0.000151581
421	PC-3p-125710_35	TTTGTTTCCGCTGCAGTCGTT	6.46547	0	down	-inf	0.021565	0.0360689
422	PC-3p-157394_26	AAGTGTTAGGCGTTGCACAGTAGA	0	10.0547	up	inf	0.00045029	0.000337179
423	PC-5p-233904_15	TTTGAGCCCCATTTGTTTTACAAT	0	3.59096	up	inf	0.036007	0.0408457
424	PC-5p-464322_5	CAAAATACTTGTCGGAGAAATGGA	0	3.59096	up	inf	0.036007	0.0408457
425	PC-3p-547014_5	ATTTTTTCGACAAGTATTTCC	0	3.59096	up	inf	0.036007	0.0408457
426	PC-5p-329119_9	AGGTGTGCCTAGCTTTGGTTGT	9.69821	0	down	-inf	0.004887	0.00289047
427	PC-5p-378788_7	GTTTTGCAACCGGTACTAAAGAGT	0	5.02734	up	inf	0.0131	0.0183625
428	PC-5p-329885_9	TCGCCGGCGAGCGCCTTTCGC	0	6.46373	up	inf	0.0049048	0.00825503
429	PC-5p-205744_18	TCAACCCTCTTTAGTTCAATC	0	5.74553	up	inf	0.0079938	0.00825503
430	PC-5p-183046_21	AGCACCGGTGCTTATTTGTACAGG	0	3.59096	up	inf	0.036007	0.0408457
431	PC-3p-367857_7	GTGGCACAAACCGGGACCAATGCC	0	5.02734	up	inf	0.0131	0.0183625
432	lus-miR159b_R+1_1ss21CT	TTTGGATTGAAGGGAGCTCTTT	714.973	1442.49	up	1.0126	0	3.71473e-93
433	tae-MIR1139-p3_2ss13AG23AC	ATTTATTAGGTTGTAGACTCATCT	332.972	692.337	up	1.05607	7.7891e-48	6.78783e-48
434	tae-MIR1128-p3_2ss13CG22GA	TTTTGATGACAAGTATTTCCGAAC	8.62063	17.9548	up	1.0585	0.019146	0.0317018
435	osa-MIR159d-p3	AGCTGCCGGTTCATGGATACC	8.62063	17.9548	up	1.0585	0.019146	0.0317018
436	tae-MIR1122a-p3_1ss13AG	ATACGGATGTATGTAGACATATT	1187.49	2475.97	up	1.06007	0	7.57136e-168
437	tae-MIR9781-p5_1ss9TC	TAGATTTCCACACGGATGTAGTT	14.0085	30.1641	up	1.10653	0.0018258	0.00222094
438	tae-MIR1128-p3_2ss12CT18GA	GACAACTATTTTCGGACAGAGGGA	8.62063	18.673	up	1.11509	0.013749	0.0210277
439	osa-MIR818d-p3_1ss21GA	CTTATATTATGGGACGGAGGAAGT	6.46547	14.3638	up	1.15161	0.027646	0.0402516
440	hvu-MIR5049f-p3	ATATGGATCGGAGGGAGTACT	26.9395	60.3281	up	1.16311	5.631e-06	7.26525e-06
441	tae-miR9655-3p	CAAGGGAAGGAAGTAGCCAAC	5.38789	12.2093	up	1.18018	0.039416	0.048455
442	cpa-miR159a_R+1	TTTGGATTGAAGGGAGCTCTAT	9.15942	21.1867	up	1.20983	0.0059034	0.00898216
443	tae-miR9664-3p_L-1	TGCAGTCCTCGATGTCGTAG	2372.83	5509.25	up	1.21525	0	0
444	osa-MIR818d-p3_2ss5TC21GA	CTTACATTATGGGACGGAGGAAGT	5.38789	12.9275	up	1.26264	0.027474	0.0302159
445	ata-miR394-3p_L-2R+3	GTGGGCATACTGCCAATGGAGC	6.46547	15.8002	up	1.28912	0.013629	0.00989177
446	tae-MIR9668-p3_2ss17GA23AG	CAAGTATTTTCGGACGAAGGGAGT	24.7843	62.4827	up	1.33403	5.6294e-07	7.92268e-07
447	hvu-miR5049f_L+1R+2	CAATTAATATGGATCGGAGGGAGT	5.38789	13.6456	up	1.34065	0.019033	0.0186149
448	tae-MIR9668-p3_2ss3GA22AG_1	AAATATTTTCGGACGGAGGGAGT	5.38789	13.6456	up	1.34065	0.019033	0.0186149
449	tae-MIR9668-p3_2ss3GA22AG_2	AAATATTTTCGGACGGAGGGAGTA	5.38789	13.6456	up	1.34065	0.019033	0.0186149
450	tae-MIR1120a-p3_2ss21TC22TC_1	ATTATGAGACGGAGGGAGTACC	6.46547	17.2366	up	1.41465	0.0065789	0.00596718
451	tae-MIR1120a-p3_2ss21TC22TC_2	ATTATGAGACGGAGGGAGTACCTC	6.46547	17.2366	up	1.41465	0.0065789	0.00596718
452	tae-MIR9668-p3_2ss4GA23AG	CAAATATTTTCGGACGGAGGGAGT	14.0085	38.0642	up	1.44213	4.4567e-05	6.27309e-05
453	tae-MIR9774-p5	GACAGAAATACCCAATATCTTGCT	84.0511	234.849	up	1.48239	7.1146e-25	3.27925e-25
454	bdi-miR166d-5p	GGAATGTTGTCTGGTTGGAGA	31.2498	87.6194	up	1.4874	2.9304e-10	2.08083e-10
455	tae-MIR9781-p3_1ss5TC	TTTCCACACGGATGTAGTTTC	14.0085	39.5005	up	1.49557	2.1903e-05	2.45969e-05
456	tae-MIR1127a-p5_1ss19AG	ATTACTCGTCCAAGAAATGAATGT	98.4188	279.137	up	1.50397	1.0519e-29	3.35943e-30
457	bdi-MIR399a-p5	GTGCAGTTCTCCTCTGGCATG	8.62063	25.8549	up	1.58457	0.00039165	0.000537326
458	tae-MIR1128-p3_1ss22CT	AAAATACATCTAGATACATCCTCT	7.54305	22.9821	up	1.60729	0.00075442	0.00164534
459	tae-MIR1128-p3_2ss1CA23AC	ATATTTCCGGACGGAGGGAGTACT	5.38789	16.5184	up	1.61628	0.0041714	0.00411536
460	osa-miR827_1ss1TG	GTAGATGACCATCAGCAAACA	94.8269	307.386	up	1.69668	6.9272e-37	1.87373e-37
461	ata-MIR5084-p5_1ss6GA	TCACTACCATGTGGGACCTGGCCC	12.9309	43.0915	up	1.73658	1.5151e-06	2.28646e-06
462	tae-MIR9668-p3_2ss16GA22AG	AAGTATTTTCGGACGAAGGGAGTA	5.38789	18.673	up	1.79316	0.0012834	0.00079586
463	hvu-miR1436_L+2R+1_1ss4CT	CTATATTATGGGACGGAGGGAGTA	11.8534	43.3309	up	1.8701	5.3763e-07	8.33423e-07
464	tae-MIR9668-p3_1ss8AT	GACAAGTTTTTTCGGACGGAGGGA	5.38789	22.9821	up	2.09272	0.00011325	7.64415e-05
465	tae-MIR1128-p3_1ss22AC	TATTTCCGGACGGAGGGAGTACT	12.9309	55.3008	up	2.09647	2.0559e-09	1.94638e-09
466	tae-miR1130b-3p_L-1R+4_1ss13GA	CTTATATTATGAGACGGAGGAAGT	9.15942	47.7597	up	2.38247	3.4698e-09	1.37465e-09
467	bdi-miR395h-5p_1ss6CT	GTTCCTTGCAAGCACTTCACG	1.61637	9.15694	up	2.50211	0.0082426	0.0160972
468	ata-miR395e-5p_1ss8AG	GTTCCTTGCAAGCACTTCACG	1.61637	9.15694	up	2.50211	0.0082426	0.0160972
469	tae-MIR395a-p5_1ss20TC	GTTCCTTGCAAGCACTTCACG	1.61637	9.15694	up	2.50211	0.0082426	0.0160972

## Sheet: L6WH_N vs L6CG_N
Table S4 continued. Differentially expressed miRNAs* (DEMs) subject to parental treatment factor in two durum wheat genotypes.
*A P value < 0.001 is highlighted in red; a P value <0.01 is highlighted in orange; a P value <0.05 is highlighted in blue. The selection criteria for significant DEMs are: P value < 0.05 and |log2(foldchange)|>1.
The abbreviations of library names are: AuCG_C (DBA Aurora control parents, progeny treated with the control), AuCG_N (DBA Aurora control parents, progeny treated with N starvation), AuWH_C (DBA Aurora water-deficit and heat stress parents, progeny treated with the control), AuWH_N (DBA Aurora water-deficit and heat stress parents, progeny treated with N starvation), L6CG_C (L6 control parents, p…
Index	miRNA name	miRNA sequence	L6CG_N (normalized reads count)	L6WH_N (normalized reads count)	Regulation pattern (L6WH_N vs L6CG_N)	Log2 [foldchange (L6WH_N/L6CG_N)]	P value (Chi-square 2x2)	P value (Fisher's test)
1	PC-3p-24935_169	AACCAAAGCTGGCATACCTTC	39.9757	3.247	down	-3.62194	2.3681e-09	2.18235e-10
2	PC-5p-66643_70	CACGCTTACCGAGATCTAAGT	36.0757	3.8964	down	-3.21081	4.808e-08	1.9365e-08
3	tae-MIR1128-p3_1ss15CG_1	CATTTTGATGACAAGTATTTC	42.9008	6.494	down	-2.72382	2.2836e-08	3.54136e-09
4	tae-MIR1128-p3_1ss15CG_2	CATTTTGATGACAAGTATTTCCGG	42.9008	6.494	down	-2.72382	2.2836e-08	3.54136e-09
5	osa-MIR437-p3_1ss11AT	AGTTTGACTTTGGACAAAACT	20.4754	3.247	down	-2.65671	0.00013318	9.7087e-05
6	PC-3p-170883_23	AAGAAGCTCTTTGCCGTCTGTAGT	18.5253	3.247	down	-2.51232	0.00039185	0.000179821
7	tae-miR9778	TGCATCATCTCGAACTCGTCG	111.152	20.7808	down	-2.41921	1.3994e-17	2.54627e-18
8	PC-3p-61451_75	TAATGTTGCAACGTCCTGAAC	19.5004	3.8964	down	-2.32329	0.00045357	0.000346501
9	PC-5p-153517_27	ACAACAGGCTCAACCAAGGTCC	22.4254	4.5458	down	-2.30253	0.00018093	0.000347189
10	tae-MIR1128-p3_2ss14CG20CT	ATTTTGATGACAAGTATTTTC	31.2006	6.494	down	-2.26439	1.1841e-05	7.2773e-06
11	tae-MIR1128-p5_2ss9AG17TC	TCCGTCCGGAAATACTCGTCA	23.4004	5.1952	down	-2.17128	0.00020348	0.000199115
12	tae-MIR1128-p3_1ss13CT	TGACAACTATTTTCGGACGGA	17.5503	3.8964	down	-2.17128	0.0012955	0.00108622
13	tae-MIR1128-p5_1ss21AG_1	AAATACTTGTCATCAAAATGG	16.5753	3.8964	down	-2.08882	0.0021798	0.00190163
14	tae-MIR1128-p5_1ss21AG_2	AAATACTTGTCATCAAAATGGATA	16.5753	3.8964	down	-2.08882	0.0021798	0.00190163
15	ata-miR169e-5p	CAGCCAAGGATGACTTGCCGA	20.8004	5.1952	down	-2.00136	0.00079034	0.000601563
16	PC-3p-75897_61	GTCTTTTTTGTGTAGCTCTCA	12.6752	3.247	down	-1.96483	0.0094869	0.00982368
17	gma-MIR5368-p3_1ss3GA	CCAAGGGACAGTCTCAGG	153.078	39.6134	down	-1.9502	2.7495e-19	6.89597e-20
18	gma-MIR5368-p3_1ss5GA	GGCCAAGGGACAGTCTCAGG	49.7259	12.988	down	-1.93682	3.4352e-07	1.9663e-07
19	hvu-miR5049c_L-2_1ss14GC	ACAATTATTTTCGGACGGAGG	14.6253	3.8964	down	-1.90825	0.0061029	0.0094334
20	PC-3p-46313_98	ACTTCGAGGACCTGGATGACT	31.2006	8.4422	down	-1.88588	6.9146e-05	6.80674e-05
21	tae-MIR1128-p3_1ss21AC	ATTTCCGGACGGAGGGAGTAC	11.7002	3.247	down	-1.84935	0.01594	0.0168723
22	tae-MIR9668-p3_2ss19AG23AT	TATTTTCGGACGGAGGGAGTACT	18.5253	5.1952	down	-1.83425	0.0025368	0.00176784
23	gma-MIR5368-p5_2ss1AT18CA_1	TGAGATACCACTCTGGAAG	30.2255	9.0916	down	-1.73316	0.00018906	0.000286548
24	gma-MIR5368-p5_2ss1AT18CA_2	TGAGATACCACTCTGGAAGA	30.2255	9.0916	down	-1.73316	0.00018906	0.000286548
25	tae-MIR1128-p3_1ss17CG	TCCATTTTGATGACAAGTATT	21.4504	6.494	down	-1.72382	0.001718	0.00161495
26	tae-MIR1128-p3_2ss12CA18CT	TTTGATGACAAATATTTTCGG	10.7252	3.247	down	-1.72382	0.026634	0.0286746
27	bdi-MIR7757-p3_1ss6AG	TTTATGAGCTCATTGAAGTAACT	6253.76	1933.91	down	-1.6932	0	0
28	tae-MIR9668-p3_1ss10TC	ACAAGTATTCTCGGACGGAGG	30.2255	9.741	down	-1.63363	0.0003113	0.000408624
29	tae-MIR9668-p3_2ss20GA23AG	CAAGTATTTTCGGACGGAGAGAGT	34.1256	11.0398	down	-1.62814	0.00013151	0.000137429
30	osa-MIR1862d-p3_1ss8GA	TTATTTTAGGACGGAGGGAGT	9.75018	3.247	down	-1.58632	0.0442	0.0481398
31	bdi-MIR5180b-p3_2ss9TA21TC	ATTTTGGAACGGAGGTAGTAC	13.6502	4.5458	down	-1.58632	0.017273	0.0223154
32	gma-MIR5368-p5	CCTGGGATTGGCTTTGGGC	52.651	17.5338	down	-1.58632	2.9261e-06	3.67353e-06
33	tae-MIR7757-p5_1ss14TC	TATTATGTCTAAGCATGTTTT	23.4004	7.7928	down	-1.58632	0.0018253	0.00333839
34	PC-3p-118583_37	AAATGCCATGTTGTTCTGAAG	11.7002	3.8964	down	-1.58632	0.027508	0.0416969
35	hvu-MIR5049f-p3_1ss16GA	TTAATATGGATCGGAAGGAGT	24.3754	8.4422	down	-1.52974	0.0018568	0.00209902
36	gma-miR5368_L+2	AGGGACAGTCTCAGGTAGACA	18.5253	6.494	down	-1.51232	0.0070551	0.00440577
37	osa-miR827	TTAGATGACCATCAGCAAACA	5088.62	1835.85	down	-1.47082	0	0
38	ata-miR9674a-3p_L-1R+1	TAAGATGGCTGATGCTATGGA	34.1256	12.3386	down	-1.46768	0.00033092	0.000303371
39	gma-MIR5368-p5_2ss13CA19AC	TACCACTCTGGAAGAGCTCG	21.4504	7.7928	down	-1.46079	0.0045426	0.00823756
40	tae-MIR1128-p3_1ss14CG_1	ATTTTGATGACAAGTATTTCC	94.5767	34.4182	down	-1.45831	2.6395e-09	1.44333e-09
41	tae-MIR1128-p3_1ss14CG_2	ATTTTGATGACAAGTATTTCCGGA	94.5767	34.4182	down	-1.45831	2.6395e-09	1.44333e-09
42	gma-MIR5368-p5_2ss1TC21TC_1	CCCTGGGATTGGCTTTGGGCCT	337.356	124.035	down	-1.44352	5.5972e-29	1.72589e-29
43	gma-MIR5368-p5_2ss1TC21TC_2	CCCTGGGATTGGCTTTGGGCCTT	337.356	124.035	down	-1.44352	5.5972e-29	1.72589e-29
44	gma-MIR5368-p3_1ss16CA	AGATACCACTCTGGAAGA	31.2006	11.6892	down	-1.4164	0.00078719	0.00115119
45	bdi-MIR7757-p5_1ss6AG	TTTATGAGCTCATTGAAGT	28283.3	10741.1	down	-1.39681	0	0
46	ata-MIR9863a-p3_2	TCTGAAGACTAGTTTATTACA	13010.6	5018.57	down	-1.37434	0	0
47	ata-MIR9863a-p3_1	TCATCTGAAGACTAGTTTATT	13010.6	5018.57	down	-1.37434	0	0
48	bdi-MIR530b-p3_1ss14GC	AGGTGCAGTGGCACATGCAGC	16.5753	6.494	down	-1.35186	0.017501	0.0115805
49	osa-miR167a-5p_R+1_1ss21AT	TGAAGCTGCCAGCATGATCTTA	14.6253	5.8446	down	-1.32329	0.027688	0.0291179
50	osa-MIR818d-p3_2ss17GA21GA	CTTATATTATGGGACGAAGGAAGT	14.6253	5.8446	down	-1.32329	0.027688	0.0291179
51	gma-MIR5368-p3_1ss4GA_1	GCCAAGGGACAGTCTCAGG	37.0507	14.9362	down	-1.31069	0.00049599	0.000696414
52	gma-MIR5368-p3_1ss4GA_2	GCCAAGGGACAGTCTCAGGT	37.0507	14.9362	down	-1.31069	0.00049599	0.000696414
53	bdi-miR1878-3p_1ss14AG	ATTTGTAGTGTTCGGATTGAGTTT	2546.75	1033.85	down	-1.30063	0	1.31179e-185
54	tae-MIR1120a-p3_2ss19TC20TC	TATGAGACGGAGGGAGTACCT	15.6003	6.494	down	-1.26439	0.027225	0.0184747
55	tae-MIR9661-p3	AGGTGCCTGACCTACTTCATC	18.5253	7.7928	down	-1.24929	0.016952	0.0195737
56	lus-miR159b_R+1_1ss21CT	TTTGGATTGAAGGGAGCTCTTT	2364.91	997.154	down	-1.24589	0	6.96251e-163
57	tae-MIR9781-p3_1ss5TC	TTTCCACACGGATGTAGTTTC	32.1756	13.6374	down	-1.2384	0.0017541	0.00279472
58	tae-MIR1128-p3_2ss13CG20CT	TTTTGATGACAAGTATTTCT	13.6502	5.8446	down	-1.22375	0.043146	0.0452865
59	tae-miR9673-5p	TAAGAAGCAAATAGCACATG	118.952	52.6014	down	-1.17721	5.8706e-09	6.19815e-09
60	tae-MIR1128-p3_2ss1CT20CG	TTATCCATTTTGATGACAAGTATT	23.4004	10.3904	down	-1.17128	0.010084	0.013418
61	tae-MIR1128-p3_1ss13CG_1	TTTTGATGACAAGTATTTCC	20.4754	9.0916	down	-1.17128	0.016095	0.0242672
62	tae-MIR1128-p3_1ss13CG_2	TTTTGATGACAAGTATTTCCG	20.4754	9.0916	down	-1.17128	0.016095	0.0242672
63	tae-MIR1128-p3_1ss13CG_3	TTTTGATGACAAGTATTTCCGGA	20.4754	9.0916	down	-1.17128	0.016095	0.0242672
64	tae-MIR1128-p3_1ss13CG_4	TTTTGATGACAAGTATTTCCGGAC	20.4754	9.0916	down	-1.17128	0.016095	0.0242672
65	tae-MIR9774-p5	GACAGAAATACCCAATATCTTGCT	94.5767	42.211	down	-1.16387	2.5895e-07	1.88144e-07
66	osa-miR827_1ss1TG	GTAGATGACCATCAGCAAACA	36.0757	16.235	down	-1.15192	0.0015789	0.0019432
67	ata-miR169d-5p	CAGCCAAGGATGACTTGCCGG	137.802	62.3424	down	-1.14432	7.8075e-10	6.08275e-10
68	tae-MIR1120a-p5_1ss20AT	TCCGTCCCATAATATAAGATC	69.2263	31.8206	down	-1.12136	1.7082e-05	2.23082e-05
69	cpa-miR159a_R+1	TTTGGATTGAAGGGAGCTCTAT	35.5881	16.5597	down	-1.10372	0.0022826	0.00344927
70	tae-MIR398-p5	CCTGCGGGGTCGAACTGGGAA	663.987	309.115	down	-1.10301	1.239e-39	3.56967e-40
71	tae-MIR9652-p3	TAGAAGCTTAATGAGAACATG	161.853	75.9798	down	-1.09099	1.0735e-10	1.07186e-10
72	tae-MIR1121-p5_2ss16TA21TC	TCTGTAAAGAAATATAAGAGC	307.131	144.816	down	-1.08463	8.0485e-19	6.19695e-19
73	ata-miR9863a-5p_1ss10CT	TGTTATGATTTGCTTCTCATC	105.302	50.0038	down	-1.07442	2.5413e-07	2.84673e-07
74	PC-3p-63145_73	TGTACTGTACTTGCATTATGT	17.5503	8.4422	down	-1.05581	0.037536	0.0296897
75	tae-MIR9674a-p3_1ss20GT	GTAGGATGGCTGGTGCTATTG	202.804	98.0594	down	-1.04836	1.9625e-12	1.4756e-12
76	bdi-MIR7757-p5_2ss6AG20AT	TTTATGAGCTCATTGAAGTT	741.013	359.118	down	-1.04504	4.3302e-41	1.45921e-41
77	ata-MIR5062b-p3	ATGCGGATTTTTCACCAAGATT	892.141	436.397	down	-1.03163	2.6582e-48	7.67339e-49
78	tae-MIR9674a-p3_1ss4GA	TAGAATGGCTGGTGCTATGGA	798.539	390.939	down	-1.03042	2.3704e-43	7.04189e-44
79	PC-5p-18301_222	TAACATCCGAGGAGCTCTCACT	56.551	27.9242	down	-1.01804	0.00026906	0.000287282
80	hvu-MIR5049f-p3_2ss9CT20CT	ATATGGATTGGAGGGAGTATT	66.3012	33.1194	down	-1.00136	9.5642e-05	0.000111312
81	tae-MIR160-p3	GCGTGCGAGGAGCCAAGCATG	9.75018	0	down	-inf	0.00094806	0.000543688
82	zma-miR160a-3p	GCGTGCAAGGGGCCAAGCATG	0	5.8446	up	inf	0.022387	0.0327715
83	ata-miR169i-5p_1ss15TC	TAGCCAAGGATGACCTGCCTG	4.87509	0	down	-inf	0.019421	0.0233172
84	ata-miR408-5p_1ss20GA	CAGGGATGGAGCAGAGCAAAG	0	9.741	up	inf	0.0031952	0.00224178
85	tae-MIR9660-p3	TTTCTCCTTTGCTCGAGT	4.87509	0	down	-inf	0.019421	0.0233172
86	tae-MIR9782-p5_2ss6GT23AC	ATACCTTTTGAAAATAGAACATCT	0	6.494	up	inf	0.016072	0.0327714
87	bdi-miR156b-5p_R+4	TGACAGAAGAGAGTGAGCACACCA	0	86.3702	up	inf	1.6456e-18	1.89706e-24
88	bdi-miR164c-5p_R+1	TGGAGAAGCAGGGCACGTGCTT	0	9.0916	up	inf	0.0043949	0.00436638
89	sbi-miR166e_L+1	TTCGGACCAGGCTTCAATCCCT	0	11.0398	up	inf	0.0016969	0.00115372
90	osa-miR167a-5p_R+1	TGAAGCTGCCAGCATGATCTAA	0	16.8844	up	inf	0.00010376	2.23591e-05
91	zma-miR167e-5p_R+2	TGAAGCTGCCAGCATGATCTGGC	0	28.5736	up	inf	4.4281e-07	9.60598e-09
92	osa-miR169n	TAGCCAAGAATGACTTGCCTA	9.75018	0	down	-inf	0.00094806	0.000543688
93	mtr-miR171c_R+1	TGATTGAGCCGTGCCAATATTT	8.77516	0	down	-inf	0.0017134	0.00115296
94	gma-miR396a-3p_L+1	GTTCAATAAAGCTGTGGGAAG	5.85011	0	down	-inf	0.010454	0.0109954
95	cme-MIR398b-p3_1ss4TC	TTCCCAGGTCACCCCTTTGGA	9.75018	0	down	-inf	0.00094806	0.000543688
96	far-MIR437-p3_2ss15TA22TC	TATTTTGGAACGGAAGGAGTACT	4.87509	0	down	-inf	0.019421	0.0233172
97	osa-MIR437-p3_2ss13CG23GC	TTTTTCTATAAAGTTGGTCAAACT	0	7.7928	up	inf	0.0083633	0.00852595
98	osa-MIR437-p3_1ss9AG	TTTTCTATGAACTTGGTCAAA	5.85011	0	down	-inf	0.010454	0.0109954
99	osa-MIR812q-p3_2ss1GA22TG	ACACTTATTTTGGGACGGAGGGAG	0	9.741	up	inf	0.0031952	0.00224178
100	osa-MIR812q-p3_2ss16GC21TG	CACTTATTTTGGGACCGAGGGAGT	0	12.3386	up	inf	0.00090597	0.000595087
101	osa-MIR812q-p3_2	TATTTTGGGACGGAGGTAGTA	9.75018	0	down	-inf	0.00094806	0.000543688
102	osa-MIR812q-p3_2ss17GA21TG	CACTTATTTTGGGACGAAGGGAGT	0	7.7928	up	inf	0.0083633	0.00852595
103	osa-MIR812q-p3_2ss16GC21TA	CACTTATTTTGGGACCGAGGAAGT	5.85011	0	down	-inf	0.010454	0.0109954
104	osa-MIR812q-p3_1	CTTATTTTGGGACGGAGG	9.75018	0	down	-inf	0.00094806	0.000543688
105	osa-MIR812a-p5_2ss20CT21AC	CTCCGTCCCAAAATAAGTGTC	0	6.494	up	inf	0.016072	0.0327714
106	osa-MIR818d-p3_2ss5TC19GA	CTTACATTATGGGACGGAAGGAGT	0	7.1434	up	inf	0.011577	0.0166923
107	osa-MIR818d-p3_1ss16GC	CTTATATTATGGGACCGAGGGAGT	0	7.7928	up	inf	0.0083633	0.00852595
108	osa-MIR818d-p3_1ss16GT	CTTATATTATGGGACTGAGGGAGT	5.85011	0	down	-inf	0.010454	0.0109954
109	osa-MIR818d-p3_2ss15GT21TC	TTATGGGACGGAGGTAGTACC	5.85011	0	down	-inf	0.010454	0.0109954
110	osa-MIR818d-p3_1ss6AG	CTTATGTTATGGGACGGAGGGAGT	0	10.3904	up	inf	0.0023268	0.00224178
111	osa-MIR818d-p3_2ss5TC21GA	CTTACATTATGGGACGGAGGAAGT	0	12.988	up	inf	0.00066307	0.000307591
112	tae-MIR1120a-p5_2ss1TC20AG	CCCGTCCCATAATATAAGAGC	0	9.0916	up	inf	0.0043949	0.00436638
113	tae-MIR1120a-p3_2ss10TC18AG	AGTGTAGTGCCAAAAACGTTCT	0	6.494	up	inf	0.016072	0.0327714
114	tae-MIR1120a-p3_2ss16GA19GA	TTATATTATGAGACGAAGAGAGT	5.85011	0	down	-inf	0.010454	0.0109954
115	tae-MIR1120a-p3_1ss15GA	TTATATTATGAGACAGAGGGA	0	5.8446	up	inf	0.022387	0.0327715
116	tae-MIR1120a-p5_2ss1GC22AG	CTACTCCCTCCGTCCCATAATGTA	0	5.8446	up	inf	0.022387	0.0327715
117	tae-MIR1122c-p3_1ss23GA	ATATTATGGGACGGAGGGAGTAAT	0	5.8446	up	inf	0.022387	0.0327715
118	far-MIR1122-p5_2ss7AC21TC	CCGTCTCAAAATAAGTGTCTC	0	8.4422	up	inf	0.0060563	0.00852595
119	far-MIR1122-p3_2ss19TG21TG	AGTTGAGACACTTATTTTGGGACG	0	6.494	up	inf	0.016072	0.0327714
120	tae-MIR1127b-p3_2ss8TC24TC	GTATTTCCGGACGGAGGGAGTATC	4.87509	0	down	-inf	0.019421	0.0233172
121	tae-MIR1127b-p3_1ss22TC	TATTTCTGGACGGAGGGAGTACT	4.87509	0	down	-inf	0.019421	0.0233172
122	tae-MIR1128-p5_1ss17TA	TCCCTCCGTCCGAAAAAACTTGTC	0	5.8446	up	inf	0.022387	0.0327715
123	tae-MIR1128-p5_1ss19AG	ATACTTGTCATCAAAATGGAT	0	6.494	up	inf	0.016072	0.0327714
124	tae-MIR1128-p5_1ss12TC	AATACTTGTCACCAAAATGAA	0	7.1434	up	inf	0.011577	0.0166923
125	tae-MIR1128-p3_2ss12CG18CT_2	TTTGATGACAAGTATTTTCGGACG	0	7.7928	up	inf	0.0083633	0.00852595
126	tae-MIR1128-p3_3	ATTTTGATGACAACTATTTCC	0	6.494	up	inf	0.016072	0.0327714
127	tae-MIR1128-p3_2ss14CG21CT_2	ATTTTGATGACAAGTATTTCTGGA	5.85011	0	down	-inf	0.010454	0.0109954
128	tae-MIR1128-p3_2ss14CG17TA_1	ATTTTGATGACAAGTAATTCC	4.87509	0	down	-inf	0.019421	0.0233172
129	tae-MIR1128-p3_5	GACAACTATTTCCGGACGGAGGGA	0	6.494	up	inf	0.016072	0.0327714
130	tae-MIR1128-p5_1ss2AT	ATAAAAGGGGATGTATCTAGA	0	5.8446	up	inf	0.022387	0.0327715
131	tae-MIR1128-p3_1ss7TA	CAACTAATTCCGGACGGAGGGAGT	0	9.0916	up	inf	0.0043949	0.00436638
132	tae-MIR1128-p5_1ss5AG_1	TCCGGAAATACTTGTCATCAA	4.87509	0	down	-inf	0.019421	0.0233172
133	tae-MIR1128-p5_1ss1CG	GTACTCCCTCCGTCCGAAAATACT	0	9.741	up	inf	0.0031952	0.00224178
134	tae-MIR1128-p3_2ss12CG18CT_1	TTTGATGACAAGTATTTTCGG	0	7.7928	up	inf	0.0083633	0.00852595
135	tae-MIR1128-p3_1ss16CT	TGATGACAACTATTTTCGGACGGA	0	8.4422	up	inf	0.0060563	0.00852595
136	tae-MIR1128-p3_4	CAACTATTTCCGGACGGAGGGAGT	0	6.494	up	inf	0.016072	0.0327714
137	tae-MIR1128-p3_2ss11CG18CT_1	TTGATGACAAGTATTTCT	4.87509	0	down	-inf	0.019421	0.0233172
138	tae-MIR1128-p3_2ss12GA22AC	TATTTCCGGACAGAGGGAGTACT	5.85011	0	down	-inf	0.010454	0.0109954
139	tae-MIR1128-p3_2ss6CA19GA	GACAAATATTTCCGGACGAAGGGA	5.85011	0	down	-inf	0.010454	0.0109954
140	tae-MIR1128-p5_1ss5AG_2	TCCGGAAATACTTGTCATCAAAAT	4.87509	0	down	-inf	0.019421	0.0233172
141	tae-MIR1128-p3_2ss10CT17GA	CAACTATTTTCGGACGAAGGGAGT	4.87509	0	down	-inf	0.019421	0.0233172
142	tae-MIR1128-p5_1ss20AG_3	AATACTTGTCATCAAAATGGATA	4.87509	0	down	-inf	0.019421	0.0233172
143	tae-MIR1128-p3_1ss14CA	ATTTTGATGACAAATATTTCCGGA	5.85011	0	down	-inf	0.010454	0.0109954
144	tae-MIR1128-p3_1ss20AT	TTTCCGGACGGAGGGAGTATT	8.77516	0	down	-inf	0.0017134	0.00115296
145	tae-MIR1128-p3_2ss14CG21CT_1	ATTTTGATGACAAGTATTTCT	5.85011	0	down	-inf	0.010454	0.0109954
146	tae-MIR1128-p3_2ss14CG17TA_2	ATTTTGATGACAAGTAATTCCGGA	4.87509	0	down	-inf	0.019421	0.0233172
147	tae-MIR1128-p3_1	ATTTCCGGACGGAGGGAGT	0	6.494	up	inf	0.016072	0.0327714
148	tae-MIR1128-p5_2ss1CA17AG	ATACTCCCTCCGTCCGGAAATACT	0	5.8446	up	inf	0.022387	0.0327715
149	tae-MIR1128-p3_2ss2CT17CG	TTCATTTTGATGACAAGTATTTCC	6.82512	0	down	-inf	0.0056822	0.00518497
150	tae-MIR1128-p3_2ss11CG18CT_2	TTGATGACAAGTATTTCTGGA	4.87509	0	down	-inf	0.019421	0.0233172
151	tae-MIR1128-p3_2	ATTTCCGGACGGAGGGAGTA	0	6.494	up	inf	0.016072	0.0327714
152	tae-MIR1128-p5_2ss11AG17CT	CCTCCGTCCGGAAATATTTGTCAT	0	5.8446	up	inf	0.022387	0.0327715
153	tae-MIR1128-p3_1ss11CT	ACAACTATTTTCGGACGGAGG	6.82512	0	down	-inf	0.0056822	0.00518497
154	tae-MIR1128-p5_1ss16AG_1	TACTCCCTCCGTCCGGAAATACT	0	10.3904	up	inf	0.0023268	0.00224178
155	tae-MIR1128-p5_2ss11AG25CT	CCTCCGTCCGGAAATACTTGTCATT	0	6.494	up	inf	0.016072	0.0327714
156	tae-MIR1128-p5_1ss20AG_2	AATACTTGTCATCAAAATGGAT	4.87509	0	down	-inf	0.019421	0.0233172
157	tae-MIR1128-p3_6	TATTTCCGGACGGAGGGAGTA	0	6.494	up	inf	0.016072	0.0327714
158	tae-MIR1128-p3_1ss21GA	CAACTATTTCCGGACGGAGGAAGT	0	8.4422	up	inf	0.0060563	0.00852595
159	tae-MIR1128-p5_1ss16AG_2	TACTCCCTCCGTCCGGAAATACTT	0	10.3904	up	inf	0.0023268	0.00224178
160	tae-MIR1128-p5_2ss12GC18AT	TCCCTCCGTCCCAAAATTCTTGTC	0	6.494	up	inf	0.016072	0.0327714
161	tae-MIR1128-p3_2ss10CG22GA	TGATGACAAGTATTTCCGGACAGA	5.85011	0	down	-inf	0.010454	0.0109954
162	tae-MIR1128-p5_1ss20AG_1	AATACTTGTCATCAAAATGGA	4.87509	0	down	-inf	0.019421	0.0233172
163	tae-MIR1128-p3_2ss11CG17CT	TTGATGACAAGTATTTTCGGACGG	0	7.7928	up	inf	0.0083633	0.00852595
164	tae-MIR1128-p5_1ss1AG	GAAATACTTGTCATCAAAATGAAT	0	6.494	up	inf	0.016072	0.0327714
165	tae-MIR1128-p5_1ss20AG_4	AATACTTGTCATCAAAATGGATAA	4.87509	0	down	-inf	0.019421	0.0233172
166	tae-MIR1128-p5_2ss18AG19AG	CATCAAAATGAATAAAAGGGG	0	7.7928	up	inf	0.0083633	0.00852595
167	tae-MIR1128-p3_2ss9CG21GA	GATGACAAGTATTTCCGGACAGAG	4.87509	0	down	-inf	0.019421	0.0233172
168	tae-MIR1128-p5_1ss4CT_1	CCTTCGTCCGAAAATACTTGTCAT	0	7.1434	up	inf	0.011577	0.0166923
169	tae-miR1130b-3p_R+3_3	TCTTATATTATGGGACGGAGGGAG	0	18.8326	up	inf	4.1412e-05	6.08337e-06
170	tae-miR1130b-3p_L-1R+1_2	CTTATATTATGGGACGGAGGT	0	6.494	up	inf	0.016072	0.0327714
171	tae-miR1130b-3p_R+2	TCTTATATTATGGGACGGAGGGA	0	9.741	up	inf	0.0031952	0.00224178
172	tae-MIR1130b-p3_1ss11TC	AAACATCTTACATTATGGGACGGA	0	12.3386	up	inf	0.00090597	0.000595087
173	tae-miR1130b-3p_R+3_1ss6TC	TCTTACATTATGGGACGGAGGGAG	0	6.494	up	inf	0.016072	0.0327714
174	tae-miR1130b-3p_L-1R+3	CTTATATTATGGGACGGAGGGAG	0	9.0916	up	inf	0.0043949	0.00436638
175	tae-miR1130b-3p_L-1R+1_1	CTTATATTATGGGACGGAGGG	0	6.494	up	inf	0.016072	0.0327714
176	tae-miR1130b-3p_L+3_2ss9TC24GA	ACATCTTACATTATGGGACGGAGA	0	7.1434	up	inf	0.011577	0.0166923
177	tae-miR1130b-3p_L+1R+2_2ss7TC22GA	ATCTTACATTATGGGACGGAGAGA	5.85011	0	down	-inf	0.010454	0.0109954
178	tae-miR1130b-3p_R+3_2	TCTTATATTATGGGACGGAGGGAA	0	18.8326	up	inf	4.1412e-05	6.08337e-06
179	tae-MIR1130a-p3_2ss19GA22GA	AAACGTCTTACATTATGGAACAGA	0	5.8446	up	inf	0.022387	0.0327715
180	tae-miR1130b-3p_R+3_1	TCTTATATTATGGGACGGAGGAAG	0	18.8326	up	inf	4.1412e-05	6.08337e-06
181	tae-MIR1130a-p3_2ss8TC21TG	TCTTACACTATGGGACGGAGG	0	5.8446	up	inf	0.022387	0.0327715
182	hvu-MIR1130-p5_2ss16CA17TC	ATACTCCCTCTGTAAACTAATATA	0	7.1434	up	inf	0.011577	0.0166923
183	tae-MIR1131-p3_2ss10CT18TG	TTCGTGCCATGAACCGGGACT	4.87509	0	down	-inf	0.019421	0.0233172
184	tae-MIR1133-p3_1ss6CG	TGCTAGATACATTCATTTGAGGGA	0	7.1434	up	inf	0.011577	0.0166923
185	tae-MIR1137b-p3_1ss8TC	GTTGGGTCATCTATTTTAGAACGG	6.82512	0	down	-inf	0.0056822	0.00518497
186	tae-MIR1137b-p3_2ss2TC20AG_2	TCATCTATTTTAGAACGGAGGGA	0	5.8446	up	inf	0.022387	0.0327715
187	tae-MIR1137b-p3_2ss2TC20AG_1	TCATCTATTTTAGAACGGAGG	0	5.8446	up	inf	0.022387	0.0327715
188	tae-MIR1137b-p3_2ss1AT19TC_1	TTTAGTACAAAGTTGGGTCATC	0	6.494	up	inf	0.016072	0.0327714
189	tae-MIR1137b-p3_2ss1AT19TC_2	TTTAGTACAAAGTTGGGTCATCTA	0	6.494	up	inf	0.016072	0.0327714
190	tae-miR1137b-5p	TCCGTTCCAGAATAGATGACC	0	6.494	up	inf	0.016072	0.0327714
191	tae-MIR1137b-p3_1ss20TC	AATTAGTACAAAGTTGGGTCATCT	12.6752	0	down	-inf	0.000164	5.70104e-05
192	tae-MIR1137b-p3_2ss2TC20AG_3	TCATCTATTTTAGAACGGAGGGAG	0	5.8446	up	inf	0.022387	0.0327715
193	hvu-miR1436_L+1R+1_1ss14GA	TACATTATGGGACAGAGGGAGTA	5.85011	0	down	-inf	0.010454	0.0109954
194	osa-miR1436_R+3_3	ACATTATGGGACGGAGGGAGTAGT	0	11.0398	up	inf	0.0016969	0.00115372
195	osa-miR1436_R+3_2	ACATTATGGGACGGAGGGAGTAGC	0	11.0398	up	inf	0.0016969	0.00115372
196	hvu-miR1436_L+1R-1_1ss14GA	TACATTATGGGACAGAGGGAG	0	6.494	up	inf	0.016072	0.0327714
197	osa-MIR1436-p3_1ss4AT	TTTTACATTATGGGACGGAGG	6.82512	0	down	-inf	0.0056822	0.00518497
198	osa-miR1436_R+3_1	ACATTATGGGACGGAGGGAGTACT	0	11.0398	up	inf	0.0016969	0.00115372
199	hvu-miR1436_L+3_1ss5CT	CCTATATTATGGGACGGAGGGAGT	0	7.7928	up	inf	0.0083633	0.00852595
200	osa-miR1436_R+3_1ss18GA	ACATTATGGGACGGAGGAAGTAGT	0	7.7928	up	inf	0.0083633	0.00852595
201	osa-miR1436_L-1R+1_1ss13GA	CATTATGGGACAGAGGGAGTA	6.82512	0	down	-inf	0.0056822	0.00518497
202	osa-MIR1862e-p3_2ss1TC24TC	CTTATTTTGGGACGGAGGGAGTAC	0	5.8446	up	inf	0.022387	0.0327715
203	osa-MIR1862d-p3_1ss15GA	TTTTGGGACGGAGGAAGTATC	0	9.741	up	inf	0.0031952	0.00224178
204	bdi-MIR5049-p5_2ss15AT22AG	ATATTACTTGTCGCTGATTTAGT	4.87509	0	down	-inf	0.019421	0.0233172
205	hvu-miR5049d_L-1R+3_1ss6TA	ACAAATATTTAGGAACGGAGGGA	0	7.1434	up	inf	0.011577	0.0166923
206	hvu-miR5049c_R-2_1ss6AC	AGACACTTATTTTGGGACGGA	0	20.1314	up	inf	2.2506e-05	3.17903e-06
207	bdi-MIR5049-p3_2ss12GA18AG	TAATATGGATCAGAGGAGGTA	9.75018	0	down	-inf	0.00094806	0.000543688
208	hvu-miR5049f_L-1R+2_1ss21AG	ATTAATATGGATCGGAGGGGGT	4.87509	0	down	-inf	0.019421	0.0233172
209	hvu-miR5049f_L-2R+2	TTAATATGGATCGGAGGGAGT	11.7002	0	down	-inf	0.00029347	0.000120898
210	hvu-miR5049c_L-1R+2_1ss6AC	GACACTTATTTTGGGACGGAGGGA	0	7.1434	up	inf	0.011577	0.0166923
211	hvu-MIR5049c-p5_2ss15TA22CT	TTCCAAAATAAATGACTCAACTTT	0	7.1434	up	inf	0.011577	0.0166923
212	hvu-MIR5049c-p3_1ss12GA	TATTTTGGGACAGAGGAAGTA	7.80014	0	down	-inf	0.0031112	0.00244501
213	hvu-MIR5049c-p5_1ss15TA	TTCCAAAATAAATGACTCAAC	0	9.0916	up	inf	0.0043949	0.00436638
214	ata-MIR5070-p3_1ss4TG	AAGGAGGGTCGGAGGGTACCC	0	7.1434	up	inf	0.011577	0.0166923
215	ata-miR5181-3p_R+3_1ss14CT	CACTTATTTTGGATCGGAGGGAGT	0	7.1434	up	inf	0.011577	0.0166923
216	ata-miR5181-3p_L+1R-1_1ss15CA	ACACTTATTTTGGAACGGAGG	0	6.494	up	inf	0.016072	0.0327714
217	ata-MIR5181-p5_2ss22CG24CT	AGTGTCGCAGTTTTGAACTAAGGT	4.87509	0	down	-inf	0.019421	0.0233172
218	bdi-miR5200a-3p_L+1	CTGTAGATACTCCCTAAGGCTT	0	6.494	up	inf	0.016072	0.0327714
219	sbi-MIR5566-p3	AGAACAGCGGGGAGGTGCTGC	0	7.7928	up	inf	0.0083633	0.00852595
220	sbi-MIR6232a-p3_1ss2AT	ATTTTGGAACGGAGGGAGTACT	5.85011	0	down	-inf	0.010454	0.0109954
221	tae-MIR9652-p5_2ss3CT18TC	ACTTGTTTGTCATTAAGCTTCT	0	29.223	up	inf	3.2796e-07	9.6059e-09
222	tae-MIR9668-p3_1ss15TC_1	AATGACAAGTATTTCCGGACG	6.82512	0	down	-inf	0.0056822	0.00518497
223	tae-MIR9668-p3_1ss16GA	AAGTATTTTCGGACGAAGGGA	4.87509	0	down	-inf	0.019421	0.0233172
224	tae-MIR9668-p3_2ss20AG24AT	GTATTTTCGGACGGAGGGAGTACT	0	5.8446	up	inf	0.022387	0.0327715
225	tae-MIR9668-p3_1ss9TA	GACAAGTAATTTCGGACGGAGGGA	0	8.4422	up	inf	0.0060563	0.00852595
226	tae-MIR9668-p3_2ss10TG23AG	CAAGTATTTGCGGACGGAGGGAGT	0	8.4422	up	inf	0.0060563	0.00852595
227	tae-miR9668-5p_L-1R+4_1ss2CT	TAATGACAAGTATTTTCGGACAGA	6.82512	0	down	-inf	0.0056822	0.00518497
228	tae-MIR9668-p3_2ss14TC17GA_2	ATGACAAGTATTTCCGAACGGAGG	5.85011	0	down	-inf	0.010454	0.0109954
229	tae-MIR9668-p3_1ss3CG	GAGAAGTATTTTCGGACGGAGGGA	0	9.0916	up	inf	0.0043949	0.00436638
230	tae-MIR9668-p3_2ss1AG20CT	GATGACAAGTATTTTCGGATGGAG	0	5.8446	up	inf	0.022387	0.0327715
231	tae-miR9668-5p_L+3_2ss4CT20TC	ATTTCAATGACAAGTATTTCCGGA	0	7.1434	up	inf	0.011577	0.0166923
232	tae-MIR9668-p3_1ss15TC_2	AATGACAAGTATTTCCGGACGGAG	6.82512	0	down	-inf	0.0056822	0.00518497
233	tae-MIR9668-p3_1ss1TC	CGACAAGTATTTTCGGACGGAGGG	0	6.494	up	inf	0.016072	0.0327714
234	tae-MIR9668-p3_2ss14TC17GA_1	ATGACAAGTATTTCCGAACGG	5.85011	0	down	-inf	0.010454	0.0109954
235	tae-MIR9668-p3_2ss11GA21AG	AGTATTTTCGAACGGAGGGAGTA	0	6.494	up	inf	0.016072	0.0327714
236	tae-MIR9783-p3_2ss10AG19AG	GTCTGTCCTGTAGAAATAGGCACC	0	7.7928	up	inf	0.0083633	0.00852595
237	ata-MIR9783-p3_1ss5CT	AGCATCGGTGCTTAAGGAAAGCCT	0	6.494	up	inf	0.016072	0.0327714
238	tae-MIR9783-p3_2ss7AG20AC_2	GAAATAGGCACCGGTGCTTCA	4.87509	0	down	-inf	0.019421	0.0233172
239	ata-MIR9783-p3_2ss1AG17GA	GGCACCGGTGCTTAAGAAAAGCCT	0	6.494	up	inf	0.016072	0.0327714
240	ata-MIR9783-p3_2ss13CT19GA	TAAGCACCGGTGTTTAAGAAAAGC	0	6.494	up	inf	0.016072	0.0327714
241	tae-MIR9783-p3_2ss7AG20AC_1	GAAATAGGCACCGGTGCTTC	4.87509	0	down	-inf	0.019421	0.0233172
242	tae-miR9783_L+3_2ss7AG20AC	GAAATAGGCACCGGTGCTTCAGAA	0	15.5856	up	inf	0.00019198	4.29551e-05
243	tae-MIR9783-p5_2ss13GC17GA	TGCTTATTTGTACAGGATAGACGC	4.87509	0	down	-inf	0.019421	0.0233172
244	osa-MIR319b-p5	AGTGAATGAAGCGGGAGGTA	0	9.0916	up	inf	0.0043949	0.00436638
245	tae-MIR1128-p5_1ss4CT_2	TATTTAGAACTAAAATACATC	0	7.1434	up	inf	0.011577	0.0166923
246	tae-MIR1128-p3_1ss2CT	TTTAGAACTAAAATACATC	0	7.7928	up	inf	0.0083633	0.00852595
247	gma-MIR5368-p5_2ss3AT20CA	AGTGAGATACCACTCTGGAAGAG	0	12.3386	up	inf	0.00090597	0.000595087
248	gma-MIR5368-p3_1ss2AT	GTGAGATACCACTCTGGA	0	7.1434	up	inf	0.011577	0.0166923
249	gma-miR5368_R-1	GGACAGTCTCAGGTAGAC	0	6.494	up	inf	0.016072	0.0327714
250	ptc-MIR6478-p5_1ss17GA	CCTTAGCTCAGTTGGTAGA	0	7.7928	up	inf	0.0083633	0.00852595
251	tae-MIR7757-p5_2ss21AG22TG	CAAGCTCATTCGATATGTAAGG	0	5.8446	up	inf	0.022387	0.0327715
252	sly-miR169a_R+4	CAGCCAAGGATGACTTGCCGGACCA	0	9.741	up	inf	0.0031952	0.00224178
253	zma-miR319a-3p_R+4	TTGGACTGAAGGGTGCTCCCTTCA	4.87509	0	down	-inf	0.019421	0.0233172
254	mes-miR394a_R+2	TTGGCATTCTGTCCACCTCCCA	0	12.3386	up	inf	0.00090597	0.000595087
255	tae-miR1131_L+2_2ss10GA20TG	ATTAGTACCAGTTCGTGGCGAACC	0	33.7688	up	inf	4.0316e-08	6.92473e-10
256	hvu-miR1436_L+2R+1_1ss4CT	CTATATTATGGGACGGAGGGAGTA	0	30.1971	up	inf	2.0912e-07	5.05673e-09
257	PC-5p-172026_23	CAAATTTACTGTCGCAGCTCC	0	5.8446	up	inf	0.022387	0.0327715
258	PC-3p-67297_69	AGCTGCGACAGTTAATTTGGA	0	14.9362	up	inf	0.0002614	8.26513e-05
259	PC-5p-465780_5	AGAAAAGACAGAAATACCCAAT	4.87509	0	down	-inf	0.019421	0.0233172
260	PC-5p-331710_8	ATCACAAAGCATCTACCCTATCCC	4.87509	0	down	-inf	0.019421	0.0233172
261	PC-5p-160577_26	CTAGATAGCATGACGATCCGGGGT	0	9.741	up	inf	0.0031952	0.00224178
262	PC-3p-233423_15	ATTAGTAGTGTTCGGATTGAGTTT	8.77516	0	down	-inf	0.0017134	0.00115296
263	PC-5p-95615_48	ATTTTCCCAGTCGCGACAAGTGGC	0	10.3904	up	inf	0.0023268	0.00224178
264	PC-3p-153708_27	TGAGGGCTCTTCGGATGTTAT	5.85011	0	down	-inf	0.010454	0.0109954
265	PC-5p-128354_34	AATTTCTATCAATATTCGGGT	0	7.7928	up	inf	0.0083633	0.00852595
266	PC-5p-27297_157	AGGGCGCAGTTGGGCCACTGA	0	10.3904	up	inf	0.0023268	0.00224178
267	PC-5p-315269_10	AATACGGACTACATACAGAGCAAA	4.87509	0	down	-inf	0.019421	0.0233172
268	PC-5p-101586_45	TGGCTCTACCTAACTGCTGGG	0	9.741	up	inf	0.0031952	0.00224178
269	PC-5p-205745_18	TATTTGTCTTGGACTTGTTTAGAT	0	7.1434	up	inf	0.011577	0.0166923
270	PC-3p-239187_15	AGACAAATCTAAGACAAGTACTTT	0	7.1434	up	inf	0.011577	0.0166923
271	PC-5p-65122_71	CTTGATGGATGACATGTGGCATT	0	12.988	up	inf	0.00066307	0.000307591
272	PC-3p-352595_7	TTGCGAATGCCACGTGTCATCCAT	6.82512	0	down	-inf	0.0056822	0.00518497
273	PC-5p-236298_15	TTCAGAACAGCATTTCATTTT	0	8.4422	up	inf	0.0060563	0.00852595
274	PC-3p-516577_5	ATAGTTATTATGATCACGATCAGC	4.87509	0	down	-inf	0.019421	0.0233172
275	PC-5p-17007_236	GCGCTACCGCCGCTGCCCGGACAG	0	9.741	up	inf	0.0031952	0.00224178
276	PC-3p-125710_35	TTTGTTTCCGCTGCAGTCGTT	7.80014	0	down	-inf	0.0031112	0.00244501
277	PC-5p-181840_22	ACTGTGCAACTCCTTACAGCTAGG	0	5.8446	up	inf	0.022387	0.0327715
278	PC-3p-153746_27	AGGATTGTAAAACAAATGGGGCT	0	6.494	up	inf	0.016072	0.0327714
279	PC-5p-91567_50	TGGTGGGCGTACGGAACACGGGTG	0	5.8446	up	inf	0.022387	0.0327715
280	PC-3p-281926_11	ATGAGGCTCAAAGATTCTGAAAGA	4.87509	0	down	-inf	0.019421	0.0233172
281	PC-5p-277995_12	TTAGTTTAGACATGCTCAGTACAT	5.85011	0	down	-inf	0.010454	0.0109954
282	PC-3p-455572_5	ACATTCATTTTCGCGACAAGTAAT	4.87509	0	down	-inf	0.019421	0.0233172
283	PC-5p-326974_9	TCTGATCCAAATTAATTATC	0	5.8446	up	inf	0.022387	0.0327715
284	PC-5p-82426_56	ACTGCAGCGGGAGCAAAAATT	0	14.9362	up	inf	0.0002614	8.26513e-05
285	PC-5p-584700_5	TAAGTTTCTTAGATACTGGTA	4.87509	0	down	-inf	0.019421	0.0233172
286	PC-5p-183046_21	AGCACCGGTGCTTATTTGTACAGG	0	5.8446	up	inf	0.022387	0.0327715
287	PC-3p-4475_772	CGAGGACCTTGGTTGAGCCTG	78.9764	161.051	up	1.02803	9.7038e-06	9.6658e-06
288	bdi-miR169c-3p_L+1_2ss6GA13CT	CGGCAAGTTGTCTTTGGCTAC	117.002	245.473	up	1.06903	1.3916e-08	1.39072e-08
289	tae-MIR9668-p3_1ss6GC	GACAACTATTTTCGGACGGAGGGA	20.4754	43.5098	up	1.08745	0.015158	0.011898
290	tae-miR6201	TGACCCTGAGGCACTCATACCG	38.0257	83.1232	up	1.12828	0.00050732	0.000501547
291	tae-miR5084_L-2R+2	ACAGTACTGCAGAGGATCCTAACC	32.1756	71.434	up	1.15065	0.0010263	0.00105684
292	tae-miR1117_L+1R-1	TTAGTACCGGTTCGTGGCACGAAC	947.717	2142.37	up	1.17668	2.3641e-75	1.61365e-77
293	ata-miR166d-5p	GGAATGTTGTCTGGCTCGGGG	311.031	722.783	up	1.2165	3.9603e-28	5.60991e-29
294	tae-MIR1128-p5_1ss10AG	CTCCGTCCGGAAATACTTGTCATC	50.7009	119.49	up	1.2368	5.6709e-06	6.88271e-06
295	osa-miR1432-5p_L-1R+1	TCAGGAGAGATGACACCGACA	187.203	448.086	up	1.25917	4.1785e-19	1.08432e-19
296	ata-miR164a-5p	TGGAGAAGCAGGGCACGTGCT	3639.9	8713.55	up	1.25936	0	0
297	PC-3p-21125_196	GACGAACACAGACCAACCAGA	17.5503	42.211	up	1.26612	0.005873	0.00918948
298	ata-miR164b-5p	TGGAGAAGCAGGGCACGTGCA	10158.9	24817.7	up	1.28863	0	0
299	tae-miR164	TGGAGAAGCAGGGCACGTGCA	10158.9	24817.7	up	1.28863	0	0
300	gma-MIR5368-p5_2ss2AT19CA_3	GTGAGATACCACTCTGGAAGAGCT	60.4511	148.063	up	1.29237	1.4833e-07	9.46495e-08
301	gma-MIR5368-p5_2ss2AT19CA_1	GTGAGATACCACTCTGGAA	60.4511	148.063	up	1.29237	1.4833e-07	9.46495e-08
302	gma-MIR5368-p5_2ss2AT19CA_2	GTGAGATACCACTCTGGAAGA	60.4511	148.063	up	1.29237	1.4833e-07	9.46495e-08
303	tae-miR1130b-3p_L-1R+4_1ss13GA	CTTATATTATGAGACGGAGGAAGT	15.6003	39.2887	up	1.33254	0.0054279	0.00963029
304	tae-MIR530-p5	CTGCATTTGCACCTGCACCTA	157.953	399.381	up	1.33827	5.6387e-19	1.81956e-19
305	tae-miR9658-3p	ATCGTTCTGGGTGAATAGGCC	98.4768	250.019	up	1.34418	1.5752e-12	5.03951e-13
306	bdi-miR167c-5p_R+3	TGAAGCTGCCAGCATGATCTGACCA	19.1753	48.9215	up	1.35122	0.0016871	0.0014641
307	bdi-miR399a_1ss16AG	TGCCAAAGGAGAATTGCCCTG	8.12515	20.7808	up	1.35479	0.040226	0.0402586
308	ata-miR399a-3p	TGCCAAAGGAGAATTGCCCTG	8.12515	20.7808	up	1.35479	0.040226	0.0402586
309	ata-miR1432-5p_L+1R-1	ATCAGGAGAGATGACACCGAC	1712.13	4454.89	up	1.3796	0	1.6473e-213
310	gma-miR396a-5p_1ss21GA	TTCCACAGCTTTCTTGAACTA	43.8758	114.294	up	1.38126	9.9891e-07	8.79268e-07
311	osa-MIR812q-p3_2ss12GA21TG	CACTTATTTTGAGACGGAGGGAGT	12.6752	33.1194	up	1.38567	0.0082798	0.011497
312	tae-MIR5084-p5	ATCCTCTGCAGTACCGTATGGTGC	32.1756	85.7208	up	1.41368	1.5543e-05	1.14066e-05
313	PC-3p-808_4539	ATTGAACTAAGGAGGGGTGGA	220.354	601.994	up	1.44993	1.3089e-31	6.45718e-33
314	tae-MIR1139-p5_1ss2GA	AATGGAGAGTAACATACACTAGTA	80.9265	225.991	up	1.48158	2.9634e-13	1.11331e-13
315	osa-MIR812q-p3_2ss3CT21TG	CATTTATTTTGGGACGGAGGGAGT	6.82512	19.482	up	1.51322	0.029297	0.0483009
316	osa-miR166a-3p_L+1R+3_1ss22CA	TTCGGACCAGGCTTCATTCCCACCA	22.4254	64.94	up	1.53397	5.7364e-05	3.5496e-05
317	ata-MIR9783-p3_1ss18GA	AAGCACCGGTGCTTAAGAAAAGCC	10.7252	31.1712	up	1.53921	0.0051876	0.00788466
318	tae-MIR1120a-p5_1ss7CT	TCCGTCTCATAATATAAGAAC	7.80014	23.3784	up	1.5836	0.013274	0.0188699
319	ata-MIR5084-p5_1ss6GA	TCACTACCATGTGGGACCTGGCCC	28.2755	88.3184	up	1.64316	7.2503e-07	5.21842e-07
320	tae-MIR1128-p5_1ss11AG	CCTCCGTCCGGAAATACTTGTCAT	21.4504	67.5376	up	1.65469	1.3241e-05	5.87011e-06
321	ata-MIR9783-p3_1ss17GA	AGCACCGGTGCTTAAGAAAAGCCT	8.77516	29.223	up	1.73561	0.0029649	0.00502285
322	far-MIR1122-p3_2ss21TG23TG	AAAGTTGAGACACTTATTTTGGGA	8.77516	30.5218	up	1.79834	0.0018236	0.00218848
323	tae-miR9668-5p_2ss1CT17TC	TCAATGACAAGTATTTCCGGA	16.5753	57.7966	up	1.80195	1.7364e-05	1.41617e-05
324	mes-miR156a_L+1R+3	TTGACAGAAGAGAGTGAGCACCCA	78.9764	276.645	up	1.80854	4.297e-21	2.48452e-22
325	tae-MIR1117-p3_2ss12AT20CG	CGGTTCGTGCCTCAAACCGGGACT	4.87509	17.5338	up	1.84664	0.016007	0.0196824
326	sbi-miR1432	CTCAGGAGAGATGACACCGAC	70.2013	257.812	up	1.87675	9.2511e-21	3.5819e-22
327	tae-miR1131_L+3R-1_1ss21TG_2	CATTAGTACCGGTTCGTGGCGAAC	6.82512	26.6254	up	1.96388	0.0019382	0.00173742
328	tae-miR1131_L+3R-1_1ss21TG_3	CTTTAGTACCGGTTCGTGGCGAAC	6.82512	26.6254	up	1.96388	0.0019382	0.00173742
329	tae-miR1131_L+3R-1_1ss21TG_1	CAATAGTACCGGTTCGTGGCGAAC	6.82512	26.6254	up	1.96388	0.0019382	0.00173742
330	PC-3p-16952_237	AGCTGCACATCCGCGTCCAAG	9.75018	38.964	up	1.99864	0.00014777	0.000146118
331	tae-MIR1130a-p3_2ss22TG24GA	GTCTTACATTATGGGACGGAGGGA	4.87509	21.4302	up	2.13615	0.003273	0.00501596
332	tae-MIR9653b-p3_1ss3GC	TGCCCTTGAAGACTTTGGCCATGTC	21.4504	99.3582	up	2.21164	9.5734e-11	1.21788e-11
333	tae-miR9654a-3p	TTCTGAAAGGCTTGAAGCGAAT	4.87509	25.0019	up	2.35854	0.00073345	0.000733293
334	bdi-miR171a_R+2	TGATTGAGCCGCGCCAATATCCA	4.38758	23.3784	up	2.41368	0.00093409	0.000716443
335	tae-MIR9654b-p5_1ss21AG	AAGCCTTGAGGAATAGGGTAGACT	4.38758	23.3784	up	2.41368	0.00093409	0.000716443
336	tae-MIR9654a-p5_1ss9TA	AAGCCTTGAGGAATAGGGTAGACT	4.38758	23.3784	up	2.41368	0.00093409	0.000716443
337	tae-MIR9668-p3_2ss12GA23AG	CAAGTATTTTCAGACGGAGGGAGT	4.87509	25.976	up	2.41368	0.00048539	0.000447237
338	gma-miR156a_L+1R+2	TTGACAGAAGAGAGTGAGCACCA	19.5004	122.087	up	2.64634	1.7533e-15	8.55608e-17
339	tae-MIR6197-p3	TTACATTTGTGTACAGAGGGA	4.87509	37.0158	up	2.92464	4.1207e-06	1.53774e-06
340	tae-miR9777_L+2	GCAGCAAACATATCTGAGCACA	5.85011	53.9002	up	3.20376	7.2115e-09	8.77316e-10
341	osa-miR171b_R+4	TGATTGAGCCGTGCCAATATCACCA	2.43754	93.8383	up	5.26668	1.7648e-18	1.46665e-23
342	bna-miR171a_L+3R+1_1ss24GC	TGATTGAGCCGTGCCAATATCACCA	2.43754	93.8383	up	5.26668	1.7648e-18	1.46665e-23
