# Supplementary material for: Nitrogen Starvation-Responsive MicroRNAs Are Affected by Transgenerational Stress in Durum Wheat Seedlings
Source: Plants (Basel). 2021 Apr 21;10(5):826. doi: 10.3390/plants10050826 (PMC8143135; doi:10.3390/plants10050826)
Supplement: Supplementary file 1 [file plants-10-00826-s001.zip › Supplementary material/Table S5.xlsx]

## Sheet: AuCG_C vs L6CG_C
Table S5. Differentially expressed miRNAs* (DEMs) subject to the genotype factor.
*A P value < 0.001 is highlighted in red; a P value <0.01 is highlighted in orange; a P value <0.05 is highlighted in blue. The selection criteria for significant DEMs are: P value < 0.05 and |log2(foldchange)|>1.
The abbreviations of library names are: AuCG_C (DBA Aurora control parents, progeny treated with the control), AuCG_N (DBA Aurora control parents, progeny treated with N starvation), AuWH_C (DBA Aurora water-deficit and heat stress parents, progeny treated with the control), AuWH_N (DBA Aurora water-deficit and heat stress parents, progeny treated with N starvation), L6CG_C (L6 control parents, p…
Index	miRNA name	miRNA sequence	L6CG_C (normalized reads count)	AuCG_C (normalized reads count)	Regulation pattern (AuCG_C vs L6CG_C)	Log2 [foldchange (AuCG_C/L6CG_C)]	P value (Chi-square 2x2)	P value (Fisher's test)
1	tae-miR9661-5p_1ss14GA	TGAAGTAGAGCAGAGACCTCA	2272.61	25.952	down	-6.45236	0	0
2	sbi-miR1432	CTCAGGAGAGATGACACCGAC	1881.45	112.757	down	-4.06056	0	0
3	osa-miR1432-5p_L-1R+1	TCAGGAGAGATGACACCGACA	665.943	55.4836	down	-3.58527	0	9.99566e-136
4	ata-miR1432-5p_L+1R-1	ATCAGGAGAGATGACACCGAC	7416.97	962.015	down	-2.9467	0	0
5	ata-miR9674a-3p_L-1R+1	TAAGATGGCTGATGCTATGGA	26.9395	5.36938	down	-2.32689	0.0001334	6.1914e-05
6	ata-miR1432-3p	TTGGTGTCACCTCGCCTGAAC	484.91	99.3336	down	-2.28736	4.7859e-58	5.15964e-63
7	ata-miR169i-5p_1ss15TC	TAGCCAAGGATGACCTGCCTG	938.391	206.572	down	-2.18354	0	3.83874e-113
8	tae-MIR9664-p5	ACGGCATAGAGGCACTGCAAA	432.109	96.6489	down	-2.16057	7.2417e-49	4.15004e-52
9	PC-3p-24935_169	AACCAAAGCTGGCATACCTTC	94.8269	22.3724	down	-2.08357	1.5734e-11	2.74936e-12
10	bdi-miR531_L-4R+1_1ss5CT	TTCGCCGGAGCAGCGTGCTGT	82.9735	20.5826	down	-2.01122	6.5597e-10	3.61271e-10
11	gma-MIR5368-p3_2ss1AT18CA	TGAGATACCACTCTGGAAGAG	24.7843	6.26428	down	-1.98421	0.0008126	0.000508013
12	PC-3p-22927_182	TTGGGTATTTCTGTCTTTAA	217.671	59.0632	down	-1.88182	7.3421e-22	4.1748e-23
13	ata-MIR5084-p3	ACGGTACTGCAGAGGATCTCAACC	38.7928	10.7388	down	-1.85296	5.8828e-05	5.33484e-05
14	bdi-MIR169a-p3	GATCGGCGAGTTGTTCTTGGC	94.8269	26.8469	down	-1.82054	5.2313e-10	2.53969e-10
15	tae-MIR1137b-p3_1ss12TC	CAAAGTTGGGTCATCTATTTT	21.5516	6.26428	down	-1.78257	0.0034777	0.00222187
16	ata-miR528-5p	TGGAAGGGGCATGCAGAGGAG	73.2753	21.4775	down	-1.7705	8.1126e-08	3.80385e-08
17	tae-MIR1137b-p3_1ss4TC	GGTCATCTATTTTAGAACGGA	26.9395	8.05408	down	-1.74193	0.0012872	0.00113972
18	ata-MIR9783-p3_2ss17GA22CT	AGCACCGGTGCTTAAGAAAAGTCT	32.3274	9.84387	down	-1.71546	0.00048103	0.000576326
19	tae-MIR1128-p5_1ss10AC	TCCGTCCGACAATACTTGTCA	17.2413	5.36938	down	-1.68304	0.011809	0.0103029
20	zma-miR156l-3p	GCTCACTGCTCTATCTGTCACC	2592.65	842.099	down	-1.62237	0	5.75182e-209
21	gma-MIR5368-p5_2ss1TC21TC_1	CCCTGGGATTGGCTTTGGGCCT	211.205	71.5918	down	-1.56078	5.4171e-17	1.98244e-17
22	gma-MIR5368-p5_2ss1TC21TC_2	CCCTGGGATTGGCTTTGGGCCTT	211.205	71.5918	down	-1.56078	5.4171e-17	1.98244e-17
23	gma-MIR5368-p5_2ss3AT20CA	AGTGAGATACCACTCTGGAAGAG	12.9309	4.47449	down	-1.53103	0.040805	0.0301838
24	ptc-MIR6478-p5_1ss17GA	CCTTAGCTCAGTTGGTAGA	12.9309	4.47449	down	-1.53103	0.040805	0.0301838
25	PC-5p-95644_48	ACCTCTGTACACTAATGTAAG	12.9309	4.47449	down	-1.53103	0.040805	0.0301838
26	ata-MIR169h-p5	AGAATGTAGCCAAGGATGACT	83.6919	29.0842	down	-1.52485	2.1093e-07	1.33097e-07
27	lus-miR171h_L-1R+2	TGAGCCGAACCAATATCACTTT	16.7025	5.81683	down	-1.52176	0.020613	0.0220965
28	far-MIR169-p5_2ss18CT24AG	TGGCTGCAAGGGCCTTATCTCTGG	346.441	120.662	down	-1.52164	5.4405e-26	1.2555e-26
29	tae-miR9664-3p_L-1	TGCAGTCCTCGATGTCGTAG	2372.83	838.519	down	-1.50069	0	4.10779e-171
30	tae-MIR1128-p5_2ss7TC20AG	AATACTCGTCATCAAAATGGA	30.1722	10.7388	down	-1.49039	0.0021642	0.00277658
31	tae-MIR1128-p3_1ss17CT	TTGATGACAACTATTTTCGGA	24.7843	8.94897	down	-1.46963	0.0059184	0.00578684
32	tae-miR398_L-1R+1	GTGTTCTCAGGTCGCCCCCGC	45.2583	17.0031	down	-1.41239	0.00029922	0.000319395
33	PC-3p-46313_98	ACTTCGAGGACCTGGATGACT	14.0085	5.36938	down	-1.38348	0.047469	0.0405383
34	tae-miR9668-5p_2ss1CT17TC	TCAATGACAAGTATTTCCGGA	30.1722	11.6337	down	-1.37491	0.0037803	0.00521856
35	PC-3p-52647_87	TATTGGGTATTTCTGTCTTTATT	103.448	40.2704	down	-1.36111	1.0189e-07	8.61767e-08
36	gma-MIR5368-p5_1ss17TC	GGGATTGGCTTTGGGCCT	20.474	8.05408	down	-1.346	0.018821	0.0235391
37	zma-miR319b-5p	AGAGCGTCCTTCAGTCCACTC	47.4135	18.7928	down	-1.33511	0.00037993	0.000496553
38	far-MIR169-p5_1ss6CT	AAGGGTCTTACCTCTGATAGCC	24.7843	9.84387	down	-1.33213	0.010316	0.0110016
39	tae-MIR9653b-p3_1ss3GC	TGCCCTTGAAGACTTTGGCCATGTC	153.016	62.6428	down	-1.28846	4.989e-10	5.09827e-10
40	tae-miR5084_L-2R+2	ACAGTACTGCAGAGGATCCTAACC	32.3274	13.4235	down	-1.268	0.0047299	0.00437558
41	osa-MIR812q-p3_1ss1GT	TCACTTATTTTGGGACGGAGG	19.3964	8.05408	down	-1.268	0.02866	0.0349363
42	hvu-miR5049c_L-1R-1_1ss6AC	GACACTTATTTTGGGACGGAG	30.1722	12.5286	down	-1.268	0.006351	0.00927473
43	ata-MIR396d-p3	AAGCCCATGGAAACCATGCCC	503.229	218.355	down	-1.20454	7.7144e-27	1.60588e-27
44	tae-MIR1120a-p3_2ss9TC17AG	GTGTAGTGCCAAAAACGTTCTT	22.6291	9.84387	down	-1.20088	0.023272	0.0237281
45	hvu-miR5049b_R+1_1ss8AC	AGTATTTCGGTACAGAGGGAGT	45.2583	19.6877	down	-1.20088	0.001333	0.00178479
46	PC-5p-82426_56	ACTGCAGCGGGAGCAAAAATT	20.474	8.94897	down	-1.194	0.03165	0.0419188
47	ata-miR169a-5p	TAGCCAAGGATGATTTGCCTGTG	430.133	189.122	down	-1.18547	1.1635e-22	4.23011e-23
48	bdi-miR167c-3p_L-1_4ss5AG13-A22TC23CT	ATCGTGCTGTGACAGTTTCACT	49.5686	22.3724	down	-1.1477	0.0011781	0.00087436
49	mtr-miR398a-5p_2ss9AG17CA	GGAGTGACGCTGAGAAAACAAG	129.309	59.0632	down	-1.1305	2.2274e-07	2.40853e-07
50	gma-MIR5368-p5_2ss2AT19CA_3	GTGAGATACCACTCTGGAAGAGCT	91.5942	42.0602	down	-1.1228	1.4506e-05	1.26381e-05
51	gma-MIR5368-p5_2ss2AT19CA_1	GTGAGATACCACTCTGGAA	91.5942	42.0602	down	-1.1228	1.4506e-05	1.26381e-05
52	gma-MIR5368-p5_2ss2AT19CA_2	GTGAGATACCACTCTGGAAGA	91.5942	42.0602	down	-1.1228	1.4506e-05	1.26381e-05
53	bdi-miR156h-3p	GCTCACTGCTCTTCCTGTCATC	2529.08	1167.84	down	-1.11477	0	2.96486e-116
54	tae-miR9654a-3p	TTCTGAAAGGCTTGAAGCGAAT	56.0341	25.952	down	-1.11046	0.00077226	0.000839881
55	bdi-MIR169c-p3	TGGCTACACCTAGTTCTCTTC	395.471	183.454	down	-1.10815	4.6849e-19	2.14859e-19
56	tae-MIR1117-p3_2ss12AT20CG	CGGTTCGTGCCTCAAACCGGGACT	32.3274	15.2133	down	-1.08743	0.011979	0.0129206
57	zma-miR167b-3p_1ss5AG	GATCGTGCTGTGACAGTTTCACT	91.5942	43.85	down	-1.06268	3.2642e-05	3.24696e-05
58	osa-MIR1862e-p3_1ss1TC_1	CTTATTTTGGGACGGAGGGAG	28.017	13.4235	down	-1.06155	0.021699	0.0190335
59	osa-MIR1862e-p3_1ss1TC_2	CTTATTTTGGGACGGAGGGAGTA	28.017	13.4235	down	-1.06155	0.021699	0.0190335
60	PC-5p-13410_290	ATGATGCAAGCACAGTCCACT	59.2668	28.6367	down	-1.04936	0.00093744	0.00128241
61	bdi-miR171f_1ss20CT	TGAGCCGAACCAATATCACTC	1131.46	547.677	down	-1.04678	3.2217e-47	5.48881e-48
62	ata-miR172c-3p	GGAATCTTGATGATGCTGCAT	25.8619	12.5286	down	-1.04561	0.029298	0.0376954
63	ata-miR169h-3p_L-1	CAAGTTGTTCTTGGCTAGC	620.685	302.475	down	-1.03704	2.6845e-26	8.93507e-27
64	tae-MIR1130b-p3	TATATTATGGGACGGAGGGAG	32.3274	16.1082	down	-1.00496	0.018205	0.0207834
65	ata-miR394-3p_L-2R+3	GTGGGCATACTGCCAATGGAGC	6.46547	0	down	-inf	0.010648	0.0152135
66	tae-MIR399-p5	GGGCGCTTCTCCCTTGGCACG	0	8.94897	up	inf	0.0028991	0.00390897
67	ata-miR399a-5p_R-1_1ss20CT	GGGCGCTTCTCCATTGGCATG	0	7.15918	up	inf	0.0077259	0.0156313
68	ata-miR399b-5p_L-2R+2	GGGCGCTTCTCCTTTGGCACG	0	21.4775	up	inf	3.9521e-06	9.57549e-07
69	hvu-miR399	TGCCAAAGGAGATTTGCCCCG	0	20.5826	up	inf	6.2799e-06	9.57549e-07
70	ata-miR408-5p_1ss20GA	CAGGGATGGAGCAGAGCAAAG	7.54305	0	down	-inf	0.0058035	0.00376968
71	ata-miR528-3p_1ss4GC	CCTCTGCCTGCCTCTTCCATT	11.8534	0	down	-inf	0.00054382	0.000231447
72	tae-MIR1127b-p5_2ss19CG21GA	AATACTTGTCCTAGAAATGGA	0	7.15918	up	inf	0.0077259	0.0156313
73	tae-MIR9654b-p5_1ss21AG	AAGCCTTGAGGAATAGGGTAGACT	0	19.6877	up	inf	9.9869e-06	1.91436e-06
74	tae-MIR9654a-p5_1ss9TA	AAGCCTTGAGGAATAGGGTAGACT	0	19.6877	up	inf	9.9869e-06	1.91436e-06
75	tae-miR9655-3p	CAAGGGAAGGAAGTAGCCAAC	5.38789	0	down	-inf	0.019727	0.0305626
76	tae-MIR9659-p5	TGCTGGGAAAACTATTGAACT	0	20.5826	up	inf	6.2799e-06	9.57549e-07
77	tae-MIR9661-p3	AGGTGCCTGACCTACTTCATC	52.8013	0	down	-inf	2.9026e-13	8.76663e-17
78	tae-MIR9665-p5_1ss24TC	GTTTGACTTTGCACTGCTAGCGGC	0	8.94897	up	inf	0.0028991	0.00390897
79	tae-miR9678-3p	TCTGGCGAGGGACATACACTGT	9.69821	0	down	-inf	0.0017597	0.000934069
80	tae-MIR9777-p5	GTGCCGTGATGATTGCTTTACTTCT	0	6.26428	up	inf	0.012711	0.0312591
81	ath-miR156g	CGACAGAAGAGAGTGAGCAC	5.38789	0	down	-inf	0.019727	0.0305626
82	bdi-miR164c-5p_R+1	TGGAGAAGCAGGGCACGTGCTT	0	7.15918	up	inf	0.0077259	0.0156313
83	sbi-miR166e_L+1	TTCGGACCAGGCTTCAATCCCT	5.38789	0	down	-inf	0.019727	0.0305626
84	bdi-MIR169f-p3_2ss14GA21GA	TTGGCTACACCTTACTCTCTA	5.38789	0	down	-inf	0.019727	0.0305626
85	bdi-miR169k-3p_1ss11GT	GGGCAAGTCATCCTGGCTACC	7.54305	0	down	-inf	0.0058035	0.00376968
86	ath-miR169h_R+1_1ss15TC	TAGCCAAGGATGACCTGCCTGA	11.8534	0	down	-inf	0.00054382	0.000231447
87	osa-MIR169p-p3	CAAGTCATCCTTGGCTGCATC	5.38789	0	down	-inf	0.019727	0.0305626
88	bdi-miR169k-3p	GGGCAAGTCAGCCTGGCTACC	12.9309	0	down	-inf	0.00030389	0.000115209
89	mtr-miR171c_R+1	TGATTGAGCCGTGCCAATATTT	6.46547	0	down	-inf	0.010648	0.0152135
90	osa-miR393a_L+1R-1	ATCCAAAGGGATCGCATTGAT	0	9.84387	up	inf	0.0017865	0.00195482
91	gma-miR395h_L-1	TGAAGTGTTTGGGAGAACTC	0	6.26428	up	inf	0.012711	0.0312591
92	zma-miR399e-5p_2ss6TC13CA	GGGCTCCTCTTTATTGGCAGG	0	19.6877	up	inf	9.9869e-06	1.91436e-06
93	csi-miR399f-3p	CGCCAAAGGAGAATTGCCCTG	0	9.84387	up	inf	0.0017865	0.00195482
94	osa-miR399j_R+1_1ss21AG	TGCCAAAGGAGAGTTGCCCTGA	0	8.94897	up	inf	0.0028991	0.00390897
95	csi-miR399f-5p_2ss20GC21AC	GGGCAATTCTCCTTTGGCACC	0	6.26428	up	inf	0.012711	0.0312591
96	tae-miR531_L-2R+2	CTCGCCGGAGCAGCGTGCACA	10.7758	0	down	-inf	0.00097635	0.000464961
97	osa-MIR812q-p3_2ss16GC21TG	CACTTATTTTGGGACCGAGGGAGT	0	9.84387	up	inf	0.0017865	0.00195482
98	osa-MIR812q-p3_2ss1CT21TA	TACTTATTTTGGGACGGAGGAAGT	10.7758	0	down	-inf	0.00097635	0.000464961
99	osa-MIR812q-p3_2ss17GA21TG	CACTTATTTTGGGACGAAGGGAGT	0	11.6337	up	inf	0.00068448	0.000488905
100	osa-MIR812j-p3_2ss8TG17GA	TATTTTGGGACGGAGAAAGTACT	6.46547	0	down	-inf	0.010648	0.0152135
101	osa-MIR812q-p3_2ss21TG23GA	CACTTATTTTGGGACGGAGGGAAT	0	8.94897	up	inf	0.0028991	0.00390897
102	osa-MIR812q-p3_2ss16GA21TG	CACTTATTTTGGGACAGAGGG	7.54305	0	down	-inf	0.0058035	0.00376968
103	osa-MIR812q-p3_2ss7TA21TG	CACTTAATTTGGGACGGAGGGAGT	5.38789	0	down	-inf	0.019727	0.0305626
104	osa-MIR818b-p3_1ss10AG	CCTTATATTGTGGGACGGAGG	0	6.26428	up	inf	0.012711	0.0312591
105	osa-MIR818d-p3_1ss8TC	CTTATATCATGGGACGGAGGGAGT	0	22.3724	up	inf	2.489e-06	4.78969e-07
106	osa-MIR818d-p3_1ss16GT	CTTATATTATGGGACTGAGGGAGT	0	8.05408	up	inf	0.004722	0.00781673
107	osa-MIR818a-p3_1ss15GA	TTATATTATGGGACAGAAGG	11.8534	0	down	-inf	0.00054382	0.000231447
108	osa-MIR818d-p3_1ss10TC	CTTATATTACGGGACGGAGGGAGT	0	6.26428	up	inf	0.012711	0.0312591
109	osa-MIR818d-p3_2ss16GA20GA	TTATATTATGGGACGAAGGAAGT	0	19.6877	up	inf	9.9869e-06	1.91436e-06
110	osa-MIR818d-p3_1ss14AG	CTTATATTATGGGGCGGAGGGAGT	0	8.05408	up	inf	0.004722	0.00781673
111	osa-MIR818d-p3_1ss4AG	CTTGTATTATGGGACGGAGGGAGT	5.38789	0	down	-inf	0.019727	0.0305626
112	osa-MIR818d-p3_2ss5TC23GA	CTTACATTATGGGACGGAGGGAAT	0	7.15918	up	inf	0.0077259	0.0156313
113	osa-MIR818d-p3_2ss9AT20GA	CTTATATTTTGGGACGGAGAGAGT	0	6.26428	up	inf	0.012711	0.0312591
114	tae-MIR1120a-p3_2ss10TC18AG	AGTGTAGTGCCAAAAACGTTCT	6.46547	0	down	-inf	0.010648	0.0152135
115	tae-MIR1120a-p5_1	ACTCCCTCCGTCCCATAATATAAG	0	6.26428	up	inf	0.012711	0.0312591
116	tae-MIR1120a-p3_2ss16GA19GA	TTATATTATGAGACGAAGAGAGT	5.38789	0	down	-inf	0.019727	0.0305626
117	tae-MIR1120a-p5_5	TCCGTCCCATAATATAAGAAC	0	6.26428	up	inf	0.012711	0.0312591
118	tae-MIR1120a-p5_1ss16AG	CCTCCGTCCCATAATGTAAGA	7.54305	0	down	-inf	0.0058035	0.00376968
119	tae-MIR1120a-p3_1ss14GA_2	ATATTATGAGACGAAGGGAGTA	0	15.2133	up	inf	0.00010311	6.11591e-05
120	hvu-MIR1120-p3_1ss23TG	CTTATATTATGGGACGGAGGAGGT	8.62063	0	down	-inf	0.0031865	0.00187647
121	tae-MIR1120a-p5_2ss10TC20AT	TCCGTCCCACAATATAAGATC	5.38789	0	down	-inf	0.019727	0.0305626
122	tae-MIR1120a-p5_2	CCCTCCGTCCCATAATATAAGAAC	0	6.26428	up	inf	0.012711	0.0312591
123	tae-MIR1120a-p5_1ss2CT	TTCGTCCCATAATATAAGAAC	5.38789	0	down	-inf	0.019727	0.0305626
124	tae-MIR1120a-p5_1ss20AG	ACTCCCTCCGTCCCATAATGTAAG	5.38789	0	down	-inf	0.019727	0.0305626
125	tae-MIR1120a-p3_1ss22TC	TATTATGAGACGGAGGGAGTAC	7.54305	0	down	-inf	0.0058035	0.00376968
126	tae-MIR1120a-p5_3	CTCCGTCCCATAATATAAGAA	0	6.26428	up	inf	0.012711	0.0312591
127	tae-MIR1120a-p5_2ss14AG20AG	TCCGTCCCATAATGTAAGAGC	8.62063	0	down	-inf	0.0031865	0.00187647
128	tae-MIR1120a-p3_1ss10AG	TATATTATGGGACGGAGGGAGTAT	0	7.15918	up	inf	0.0077259	0.0156313
129	tae-MIR1120a-p5_1ss18AG	TCCCTCCGTCCCATAATGTAAGA	6.46547	0	down	-inf	0.010648	0.0152135
130	tae-MIR1120a-p5_4	TCCCTCCGTCCCATAATATAA	0	6.26428	up	inf	0.012711	0.0312591
131	tae-MIR1120a-p3_1ss5AT	TATTTTGAGACGGAGGGAGTA	7.54305	0	down	-inf	0.0058035	0.00376968
132	tae-MIR1120a-p3_1ss14GA_1	ATATTATGAGACGAAGGGAGT	0	15.2133	up	inf	0.00010311	6.11591e-05
133	tae-MIR1120a-p5_2ss2CT20AG	TTCGTCCCATAATATAAGAGC	0	9.84387	up	inf	0.0017865	0.00195482
134	far-MIR1122-p3_2ss15TA17TA	GAGACACTTATTTTAGAACGGAGG	6.46547	0	down	-inf	0.010648	0.0152135
135	far-MIR1122-p3_2ss17TG19TG	TTGAGACACTTATTTTGGGACGGA	5.38789	0	down	-inf	0.019727	0.0305626
136	far-MIR1122-p3_1ss13TG_2	CACTTATTTTTGGACGGAGGGAGT	6.46547	0	down	-inf	0.010648	0.0152135
137	tae-MIR1122c-p3_1ss3AG	ATGTTATGGGACGGAGGGAGT	0	6.26428	up	inf	0.012711	0.0312591
138	tae-MIR1122c-p3_1ss10GA_1	ATATTATGGAACGGAGGGAGT	31.2498	0	down	-inf	1.9651e-08	4.05621e-10
139	far-MIR1122-p5_1ss8AC	TCCGTCTCAAAATAAGTGTCT	8.62063	0	down	-inf	0.0031865	0.00187647
140	tae-MIR1122c-p3_1ss23GA	ATATTATGGGACGGAGGGAGTAAT	0	6.26428	up	inf	0.012711	0.0312591
141	far-MIR1122-p3_1ss13TG_1	CACTTATTTTTGGACGGAGGG	6.46547	0	down	-inf	0.010648	0.0152135
142	tae-MIR1122c-p3_1ss10GA_2	TTATGGGACAGAGGGAGTAGTA	31.2498	0	down	-inf	1.9651e-08	4.05621e-10
143	far-MIR1122-p3_2ss18TG20TG	GTTGAGACACTTATTTTGGGACGG	0	10.7388	up	inf	0.0011043	0.000977601
144	tae-MIR1127b-p5_2ss15CA17AT	CGGAAATACTTGTCATTGAAA	0	6.26428	up	inf	0.012711	0.0312591
145	tae-MIR1127b-p3_1ss22TC	TATTTCTGGACGGAGGGAGTACT	7.54305	0	down	-inf	0.0058035	0.00376968
146	tae-MIR1128-p5_1ss8AG_2	CCGTCCGGAAATACTTGTCATC	5.38789	0	down	-inf	0.019727	0.0305626
147	tae-MIR1128-p3_2ss1CT20CG	TTATCCATTTTGATGACAAGTATT	0	15.2133	up	inf	0.00010311	6.11591e-05
148	tae-MIR1128-p5_2ss5CG20AG	AATAGTTGTCATCAAAATGGA	5.38789	0	down	-inf	0.019727	0.0305626
149	tae-MIR1128-p5_1ss19AG	ATACTTGTCATCAAAATGGAT	5.38789	0	down	-inf	0.019727	0.0305626
150	tae-MIR1128-p3_2ss13CG21GA	TTTTGATGACAAGTATTTCCAGAC	6.46547	0	down	-inf	0.010648	0.0152135
151	tae-MIR1128-p5_1ss2CT_2	TTCGTCCGAAAATACTTGTCA	9.69821	0	down	-inf	0.0017597	0.000934069
152	tae-MIR1128-p3_2ss14CG17TA_1	ATTTTGATGACAAGTAATTCC	7.54305	0	down	-inf	0.0058035	0.00376968
153	tae-MIR1128-p5_1ss2AT	ATAAAAGGGGATGTATCTAGA	0	8.94897	up	inf	0.0028991	0.00390897
154	tae-MIR1128-p3_1ss7TA	CAACTAATTCCGGACGGAGGGAGT	6.46547	0	down	-inf	0.010648	0.0152135
155	tae-MIR1128-p5_1ss8AG_1	CCGTCCGGAAATACTTGTCAT	5.38789	0	down	-inf	0.019727	0.0305626
156	tae-MIR1128-p3_1ss16CT	TGATGACAACTATTTTCGGACGGA	7.54305	0	down	-inf	0.0058035	0.00376968
157	tae-MIR1128-p3_2ss13CG19CT_1	TTTTGATGACAAGTATTTT	10.7758	0	down	-inf	0.00097635	0.000464961
158	tae-MIR1128-p3_1ss13CG_1	TTTTGATGACAAGTATTTCC	0	6.26428	up	inf	0.012711	0.0312591
159	tae-MIR1128-p3_2ss20AT21TA	TTTCCGGACGGAGGGAGTATA	5.38789	0	down	-inf	0.019727	0.0305626
160	tae-MIR1128-p3_2ss14CA20CT	ATTTTGATGACAAATATTTTCGGA	0	12.5286	up	inf	0.00042523	0.000244509
161	tae-MIR1128-p5_1ss8AG_3	CCGTCCGGAAATACTTGTCATCAA	5.38789	0	down	-inf	0.019727	0.0305626
162	tae-MIR1128-p3_1ss13CG_2	TTTTGATGACAAGTATTTCCG	0	6.26428	up	inf	0.012711	0.0312591
163	tae-MIR1128-p3_1ss20AT	TTTCCGGACGGAGGGAGTATT	14.0085	0	down	-inf	0.00017029	5.73488e-05
164	tae-MIR1128-p5_2ss7AG24AG	CGTCCGGAAATACTTGTCATCAAG	15.0861	0	down	-inf	9.5651e-05	2.8547e-05
165	tae-MIR1128-p5_1ss21AG_1	AAATACTTGTCATCAAAATGG	0	6.26428	up	inf	0.012711	0.0312591
166	tae-MIR1128-p3_2ss14CG17TA_2	ATTTTGATGACAAGTAATTCCGGA	7.54305	0	down	-inf	0.0058035	0.00376968
167	tae-MIR1128-p3_1ss13CG_3	TTTTGATGACAAGTATTTCCGGA	0	6.26428	up	inf	0.012711	0.0312591
168	tae-MIR1128-p5_1ss3AG_2	CGGAAATACTTGTCATCAAAATGA	0	8.94897	up	inf	0.0028991	0.00390897
169	tae-MIR1128-p3_2ss13CG19CT_2	TTTTGATGACAAGTATTTTCG	10.7758	0	down	-inf	0.00097635	0.000464961
170	tae-MIR1128-p3_2ss20AC21TC	TTTCCGGACGGAGGGAGTACC	0	8.05408	up	inf	0.004722	0.00781673
171	tae-MIR1128-p5_2ss7AG21CT	CGTCCGGAAATACTTGTCATT	5.38789	0	down	-inf	0.019727	0.0305626
172	tae-MIR1128-p5_2ss1CA17AG	ATACTCCCTCCGTCCGGAAATACT	7.54305	0	down	-inf	0.0058035	0.00376968
173	tae-MIR1128-p3_1ss2CA	AATATTTCCGGACGGAGGGAGTA	7.54305	0	down	-inf	0.0058035	0.00376968
174	tae-MIR1128-p3_2ss13CG19CT_4	TTTTGATGACAAGTATTTTCGGA	10.7758	0	down	-inf	0.00097635	0.000464961
175	tae-MIR1128-p3_2ss13CG19CT_3	TTTTGATGACAAGTATTTTCGG	10.7758	0	down	-inf	0.00097635	0.000464961
176	tae-MIR1128-p3_2ss13CG19CT_5	TTTTGATGACAAGTATTTTCGGAC	10.7758	0	down	-inf	0.00097635	0.000464961
177	tae-MIR1128-p5_1ss3AG_1	CGGAAATACTTGTCATCAAAA	0	8.94897	up	inf	0.0028991	0.00390897
178	tae-MIR1128-p5_1ss7GC_1	CCGTCCCAAAATACTTGTCAT	6.46547	0	down	-inf	0.010648	0.0152135
179	tae-MIR1128-p5_1ss2CT_1	TTCCTCCGTCCGAAAATACTTGTC	9.69821	0	down	-inf	0.0017597	0.000934069
180	tae-MIR1128-p5_1ss21AG_2	AAATACTTGTCATCAAAATGGATA	0	6.26428	up	inf	0.012711	0.0312591
181	tae-MIR1128-p5_1ss1AG	GAAATACTTGTCATCAAAATGAAT	0	6.26428	up	inf	0.012711	0.0312591
182	tae-MIR1128-p5_1ss7CT	CTCCCTTCGTCCGAAAATACTTGT	0	8.94897	up	inf	0.0028991	0.00390897
183	tae-MIR1128-p3_1ss13CG_4	TTTTGATGACAAGTATTTCCGGAC	0	6.26428	up	inf	0.012711	0.0312591
184	tae-MIR1128-p3_2ss9CG21GA	GATGACAAGTATTTCCGGACAGAG	6.46547	0	down	-inf	0.010648	0.0152135
185	tae-MIR1130b-p3_1ss11GA	TATATTATGGAACGGAGGGAG	70.0426	0	down	-inf	4.2253e-17	6.19894e-22
186	tae-miR1130b-3p_L-2R+2_2	TTATATTATGGGACGGAGGTA	6.46547	0	down	-inf	0.010648	0.0152135
187	tae-MIR1130b-p3_1ss11GT	TTATATTATGTGACGGAGGGA	0	8.94897	up	inf	0.0028991	0.00390897
188	tae-miR1130b-3p_R+2	TCTTATATTATGGGACGGAGGGA	0	10.7388	up	inf	0.0011043	0.000977601
189	tae-MIR1130b-p3_1ss11TC	AAACATCTTACATTATGGGACGGA	0	9.84387	up	inf	0.0017865	0.00195482
190	tae-miR1130b-3p_R+3_1ss21GA	TCTTATATTATGGGACGGAGAGAG	0	8.94897	up	inf	0.0028991	0.00390897
191	tae-miR1130b-3p_L-2R+2_1	TTATATTATGGGACGGAGGGA	6.46547	0	down	-inf	0.010648	0.0152135
192	tae-miR1130b-3p_L-1R+3	CTTATATTATGGGACGGAGGGAG	0	8.94897	up	inf	0.0028991	0.00390897
193	tae-miR1130b-3p_L-1R+1_1ss10AT	CTTATATTTTGGGACGGAGGG	5.38789	0	down	-inf	0.019727	0.0305626
194	tae-MIR1130a-p3_1ss21TA	TCTTACATTATGGGACGGAGA	8.62063	0	down	-inf	0.0031865	0.00187647
195	tae-MIR1130a-p3_2ss1CA22GA	AAAAAACGTCTTACATTATGGAAC	0	7.15918	up	inf	0.0077259	0.0156313
196	tae-MIR1130a-p3	TCTTACATTATGGGACGGAGT	5.38789	0	down	-inf	0.019727	0.0305626
197	hvu-MIR1130-p5_2ss16CA17TC	ATACTCCCTCTGTAAACTAATATA	5.38789	0	down	-inf	0.019727	0.0305626
198	tae-miR1130b-3p_L-1R+3_1ss6TC	CTTACATTATGGGACGGAGGGAG	0	11.6337	up	inf	0.00068448	0.000488905
199	tae-MIR1131-p3_1ss20GA	ACGAACCGGTACTAATGAGAGTGG	0	7.15918	up	inf	0.0077259	0.0156313
200	tae-MIR1131-p3_2ss18TG21TC	TTCGTGCCACGAACCGGGACCAAT	0	8.05408	up	inf	0.004722	0.00781673
201	tae-MIR1131-p3_1ss23GA	GCCACGAACCGGTACTAATGAGAG	0	7.15918	up	inf	0.0077259	0.0156313
202	tae-MIR1131-p5_2ss3CG18TG	TTGGTGCCACGAACCGGGACT	0	9.84387	up	inf	0.0017865	0.00195482
203	tae-miR1131_L+1R+1_1ss19TG	TTAGTACCGGTTCGTGGCGAACCT	0	6.26428	up	inf	0.012711	0.0312591
204	tae-MIR1133-p5_2ss13GA22AG	GTTCCTCAAATGAATGTATCTGGC	0	6.26428	up	inf	0.012711	0.0312591
205	tae-MIR1137b-p3_1ss8TC	GTTGGGTCATCTATTTTAGAACGG	6.46547	0	down	-inf	0.010648	0.0152135
206	tae-MIR1137b-p3_1ss11TC	AAAGTTGGGTCATCTATTT	6.46547	0	down	-inf	0.010648	0.0152135
207	tae-MIR1137b-p3_1ss16TC	AGTACAAAGTTGGGTCATCTATTT	5.38789	0	down	-inf	0.019727	0.0305626
208	tae-MIR1137b-p3_2ss13AG21AG	GTTATCTATTTTGGAACGGAGGGA	5.38789	0	down	-inf	0.019727	0.0305626
209	osa-miR1432-5p_L-1R+2	TCAGGAGAGATGACACCGACGT	5.38789	0	down	-inf	0.019727	0.0305626
210	hvu-miR1436_L-2R+2	ATTATGGGACGGAGGGAGTAC	9.69821	0	down	-inf	0.0017597	0.000934069
211	hvu-miR1436_R+3_1ss2CT	ATATTATGGGACGGAGGGAGTATA	0	8.05408	up	inf	0.004722	0.00781673
212	osa-MIR1862e-p3_1ss12CT	TTATTTTGGGATGGAGGGAGT	0	8.94897	up	inf	0.0028991	0.00390897
213	osa-MIR1862c-p5_2ss20CG22AC	CCTCCGTCCCAAAATAAGTGACTC	5.38789	0	down	-inf	0.019727	0.0305626
214	osa-MIR1862a-p3_2ss1GA21AT	ATTTATTTTGGGACGGAGGGT	6.46547	0	down	-inf	0.010648	0.0152135
215	hvu-miR5049c_R-2_1ss6AC	AGACACTTATTTTGGGACGGA	19.3964	0	down	-inf	9.7008e-06	1.75269e-06
216	hvu-MIR5049c-p5_2ss13TA20CT	CCAAAATAAATGACTCAACTTTGT	0	9.84387	up	inf	0.0017865	0.00195482
217	hvu-miR5049b_L+1R-1_1ss9AC	AAGTATTTCGGTACAGAGGGA	0	8.94897	up	inf	0.0028991	0.00390897
218	hvu-MIR5049c-p5_2ss15TA22CT	TTCCAAAATAAATGACTCAACTTT	5.38789	0	down	-inf	0.019727	0.0305626
219	hvu-MIR5049e-p3_2ss6AT17GT	TATTTTGGTACAGAGGTAGTA	0	8.05408	up	inf	0.004722	0.00781673
220	hvu-miR5049f_1ss11GA	AATTAATATGAATCGGAGGGA	12.9309	0	down	-inf	0.00030389	0.000115209
221	hvu-miR5049f_L-1R+1_1ss11GA	ATTAATATGAATCGGAGGGAG	0	6.26428	up	inf	0.012711	0.0312591
222	hvu-MIR5049f-p3_2ss13CT20AG	ATTAATATGGATTGGAGGGGG	0	7.15918	up	inf	0.0077259	0.0156313
223	bdi-miR5049-3p_1ss14TA	CAAGTAATATGGAACGGAGGAAGT	0	14.3184	up	inf	0.00016508	0.000122285
224	bdi-miR5062a_1ss22CA	TGAACCTTGGGGAAAAGCCGCAT	1452.58	0	down	-inf	0	0
225	ata-MIR5084-p3_1ss12GC	ACGGTACTGCACAGGATCTCAACC	0	6.26428	up	inf	0.012711	0.0312591
226	bdi-MIR5164-p5_1ss15CG	TTTGTCTAGATACGGATGTACCT	6.46547	0	down	-inf	0.010648	0.0152135
227	bdi-MIR5169a-p3_1ss1GA	ATATATTTTTCTATAAACTTGGTC	0	12.5286	up	inf	0.00042523	0.000244509
228	bdi-MIR5174d-p3_2ss3AT22TA	TTTTGGAACGGAGAGAGTACTAGT	0	6.26428	up	inf	0.012711	0.0312591
229	bdi-MIR5180b-p3_2ss19GT20TG	ACTTATTTTGGATCGGAGTGA	0	6.26428	up	inf	0.012711	0.0312591
230	ata-miR5181-3p_R+3_1ss14CT	CACTTATTTTGGATCGGAGGGAGT	0	12.5286	up	inf	0.00042523	0.000244509
231	ata-miR5181-3p_L+1R-1_1ss15CA	ACACTTATTTTGGAACGGAGG	5.38789	0	down	-inf	0.019727	0.0305626
232	bdi-miR5181d_1ss13CT	ACTTATTATGGATCGGAGGGA	0	7.15918	up	inf	0.0077259	0.0156313
233	bdi-MIR5182-p3_2ss9GA18GT	ATTTTGTTAGTTAAATTTATGATC	0	9.84387	up	inf	0.0017865	0.00195482
234	sbi-MIR5566-p3_1ss7GA	AGAACAACGGGGAGGTGCTGC	0	6.26428	up	inf	0.012711	0.0312591
235	hvu-miR6197_2ss3TC21GC	TCCGTTCCTAAATGTAAGACC	0	8.94897	up	inf	0.0028991	0.00390897
236	tae-miR6201	TGACCCTGAGGCACTCATACCG	68.965	0	down	-inf	7.3321e-17	1.24535e-21
237	sbi-MIR6232a-p3_2ss3AT23TA	TATTTTGGAACGGAGGGAGTACA	7.54305	0	down	-inf	0.0058035	0.00376968
238	bdi-MIR7775-p5_1ss12AT	TAAACCGGTTTTTTCTGAAGCACC	5.38789	0	down	-inf	0.019727	0.0305626
239	tae-MIR9668-p3_1ss15TC_1	AATGACAAGTATTTCCGGACG	6.46547	0	down	-inf	0.010648	0.0152135
240	tae-MIR9668-p3_2ss1AG22GA	GATGACAAGTATTTTCGGACGAAG	0	8.05408	up	inf	0.004722	0.00781673
241	tae-MIR9668-p3_2ss2GA21AG	AATATTTTCGGACGGAGGGAGTA	5.38789	0	down	-inf	0.019727	0.0305626
242	tae-MIR9668-p3_1ss8GA	ATGACAAATATTTTCGGACGGAGG	0	6.26428	up	inf	0.012711	0.0312591
243	tae-MIR9668-p3_2ss1CG23AG	GAAGTATTTTCGGACGGAGGGAGT	6.46547	0	down	-inf	0.010648	0.0152135
244	tae-MIR9668-p3_2ss21AG24CT	AGTATTTTCGGACGGAGGGAGTAT	0	12.5286	up	inf	0.00042523	0.000244509
245	tae-MIR9668-p3_2ss19AG24AT	TATTTTCGGACGGAGGGAGTACAT	0	11.6337	up	inf	0.00068448	0.000488905
246	tae-MIR9668-p3_1ss13GA	ACAAGTATTTTCAGACGGAGG	6.46547	0	down	-inf	0.010648	0.0152135
247	tae-MIR9668-p3_1ss13TC_1	ATGACAAGTATTCTCGGACGG	0	6.26428	up	inf	0.012711	0.0312591
248	tae-MIR9668-p3_2ss22AG23AG	CAAGTATTTTCGGACGGAGGGGGT	0	11.6337	up	inf	0.00068448	0.000488905
249	tae-MIR9668-p3_1ss5CT	ATGATAAGTATTTTCGGACGGAGG	8.62063	0	down	-inf	0.0031865	0.00187647
250	tae-MIR9668-p3_1ss7AT	ACAAGTTTTTTCGGACGGAGG	0	6.26428	up	inf	0.012711	0.0312591
251	tae-MIR9668-p3_2ss6GA19GA	GACAAATATTTTCGGACGAAGGGA	9.69821	0	down	-inf	0.0017597	0.000934069
252	tae-MIR9668-p3_2ss1AG22AG_2	GAGTATTTTCGGACGGAGGGAGTA	0	11.6337	up	inf	0.00068448	0.000488905
253	tae-MIR9668-p3_1ss15GC	GACAAGTATTTTCGCACGGAGGGA	0	12.5286	up	inf	0.00042523	0.000244509
254	tae-MIR9668-p3_2ss5AT22AG_2	AAGTTTTTTCGGACGGAGGGAGTA	0	9.84387	up	inf	0.0017865	0.00195482
255	tae-MIR9668-p3_2ss4AG17CT	GACGAGTATTTTCGGATGGAGGGA	0	7.15918	up	inf	0.0077259	0.0156313
256	tae-MIR9668-p3_1ss13TC_3	TGACAAGTATTTCCGGACGGAGGG	0	6.26428	up	inf	0.012711	0.0312591
257	tae-MIR9668-p3_2ss23AG24TA	CAAGTATTTTCGGACGGAGGGAGA	0	6.26428	up	inf	0.012711	0.0312591
258	tae-MIR9668-p3_1ss4AG	GACGAGTATTTTCGGACGGAGGGA	0	15.2133	up	inf	0.00010311	6.11591e-05
259	tae-MIR9668-p3_2ss1AG22AG_1	GAGTATTTTCGGACGGAGGGAGT	0	11.6337	up	inf	0.00068448	0.000488905
260	tae-MIR9668-p3_1ss15TC_2	AATGACAAGTATTTCCGGACGGAG	6.46547	0	down	-inf	0.010648	0.0152135
261	tae-MIR9668-p3_1ss13TC_2	TGACAAGTATTTCCGGACGGAGG	0	6.26428	up	inf	0.012711	0.0312591
262	tae-MIR9668-p3_1ss1TC	CGACAAGTATTTTCGGACGGAGGG	0	8.94897	up	inf	0.0028991	0.00390897
263	tae-MIR9668-p3_2ss5AT22AG_1	AAGTTTTTTCGGACGGAGGGAGT	0	9.84387	up	inf	0.0017865	0.00195482
264	ata-miR9674b-3p_R+2	TGAATTTGTCCATAGCATCAGTT	0	10.7388	up	inf	0.0011043	0.000977601
265	ata-miR9674c-3p_1ss8TC	GGTGCTACGGATAAATTCAAC	10.7758	0	down	-inf	0.00097635	0.000464961
266	tae-miR9783_L+2_2ss6AG19AC	AAATAGGCACCGGTGCTTCAGAA	5.38789	0	down	-inf	0.019727	0.0305626
267	ata-MIR9783-p3_2ss1AG17GA	GGCACCGGTGCTTAAGAAAAGCCT	0	6.26428	up	inf	0.012711	0.0312591
268	tae-MIR1128-p3_2ss2AC22TC	TCGAACTAAAATACATCTAGACAC	0	6.26428	up	inf	0.012711	0.0312591
269	tae-MIR1128-p5_1ss7GC_2	CCGTCCCAAAATACTTGTCATC	6.46547	0	down	-inf	0.010648	0.0152135
270	bdi-miR5064_R+2_1ss1CT_1	TGAATTTGTCCATAGCATCAGCA	0	16.1082	up	inf	6.4493e-05	3.05884e-05
271	bdi-MIR7757-p3_1ss12GT	TAACTCTCTCCTAGCTCAAA	6.46547	0	down	-inf	0.010648	0.0152135
272	bdi-MIR5164-p5_2ss7GT17CT	TAACTATTACTCCCTCTGTCCC	0	11.6337	up	inf	0.00068448	0.000488905
273	gma-MIR5368-p3_1ss2AT	GTGAGATACCACTCTGGA	7.54305	0	down	-inf	0.0058035	0.00376968
274	gma-MIR5368-p3_2ss2AT19CA_2	GTGAGATACCACTCTGGAAGAG	0	9.84387	up	inf	0.0017865	0.00195482
275	gma-MIR5368-p3_2ss18TC19TA	TGGGATTGGCTTTGGGCCA	8.62063	0	down	-inf	0.0031865	0.00187647
276	gma-MIR5368-p3_1ss16CA	AGATACCACTCTGGAAGA	6.46547	0	down	-inf	0.010648	0.0152135
277	gma-MIR5368-p3_2ss2AT19CA_1	GTGAGATACCACTCTGGAAG	0	9.84387	up	inf	0.0017865	0.00195482
278	gma-MIR5368-p5_1ss7AT	CATCAGTGAGATACCACTCTGGA	0	8.05408	up	inf	0.004722	0.00781673
279	gma-miR5368_L+5	CCAAGGGACAGTCTCAGGTAGACA	6.46547	0	down	-inf	0.010648	0.0152135
280	gma-MIR5368-p3_2ss2AT19CA_3	GTGAGATACCACTCTGGAAGAGC	0	9.84387	up	inf	0.0017865	0.00195482
281	gma-MIR6300-p5	TGTAGTATAGTGGTAAGTATTCCC	16.1637	0	down	-inf	5.384e-05	1.42101e-05
282	tae-miR1137b-5p_L+2R-1	CCTCCGTTCCAGAATAGATGAC	5.38789	0	down	-inf	0.019727	0.0305626
283	bdi-miR5064_R+2_1ss1CT_2	TGAATTTGTCCATAGCATCAGCC	0	16.1082	up	inf	6.4493e-05	3.05884e-05
284	ath-miR8175_L+4_1ss6AG	GTTCGGTCCCCGGCAACGGCGCCA	10.7758	0	down	-inf	0.00097635	0.000464961
285	PC-3p-63145_73	TGTACTGTACTTGCATTATGT	0	17.0031	up	inf	4.0391e-05	1.52989e-05
286	PC-5p-9811_380	TGGATGACACGTGACATTTAC	18.3188	0	down	-inf	1.7149e-05	3.52102e-06
287	PC-3p-266533_12	GGAGAGATTAGATGCTTTGTGATT	5.38789	0	down	-inf	0.019727	0.0305626
288	PC-5p-160577_26	CTAGATAGCATGACGATCCGGGGT	5.38789	0	down	-inf	0.019727	0.0305626
289	PC-3p-233423_15	ATTAGTAGTGTTCGGATTGAGTTT	11.8534	0	down	-inf	0.00054382	0.000231447
290	PC-5p-318286_10	ATATGACTTTACCTAACTGCC	5.38789	0	down	-inf	0.019727	0.0305626
291	PC-3p-549359_5	GCCGGGCAGTTATGTAGAGCCATA	5.38789	0	down	-inf	0.019727	0.0305626
292	PC-5p-341024_8	AGAGCTACACAAAAAAGAGAA	0	7.15918	up	inf	0.0077259	0.0156313
293	PC-3p-75897_61	GTCTTTTTTGTGTAGCTCTCA	15.0861	0	down	-inf	9.5651e-05	2.8547e-05
294	PC-5p-190736_20	TTACTACAGACGGCAAAGAGCTTC	0	6.26428	up	inf	0.012711	0.0312591
295	PC-3p-199571_19	GGGTTCAAGATTCTGGAAGAAGCT	6.46547	0	down	-inf	0.010648	0.0152135
296	PC-5p-101586_45	TGGCTCTACCTAACTGCTGGG	12.9309	0	down	-inf	0.00030389	0.000115209
297	PC-5p-205745_18	TATTTGTCTTGGACTTGTTTAGAT	0	12.5286	up	inf	0.00042523	0.000244509
298	PC-5p-30368_143	CTTCTGATTTACTCGTCGTGG	29.0946	0	down	-inf	6.0283e-08	1.63701e-09
299	PC-3p-24200_174	ATGACGAGTAAATCAGAACGGT	49.5686	0	down	-inf	1.5286e-12	7.10789e-16
300	PC-5p-65122_71	CTTGATGGATGACATGTGGCATT	0	8.94897	up	inf	0.0028991	0.00390897
301	PC-3p-76927_60	AAAGATGTTCGATAGAAAGTG	0	25.952	up	inf	3.9411e-07	2.99898e-08
302	PC-3p-59437_78	ATCTGTCAGTGACCCAACTGCGCC	0	9.84387	up	inf	0.0017865	0.00195482
303	PC-5p-110244_41	TCCCAGAATCTTGAATCCATG	7.54305	0	down	-inf	0.0058035	0.00376968
304	PC-3p-118583_37	AAATGCCATGTTGTTCTGAAG	7.54305	0	down	-inf	0.0058035	0.00376968
305	PC-5p-291280_11	TTCACTTTTGCTACTCTTAAC	0	9.84387	up	inf	0.0017865	0.00195482
306	PC-5p-70520_66	AACTTGGTAGCAAAGCTGACA	0	21.4775	up	inf	3.9521e-06	9.57549e-07
307	PC-3p-273728_12	TAAGCTCTGTTACCAAGTTGT	0	10.7388	up	inf	0.0011043	0.000977601
308	PC-5p-329119_9	AGGTGTGCCTAGCTTTGGTTGT	9.69821	0	down	-inf	0.0017597	0.000934069
309	PC-3p-7748_468	CGATTGGTGCTCGTCGGTGAC	132.542	0	down	-inf	6.2595e-31	5.06728e-41
310	PC-3p-356630_7	TATTCTGTACAAATAAGCATCGAT	5.38789	0	down	-inf	0.019727	0.0305626
311	PC-5p-627_5996	TTTGCGCAGAAGGGAGAAATC	1888.99	0	down	-inf	0	0
312	PC-3p-6569_544	TTTCTCTCCTCTTTGTGAAGA	114.223	0	down	-inf	6.9508e-27	2.89325e-35
313	PC-5p-597299_5	AGGACATTGGTCCCGGTTGGTGCC	5.38789	0	down	-inf	0.019727	0.0305626
314	tae-miR9773_R+1	TTTGTTTTTATGTTATTTTGTGAAG	12559.2	25651.3	up	1.03029	0	0
315	ata-miR9783-3p_R+1_2ss18AG19GA	ATAAGCACCGGTGCTTAGAGAA	16.1637	33.1112	up	1.03456	0.017163	0.0213549
316	osa-miR160f-5p	TGCCTGGCTCCCTGAATGCCA	3803.85	7888.52	up	1.05229	0	0
317	tae-MIR9668-p3_2ss17GA23AG	CAAGTATTTTCGGACGAAGGGAGT	24.7843	51.9041	up	1.06642	0.0022277	0.00281914
318	tae-MIR5050-p3	CCATGATGAGGTCGTTCAACC	171.335	359.749	up	1.07017	6.7813e-16	3.432e-16
319	tae-miR9666b-3p	CGGTTGGGCTGTATGATGGCGA	17.2413	36.6908	up	1.08955	0.0088999	0.00910894
320	PC-5p-35533_124	TCTTAAGAACAGCAGGGCATT	24.7843	52.799	up	1.09108	0.0016807	0.00204679
321	ppe-MIR169a-p3	GGCAAGTTGTCTTTGGCTACAT	17.2413	37.5857	up	1.12432	0.0066323	0.00648365
322	osa-miR393a_L+2R-1	CTTCCAAAGGGATCGCATTGAT	16.1637	37.5857	up	1.21743	0.0038588	0.00385635
323	bdi-miR399a_1ss16AG	TGCCAAAGGAGAATTGCCCTG	137.212	320.672	up	1.22469	2.263e-17	7.07272e-18
324	ata-miR399a-3p	TGCCAAAGGAGAATTGCCCTG	137.212	320.672	up	1.22469	2.263e-17	7.07272e-18
325	tae-MIR9781-p3_1ss5TC	TTTCCACACGGATGTAGTTTC	14.0085	34.0061	up	1.27949	0.0043001	0.00553662
326	PC-5p-58670_79	TCTTACCTTGATGCTTCTACA	8.62063	21.4775	up	1.31696	0.020384	0.0428335
327	tae-MIR1130b-p3_2ss8AT20GT	TTATATTTTGGGACGGAGGTA	64.6547	165.556	up	1.35649	4.6045e-11	2.49908e-11
328	tae-MIR1130a-p3_2ss11TC21TG	TCTTACATTACGGGACGGAGG	7.54305	19.6877	up	1.38408	0.021211	0.0357474
329	tae-miR530_L+2R-2	GGTGCAGTGGCATATGCAACT	14.0085	36.6908	up	1.38911	0.0016104	0.00177824
330	osa-MIR159d-p3	AGCTGCCGGTTCATGGATACC	8.62063	23.2673	up	1.43244	0.010207	0.0200994
331	tae-MIR1128-p3_1ss22AC	TATTTCCGGACGGAGGGAGTACT	12.9309	34.901	up	1.43244	0.001655	0.00209785
332	zma-MIR169k-p3_2ss15CT19TC	TTGGCTAGCCCGAGTGGCCCTC	24.7843	67.1173	up	1.43726	1.2229e-05	1.40523e-05
333	osa-MIR818a-p3_2ss15GA21GA	TTATATTATGGGACAGAAGGAA	7.54305	20.5826	up	1.44821	0.014882	0.0241585
334	gma-miR156a_L+1R+2	TTGACAGAAGAGAGTGAGCACCA	37.7152	104.703	up	1.47308	2.6906e-08	1.96824e-08
335	osa-MIR818d-p3_1ss19GA	CTTATATTATGGGACGGAAGGAGT	8.62063	24.1622	up	1.48689	0.0071661	0.0135602
336	tae-MIR9774-p5	GACAGAAATACCCAATATCTTGCT	84.0511	236.253	up	1.49099	3.5939e-17	1.23921e-17
337	tae-MIR9668-p3_1ss8AT	GACAAGTTTTTTCGGACGGAGGGA	5.38789	15.2133	up	1.49754	0.031984	0.0414281
338	bdi-miR171a_R+2	TGATTGAGCCGCGCCAATATCCA	14.5473	41.1653	up	1.50068	0.00041074	0.000690038
339	osa-MIR398a-p3	TTCTCAGGTCACCCCTTTGGG	18.3188	51.9041	up	1.50252	7.1653e-05	5.91484e-05
340	osa-miR1436_L+2R+1	TTACATTATGGGACGGAGGGAGTA	9.69821	27.7418	up	1.51627	0.0034805	0.00511348
341	aly-miR165a-3p_R+1	TCGGACCAGGCTTCATCCCCC	12.9309	37.5857	up	1.53936	0.00058742	0.000624776
342	tae-miR9659-3p	TCCAATGGTTGTTCACGGCATC	639.004	1867.65	up	1.54733	0	1.99336e-136
343	osa-miR166a-3p_L+1R+3_1ss22CA	TTCGGACCAGGCTTCATTCCCACCA	20.474	61.7479	up	1.5926	6.4322e-06	3.7779e-06
344	bdi-miR395e-5p	GTTCTCCTCAAATCACTTCAGT	5.38789	17.0031	up	1.658	0.014946	0.0169232
345	osa-miR167a-5p_R+1	TGAAGCTGCCAGCATGATCTAA	6.46547	20.5826	up	1.6706	0.0071154	0.00593715
346	tae-miR1131_L+2_2ss10GA20TG	ATTAGTACCAGTTCGTGGCGAACC	6.46547	21.4775	up	1.732	0.0048551	0.00593715
347	PC-5p-95519_48	AATATTCGGGTCGGGTATAGGT	5.38789	17.8979	up	1.732	0.010138	0.0106388
348	bdi-miR156b-5p_R+4	TGACAGAAGAGAGTGAGCACACCA	20.474	68.9071	up	1.75086	3.7521e-07	1.81812e-07
349	PC-3p-4305_800	ATATTACAGACAGCAAAGTGAACT	52.8013	178.979	up	1.76115	2.0219e-16	4.12328e-17
350	tae-MIR1128-p3_1ss22CT	AAAATACATCTAGATACATCCTCT	7.54305	25.952	up	1.78263	0.0016039	0.00294409
351	tae-miR1130b-3p_L-1R+4_1ss13GA	CTTATATTATGAGACGGAGGAAGT	9.15942	31.7689	up	1.79429	0.0004553	0.000433027
352	osa-MIR818d-p3_1ss19GT	CTTATATTATGGGACGGATGGAGT	5.38789	18.7928	up	1.80239	0.0068459	0.00662285
353	tae-MIR9668-p3_2ss4GA23AG	CAAATATTTTCGGACGGAGGGAGT	14.0085	61.7479	up	2.14009	5.1404e-08	2.37506e-08
354	bdi-miR167c-5p_R+3	TGAAGCTGCCAGCATGATCTGACCA	4.8491	22.8199	up	2.2345	0.00069101	0.000915004
355	mes-miR827_R+2_1ss15AG	TTAGATGACCATCAGCAAACACA	12.9309	62.6428	up	2.27632	1.3473e-08	5.16599e-09
356	bdi-miR169c-5p_R+2	CAGCCAAGGATGACTTGCCGGCA	7.54305	39.3755	up	2.38408	3.8941e-06	5.59023e-06
357	osa-miR171b_R+4	TGATTGAGCCGTGCCAATATCACCA	22.6291	121.259	up	2.42183	3.0996e-16	3.19715e-17
358	bna-miR171a_L+3R+1_1ss24GC	TGATTGAGCCGTGCCAATATCACCA	22.6291	121.259	up	2.42183	3.0996e-16	3.19715e-17
359	sly-miR169a_R+4	CAGCCAAGGATGACTTGCCGGACCA	32.3274	205.826	up	2.6706	5.4207e-29	3.35887e-32
360	bdi-miR395h-5p_1ss6CT	GTTCCTTGCAAGCACTTCACG	1.61637	14.0946	up	3.12432	0.0017446	0.00418636
361	ata-miR395e-5p_1ss8AG	GTTCCTTGCAAGCACTTCACG	1.61637	14.0946	up	3.12432	0.0017446	0.00418636
362	tae-MIR395a-p5_1ss20TC	GTTCCTTGCAAGCACTTCACG	1.61637	14.0946	up	3.12432	0.0017446	0.00418636
363	bdi-MIR399a-p5	GTGCAGTTCTCCTCTGGCATG	8.62063	83.2255	up	3.27116	9.7649e-15	4.1304e-16

## Sheet: AuCG_N vs L6CG_N
Table S5 continued. Differentially expressed miRNAs* (DEMs) subject to the genotype factor.
*A P value < 0.001 is highlighted in red; a P value <0.01 is highlighted in orange; a P value <0.05 is highlighted in blue. The selection criteria for significant DEMs are: P value < 0.05 and |log2(foldchange)|>1.
The abbreviations of library names are: AuCG_C (DBA Aurora control parents, progeny treated with the control), AuCG_N (DBA Aurora control parents, progeny treated with N starvation), AuWH_C (DBA Aurora water-deficit and heat stress parents, progeny treated with the control), AuWH_N (DBA Aurora water-deficit and heat stress parents, progeny treated with N starvation), L6CG_C (L6 control parents, p…
Index	miRNA name	miRNA sequence	L6CG_N (normalized reads count)	AuCG_N (normalized reads count)	Regulation pattern (AuCG_N vs L6CG_N)	Log2 [foldchange (AuCG_N/L6CG_N)]	P value (Chi-square 2x2)	P value (Fisher's test)
1	tae-miR9661-5p_1ss14GA	TGAAGTAGAGCAGAGACCTCA	443.633	31.3512	down	-3.82278	0	3.42481e-111
2	ata-miR171a-5p	TGGTATTGTTTCGGCTCATG	102.377	9.40535	down	-3.44426	2.1459e-22	4.91548e-25
3	gma-MIR5368-p5	CCTGGGATTGGCTTTGGGC	52.651	7.83779	down	-2.74794	1.1071e-10	4.30058e-11
4	tae-MIR9652-p3	TAGAAGCTTAATGAGAACATG	161.853	25.0809	down	-2.69002	3.4184e-29	2.72827e-31
5	gma-MIR5368-p3_2ss1AT18CA	TGAGATACCACTCTGGAAGAG	58.5011	9.40535	down	-2.63691	2.2628e-11	2.4296e-12
6	PC-5p-18301_222	TAACATCCGAGGAGCTCTCACT	56.551	9.40535	down	-2.588	6.8235e-11	8.53352e-12
7	tae-MIR1122c-p5_2ss4AG21GC	TCCGTCCCATAATGTAAGACC	46.8008	7.83779	down	-2.57802	3.1082e-09	1.60464e-09
8	tae-miR9678-3p	TCTGGCGAGGGACATACACTGT	43.8758	7.83779	down	-2.48491	1.6246e-08	9.74722e-09
9	tae-MIR9774-p5	GACAGAAATACCCAATATCTTGCT	94.5767	17.2431	down	-2.45546	1.5974e-16	1.24255e-17
10	tae-miR9660-5p_L+1	CTTGCGAGCAACGGATGAATC	175.503	34.4863	down	-2.3474	3.3157e-28	3.45769e-30
11	ata-miR169d-5p	CAGCCAAGGATGACTTGCCGG	137.802	29.7836	down	-2.21001	2.3654e-21	3.23611e-22
12	gma-MIR5368-p3_1ss3GA	CCAAGGGACAGTCTCAGG	153.078	34.4863	down	-2.15017	5.7135e-23	5.15557e-24
13	bdi-MIR7757-p3_1ss6AG	TTTATGAGCTCATTGAAGTAACT	6253.76	1429.61	down	-2.1291	0	0
14	ata-miR167e-3p	GGTCATGCTGCGGCAGCCTCACT	34.1256	7.83779	down	-2.12234	3.6619e-06	3.49098e-06
15	ata-MIR169d-p3	TTGTCCTTGGCTACACCTAGT	61.4261	14.108	down	-2.12234	5.2503e-10	3.07114e-10
16	ata-miR9674a-3p_L-1R+1	TAAGATGGCTGATGCTATGGA	34.1256	7.83779	down	-2.12234	3.6619e-06	3.49098e-06
17	ata-MIR9863a-p3_2	TCTGAAGACTAGTTTATTACA	13010.6	3069.28	down	-2.08372	0	0
18	ata-MIR9863a-p3_1	TCATCTGAAGACTAGTTTATT	13010.6	3069.28	down	-2.08372	0	0
19	bdi-MIR7767-p3_2ss17GC18AT	TGGAAGAGCTCGGATTCT	45.8258	10.9729	down	-2.06222	1.2281e-07	7.49185e-08
20	tae-miR1130b-3p_L-1R+4_1ss13GA	CTTATATTATGAGACGGAGGAAGT	15.6003	3.91889	down	-1.99305	0.002418	0.0026356
21	tae-MIR9668-p3_1ss10TC	ACAAGTATTCTCGGACGGAGG	30.2255	7.83779	down	-1.94725	3.0154e-05	5.06822e-05
22	ata-miR164c-3p	CACGTGTTCTTCTCCTCCATC	66.3012	17.2431	down	-1.94301	6.7201e-10	5.7273e-10
23	bdi-miR166d-5p	GGAATGTTGTCTGGTTGGAGA	53.626	14.108	down	-1.92642	3.2645e-08	2.47674e-08
24	PC-3p-24935_169	AACCAAAGCTGGCATACCTTC	39.9757	10.9729	down	-1.86518	2.7104e-06	3.10505e-06
25	mtr-miR398a-5p_1ss7AC	GGAGTGCCACTGAGAACACAAG	84.8265	23.5134	down	-1.85103	9.9761e-12	7.03043e-12
26	gma-MIR5368-p5_1ss3TC_2	TTCCCTGGGATTGGCTTTGGGC	39.0007	10.9729	down	-1.82955	4.4991e-06	5.20119e-06
27	gma-MIR5368-p5_1ss3TC_1	TTCCCTGGGATTGGCTTTGGG	39.0007	10.9729	down	-1.82955	4.4991e-06	5.20119e-06
28	PC-3p-51987_88	CTACAAGTATTGTGGCACAGAGAA	39.0007	10.9729	down	-1.82955	4.4991e-06	5.20119e-06
29	tae-MIR1128-p5_1ss5CT	CGTCTGAAAATACTTGTCATC	43.8758	12.5405	down	-1.80683	1.3467e-06	1.64523e-06
30	gma-MIR5368-p5_1ss20TC	CCTGGGATTGGCTTTGGGCCT	176.478	51.7294	down	-1.77043	9.0834e-22	4.96221e-22
31	gma-MIR5368-p5_2ss1TC21TC_1	CCCTGGGATTGGCTTTGGGCCT	337.356	100.324	down	-1.74961	1.299e-39	7.42732e-41
32	gma-MIR5368-p5_2ss1TC21TC_2	CCCTGGGATTGGCTTTGGGCCTT	337.356	100.324	down	-1.74961	1.299e-39	7.42732e-41
33	tae-MIR1128-p3_2ss14CG20CT	ATTTTGATGACAAGTATTTTC	31.2006	9.40535	down	-1.73002	6.8764e-05	5.01272e-05
34	bdi-MIR7757-p5_2ss6AG20AT	TTTATGAGCTCATTGAAGTT	741.013	228.863	down	-1.69501	4.9483e-82	2.62595e-84
35	tae-MIR1128-p5_1ss6GC	CGTCCCAAAATACTTGTCATC	25.3505	7.83779	down	-1.69349	0.00039088	0.000660427
36	hvu-MIR5049f-p3_1ss16GA	TTAATATGGATCGGAAGGAGT	24.3754	7.83779	down	-1.63691	0.00064429	0.00108563
37	gma-MIR5368-p3_2ss2AT19CA_2	GTGAGATACCACTCTGGAAGAG	24.3754	7.83779	down	-1.63691	0.00064429	0.00108563
38	gma-MIR5368-p3_2ss2AT19CA_1	GTGAGATACCACTCTGGAAG	24.3754	7.83779	down	-1.63691	0.00064429	0.00108563
39	gma-MIR5368-p3_2ss2AT19CA_3	GTGAGATACCACTCTGGAAGAGC	24.3754	7.83779	down	-1.63691	0.00064429	0.00108563
40	lus-miR159b_R+1_1ss21CT	TTTGGATTGAAGGGAGCTCTTT	2364.91	788.481	down	-1.58463	0	1.95133e-245
41	tae-MIR1128-p3_1ss22AC	TATTTCCGGACGGAGGGAGTACT	23.4004	7.83779	down	-1.57802	0.0010566	0.00177233
42	tae-MIR1139-p3_2ss13AG23AC	ATTTATTAGGTTGTAGACTCATCT	604.511	205.35	down	-1.55768	2.4026e-61	5.11392e-63
43	tae-MIR9781-p3_1ss5TC	TTTCCACACGGATGTAGTTTC	32.1756	10.9729	down	-1.55202	0.00014227	0.000173997
44	tae-miR5384-3p_1ss12CT	TGAGCGCGCCGTCGTCGAATG	40.9507	14.108	down	-1.53737	1.9677e-05	1.77707e-05
45	PC-3p-22894_182	CTAGTGTCTAAGCAACTTTGC	36.0757	12.5405	down	-1.52444	6.6902e-05	0.000133747
46	bdi-miR1878-3p_1ss14AG	ATTTGTAGTGTTCGGATTGAGTTT	2546.75	901.346	down	-1.4985	0	5.17691e-247
47	PC-5p-35533_124	TCTTAAGAACAGCAGGGCATT	26.3255	9.40535	down	-1.48491	0.00079443	0.000958969
48	tae-MIR5049-p5_1ss8AG	ATTACTTGTCTTAGATTTGTC	207.516	74.459	down	-1.47871	5.6475e-21	1.65466e-21
49	ata-MIR396d-p3	AAGCCCATGGAAACCATGCCC	689.337	250.809	down	-1.45862	9.3869e-65	9.12896e-66
50	tae-miR9670-3p	AGGTGGAATACTTGAAGAAGA	1409.88	515.726	down	-1.45089	0	2.98446e-132
51	tae-MIR9668-p3_2ss20GA23AG	CAAGTATTTTCGGACGGAGAGAGT	34.1256	12.5405	down	-1.44426	0.00017097	0.000331037
52	tae-MIR1122c-p3_4	TATTATGGGACGGAGGGAGTA	66.3012	25.0809	down	-1.40244	2.6129e-07	2.57795e-07
53	tae-MIR1122c-p3_5	TTATGGGACGGAGGGAGTAGT	66.3012	25.0809	down	-1.40244	2.6129e-07	2.57795e-07
54	tae-MIR1122c-p3_1	ATATTATGGGACGGAGGGAGT	66.3012	25.0809	down	-1.40244	2.6129e-07	2.57795e-07
55	tae-MIR1122c-p3_3	ATATTATGGGACGGAGGGAGTAGT	66.3012	25.0809	down	-1.40244	2.6129e-07	2.57795e-07
56	tae-MIR1122c-p3_2	ATATTATGGGACGGAGGGAGTA	66.3012	25.0809	down	-1.40244	2.6129e-07	2.57795e-07
57	PC-5p-50016_92	GTACCTGAACGTCTTCTTCAAG	33.1506	12.5405	down	-1.40244	0.0002714	0.000516951
58	tae-MIR1120b-p5_1ss10AG	TCTGTCCCAGAATATAAGAAC	69.7138	26.6485	down	-1.38739	1.5473e-07	1.85951e-07
59	tae-MIR1120a-p5_1ss20AT	TCCGTCCCATAATATAAGATC	69.2263	26.6485	down	-1.37727	1.9305e-07	2.88618e-07
60	osa-miR319a-3p.2-3p_L+1R+1	CTTGGACTGAAGGGTGCTCCCT	2930.9	1147.45	down	-1.35291	0	7.03727e-251
61	tae-MIR9662b-p5_1ss9CG	GCGGCTCTGTGGTGTTCAAGC	10374.2	4077.22	down	-1.34734	0	0
62	osa-miR319a-3p.2-3p_L+1	CTTGGACTGAAGGGTGCTCCC	366.607	145.783	down	-1.33041	8.1912e-32	4.03043e-32
63	hvu-MIR5049f-p3_2ss9CT20CT	ATATGGATTGGAGGGAGTATT	66.3012	26.6485	down	-1.31498	7.1738e-07	1.0632e-06
64	tae-MIR1120c-p5_1ss18AG	ATATAAGAACGTTTTTGGCACT	2535.53	1029.89	down	-1.29981	0	9.73752e-207
65	ata-miR171d-5p	TGTTGGCTCGACTCACTCAGA	258.867	105.81	down	-1.29073	3.4583e-22	2.4322e-22
66	tae-MIR171a-p5	TGTTGGCTCGACTCACTCAGA	258.867	105.81	down	-1.29073	3.4583e-22	2.4322e-22
67	tae-miR9778	TGCATCATCTCGAACTCGTCG	111.152	45.4592	down	-1.28989	2.2353e-10	1.58026e-10
68	tae-MIR1121-p5_2ss16TA21TC	TCTGTAAAGAAATATAAGAGC	307.131	128.54	down	-1.25664	2.9929e-25	2.36145e-25
69	zma-miR319b-5p	AGAGCGTCCTTCAGTCCACTC	183.303	78.3779	down	-1.22571	2.7766e-15	2.27574e-15
70	tae-MIR1128-p3_1ss14CG_1	ATTTTGATGACAAGTATTTCC	94.5767	40.7565	down	-1.21445	1.6689e-08	1.95122e-08
71	tae-MIR1128-p3_1ss14CG_2	ATTTTGATGACAAGTATTTCCGGA	94.5767	40.7565	down	-1.21445	1.6689e-08	1.95122e-08
72	tae-MIR1128-p5_1ss8GC	TCCGTCCCAAAATACTTGTCA	21.4504	9.40535	down	-1.18945	0.0079606	0.00945291
73	tae-MIR159a-p5	GAGCTCCTATCATTCCAATGA	1997.81	887.238	down	-1.17103	0	1.10951e-143
74	PC-5p-40287_111	CAAGCCGACTGGGACTAATTGGCT	17.5503	7.83779	down	-1.16298	0.0179	0.0180555
75	PC-3p-63145_73	TGTACTGTACTTGCATTATGT	17.5503	7.83779	down	-1.16298	0.0179	0.0180555
76	tae-miR9673-5p	TAAGAAGCAAATAGCACATG	118.952	53.297	down	-1.15826	7.8007e-10	7.35734e-10
77	ata-miR169e-5p	CAGCCAAGGATGACTTGCCGA	20.8004	9.40535	down	-1.14506	0.010672	0.00945291
78	tae-MIR5175-p5_1ss1AT	TTTACTCGTCGTGGTTTTAGT	686.412	313.512	down	-1.13056	5.3759e-48	3.79391e-48
79	tae-MIR1128-p5_1ss7AG_1	CGTCCGGAAATACTTGTCATC	122.852	56.4321	down	-1.12234	8.8112e-10	6.48683e-10
80	tae-MIR1128-p5_1ss7AG_2	CGTCCGGAAATACTTGTCATCAAA	122.852	56.4321	down	-1.12234	8.8112e-10	6.48683e-10
81	hvu-MIR444b-p5_1	AAGTTGTGCAGTTGCTGTCTC	20.4754	9.40535	down	-1.12234	0.012338	0.0145576
82	hvu-MIR444b-p5_2	CAAGTTGTGCAGTTGCTGTC	20.4754	9.40535	down	-1.12234	0.012338	0.0145576
83	gma-MIR5368-p3_1ss4GA_1	GCCAAGGGACAGTCTCAGG	37.0507	17.2431	down	-1.10348	0.00086451	0.000902845
84	gma-MIR5368-p3_1ss4GA_2	GCCAAGGGACAGTCTCAGGT	37.0507	17.2431	down	-1.10348	0.00086451	0.000902845
85	bdi-MIR7757-p5_1ss6AG	TTTATGAGCTCATTGAAGT	28283.3	13352.5	down	-1.08285	0	0
86	osa-MIR167h-p3	TCATGCTGTAGTTTCATCTGC	16.5753	7.83779	down	-1.08052	0.027843	0.0278194
87	osa-miR398a_L+1R-1	TTGTGTTCTCAGGTCACCCCT	158.928	75.2428	down	-1.07875	1.0172e-11	1.01027e-11
88	bdi-miR531_L-4R+1_1ss5CT	TTCGCCGGAGCAGCGTGCTGT	59.4761	28.216	down	-1.07579	3.2497e-05	3.59383e-05
89	ata-miR164a-3p	CACGTGCGCTCCTTCTCCAGC	141.378	67.405	down	-1.06863	1.7689e-10	1.93954e-10
90	osa-miR827	TTAGATGACCATCAGCAAACA	5088.62	2440.69	down	-1.05999	0	0
91	PC-3p-1181_2909	TCATCTGGCATTGCTTTCTCT	1162.22	558.05	down	-1.05842	6.2535e-74	2.57028e-74
92	tae-MIR1135-p5_1ss16TA	ATTACTTGTCTCGGAAATGGA	4720.22	2280.01	down	-1.04981	0	1.07245e-293
93	PC-3p-22927_182	TTGGGTATTTCTGTCTTTAA	35.1006	17.2431	down	-1.02548	0.0019413	0.00200811
94	tae-miR160_L+1	ATGCCTGGCTCCCTGTATGCCA	0	8.62157	up	inf	0.0070439	0.00496354
95	tae-MIR160-p3	GCGTGCGAGGAGCCAAGCATG	9.75018	0	down	-inf	0.00066807	0.000399009
96	sbi-miR160a_R+2	TGCCTGGCTCCCTGTATGCCACA	0	27.171	up	inf	1.7193e-06	9.0426e-08
97	osa-miR160a-5p_R+2	TGCCTGGCTCCCTGTATGCCACA	0	27.171	up	inf	1.7193e-06	9.0426e-08
98	ata-miR169a-3p	TGGGCAAGTCACCCTGGCTACC	7.80014	0	down	-inf	0.0023411	0.00190892
99	ata-miR169c-3p_L+2R-1	TAGGCGGTCACCTTGGCTAG	26.3255	0	down	-inf	2.262e-08	1.45386e-09
100	ata-miR169i-5p_1ss15TC	TAGCCAAGGATGACCTGCCTG	4.87509	0	down	-inf	0.016136	0.0199753
101	tae-miR169_L+1_1ss18G-	TGGGCAAGTCACCCTGGCTACC	7.80014	0	down	-inf	0.0023411	0.00190892
102	ata-miR172c-3p	GGAATCTTGATGATGCTGCAT	10.7252	0	down	-inf	0.00035913	0.000182423
103	ata-miR390-3p_L-1	GCTATCTATCCTGAGCTCC	7.80014	0	down	-inf	0.0023411	0.00190892
104	ata-miR394-3p_L-2R+3	GTGGGCATACTGCCAATGGAGC	4.87509	0	down	-inf	0.016136	0.0199753
105	ata-miR528-3p_1ss4GC	CCTCTGCCTGCCTCTTCCATT	13.6502	0	down	-inf	5.6799e-05	1.74331e-05
106	bdi-MIR5067-p5_2ss13TC17CT	CGATCCATATTACTTGTCGCT	10.7252	0	down	-inf	0.00035913	0.000182423
107	stu-MIR8005a-p3_1ss5GA	GTTTAGGGTTTAGGGTTTAGGGTT	0	9.40535	up	inf	0.004884	0.00496354
108	tae-MIR9654b-p5_1ss21AG	AAGCCTTGAGGAATAGGGTAGACT	4.38758	0	down	-inf	0.022467	0.0436913
109	tae-MIR9654a-p5_1ss9TA	AAGCCTTGAGGAATAGGGTAGACT	4.38758	0	down	-inf	0.022467	0.0436913
110	tae-miR9654a-3p	TTCTGAAAGGCTTGAAGCGAAT	4.87509	0	down	-inf	0.016136	0.0199753
111	tae-miR9655-3p	CAAGGGAAGGAAGTAGCCAAC	0	18.8107	up	inf	6.879e-05	1.72869e-05
112	tae-MIR9659-p5	TGCTGGGAAAACTATTGAACT	8.77516	0	down	-inf	0.0012476	0.000872741
113	tae-MIR9660-p3	TTTCTCCTTTGCTCGAGT	4.87509	0	down	-inf	0.016136	0.0199753
114	tae-MIR9661-p3	AGGTGCCTGACCTACTTCATC	18.5253	0	down	-inf	2.7342e-06	3.48223e-07
115	tae-MIR9781-p5_1ss9TC	TAGATTTCCACACGGATGTAGTT	9.75018	0	down	-inf	0.00066807	0.000399009
116	bdi-miR156b-5p_R+4	TGACAGAAGAGAGTGAGCACACCA	0	746.157	up	inf	0	1.08015e-198
117	sbi-miR156e	TGACAGAAGAGAGCGAGCAC	6.82512	0	down	-inf	0.0044186	0.00417532
118	bdi-miR164c-5p_R+1	TGGAGAAGCAGGGCACGTGCTT	0	9.40535	up	inf	0.004884	0.00496354
119	gma-miR166a-3p_L+1	ATCGGACCAGGCTTCATTCCCC	0	10.9729	up	inf	0.002365	0.00138773
120	osa-miR167a-5p_R+1	TGAAGCTGCCAGCATGATCTAA	0	111.297	up	inf	3.5881e-22	3.73602e-30
121	zma-miR167e-5p_R+2	TGAAGCTGCCAGCATGATCTGGC	0	195.945	up	inf	8.9228e-38	1.42897e-52
122	osa-miR169e_R+1_1ss1TC	CAGCCAAGGATGACTTGCCGGA	0	12.5405	up	inf	0.001154	0.00039326
123	osa-miR169n	TAGCCAAGAATGACTTGCCTA	9.75018	0	down	-inf	0.00066807	0.000399009
124	gma-miR171e_R+4	TGATTGAGCCGTGCCAATATCGCCA	0	17.2431	up	inf	0.00013842	3.24953e-05
125	mtr-miR171c_R+1	TGATTGAGCCGTGCCAATATTT	8.77516	0	down	-inf	0.0012476	0.000872741
126	gma-miR390a-5p_R+1	AAGCTCAGGAGGGATAGCGCCA	5.85011	0	down	-inf	0.0084025	0.00913255
127	osa-miR393b-3p_L-1R+2_1ss15TC	CAGTGCAATCCCTCTGGAATTT	0	9.40535	up	inf	0.004884	0.00496354
128	mtr-miR398a-5p_2ss9AG17CA	GGAGTGACGCTGAGAAAACAAG	4.87509	0	down	-inf	0.016136	0.0199753
129	cme-MIR398b-p3_1ss4TC	TTCCCAGGTCACCCCTTTGGA	9.75018	0	down	-inf	0.00066807	0.000399009
130	osa-MIR437-p3_1ss11AT	AGTTTGACTTTGGACAAAACT	20.4754	0	down	-inf	8.2021e-07	1.59202e-07
131	far-MIR437-p3_2ss15TA22TC	TATTTTGGAACGGAAGGAGTACT	4.87509	0	down	-inf	0.016136	0.0199753
132	osa-MIR437-p3_2ss13CG23GC	TTTTTCTATAAAGTTGGTCAAACT	0	10.9729	up	inf	0.002365	0.00138773
133	osa-miR530-5p_R+1_1ss20AG	TGCATTTGCACCTGCACCTGC	10.7252	0	down	-inf	0.00035913	0.000182423
134	bdi-MIR530b-p3_1ss14GC	AGGTGCAGTGGCACATGCAGC	16.5753	0	down	-inf	9.1586e-06	1.66596e-06
135	tae-MIR531-p5_2ss11CT20AG	CTCGCCGGAGTAGCGTGCAGC	7.80014	0	down	-inf	0.0023411	0.00190892
136	tae-miR531_L-2_1ss13CT	CTCGCCGGAGTAGCGTGCA	7.80014	0	down	-inf	0.0023411	0.00190892
137	osa-MIR812q-p3_2ss16GC21TG	CACTTATTTTGGGACCGAGGGAGT	0	21.9458	up	inf	1.7129e-05	2.35519e-06
138	osa-MIR812q-p3_2ss16GT21TG	CACTTATTTTGGGACTGAGGGAGT	0	10.9729	up	inf	0.002365	0.00138773
139	osa-MIR812q-p3_2ss10TC21TG	CACTTATTTCGGGACGGAGGGAGT	5.85011	0	down	-inf	0.0084025	0.00913255
140	osa-MIR812q-p3_2	TATTTTGGGACGGAGGTAGTA	9.75018	0	down	-inf	0.00066807	0.000399009
141	osa-MIR812q-p3_2ss17GA21TG	CACTTATTTTGGGACGAAGGGAGT	0	12.5405	up	inf	0.001154	0.00039326
142	osa-MIR812q-p3_1ss1GT	TCACTTATTTTGGGACGGAGG	13.6502	0	down	-inf	5.6799e-05	1.74331e-05
143	osa-MIR812q-p3_2ss16GC21TA	CACTTATTTTGGGACCGAGGAAGT	5.85011	0	down	-inf	0.0084025	0.00913255
144	osa-MIR812j-p3_2ss8TG17GA	TATTTTGGGACGGAGAAAGTACT	14.6253	0	down	-inf	3.086e-05	7.97023e-06
145	osa-MIR812q-p3_2ss3CG21TG	CAGTTATTTTGGGACGGAGGGAGT	0	10.9729	up	inf	0.002365	0.00138773
146	osa-MIR812q-p3_1	CTTATTTTGGGACGGAGG	9.75018	0	down	-inf	0.00066807	0.000399009
147	osa-MIR812q-p3_2ss16GA21TG	CACTTATTTTGGGACAGAGGG	0	12.5405	up	inf	0.001154	0.00039326
148	osa-MIR812q-p3_2ss2CG20TG	AGTTATTTTGGGACGGAGGGA	6.82512	0	down	-inf	0.0044186	0.00417532
149	osa-MIR818d-p3_1ss19GT	CTTATATTATGGGACGGATGGAGT	5.85011	0	down	-inf	0.0084025	0.00913255
150	osa-MIR818d-p3_1ss11GA	CTTATATTATAGGACGGAGGGAGT	6.82512	0	down	-inf	0.0044186	0.00417532
151	osa-MIR818d-p3_1ss21GA	CTTATATTATGGGACGGAGGAAGT	6.82512	0	down	-inf	0.0044186	0.00417532
152	osa-MIR818d-p3_1ss16GT	CTTATATTATGGGACTGAGGGAGT	5.85011	0	down	-inf	0.0084025	0.00913255
153	osa-MIR818a-p3_1ss15GA	TTATATTATGGGACAGAAGG	16.5753	0	down	-inf	9.1586e-06	1.66596e-06
154	osa-MIR818d-p3_2ss15GT21TC	TTATGGGACGGAGGTAGTACC	5.85011	0	down	-inf	0.0084025	0.00913255
155	osa-MIR818d-p3_1ss6AG	CTTATGTTATGGGACGGAGGGAGT	0	9.40535	up	inf	0.004884	0.00496354
156	osa-MIR818d-p3_2ss1CG19GA	GTTATATTATGGGACGGAAGGAGT	5.85011	0	down	-inf	0.0084025	0.00913255
157	osa-MIR818d-p3_2ss5TC21GA	CTTACATTATGGGACGGAGGAAGT	0	15.6756	up	inf	0.00027947	6.04401e-05
158	osa-MIR818d-p3_2ss5TC22AG	CTTACATTATGGGACGGAGGGGGT	0	7.83779	up	inf	0.010189	0.00944532
159	tae-MIR1120a-p3_2ss13GA19GT	CTTATATTATGAAACGGATGGAGT	5.85011	0	down	-inf	0.0084025	0.00913255
160	tae-MIR1120a-p3_7	TATTATGAGACGGAGGGAGTA	13.6502	0	down	-inf	5.6799e-05	1.74331e-05
161	tae-MIR1120a-p5_2ss1TC20AG	CCCGTCCCATAATATAAGAGC	0	9.40535	up	inf	0.004884	0.00496354
162	tae-MIR1120a-p3_10	TTATATTATGAGACGGAGGGAGTA	13.6502	0	down	-inf	5.6799e-05	1.74331e-05
163	tae-MIR1120a-p3_11	TTCTTATATTATGAGACGGAGGGA	13.6502	0	down	-inf	5.6799e-05	1.74331e-05
164	tae-MIR1120a-p3_3	CTTATATTATGAGACGGAGGGAGT	13.6502	0	down	-inf	5.6799e-05	1.74331e-05
165	tae-MIR1120a-p5_1ss8CT_1	CTCCGTCTCATAATATAAGAAC	15.6003	0	down	-inf	1.6798e-05	3.64391e-06
166	tae-MIR1120a-p5_2ss14AG20AT	TCCGTCCCATAATGTAAGATC	19.5004	0	down	-inf	1.4967e-06	1.59204e-07
167	tae-MIR1120a-p3_2ss16GA19GA	TTATATTATGAGACGAAGAGAGT	5.85011	0	down	-inf	0.0084025	0.00913255
168	tae-MIR1120a-p5_2ss8CT20AG	TCCGTCCTATAATATAAGAGC	4.87509	0	down	-inf	0.016136	0.0199753
169	tae-MIR1120a-p5_2ss3CT23AG	CTTCGTCCCATAATATAAGAACGT	4.87509	0	down	-inf	0.016136	0.0199753
170	tae-MIR1120a-p3_5	TATATTATGAGACGGAGGGAGT	13.6502	0	down	-inf	5.6799e-05	1.74331e-05
171	tae-miR1120a_L-3R+1	TTCTTATATTATGAGACGGAGG	4.87509	0	down	-inf	0.016136	0.0199753
172	hvu-MIR1120-p3_1ss23TG	CTTATATTATGGGACGGAGGAGGT	5.85011	0	down	-inf	0.0084025	0.00913255
173	tae-MIR1120a-p5_1ss2CT	TTCGTCCCATAATATAAGAAC	7.80014	0	down	-inf	0.0023411	0.00190892
174	tae-MIR1120a-p5_2ss11AG20AG	TCCGTCCCATGATATAAGAGC	5.85011	0	down	-inf	0.0084025	0.00913255
175	tae-MIR1120a-p3_1ss4TC_2	TTACATTATGAGACGGAGGGAGT	0	7.83779	up	inf	0.010189	0.00944532
176	tae-MIR1120a-p5_1ss8CT_2	TCCGTCCTATAATATAAGAAC	15.6003	0	down	-inf	1.6798e-05	3.64391e-06
177	tae-MIR1120a-p3_1	ATATTATGAGACGGAGGGAGT	13.6502	0	down	-inf	5.6799e-05	1.74331e-05
178	tae-MIR1120a-p3_1ss16GA	CTTATATTATGAGACAGAGGGAGT	11.7002	0	down	-inf	0.0001937	8.34023e-05
179	tae-MIR1120a-p3_4	TATATTATGAGACGGAGGGAG	13.6502	0	down	-inf	5.6799e-05	1.74331e-05
180	tae-MIR1120a-p3_1ss1CT	TTTATATTATGAGACGGAGGGAGT	4.87509	0	down	-inf	0.016136	0.0199753
181	tae-MIR1120a-p3_2	ATATTATGAGACGGAGGGAGTA	13.6502	0	down	-inf	5.6799e-05	1.74331e-05
182	tae-MIR1120a-p3_1ss4TC_1	TTACATTATGAGACGGAGGGA	0	7.83779	up	inf	0.010189	0.00944532
183	tae-MIR1120a-p3_6	TATATTATGAGACGGAGGGAGTA	13.6502	0	down	-inf	5.6799e-05	1.74331e-05
184	tae-MIR1120a-p5_1ss7CT	TCCGTCTCATAATATAAGAAC	7.80014	0	down	-inf	0.0023411	0.00190892
185	tae-MIR1120a-p3_8	TTATATTATGAGACGGAGGGA	13.6502	0	down	-inf	5.6799e-05	1.74331e-05
186	tae-miR1120a_L-4R+1_1ss10TC	TCTTACATTATGAGACGGAGG	4.87509	0	down	-inf	0.016136	0.0199753
187	tae-MIR1120a-p3_2ss19TC20TC	TATGAGACGGAGGGAGTACCT	15.6003	0	down	-inf	1.6798e-05	3.64391e-06
188	tae-MIR1120a-p3_9	TTATATTATGAGACGGAGGGAGT	13.6502	0	down	-inf	5.6799e-05	1.74331e-05
189	tae-MIR1122c-p3_1ss10AG	AAAACGTCTGATATTATGGGA	4.87509	0	down	-inf	0.016136	0.0199753
190	far-MIR1122-p3_1ss13TG_2	CACTTATTTTTGGACGGAGGGAGT	0	7.83779	up	inf	0.010189	0.00944532
191	tae-MIR1122c-p3_1ss5AT	TATTTTGGGACGGAGGGAGTAGT	0	7.83779	up	inf	0.010189	0.00944532
192	tae-MIR1122c-p3_1ss10GA_1	ATATTATGGAACGGAGGGAGT	18.5253	0	down	-inf	2.7342e-06	3.48223e-07
193	tae-MIR1122c-p3_1ss6AT	ATATTTTGGGACGGAGGGAGTAGT	0	7.83779	up	inf	0.010189	0.00944532
194	far-MIR1122-p3_2ss16TA18TA	TGAGACACTTATTTTAGAACGGAG	0	9.40535	up	inf	0.004884	0.00496354
195	far-MIR1122-p5_1ss8AC	TCCGTCTCAAAATAAGTGTCT	5.85011	0	down	-inf	0.0084025	0.00913255
196	tae-MIR1122c-p3_1ss23GA	ATATTATGGGACGGAGGGAGTAAT	0	9.40535	up	inf	0.004884	0.00496354
197	tae-MIR1122c-p3_1ss14GA_2	ATATTATGGGACGAAGGGAGTAGT	0	10.9729	up	inf	0.002365	0.00138773
198	far-MIR1122-p3_1ss13TG_1	CACTTATTTTTGGACGGAGGG	0	7.83779	up	inf	0.010189	0.00944532
199	tae-MIR1122c-p3_1ss10GA_2	TTATGGGACAGAGGGAGTAGTA	18.5253	0	down	-inf	2.7342e-06	3.48223e-07
200	tae-MIR1122c-p3_1ss14GA_1	ATATTATGGGACGAAGGGAGT	0	10.9729	up	inf	0.002365	0.00138773
201	tae-MIR1122c-p3_1ss12AC	TTATGGGACGGCGGGAGTAGT	5.85011	0	down	-inf	0.0084025	0.00913255
202	tae-miR1122c-3p_L-1R+4_1ss4AG	CTGATATTATGGGACGGAGGGAGT	0	10.9729	up	inf	0.002365	0.00138773
203	tae-MIR1127b-p5_2ss5TC23CA	CTTCCGTCCGGAAATACTTGTCAT	0	7.83779	up	inf	0.010189	0.00944532
204	tae-MIR1127b-p5_2ss15CA17AT	CGGAAATACTTGTCATTGAAA	4.87509	0	down	-inf	0.016136	0.0199753
205	tae-MIR1127b-p3_1ss22TC	TATTTCTGGACGGAGGGAGTACT	4.87509	0	down	-inf	0.016136	0.0199753
206	tae-MIR1128-p3_1ss15CG_1	CATTTTGATGACAAGTATTTC	42.9008	0	down	-inf	9.5467e-13	2.42164e-15
207	tae-MIR9668-p3_1ss1AG_3	GATGACAAGTATTTTCGGACGGAG	6.82512	0	down	-inf	0.0044186	0.00417532
208	tae-MIR1128-p3_1ss18CT	TTTGATGACAACTATTTTCGGACG	0	9.40535	up	inf	0.004884	0.00496354
209	tae-MIR1128-p5_2	AATACTTGTCATCAAAATGAATA	0	7.83779	up	inf	0.010189	0.00944532
210	tae-MIR1128-p3_1ss10CG_2	TGATGACAAGTATTTCCGGAC	8.77516	0	down	-inf	0.0012476	0.000872741
211	tae-MIR1128-p5_1ss12TC	AATACTTGTCACCAAAATGAA	0	17.2431	up	inf	0.00013842	3.24953e-05
212	tae-MIR1128-p5_1ss2CT_2	TTCGTCCGAAAATACTTGTCA	10.7252	0	down	-inf	0.00035913	0.000182423
213	tae-MIR1128-p3_2ss14CG21CT_2	ATTTTGATGACAAGTATTTCTGGA	5.85011	0	down	-inf	0.0084025	0.00913255
214	tae-MIR1128-p3_2ss14CG17TA_1	ATTTTGATGACAAGTAATTCC	4.87509	0	down	-inf	0.016136	0.0199753
215	tae-MIR1128-p5_1ss2AT	ATAAAAGGGGATGTATCTAGA	0	9.40535	up	inf	0.004884	0.00496354
216	tae-MIR1128-p3_2ss11CT22AC	TATTTCCGGATGGAGGGAGTACT	4.87509	0	down	-inf	0.016136	0.0199753
217	tae-MIR1128-p5_1ss5AG_1	TCCGGAAATACTTGTCATCAA	4.87509	0	down	-inf	0.016136	0.0199753
218	tae-MIR1128-p3_2ss10CG17CT_1	TGATGACAAGTATTTCTGGAC	4.87509	0	down	-inf	0.016136	0.0199753
219	tae-MIR1128-p5_18	TCCGAAAATACTTGTCATCAA	0	7.83779	up	inf	0.010189	0.00944532
220	tae-MIR1128-p5_1ss2GA_2	CATCCGAAAATACTTGTCATCAAA	0	14.108	up	inf	0.00056653	0.000210199
221	tae-MIR1128-p3_1ss16CT	TGATGACAACTATTTTCGGACGGA	0	7.83779	up	inf	0.010189	0.00944532
222	tae-MIR1128-p5_12	CTCCCTCCGTCCGAAAATACTTGT	0	7.83779	up	inf	0.010189	0.00944532
223	tae-MIR1128-p5_16	TACTCCCTCCGTCCGAAAATACTT	0	7.83779	up	inf	0.010189	0.00944532
224	tae-MIR1128-p3_2ss11CG18CT_1	TTGATGACAAGTATTTCT	4.87509	0	down	-inf	0.016136	0.0199753
225	tae-MIR1128-p3_1ss13CG_1	TTTTGATGACAAGTATTTCC	20.4754	0	down	-inf	8.2021e-07	1.59202e-07
226	tae-MIR1128-p5_6	CCGTCCGAAAATACTTGTCA	0	7.83779	up	inf	0.010189	0.00944532
227	tae-MIR1128-p5_1ss3CT_4	TCTGTCCGAAAATACTTGTCA	7.80014	0	down	-inf	0.0023411	0.00190892
228	tae-MIR1128-p5_5	CCCTCCGTCCGAAAATACTTGTC	0	7.83779	up	inf	0.010189	0.00944532
229	tae-MIR1128-p3_2ss12GA22AC	TATTTCCGGACAGAGGGAGTACT	5.85011	0	down	-inf	0.0084025	0.00913255
230	tae-MIR1128-p3_2ss6CA19GA	GACAAATATTTCCGGACGAAGGGA	5.85011	0	down	-inf	0.0084025	0.00913255
231	tae-MIR1128-p5_20	TCCGTCCGAAAATACTTGTCA	0	7.83779	up	inf	0.010189	0.00944532
232	tae-MIR1128-p5_2ss9AG17TC	TCCGTCCGGAAATACTCGTCA	23.4004	0	down	-inf	1.3574e-07	1.52138e-08
233	tae-MIR1128-p5_1ss5AG_2	TCCGGAAATACTTGTCATCAAAAT	4.87509	0	down	-inf	0.016136	0.0199753
234	tae-MIR1128-p3_2ss20AT21TA	TTTCCGGACGGAGGGAGTATA	5.85011	0	down	-inf	0.0084025	0.00913255
235	tae-MIR1128-p3_2ss14CA20CT	ATTTTGATGACAAATATTTTCGGA	5.85011	0	down	-inf	0.0084025	0.00913255
236	tae-MIR1128-p5_1ss2GA_1	CATCCGAAAATACTTGTCATC	0	14.108	up	inf	0.00056653	0.000210199
237	tae-MIR1128-p3_2ss10CT17GA	CAACTATTTTCGGACGAAGGGAGT	4.87509	0	down	-inf	0.016136	0.0199753
238	tae-MIR1128-p5_17	TCCCTCCGTCCGAAAATACTTGTC	0	7.83779	up	inf	0.010189	0.00944532
239	tae-MIR1128-p3_2ss12CA18CT	TTTGATGACAAATATTTTCGG	10.7252	0	down	-inf	0.00035913	0.000182423
240	tae-MIR1128-p3_1ss14CA	ATTTTGATGACAAATATTTCCGGA	5.85011	0	down	-inf	0.0084025	0.00913255
241	tae-MIR1128-p3_2ss12CG24GC	TTTGATGACAAGTATTTCCGGACC	5.85011	0	down	-inf	0.0084025	0.00913255
242	tae-MIR1128-p5_2ss20AG22TA	AATACTTGTCATCAAAATGGAA	0	9.40535	up	inf	0.004884	0.00496354
243	tae-MIR1128-p3_1ss13CG_2	TTTTGATGACAAGTATTTCCG	20.4754	0	down	-inf	8.2021e-07	1.59202e-07
244	tae-MIR1128-p3_1ss20AT	TTTCCGGACGGAGGGAGTATT	8.77516	0	down	-inf	0.0012476	0.000872741
245	tae-MIR1128-p3_2ss8CG24GA	ATGACAAGTATTTCCGGACGGAGA	0	7.83779	up	inf	0.010189	0.00944532
246	tae-MIR1128-p3_2ss1CA23AC	ATATTTCCGGACGGAGGGAGTACT	9.75018	0	down	-inf	0.00066807	0.000399009
247	tae-MIR1128-p3_1ss13CT	TGACAACTATTTTCGGACGGA	17.5503	0	down	-inf	5.0009e-06	7.61659e-07
248	tae-MIR1128-p3_2ss14CG21CT_1	ATTTTGATGACAAGTATTTCT	5.85011	0	down	-inf	0.0084025	0.00913255
249	tae-MIR1128-p5_2ss7AG24AG	CGTCCGGAAATACTTGTCATCAAG	4.87509	0	down	-inf	0.016136	0.0199753
250	tae-MIR1128-p3_1ss19CG	TATCCATTTTGATGACAAGTA	4.87509	0	down	-inf	0.016136	0.0199753
251	tae-MIR1128-p5_1ss21AG_1	AAATACTTGTCATCAAAATGG	16.5753	0	down	-inf	9.1586e-06	1.66596e-06
252	tae-MIR1128-p3_1ss15CG_2	CATTTTGATGACAAGTATTTCCGG	42.9008	0	down	-inf	9.5467e-13	2.42164e-15
253	tae-MIR1128-p3_2ss14CG17TA_2	ATTTTGATGACAAGTAATTCCGGA	4.87509	0	down	-inf	0.016136	0.0199753
254	tae-MIR1128-p3_1ss13CG_3	TTTTGATGACAAGTATTTCCGGA	20.4754	0	down	-inf	8.2021e-07	1.59202e-07
255	tae-MIR1128-p5_1ss3AG_2	CGGAAATACTTGTCATCAAAATGA	0	7.83779	up	inf	0.010189	0.00944532
256	tae-MIR1128-p5_2ss7AG21CT	CGTCCGGAAATACTTGTCATT	9.75018	0	down	-inf	0.00066807	0.000399009
257	tae-MIR1128-p3_1ss10CG_1	TGATGACAAGTATTTCCGGA	8.77516	0	down	-inf	0.0012476	0.000872741
258	tae-MIR1128-p5_2ss1CA17AG	ATACTCCCTCCGTCCGGAAATACT	0	9.40535	up	inf	0.004884	0.00496354
259	tae-MIR1128-p3_2ss18CG24CT	ATCCATTTTGATGACAAGTATTTT	11.7002	0	down	-inf	0.0001937	8.34023e-05
260	tae-MIR1128-p5_11	CGTCCGAAAATACTTGTCATCAAA	0	7.83779	up	inf	0.010189	0.00944532
261	tae-MIR1128-p3_1ss2CA	AATATTTCCGGACGGAGGGAGTA	0	12.5405	up	inf	0.001154	0.00039326
262	tae-MIR1128-p3_2ss2CT17CG	TTCATTTTGATGACAAGTATTTCC	6.82512	0	down	-inf	0.0044186	0.00417532
263	tae-MIR1128-p3_2ss11CG18CT_2	TTGATGACAAGTATTTCTGGA	4.87509	0	down	-inf	0.016136	0.0199753
264	tae-MIR1128-p5_1ss23AG	GAAAATACTTGTCATCAAAATGGA	4.87509	0	down	-inf	0.016136	0.0199753
265	tae-MIR1128-p5_19	TCCGTCCGAAAATACTTGTC	0	7.83779	up	inf	0.010189	0.00944532
266	tae-MIR1128-p5_1	AATACTTGTCATCAAAATGAA	0	7.83779	up	inf	0.010189	0.00944532
267	tae-MIR1128-p5_1ss3CT_3	TCTCTCCGTCCGAAAATACTTGTC	7.80014	0	down	-inf	0.0023411	0.00190892
268	tae-MIR1128-p3_2ss13CG20CT	TTTTGATGACAAGTATTTCT	13.6502	0	down	-inf	5.6799e-05	1.74331e-05
269	tae-MIR1128-p5_1ss3AG_1	CGGAAATACTTGTCATCAAAA	0	7.83779	up	inf	0.010189	0.00944532
270	tae-MIR1128-p5_1ss3CT_2	CTTCGTCCGAAAATACTTGTC	7.80014	0	down	-inf	0.0023411	0.00190892
271	tae-MIR1128-p3_2ss13CG22GA	TTTTGATGACAAGTATTTCCGAAC	4.87509	0	down	-inf	0.016136	0.0199753
272	tae-MIR1128-p5_1ss3CT_1	CTTCCTCCGTCCGAAAATACTTGT	7.80014	0	down	-inf	0.0023411	0.00190892
273	tae-MIR1128-p5_1ss7GC_1	CCGTCCCAAAATACTTGTCAT	16.5753	0	down	-inf	9.1586e-06	1.66596e-06
274	tae-MIR1128-p3_1ss10CG_3	TGATGACAAGTATTTCCGGACGGA	8.77516	0	down	-inf	0.0012476	0.000872741
275	tae-MIR1128-p5_1ss2CT_1	TTCCTCCGTCCGAAAATACTTGTC	10.7252	0	down	-inf	0.00035913	0.000182423
276	tae-MIR1128-p5_2ss12GC18AT	TCCCTCCGTCCCAAAATTCTTGTC	0	7.83779	up	inf	0.010189	0.00944532
277	tae-MIR1128-p5_2ss7TC20AG	AATACTCGTCATCAAAATGGA	14.6253	0	down	-inf	3.086e-05	7.97023e-06
278	tae-MIR1128-p5_14	CTCCGTCCGAAAATACTTGTCATC	0	7.83779	up	inf	0.010189	0.00944532
279	tae-MIR1128-p5_1ss9CT_2	TACTCCCTTCGTCCGAAAATACTT	4.87509	0	down	-inf	0.016136	0.0199753
280	tae-MIR1128-p5_1ss9CT_1	CCTCCGTCTGAAAATACTTGTCAT	4.87509	0	down	-inf	0.016136	0.0199753
281	tae-MIR1128-p5_9	CCGTCCGAAAATACTTGTCATCAA	0	7.83779	up	inf	0.010189	0.00944532
282	tae-MIR1128-p5_1ss21AG_2	AAATACTTGTCATCAAAATGGATA	16.5753	0	down	-inf	9.1586e-06	1.66596e-06
283	tae-MIR1128-p5_8	CCGTCCGAAAATACTTGTCATC	0	7.83779	up	inf	0.010189	0.00944532
284	tae-MIR1128-p3_1ss3CA	AAATATTTCCGGACGGAGGGAGT	4.87509	0	down	-inf	0.016136	0.0199753
285	tae-MIR1128-p3_2ss11CG17CT	TTGATGACAAGTATTTTCGGACGG	0	15.6756	up	inf	0.00027947	6.04401e-05
286	tae-MIR1128-p5_3	ACTCCCTCCGTCCGAAAATACTT	0	7.83779	up	inf	0.010189	0.00944532
287	tae-MIR1128-p5_10	CGAAAATACTTGTCATCAAAA	0	7.83779	up	inf	0.010189	0.00944532
288	tae-MIR1128-p5_4	ACTCCCTCCGTCCGAAAATACTTG	0	7.83779	up	inf	0.010189	0.00944532
289	tae-MIR1128-p5_7	CCGTCCGAAAATACTTGTCAT	0	7.83779	up	inf	0.010189	0.00944532
290	tae-MIR1128-p3_2ss11CG22CA	TTGATGACAAGTATTTCCGGAA	0	18.8107	up	inf	6.879e-05	1.72869e-05
291	tae-MIR1128-p3_2ss10CG17CT_2	TGATGACAAGTATTTCTGGACGGA	4.87509	0	down	-inf	0.016136	0.0199753
292	tae-MIR1128-p5_13	CTCCGTCCGAAAATACTTGTC	0	7.83779	up	inf	0.010189	0.00944532
293	tae-MIR1128-p5_15	TACTCCCTCCGTCCGAAAATACT	0	7.83779	up	inf	0.010189	0.00944532
294	tae-MIR1128-p3_1ss13CG_4	TTTTGATGACAAGTATTTCCGGAC	20.4754	0	down	-inf	8.2021e-07	1.59202e-07
295	tae-MIR1128-p3_2ss9CG21GA	GATGACAAGTATTTCCGGACAGAG	4.87509	0	down	-inf	0.016136	0.0199753
296	tae-MIR1128-p3_2ss10CG23GA	TGATGACAAGTATTTCCGGACGAA	0	9.40535	up	inf	0.004884	0.00496354
297	tae-MIR1128-p5_1ss4CT_1	CCTTCGTCCGAAAATACTTGTCAT	0	9.40535	up	inf	0.004884	0.00496354
298	tae-MIR1130b-p3_1ss11GA	TATATTATGGAACGGAGGGAG	33.1506	0	down	-inf	3.5265e-10	6.0699e-12
299	tae-miR1130b-3p_R+3_3	TCTTATATTATGGGACGGAGGGAG	0	28.216	up	inf	1.088e-06	4.75632e-08
300	tae-miR1130b-3p_L-2R+2_2	TTATATTATGGGACGGAGGTA	11.7002	0	down	-inf	0.0001937	8.34023e-05
301	tae-MIR1130b-p3_1ss6AG	AAAACGTCTTATATTATGGGA	0	9.40535	up	inf	0.004884	0.00496354
302	tae-miR1130b-3p_L-1R+1_2	CTTATATTATGGGACGGAGGT	0	14.108	up	inf	0.00056653	0.000210199
303	tae-miR1130b-3p_R+2	TCTTATATTATGGGACGGAGGGA	0	14.108	up	inf	0.00056653	0.000210199
304	tae-MIR1130b-p3_1ss11TC	AAACATCTTACATTATGGGACGGA	0	18.8107	up	inf	6.879e-05	1.72869e-05
305	tae-miR1130b-3p_L-2R+2_1	TTATATTATGGGACGGAGGGA	11.7002	0	down	-inf	0.0001937	8.34023e-05
306	tae-miR1130b-3p_L-1R+1_1	CTTATATTATGGGACGGAGGG	0	14.108	up	inf	0.00056653	0.000210199
307	tae-miR1130b-3p_L-1R+1_1ss10AT	CTTATATTTTGGGACGGAGGG	4.87509	0	down	-inf	0.016136	0.0199753
308	tae-miR1130b-3p_L+3_2ss9TC24GA	ACATCTTACATTATGGGACGGAGA	0	7.83779	up	inf	0.010189	0.00944532
309	tae-MIR1130a-p3_2ss1CA22GA	AAAAAACGTCTTACATTATGGAAC	6.82512	0	down	-inf	0.0044186	0.00417532
310	tae-miR1130b-3p_L+1R+2_2ss7TC22GA	ATCTTACATTATGGGACGGAGAGA	5.85011	0	down	-inf	0.0084025	0.00913255
311	tae-miR1130b-3p_R+3_2	TCTTATATTATGGGACGGAGGGAA	0	28.216	up	inf	1.088e-06	4.75632e-08
312	tae-miR1130b-3p_R+3_1	TCTTATATTATGGGACGGAGGAAG	0	28.216	up	inf	1.088e-06	4.75632e-08
313	hvu-MIR1130-p5_2ss16CA17TC	ATACTCCCTCTGTAAACTAATATA	0	9.40535	up	inf	0.004884	0.00496354
314	tae-MIR1130b-p3_2ss4TC18GC	TTACATTATGGGACGGACGGA	7.80014	0	down	-inf	0.0023411	0.00190892
315	tae-MIR1131-p3_2ss6CG21TG	CGGTTGGTGCCACGAACCGGGACT	0	20.3782	up	inf	3.4284e-05	8.8701e-06
316	tae-MIR1131-p3_2ss10CT18TG	TTCGTGCCATGAACCGGGACT	4.87509	0	down	-inf	0.016136	0.0199753
317	tae-MIR1131-p3_1ss20GA	ACGAACCGGTACTAATGAGAGTGG	0	9.40535	up	inf	0.004884	0.00496354
318	tae-miR1131_L+1R+1_1ss19TG	TTAGTACCGGTTCGTGGCGAACCT	6.82512	0	down	-inf	0.0044186	0.00417532
319	tae-MIR1133-p5_1ss4CT	GTTTCTCAAATGGATGTATCTAGC	6.82512	0	down	-inf	0.0044186	0.00417532
320	tae-MIR1133-p3_1ss5CG	GCTAGATACATTCATTTGAGGGAC	0	20.3782	up	inf	3.4284e-05	8.8701e-06
321	tae-MIR1133-p3_1ss4CG	CTAGATACATTCATTTGAGGGACA	0	9.40535	up	inf	0.004884	0.00496354
322	tae-MIR1133-p3_1ss6CG	TGCTAGATACATTCATTTGAGGGA	0	10.9729	up	inf	0.002365	0.00138773
323	tae-MIR1137b-p3_1ss8TC	GTTGGGTCATCTATTTTAGAACGG	6.82512	0	down	-inf	0.0044186	0.00417532
324	tae-MIR1137b-p3_1ss7TC	TTGGGTCATCTATTTTAGAACGGA	9.75018	0	down	-inf	0.00066807	0.000399009
325	tae-MIR1137b-p3_1ss4TC	GGTCATCTATTTTAGAACGGA	4.87509	0	down	-inf	0.016136	0.0199753
326	tae-MIR1137b-p3_1ss18AG_1	ATCTATTTTAGAACGGAGGGAGT	7.80014	0	down	-inf	0.0023411	0.00190892
327	tae-MIR1137b-p3_1ss17AG_1	TCTATTTTAGAACGGAGGGAG	4.87509	0	down	-inf	0.016136	0.0199753
328	tae-MIR1137b-p3_1ss12TC	CAAAGTTGGGTCATCTATTTT	27.3005	0	down	-inf	1.2464e-08	6.64686e-10
329	tae-MIR1137b-p3_1ss20TC	AATTAGTACAAAGTTGGGTCATCT	12.6752	0	down	-inf	0.00010476	3.81309e-05
330	tae-MIR1137b-p3_2ss12AG20AG	TTATCTATTTTGGAACGGAGG	5.85011	0	down	-inf	0.0084025	0.00913255
331	tae-MIR1137b-p3_1ss17AG_3	TTGGGTTATCTATTTTGGAAC	4.87509	0	down	-inf	0.016136	0.0199753
332	tae-MIR1137b-p3_1ss17AG_2	TCTATTTTAGAACGGAGGGAGTA	4.87509	0	down	-inf	0.016136	0.0199753
333	tae-MIR1137b-p3_1ss18AG_2	ATCTATTTTAGAACGGAGGGAGTA	7.80014	0	down	-inf	0.0023411	0.00190892
334	tae-MIR1137b-p3_2ss3TC21AG	GTCATCTATTTTAGAACGGAGGGA	4.87509	0	down	-inf	0.016136	0.0199753
335	hvu-miR1436_L+1R+1_1ss14GA	TACATTATGGGACAGAGGGAGTA	5.85011	0	down	-inf	0.0084025	0.00913255
336	osa-miR1436_R+3_3	ACATTATGGGACGGAGGGAGTAGT	0	23.5134	up	inf	8.5765e-06	6.33177e-07
337	osa-miR1436_R+3_2	ACATTATGGGACGGAGGGAGTAGC	0	23.5134	up	inf	8.5765e-06	6.33177e-07
338	osa-miR1436_L-1R+1	CATTATGGGACGGAGGGAGTA	10.7252	0	down	-inf	0.00035913	0.000182423
339	osa-MIR1436-p3_1ss4AT	TTTTACATTATGGGACGGAGG	6.82512	0	down	-inf	0.0044186	0.00417532
340	osa-miR1436_R+3_1	ACATTATGGGACGGAGGGAGTACT	0	23.5134	up	inf	8.5765e-06	6.33177e-07
341	osa-miR1436_R+3_1ss18GA	ACATTATGGGACGGAGGAAGTAGT	0	9.40535	up	inf	0.004884	0.00496354
342	osa-miR1436_L-1R+1_1ss13GA	CATTATGGGACAGAGGGAGTA	6.82512	0	down	-inf	0.0044186	0.00417532
343	osa-MIR1862e-p3_1ss12CT	TTATTTTGGGATGGAGGGAGT	9.75018	0	down	-inf	0.00066807	0.000399009
344	osa-MIR1862d-p3_1ss20TC	TTTTGGGACGGAGGGAGTACC	7.80014	0	down	-inf	0.0023411	0.00190892
345	osa-MIR1862a-p3_2ss1GA21AT	ATTTATTTTGGGACGGAGGGT	0	12.5405	up	inf	0.001154	0.00039326
346	osa-MIR1862d-p3_1ss8GA	TTATTTTAGGACGGAGGGAGT	9.75018	0	down	-inf	0.00066807	0.000399009
347	osa-MIR1862c-p5_2ss18CG20AC	TCCGTCCCAAAATAAGTGACT	10.7252	0	down	-inf	0.00035913	0.000182423
348	osa-MIR1862d-p3_2ss7GA20TC	TTTTGGAACGGAGGGAGTACC	5.85011	0	down	-inf	0.0084025	0.00913255
349	bdi-MIR5049-p5_2ss15AT22AG	ATATTACTTGTCGCTGATTTAGT	4.87509	0	down	-inf	0.016136	0.0199753
350	bdi-miR5049-3p_L-1R-2_2ss14TA21AG	AAGTAATATGGAACGGAGGGA	6.82512	0	down	-inf	0.0044186	0.00417532
351	hvu-miR5049c_L-2_1ss14GC	ACAATTATTTTCGGACGGAGG	14.6253	0	down	-inf	3.086e-05	7.97023e-06
352	hvu-miR5049c_R-2_1ss6AC	AGACACTTATTTTGGGACGGA	0	7.83779	up	inf	0.010189	0.00944532
353	bdi-miR5049-3p_L-1_2ss14TA21AG	AAGTAATATGGAACGGAGGGAGT	0	12.5405	up	inf	0.001154	0.00039326
354	bdi-MIR5049-p3_2ss12GA18AG	TAATATGGATCAGAGGAGGTA	9.75018	0	down	-inf	0.00066807	0.000399009
355	hvu-miR5049c_L-2_1ss6AG	ACAGTTATTTTGGGACGGAGG	15.6003	0	down	-inf	1.6798e-05	3.64391e-06
356	hvu-MIR5049f-p3_1ss10CT	AATATGGATTGGAGGGAGTACT	18.5253	0	down	-inf	2.7342e-06	3.48223e-07
357	hvu-miR5049f_L-1R+2_1ss21AG	ATTAATATGGATCGGAGGGGGT	4.87509	0	down	-inf	0.016136	0.0199753
358	hvu-MIR5049c-p5_2ss15TA22CT	TTCCAAAATAAATGACTCAACTTT	0	9.40535	up	inf	0.004884	0.00496354
359	bdi-miR5049-3p_2ss14TA21AG	CAAGTAATATGGAACGGAGGGAGT	0	9.40535	up	inf	0.004884	0.00496354
360	hvu-MIR5049e-p3_2ss6AT17GT	TATTTTGGTACAGAGGTAGTA	4.87509	0	down	-inf	0.016136	0.0199753
361	hvu-MIR5049c-p3_1ss12GA	TATTTTGGGACAGAGGAAGTA	7.80014	0	down	-inf	0.0023411	0.00190892
362	hvu-miR5049f_R+2	AATTAATATGGATCGGAGGGAGT	6.82512	0	down	-inf	0.0044186	0.00417532
363	bdi-miR5049-3p_R-3_2ss14TA21AG	CAAGTAATATGGAACGGAGGG	0	10.9729	up	inf	0.002365	0.00138773
364	hvu-miR5049c_L-2_2ss6AC19GA	ACACTTATTTTGGGACAGAGG	8.77516	0	down	-inf	0.0012476	0.000872741
365	hvu-miR5049c_R+1_1ss6AC	AGACACTTATTTTGGGACGGAGGA	0	7.83779	up	inf	0.010189	0.00944532
366	hvu-miR5049f_L-1R+1_1ss11GA	ATTAATATGAATCGGAGGGAG	4.87509	0	down	-inf	0.016136	0.0199753
367	bdi-miR5049-3p_L-1R-2_2ss12GT21AG	AAGTAATATGTATCGGAGGGA	13.6502	0	down	-inf	5.6799e-05	1.74331e-05
368	hvu-miR5049f_L+1R+2_2ss14TC20GA	CAATTAATATGGACCGGAGAGAGT	0	25.0809	up	inf	4.3024e-06	3.29902e-07
369	hvu-MIR5049c-p5_1ss15TA	TTCCAAAATAAATGACTCAAC	0	7.83779	up	inf	0.010189	0.00944532
370	bdi-MIR5164-p5_2ss15CG21CT_2	TTTGTCTAGATACGGATGTATC	11.7002	0	down	-inf	0.0001937	8.34023e-05
371	bdi-MIR5164-p5_2ss15CG21CT_1	TTTGTCTAGATACGGATGTAT	11.7002	0	down	-inf	0.0001937	8.34023e-05
372	bdi-MIR5180b-p5_1ss11AG	TCCGATCCAAGATAAGTGTCT	5.85011	0	down	-inf	0.0084025	0.00913255
373	bdi-MIR5180b-p3_1ss15TA	TTTTGGATCGGAGGAAGTATT	12.6752	0	down	-inf	0.00010476	3.81309e-05
374	bdi-MIR5180b-p3_1ss17TG	TATTTTGGATCGGAGGGAGTA	6.82512	0	down	-inf	0.0044186	0.00417532
375	bdi-MIR5180b-p3_2ss9TA21TC	ATTTTGGAACGGAGGTAGTAC	13.6502	0	down	-inf	5.6799e-05	1.74331e-05
376	ata-MIR5181-p5_2ss22CG24CT	AGTGTCGCAGTTTTGAACTAAGGT	4.87509	0	down	-inf	0.016136	0.0199753
377	bdi-MIR5182-p3_2ss9GA18GT	ATTTTGTTAGTTAAATTTATGATC	4.87509	0	down	-inf	0.016136	0.0199753
378	sbi-MIR5568g-p5_2ss9TA17TC	ATTCCAAAATATAAGACGTTT	4.87509	0	down	-inf	0.016136	0.0199753
379	tae-miR6201	TGACCCTGAGGCACTCATACCG	38.0257	0	down	-inf	1.8278e-11	1.21241e-13
380	sbi-MIR6232a-p3_2ss1AG23CG	GTAATTTGGAACGGAGGGAGTAGT	0	7.83779	up	inf	0.010189	0.00944532
381	sbi-MIR6232a-p3_1ss2AT	ATTTTGGAACGGAGGGAGTACT	5.85011	0	down	-inf	0.0084025	0.00913255
382	sbi-MIR6232a-p3_1ss5TC	AATTCGGAACGGAGGGAGTAC	4.87509	0	down	-inf	0.016136	0.0199753
383	bdi-MIR7775-p5_1ss12AT	TAAACCGGTTTTTTCTGAAGCACC	5.85011	0	down	-inf	0.0084025	0.00913255
384	tae-MIR9652-p5_2ss3CT18TC	ACTTGTTTGTCATTAAGCTTCT	0	31.3512	up	inf	2.7661e-07	7.04035e-09
385	tae-MIR9668-p3_1ss15TC_1	AATGACAAGTATTTCCGGACG	6.82512	0	down	-inf	0.0044186	0.00417532
386	tae-MIR9668-p3_2ss20AG24AT	GTATTTTCGGACGGAGGGAGTACT	0	7.83779	up	inf	0.010189	0.00944532
387	tae-MIR9668-p3_2ss19AG24AT	TATTTTCGGACGGAGGGAGTACAT	4.87509	0	down	-inf	0.016136	0.0199753
388	tae-MIR9668-p3_2ss10TG23AG	CAAGTATTTGCGGACGGAGGGAGT	0	15.6756	up	inf	0.00027947	6.04401e-05
389	tae-MIR9668-p3_2ss12GA22AG_2	AAGTATTTTCGAACGGAGGGAGTA	4.87509	0	down	-inf	0.016136	0.0199753
390	tae-MIR9668-p3_1ss7TA	CAAGTAATTTCGGACGGAGGG	4.87509	0	down	-inf	0.016136	0.0199753
391	tae-MIR9668-p3_2ss8AT21GA	GACAAGTTTTTTCGGACGGAAGGA	8.77516	0	down	-inf	0.0012476	0.000872741
392	tae-MIR9668-p3_2ss12GA22AG_1	AAGTATTTTCGAACGGAGGGAGT	4.87509	0	down	-inf	0.016136	0.0199753
393	tae-MIR9668-p3_1ss7GT	TGACAATTATTTTCGGACGGA	7.80014	0	down	-inf	0.0023411	0.00190892
394	tae-MIR9668-p3_1ss1GA	AACAAGTATTTTCGGACGGAGGGA	11.7002	0	down	-inf	0.0001937	8.34023e-05
395	tae-MIR9668-p3_2ss22AG23AG	CAAGTATTTTCGGACGGAGGGGGT	0	7.83779	up	inf	0.010189	0.00944532
396	tae-MIR9668-p3_1ss7AT	ACAAGTTTTTTCGGACGGAGG	9.75018	0	down	-inf	0.00066807	0.000399009
397	tae-MIR9668-p3_1ss16CT	ACAAGTATTTTCGGATGGAGG	0	7.83779	up	inf	0.010189	0.00944532
398	tae-MIR9668-p3_2ss6GA19GA	GACAAATATTTTCGGACGAAGGGA	8.77516	0	down	-inf	0.0012476	0.000872741
399	tae-MIR9668-p3_2ss1AG22AG_2	GAGTATTTTCGGACGGAGGGAGTA	9.75018	0	down	-inf	0.00066807	0.000399009
400	tae-MIR9668-p3_2ss14TC17GA_2	ATGACAAGTATTTCCGAACGGAGG	5.85011	0	down	-inf	0.0084025	0.00913255
401	tae-MIR9668-p3_2ss4AG17CT	GACGAGTATTTTCGGATGGAGGGA	0	7.83779	up	inf	0.010189	0.00944532
402	tae-MIR9668-p3_2ss15GA22AG_1	AAGTATTTTCGGACAGAGGGAGT	7.80014	0	down	-inf	0.0023411	0.00190892
403	tae-MIR9668-p3_1ss8GC	ATGACAACTATTTTCGGACGGAGG	5.85011	0	down	-inf	0.0084025	0.00913255
404	tae-MIR9668-p3_1ss3CG	GAGAAGTATTTTCGGACGGAGGGA	0	15.6756	up	inf	0.00027947	6.04401e-05
405	tae-MIR9668-p3_2ss1AG20CT	GATGACAAGTATTTTCGGATGGAG	0	9.40535	up	inf	0.004884	0.00496354
406	tae-miR9668-5p_L+3_2ss4CT20TC	ATTTCAATGACAAGTATTTCCGGA	0	14.108	up	inf	0.00056653	0.000210199
407	tae-MIR9668-p3_2ss13CT21AG	AGTATTTTCGGATGGAGGGAGTA	0	7.83779	up	inf	0.010189	0.00944532
408	tae-MIR9668-p3_2ss15GA22AG_2	AAGTATTTTCGGACAGAGGGAGTA	7.80014	0	down	-inf	0.0023411	0.00190892
409	tae-MIR9668-p3_2ss15GA19GA	GACAAGTATTTTCGAACGAAGGGA	7.80014	0	down	-inf	0.0023411	0.00190892
410	tae-MIR9668-p3_1ss1AG_2	GATGACAAGTATTTTCGGACGGA	6.82512	0	down	-inf	0.0044186	0.00417532
411	tae-MIR9668-p3_2ss1AG22AG_1	GAGTATTTTCGGACGGAGGGAGT	9.75018	0	down	-inf	0.00066807	0.000399009
412	tae-MIR9668-p3_1ss15TC_2	AATGACAAGTATTTCCGGACGGAG	6.82512	0	down	-inf	0.0044186	0.00417532
413	tae-MIR9668-p3_1ss1AG_1	GATGACAAGTATTTTCGGACG	6.82512	0	down	-inf	0.0044186	0.00417532
414	tae-MIR9668-p3_2ss19GT23AG	CAAGTATTTTCGGACGGATGGAGT	5.85011	0	down	-inf	0.0084025	0.00913255
415	tae-MIR9668-p3_2ss14TC17GA_1	ATGACAAGTATTTCCGAACGG	5.85011	0	down	-inf	0.0084025	0.00913255
416	tae-MIR9672b-p5_2ss8AG21GA	GGTGAAGGCGATGCTTAATGA	4.87509	0	down	-inf	0.016136	0.0199753
417	ata-miR9674c-3p_1ss8TC	GGTGCTACGGATAAATTCAAC	9.75018	0	down	-inf	0.00066807	0.000399009
418	tae-MIR9783-p3_2ss9AG22AC_1	TAGAAATAGGCACCGGTGCTTCA	10.7252	0	down	-inf	0.00035913	0.000182423
419	tae-MIR9783-p3_2ss7AG20AC_2	GAAATAGGCACCGGTGCTTCA	4.87509	0	down	-inf	0.016136	0.0199753
420	tae-MIR9783-p5_2ss10GC20GA	TTATTTGTACAGGGTAGACACTT	6.82512	0	down	-inf	0.0044186	0.00417532
421	ata-MIR9783-p3_2ss8GA18GA	AAGCACCAGTGCTTAAGAAAAGCC	9.75018	0	down	-inf	0.00066807	0.000399009
422	ata-MIR9783-p3_2ss17GA21GA	AGCACCGGTGCTTAAGAAAAACCT	0	14.108	up	inf	0.00056653	0.000210199
423	tae-MIR9783-p3_2ss9AG22AC_2	TAGAAATAGGCACCGGTGCTTCAG	10.7252	0	down	-inf	0.00035913	0.000182423
424	ata-MIR9783-p3_2ss13CT19GA	TAAGCACCGGTGTTTAAGAAAAGC	0	9.40535	up	inf	0.004884	0.00496354
425	ata-MIR9783-p3_2ss18GA23CT	AAGCACCGGTGCTTAAGAAAAGTC	0	7.83779	up	inf	0.010189	0.00944532
426	ata-MIR9783-p3_2ss2AG18GA	AGGCACCGGTGCTTAAGAAAAGCC	17.5503	0	down	-inf	5.0009e-06	7.61659e-07
427	tae-MIR9783-p3_2ss7AG20AC_1	GAAATAGGCACCGGTGCTTC	4.87509	0	down	-inf	0.016136	0.0199753
428	tae-miR9783_L+3_2ss7AG20AC	GAAATAGGCACCGGTGCTTCAGAA	0	21.9458	up	inf	1.7129e-05	2.35519e-06
429	tae-MIR9783-p5_2ss13GC17GA	TGCTTATTTGTACAGGATAGACGC	4.87509	0	down	-inf	0.016136	0.0199753
430	tae-miR9783_2ss4AG17AC	ATAGGCACCGGTGCTTCAGAA	7.80014	0	down	-inf	0.0023411	0.00190892
431	hvu-MIR444b-p3	CTGTCTCAAGCTTGCTGACTCC	13.6502	0	down	-inf	5.6799e-05	1.74331e-05
432	tae-MIR1128-p5_1ss8CG	GATGTATGTAGAACTAAAATACAT	0	7.83779	up	inf	0.010189	0.00944532
433	tae-MIR1128-p5_1ss7GC_2	CCGTCCCAAAATACTTGTCATC	16.5753	0	down	-inf	9.1586e-06	1.66596e-06
434	tae-MIR9668-p3_1ss12TC	TGACAAGTATTCTCGGACGGA	0	14.108	up	inf	0.00056653	0.000210199
435	tae-MIR1128-p5_1ss4CT_2	TATTTAGAACTAAAATACATC	0	9.40535	up	inf	0.004884	0.00496354
436	tae-MIR5048-p3_1	ACCTAGACATGCAAGTATATTTCT	10.7252	0	down	-inf	0.00035913	0.000182423
437	tae-MIR5048-p3_2	CCTAGACATGCAAGTATATTT	10.7252	0	down	-inf	0.00035913	0.000182423
438	gma-MIR5368-p5_2ss3AT20CA	AGTGAGATACCACTCTGGAAGAG	0	10.9729	up	inf	0.002365	0.00138773
439	gma-MIR5368-p5_1ss4TC	GTTCCCTGGGATTGGCTTTGG	8.77516	0	down	-inf	0.0012476	0.000872741
440	gma-MIR5368-p3_2ss14CA20AC_2	ATACCACTCTGGAAGAGCTCG	12.6752	0	down	-inf	0.00010476	3.81309e-05
441	gma-MIR5368-p5_2ss13CA19AC	TACCACTCTGGAAGAGCTCG	21.4504	0	down	-inf	4.4992e-07	7.27856e-08
442	gma-MIR5368-p3_1ss2GA	CAAGGGACAGTCTCAGGTAGA	31.2006	0	down	-inf	1.1552e-09	2.90398e-11
443	gma-MIR5368-p3_2ss18TC19TA	TGGGATTGGCTTTGGGCCA	4.87509	0	down	-inf	0.016136	0.0199753
444	gma-miR5368_L+2	AGGGACAGTCTCAGGTAGACA	18.5253	0	down	-inf	2.7342e-06	3.48223e-07
445	gma-MIR5368-p5_1ss6TC	CTGTTCCCTGGGATTGGCTTT	20.4754	0	down	-inf	8.2021e-07	1.59202e-07
446	gma-MIR5368-p3_1ss16CA	AGATACCACTCTGGAAGA	31.2006	0	down	-inf	1.1552e-09	2.90398e-11
447	gma-MIR5368-p5_1ss16CA	AGATACCACTCTGGAAGAGC	28.2755	0	down	-inf	6.8718e-09	3.03886e-10
448	gma-MIR5368-p3_1ss14CA	ATACCACTCTGGAAGAGCT	14.6253	0	down	-inf	3.086e-05	7.97023e-06
449	gma-MIR5368-p5_2ss1AT18CA_1	TGAGATACCACTCTGGAAG	30.2255	0	down	-inf	2.0921e-09	6.35184e-11
450	gma-miR5368_L+5	CCAAGGGACAGTCTCAGGTAGACA	6.82512	0	down	-inf	0.0044186	0.00417532
451	gma-MIR5368-p3_2ss14CA20AC_1	ATACCACTCTGGAAGAGCTC	12.6752	0	down	-inf	0.00010476	3.81309e-05
452	gma-MIR5368-p5_2ss1AT18CA_2	TGAGATACCACTCTGGAAGA	30.2255	0	down	-inf	2.0921e-09	6.35184e-11
453	gma-MIR6300-p5	TGTAGTATAGTGGTAAGTATTCCC	0	17.2431	up	inf	0.00013842	3.24953e-05
454	tae-MIR7757-p5_1ss14TC	TATTATGTCTAAGCATGTTTT	23.4004	0	down	-inf	1.3574e-07	1.52138e-08
455	ata-MIR9863a-p5_1ss21GT	AACAAGTCTTTAGATGAGAAT	8.77516	0	down	-inf	0.0012476	0.000872741
456	sly-miR169a_R+4	CAGCCAAGGATGACTTGCCGGACCA	0	36.0538	up	inf	3.5746e-08	3.05385e-10
457	zma-miR319a-3p_R+5	TTGGACTGAAGGGTGCTCCCTACCA	0	7.05401	up	inf	0.014789	0.0180594
458	mes-miR394a_R+2	TTGGCATTCTGTCCACCTCCCA	0	114.432	up	inf	9.4516e-23	5.85195e-31
459	bdi-miR397b-5p_L-1R+2	TTGAGTGCAGCGTTGATGAACA	0	10.9729	up	inf	0.002365	0.00138773
460	tae-miR1131_L+2_2ss10GA20TG	ATTAGTACCAGTTCGTGGCGAACC	0	9.40535	up	inf	0.004884	0.00496354
461	hvu-miR5049c_L-3R+1_1ss6AG	CAGTTATTTTGGGACGGAGGG	8.28765	0	down	-inf	0.0017079	0.00190892
462	osa-miR5083_L+4	ATACAGACTACAATTATCTGATCA	0	14.108	up	inf	0.00056653	0.000210199
463	hbr-miR6173_L+1R-1	TAGCCGTAAACGATGGATAC	6.82512	0	down	-inf	0.0044186	0.00417532
464	PC-3p-400992_6	GAACCAATTAGTCCAGTAGGCTTT	0	7.83779	up	inf	0.010189	0.00944532
465	PC-3p-67297_69	AGCTGCGACAGTTAATTTGGA	0	14.108	up	inf	0.00056653	0.000210199
466	PC-5p-153517_27	ACAACAGGCTCAACCAAGGTCC	22.4254	0	down	-inf	2.4702e-07	3.32768e-08
467	PC-5p-95519_48	AATATTCGGGTCGGGTATAGGT	4.87509	0	down	-inf	0.016136	0.0199753
468	PC-5p-94949_48	ACTTGTCGGAGAAATGGATGAATC	7.80014	0	down	-inf	0.0023411	0.00190892
469	PC-3p-246665_14	ATTTTATTCATTTCTCTGACAAGT	8.77516	0	down	-inf	0.0012476	0.000872741
470	PC-5p-465780_5	AGAAAAGACAGAAATACCCAAT	4.87509	0	down	-inf	0.016136	0.0199753
471	PC-5p-95644_48	ACCTCTGTACACTAATGTAAG	6.82512	0	down	-inf	0.0044186	0.00417532
472	PC-3p-246607_14	AAATGCCACGTGTCATCTATCAGA	4.87509	0	down	-inf	0.016136	0.0199753
473	PC-5p-331710_8	ATCACAAAGCATCTACCCTATCCC	4.87509	0	down	-inf	0.016136	0.0199753
474	PC-3p-233423_15	ATTAGTAGTGTTCGGATTGAGTTT	8.77516	0	down	-inf	0.0012476	0.000872741
475	PC-3p-67500_69	CTTGTATTTTGGAATGGAGGT	4.87509	0	down	-inf	0.016136	0.0199753
476	PC-3p-422091_6	AGCCTGGTTTATTTCTCTAAGCAC	0	9.40535	up	inf	0.004884	0.00496354
477	PC-3p-75897_61	GTCTTTTTTGTGTAGCTCTCA	12.6752	0	down	-inf	0.00010476	3.81309e-05
478	PC-3p-153708_27	TGAGGGCTCTTCGGATGTTAT	5.85011	0	down	-inf	0.0084025	0.00913255
479	PC-5p-128354_34	AATTTCTATCAATATTCGGGT	0	17.2431	up	inf	0.00013842	3.24953e-05
480	PC-5p-58670_79	TCTTACCTTGATGCTTCTACA	12.6752	0	down	-inf	0.00010476	3.81309e-05
481	PC-5p-27297_157	AGGGCGCAGTTGGGCCACTGA	0	9.40535	up	inf	0.004884	0.00496354
482	PC-3p-170883_23	AAGAAGCTCTTTGCCGTCTGTAGT	18.5253	0	down	-inf	2.7342e-06	3.48223e-07
483	PC-3p-321760_10	CGAGTAAATCAGAACGGAGGGAGT	0	7.83779	up	inf	0.010189	0.00944532
484	PC-5p-315269_10	AATACGGACTACATACAGAGCAAA	4.87509	0	down	-inf	0.016136	0.0199753
485	PC-5p-55069_84	TTCCAGAATTTTGTATCCATA	11.7002	0	down	-inf	0.0001937	8.34023e-05
486	PC-5p-278370_12	TTGTACTTTCAGCTTGCAAGG	5.85011	0	down	-inf	0.0084025	0.00913255
487	PC-3p-243976_14	TTGCAAGCTGAAAGTACAAGG	6.82512	0	down	-inf	0.0044186	0.00417532
488	PC-5p-101586_45	TGGCTCTACCTAACTGCTGGG	0	15.6756	up	inf	0.00027947	6.04401e-05
489	PC-3p-337444_8	ACCCGGCAGTTGGGTAAAGTCAC	0	12.5405	up	inf	0.001154	0.00039326
490	PC-5p-30368_143	CTTCTGATTTACTCGTCGTGG	33.1506	0	down	-inf	3.5265e-10	6.0699e-12
491	PC-3p-24200_174	ATGACGAGTAAATCAGAACGGT	39.0007	0	down	-inf	1.0122e-11	5.54295e-14
492	PC-5p-65122_71	CTTGATGGATGACATGTGGCATT	0	20.3782	up	inf	3.4284e-05	8.8701e-06
493	PC-3p-352595_7	TTGCGAATGCCACGTGTCATCCAT	6.82512	0	down	-inf	0.0044186	0.00417532
494	PC-3p-76927_60	AAAGATGTTCGATAGAAAGTG	0	25.0809	up	inf	4.3024e-06	3.29902e-07
495	PC-5p-66643_70	CACGCTTACCGAGATCTAAGT	36.0757	0	down	-inf	5.9656e-11	5.80045e-13
496	PC-3p-80639_58	GGGTACAAGATTCTGAGAGAAGCT	7.80014	0	down	-inf	0.0023411	0.00190892
497	PC-5p-63848_73	TGTTAGCTGTAGCTTTCTCCCTCT	5.85011	0	down	-inf	0.0084025	0.00913255
498	PC-3p-48284_95	AGGGAGAAAGCGATGACTAACAAT	12.6752	0	down	-inf	0.00010476	3.81309e-05
499	PC-5p-165763_24	TTAGTAAAATAAACCGAGTTCT	0	9.40535	up	inf	0.004884	0.00496354
500	PC-5p-110244_41	TCCCAGAATCTTGAATCCATG	0	15.6756	up	inf	0.00027947	6.04401e-05
501	PC-5p-136604_31	TGTCTTGGTCTAAGAGAAGTTGTG	4.87509	0	down	-inf	0.016136	0.0199753
502	PC-3p-195046_20	AACTTCTCTTAGACCAAGACACGT	0	9.40535	up	inf	0.004884	0.00496354
503	PC-3p-516577_5	ATAGTTATTATGATCACGATCAGC	4.87509	0	down	-inf	0.016136	0.0199753
504	PC-5p-17007_236	GCGCTACCGCCGCTGCCCGGACAG	0	7.83779	up	inf	0.010189	0.00944532
505	PC-3p-169336_24	GTGTACTGTACTTGCATTATG	7.80014	0	down	-inf	0.0023411	0.00190892
506	PC-3p-125710_35	TTTGTTTCCGCTGCAGTCGTT	7.80014	0	down	-inf	0.0023411	0.00190892
507	PC-5p-181840_22	ACTGTGCAACTCCTTACAGCTAGG	0	12.5405	up	inf	0.001154	0.00039326
508	PC-3p-157394_26	AAGTGTTAGGCGTTGCACAGTAGA	9.75018	0	down	-inf	0.00066807	0.000399009
509	PC-5p-233904_15	TTTGAGCCCCATTTGTTTTACAAT	4.87509	0	down	-inf	0.016136	0.0199753
510	PC-3p-406948_6	ACCCGTGTTCACGTACGCCCATC	5.85011	0	down	-inf	0.0084025	0.00913255
511	PC-5p-102925_44	TCATTAAGGTCCTCGAGGTGC	8.77516	0	down	-inf	0.0012476	0.000872741
512	PC-3p-46313_98	ACTTCGAGGACCTGGATGACT	31.2006	0	down	-inf	1.1552e-09	2.90398e-11
513	PC-3p-64525_72	TGTGATGACGGGTAACTGAGT	19.5004	0	down	-inf	1.4967e-06	1.59204e-07
514	PC-3p-166809_24	GTATGCACTGATACATGTTGAGCT	5.85011	0	down	-inf	0.0084025	0.00913255
515	PC-5p-70520_66	AACTTGGTAGCAAAGCTGACA	0	20.3782	up	inf	3.4284e-05	8.8701e-06
516	PC-3p-455572_5	ACATTCATTTTCGCGACAAGTAAT	4.87509	0	down	-inf	0.016136	0.0199753
517	PC-3p-254524_13	CTTTAGTACCGGTTTGGCACGAAC	0	12.5405	up	inf	0.001154	0.00039326
518	PC-5p-329885_9	TCGCCGGCGAGCGCCTTTCGC	12.6752	0	down	-inf	0.00010476	3.81309e-05
519	PC-3p-7748_468	CGATTGGTGCTCGTCGGTGAC	134.552	0	down	-inf	1.2793e-36	1.29389e-46
520	PC-5p-82426_56	ACTGCAGCGGGAGCAAAAATT	0	7.83779	up	inf	0.010189	0.00944532
521	PC-5p-584039_5	ACCGATGCCTATTTCTACAGAAGA	0	7.83779	up	inf	0.010189	0.00944532
522	PC-5p-584700_5	TAAGTTTCTTAGATACTGGTA	4.87509	0	down	-inf	0.016136	0.0199753
523	PC-5p-205744_18	TCAACCCTCTTTAGTTCAATC	0	7.83779	up	inf	0.010189	0.00944532
524	PC-5p-627_5996	TTTGCGCAGAAGGGAGAAATC	2402.44	0	down	-inf	0	0
525	PC-3p-6569_544	TTTCTCTCCTCTTTGTGAAGA	216.454	0	down	-inf	7.7137e-58	3.78048e-74
526	PC-5p-183046_21	AGCACCGGTGCTTATTTGTACAGG	0	10.9729	up	inf	0.002365	0.00138773
527	PC-5p-42019_107	AGAATCCGACTCCTACTCAGC	9.75018	0	down	-inf	0.00066807	0.000399009
528	ata-miR393-3p_L+1R-1_1ss15TC	TCAGTGCAATCCCTCTGGAAT	5267.05	10654.7	up	1.01642	0	7.85174e-232
529	osa-miR160f-5p	TGCCTGGCTCCCTGAATGCCA	6174.79	12506	up	1.01816	0	5.77753e-273
530	ata-miR396c-5p	TTCCACAGCTTTCTTGAACTT	19698.8	41113.9	up	1.06152	0	0
531	tae-miR9658-3p	ATCGTTCTGGGTGAATAGGCC	98.4768	206.918	up	1.0712	2.2819e-06	1.60819e-06
532	osa-miR530-5p_R+1	TGCATTTGCACCTGCACCTAC	18.5253	39.1889	up	1.08095	0.037783	0.0488315
533	ata-miR9674c-5p_L+1R-1_1ss9TG	TTGAATTTGTCCATAGCATCA	229.129	490.646	up	1.09852	7.4858e-14	3.7525e-14
534	tae-miR9666b-3p	CGGTTGGGCTGTATGATGGCGA	31.2006	67.405	up	1.11128	0.0050139	0.00591915
535	ata-miR9772a-3p	AGGGGGCAATCTCACCTCAAC	174.041	382.484	up	1.13598	7.82e-12	5.12585e-12
536	tae-MIR9672a-p5	TGCTTAATGACAGTCGTGGTG	574.285	1271.29	up	1.14645	2.2109e-36	1.94551e-37
537	bdi-MIR7757-p3_2ss6AG23TA	TTTATGAGCTCATTGAAGTAACA	484.584	1133.34	up	1.22577	3.7674e-37	2.71457e-38
538	tae-miR1117_L+1R-1	TTAGTACCGGTTCGTGGCACGAAC	947.717	2218.09	up	1.22679	3.7401e-71	1.34146e-73
539	tae-miR9654b-3p	TTCCGAAAGGCTTGAAGCGAAT	176.478	418.538	up	1.24587	3.7037e-15	1.10885e-15
540	tae-MIR9653b-p3_1ss3GC	TGCCCTTGAAGACTTTGGCCATGTC	21.4504	51.7294	up	1.26998	0.0048396	0.00447385
541	bdi-miR169c-3p_L+1_2ss6GA13CT	CGGCAAGTTGTCTTTGGCTAC	117.002	285.295	up	1.28592	2.1068e-11	1.26771e-11
542	tae-MIR530-p5	CTGCATTTGCACCTGCACCTA	157.953	388.754	up	1.29936	2.8146e-15	1.06917e-15
543	PC-3p-22187_188	CTGCTGGTTAGGGTGAAAATGAGA	19.5004	48.5943	up	1.31729	0.0046601	0.00526539
544	bdi-miR827-5p	TTTTGTTGGTTGTCATCTAACC	45.8258	114.432	up	1.32025	1.351e-05	1.52667e-05
545	tae-MIR7757-p3_2ss4TC22AG	AAGCATGTTTTTAGAAGATTAG	39.9757	100.324	up	1.32747	4.2048e-05	4.02158e-05
546	PC-3p-4475_772	CGAGGACCTTGGTTGAGCCTG	78.9764	202.215	up	1.3564	2.926e-09	2.08481e-09
547	PC-3p-808_4539	ATTGAACTAAGGAGGGGTGGA	220.354	564.321	up	1.35669	3.4537e-23	4.8434e-24
548	ata-miR164b-5p	TGGAGAAGCAGGGCACGTGCA	10158.9	26317.5	up	1.37328	0	0
549	tae-miR164	TGGAGAAGCAGGGCACGTGCA	10158.9	26317.5	up	1.37328	0	0
550	tae-miR1130b-3p_L-1R+1_1ss6TC	CTTACATTATGGGACGGAGGG	12.6752	32.9187	up	1.3769	0.015147	0.0178543
551	osa-MIR160f-p3	TTGGCATTGAGGGAGTCATGC	130.652	344.863	up	1.40029	1.3904e-15	3.99015e-16
552	gma-miR156a_R+1	TGACAGAAGAGAGTGAGCACT	391.957	1048.7	up	1.41983	3.3845e-45	3.34032e-47
553	far-MIR1122-p3_2ss21TG23TG	AAAGTTGAGACACTTATTTTGGGA	8.77516	23.5134	up	1.42198	0.034431	0.0361562
554	ata-miR169g-3p_L+1R-1	CGGCGAGTTGTTCTTGGCTAC	9.75018	26.6485	up	1.45055	0.021858	0.0305407
555	tae-MIR1128-p3_1ss4CA	CAAATATTTCCGGACGGAGGGAGT	10.7252	29.7836	up	1.47351	0.01395	0.0178644
556	tae-MIR9668-p3_2ss2AG23AG	CGAGTATTTTCGGACGGAGGGAGT	11.7002	32.9187	up	1.49237	0.0089416	0.0106465
557	osa-MIR160f-p3_1ss19TA	TTGGCATTGAGGGAGTCAAGC	528.46	1504.86	up	1.50976	2.2449e-71	4.09051e-75
558	bdi-miR166h-5p_R+1_2ss4TA20GT	GGTATGTTGTCTGGCTCGGTGT	9.75018	28.216	up	1.53302	0.013195	0.0214134
559	osa-MIR812q-p3_2ss12GA21TG	CACTTATTTTGAGACGGAGGGAGT	12.6752	37.6214	up	1.56954	0.0034883	0.00446379
560	ata-miR167b-5p	TGAAGCTGCCAGCATGATCTGA	18511.7	58781.1	up	1.66692	0	0
561	tae-MIR1127b-p3_2ss8TC24TC	GTATTTCCGGACGGAGGGAGTATC	4.87509	15.6756	up	1.68502	0.045314	0.0493326
562	tae-MIR1128-p5_1ss11AG	CCTCCGTCCGGAAATACTTGTCAT	21.4504	68.9725	up	1.68502	2.6821e-05	1.6895e-05
563	PC-3p-79193_59	TTAGAGTGGCAAAAGTGAAGT	4.87509	15.6756	up	1.68502	0.045314	0.0493326
564	bdi-miR156b-5p	TGACAGAAGAGAGTGAGCAC	4086.06	13184.6	up	1.69008	0	0
565	zma-miR156a-5p	TGACAGAAGAGAGTGAGCAC	4086.06	13184.6	up	1.69008	0	0
566	osa-miR156a	TGACAGAAGAGAGTGAGCAC	4086.06	13184.6	up	1.69008	0	0
567	sbi-miR156a	TGACAGAAGAGAGTGAGCAC	4086.06	13184.6	up	1.69008	0	0
568	ata-miR156a-5p	TGACAGAAGAGAGTGAGCAC	4086.06	13184.6	up	1.69008	0	0
569	tae-miR9668-5p_2ss1CT17TC	TCAATGACAAGTATTTCCGGA	16.5753	54.8645	up	1.72684	0.00013317	0.000128573
570	ttu-miR160	TGCCTGGCTCCCTGTATGCCA	1738.46	5754.5	up	1.72688	0	0
571	osa-miR1432-5p_L-1R+1	TCAGGAGAGATGACACCGACA	187.203	622.32	up	1.73305	4.1594e-38	2.11796e-40
572	tae-miR9662a-3p	TTGAACATCCCAGAGCCACCG	5853.03	19652.5	up	1.74745	0	0
573	ata-MIR9783-p3_1ss17GA	AGCACCGGTGCTTAAGAAAAGCCT	8.77516	29.7836	up	1.76302	0.004208	0.00557822
574	PC-3p-59437_78	ATCTGTCAGTGACCCAACTGCGCC	7.80014	26.6485	up	1.77248	0.006551	0.00637439
575	osa-MIR812q-p3_2ss3CT21TG	CATTTATTTTGGGACGGAGGGAGT	6.82512	23.5134	up	1.78455	0.010239	0.0107789
576	osa-MIR818d-p3_1ss19GA	CTTATATTATGGGACGGAAGGAGT	6.82512	23.5134	up	1.78455	0.010239	0.0107789
577	tae-miR1131_L+3R-1_1ss21TG_2	CATTAGTACCGGTTCGTGGCGAAC	6.82512	23.5134	up	1.78455	0.010239	0.0107789
578	tae-miR1131_L+3R-1_1ss21TG_3	CTTTAGTACCGGTTCGTGGCGAAC	6.82512	23.5134	up	1.78455	0.010239	0.0107789
579	tae-miR1131_L+3R-1_1ss21TG_1	CAATAGTACCGGTTCGTGGCGAAC	6.82512	23.5134	up	1.78455	0.010239	0.0107789
580	osa-miR827_1ss1TG	GTAGATGACCATCAGCAAACA	36.0757	126.972	up	1.81541	1.4696e-09	4.33447e-10
581	tae-MIR1130a-p3_2ss22TG24GA	GTCTTACATTATGGGACGGAGGGA	4.87509	17.2431	up	1.82252	0.025392	0.0327724
582	hvu-miR5049c_L-1R-1_1ss6AC	GACACTTATTTTGGGACGGAG	4.87509	17.2431	up	1.82252	0.025392	0.0327724
583	tae-MIR9664-p5	ACGGCATAGAGGCACTGCAAA	305.181	1109.83	up	1.8626	2.4229e-74	6.45045e-80
584	tae-miR1131_L+1R+1	TTAGTACCGGTTCGTGGCTAACCT	6.82512	25.0809	up	1.87766	0.0058069	0.00714042
585	tae-MIR1117-p3_2ss12AT20CG	CGGTTCGTGCCTCAAACCGGGACT	4.87509	18.8107	up	1.94805	0.014059	0.0141052
586	ata-miR172b-5p	GCAGCACCACCAAGATTCACA	290.555	1141.18	up	1.97364	3.9098e-83	9.21529e-90
587	osa-miR167d-5p_R+1_2	TGAAGCTGCCAGCATGATCTGT	12.6752	50.1618	up	1.98458	4.7973e-05	4.06703e-05
588	osa-miR167d-5p_R+1_1	TGAAGCTGCCAGCATGATCTGG	12.6752	50.1618	up	1.98458	4.7973e-05	4.06703e-05
589	osa-MIR812a-p3_2ss13AG21TG	CACTTATTTTGAGACGGAGGG	5.85011	23.5134	up	2.00695	0.005016	0.00519266
590	ata-MIR9783-p3_1ss18GA	AAGCACCGGTGCTTAAGAAAAGCC	10.7252	43.8916	up	2.03294	0.00010913	0.000108765
591	PC-3p-21125_196	GACGAACACAGACCAACCAGA	17.5503	72.1076	up	2.03866	6.7142e-07	6.3246e-07
592	ata-miR166d-5p	GGAATGTTGTCTGGCTCGGGG	311.031	1280.69	up	2.0418	0	3.96154e-106
593	ata-miR1432-5p_L+1R-1	ATCAGGAGAGATGACACCGAC	1712.13	7359.68	up	2.10385	0	0
594	osa-miR399d	TGCCAAAGGAGAGTTGCCCTG	6.82512	29.7836	up	2.12559	0.0010071	0.000836947
595	osa-miR167a-5p_R+1_1ss21AT	TGAAGCTGCCAGCATGATCTTA	14.6253	65.8374	up	2.17045	7.0673e-07	4.73795e-07
596	sbi-miR1432	CTCAGGAGAGATGACACCGAC	70.2013	319.782	up	2.18752	4.3368e-28	1.09013e-30
597	tae-MIR1120a-p3_2ss9TC17AG	GTGTAGTGCCAAAAACGTTCTT	4.87509	25.0809	up	2.36309	0.0012161	0.00140359
598	tae-MIR6197-p3	TTACATTTGTGTACAGAGGGA	4.87509	26.6485	up	2.45055	0.00064999	0.00053423
599	bdi-miR1139_L-1R+4_1ss11CG_2	AGTAACATAGACTAGTAACATGCC	6.82512	39.1889	up	2.52152	2.6019e-05	1.92396e-05
600	bdi-miR1139_L-1R+4_1ss11CG_1	AGTAACATAGACTAGTAACATGCA	6.82512	39.1889	up	2.52152	2.6019e-05	1.92396e-05
601	osa-MIR812q-p3_1ss21TG	CACTTATTTTGGGACGGAGGG	7.80014	48.5943	up	2.63921	1.5321e-06	6.82434e-07
602	tae-MIR9668-p3_2ss12GA23AG	CAAGTATTTTCAGACGGAGGGAGT	4.87509	31.3512	up	2.68502	9.7027e-05	7.42422e-05
603	zma-miR319a-3p_R+4	TTGGACTGAAGGGTGCTCCCTTCA	4.87509	32.1349	up	2.72064	7.0481e-05	4.50405e-05
604	bdi-miR399a_1ss16AG	TGCCAAAGGAGAATTGCCCTG	8.12515	58.5221	up	2.84852	3.9174e-08	4.21344e-09
605	ata-miR399a-3p	TGCCAAAGGAGAATTGCCCTG	8.12515	58.5221	up	2.84852	3.9174e-08	4.21344e-09
606	osa-miR166a-3p_L+1R+3_1ss22CA	TTCGGACCAGGCTTCATTCCCACCA	22.4254	180.269	up	3.00695	3.9763e-23	1.16704e-26
607	bdi-miR5064_R+2_1ss1CT_1	TGAATTTGTCCATAGCATCAGCA	4.87509	39.1889	up	3.00695	3.8761e-06	2.0749e-06
608	bdi-miR5064_R+2_1ss1CT_2	TGAATTTGTCCATAGCATCAGCC	4.87509	39.1889	up	3.00695	3.8761e-06	2.0749e-06
609	gma-miR164a_R+3	TGGAGAAGCAGGGCACGTGCACCA	49.7259	431.078	up	3.11588	1.1144e-54	2.07027e-63
610	tae-miR9777_L+2	GCAGCAAACATATCTGAGCACA	5.85011	51.7294	up	3.14445	6.0782e-08	1.34997e-08
611	osa-miR393a_L+1R+2	TTCCAAAGGGATCGCATTGATCCA	17.5503	177.134	up	3.33527	8.6033e-25	1.26391e-28
612	gma-miR396a-5p_1ss21GA	TTCCACAGCTTTCTTGAACTA	43.8758	448.321	up	3.35304	2.1732e-60	3.77849e-71
613	osa-MIR818a-p3_2ss15GA21GA	TTATATTATGGGACAGAAGGAA	4.87509	70.5401	up	3.85494	7.7469e-12	6.90145e-14
614	mes-miR156a_L+1R+3	TTGACAGAAGAGAGTGAGCACCCA	78.9764	1316.75	up	4.05941	0	1.85672e-246
615	mes-miR827_R+2_1ss15AG	TTAGATGACCATCAGCAAACACA	5.85011	120.702	up	4.36684	1.6851e-20	5.22955e-25
616	bdi-miR167c-5p_R+3	TGAAGCTGCCAGCATGATCTGACCA	19.1753	523.564	up	4.77104	1.1871e-86	1.92105e-111
617	bdi-miR171a_R+2	TGATTGAGCCGCGCCAATATCCA	4.38758	152.837	up	5.12242	3.2415e-27	3.85841e-35
618	gma-miR156a_L+1R+2	TTGACAGAAGAGAGTGAGCACCA	19.5004	1533.07	up	6.29678	0	0
619	osa-miR171b_R+4	TGATTGAGCCGTGCCAATATCACCA	2.43754	637.212	up	8.0302	0	4.99723e-165
620	bna-miR171a_L+3R+1_1ss24GC	TGATTGAGCCGTGCCAATATCACCA	2.43754	637.212	up	8.0302	0	4.99723e-165

## Sheet: AuWH_C vs L6WH_C
Table S5 continued. Differentially expressed miRNAs* (DEMs) subject to the genotype factor.
*A P value < 0.001 is highlighted in red; a P value <0.01 is highlighted in orange; a P value <0.05 is highlighted in blue. The selection criteria for significant DEMs are: P value < 0.05 and |log2(foldchange)|>1.
The abbreviations of library names are: AuCG_C (DBA Aurora control parents, progeny treated with the control), AuCG_N (DBA Aurora control parents, progeny treated with N starvation), AuWH_C (DBA Aurora water-deficit and heat stress parents, progeny treated with the control), AuWH_N (DBA Aurora water-deficit and heat stress parents, progeny treated with N starvation), L6CG_C (L6 control parents, p…
Index	miRNA name	miRNA sequence	L6WH_C (normalized reads count)	AuWH_C (normalized reads count)	Regulation pattern (AuWH_C vs L6WH_C)	Log2 [foldchange (AuWH_C/L6WH_C)]	P value (Chi-square 2x2)	P value (Fisher's test)
1	tae-miR9661-5p_1ss14GA	TGAAGTAGAGCAGAGACCTCA	2675.98	59.1707	down	-5.49904	0	0
2	PC-5p-63848_73	TGTTAGCTGTAGCTTTCTCCCTCT	66.0736	6.57453	down	-3.32912	1.0426e-14	1.02454e-15
3	tae-MIR1130b-p3_1ss11GA	TATATTATGGAACGGAGGGAG	51.7098	9.20434	down	-2.49005	8.6569e-10	1.97117e-10
4	far-MIR169-p5_1ss6CT	AAGGGTCTTACCTCTGATAGCC	36.6278	7.88943	down	-2.21494	9.9496e-07	6.24612e-07
5	tae-MIR9781-p5_1ss9TC	TAGATTTCCACACGGATGTAGTT	30.1641	6.57453	down	-2.19787	9.7074e-06	1.70325e-05
6	tae-miR9654a-3p	TTCTGAAAGGCTTGAAGCGAAT	68.9464	15.7789	down	-2.12748	4.6036e-11	3.79602e-11
7	ata-miR164c-3p	CACGTGTTCTTCTCCTCCATC	76.8465	18.4087	down	-2.06159	7.7656e-12	2.43317e-12
8	ata-miR169i-5p_1ss15TC	TAGCCAAGGATGACCTGCCTG	595.381	147.269	down	-2.01536	4.0561e-79	9.7895e-83
9	ata-MIR5084-p3	ACGGTACTGCAGAGGATCTCAACC	57.4553	14.464	down	-1.98998	6.1712e-09	2.95571e-09
10	osa-MIR159c-p5_1ss1GT	TTTTGCATGACCCGGGAGATGA	78.2829	19.7236	down	-1.98878	1.1842e-11	7.97816e-12
11	osa-miR827_1ss1TG	GTAGATGACCATCAGCAAACA	307.386	80.2092	down	-1.93821	3.7856e-40	1.20444e-41
12	PC-5p-22244_187	TCTCATTTTCACCACTAACCAGC	78.2829	21.0385	down	-1.89567	3.6923e-11	2.17944e-11
13	PC-3p-17478_230	TACCCGACCCGAATATTGATA	38.7824	10.5192	down	-1.88237	3.4937e-06	5.22461e-06
14	tae-MIR1120a-p3_1ss14GA_2	ATATTATGAGACGAAGGGAGTA	28.0095	7.88943	down	-1.82792	0.00010365	0.000144015
15	tae-MIR1120a-p3_1ss14GA_1	ATATTATGAGACGAAGGGAGT	28.0095	7.88943	down	-1.82792	0.00010365	0.000144015
16	osa-MIR1862e-p3_1ss1TC_1	CTTATTTTGGGACGGAGGGAG	36.6278	10.5192	down	-1.79991	1.07e-05	1.45392e-05
17	osa-MIR1862e-p3_1ss1TC_2	CTTATTTTGGGACGGAGGGAGTA	36.6278	10.5192	down	-1.79991	1.07e-05	1.45392e-05
18	tae-MIR9668-p3_2ss20GA23AG	CAAGTATTTTCGGACGGAGAGAGT	25.8549	7.88943	down	-1.71244	0.00031825	0.000400716
19	mtr-miR398a-5p_2ss9AG17CA	GGAGTGACGCTGAGAAAACAAG	164.466	51.2813	down	-1.68128	2.5106e-19	1.28238e-19
20	tae-miR9664-3p_L-1	TGCAGTCCTCGATGTCGTAG	5509.25	1739.62	down	-1.66308	0	0
21	tae-MIR1139-p3_2ss13AG23AC	ATTTATTAGGTTGTAGACTCATCT	692.337	226.164	down	-1.61411	1.1583e-72	1.54536e-74
22	tae-MIR9774-p5	GACAGAAATACCCAATATCTTGCT	234.849	77.5794	down	-1.59799	1.6324e-25	6.32672e-26
23	tae-MIR9668-p3_2ss7TA23AG	CAAGTAATTTCGGACGGAGGGAGT	19.3912	6.57453	down	-1.56044	0.0030818	0.00559612
24	bdi-miR166h-5p_R+1_2ss4TA20GT	GGTATGTTGTCTGGCTCGGTGT	19.3912	6.57453	down	-1.56044	0.0030818	0.00559612
25	osa-miR530-5p_R+1	TGCATTTGCACCTGCACCTAC	86.9012	30.2428	down	-1.52278	6.4848e-10	5.4817e-10
26	tae-miR319_L-1R+1	TGGACTGAAGGGAGCTCCCTC	127.838	46.0217	down	-1.47393	1.9286e-13	1.19901e-13
27	bdi-miR166d-5p	GGAATGTTGTCTGGTTGGAGA	87.6194	31.5577	down	-1.47326	1.1556e-09	1.07049e-09
28	bdi-miR1878-3p_1ss14AG	ATTTGTAGTGTTCGGATTGAGTTT	3369.76	1222.86	down	-1.46238	0	0
29	tae-MIR5084-p5	ATCCTCTGCAGTACCGTATGGTGC	28.7277	10.5192	down	-1.44941	0.00055644	0.000730919
30	far-MIR169-p5_2ss18CT24AG	TGGCTGCAAGGGCCTTATCTCTGG	274.349	102.563	down	-1.41951	5.702e-26	4.80752e-26
31	osa-miR319a-3p.2-3p_R+1	TTGGACTGAAGGGTGCTCCCT	3230.43	1216.29	down	-1.40924	0	7.63986e-290
32	tae-miR5084_L-2R+2	ACAGTACTGCAGAGGATCCTAACC	58.8917	22.3534	down	-1.39757	1.3107e-06	9.60912e-07
33	PC-3p-46313_98	ACTTCGAGGACCTGGATGACT	20.1094	7.88943	down	-1.34987	0.0056122	0.00737248
34	tae-MIR1128-p3_2ss1CA23AC	ATATTTCCGGACGGAGGGAGTACT	16.5184	6.57453	down	-1.32912	0.012878	0.0221188
35	tae-miR1131_L+1R+1	TTAGTACCGGTTCGTGGCTAACCT	16.5184	6.57453	down	-1.32912	0.012878	0.0221188
36	gma-MIR5368-p5_1ss3TC_2	TTCCCTGGGATTGGCTTTGGGC	16.5184	6.57453	down	-1.32912	0.012878	0.0221188
37	gma-MIR5368-p5_1ss3TC_1	TTCCCTGGGATTGGCTTTGGG	16.5184	6.57453	down	-1.32912	0.012878	0.0221188
38	tae-miR9773_R+1	TTTGTTTTTATGTTATTTTGTGAAG	21807.9	8684.95	down	-1.32826	0	0
39	tae-MIR9668-p3_1ss8AT	GACAAGTTTTTTCGGACGGAGGGA	22.9821	9.20434	down	-1.32013	0.0034803	0.00388549
40	tae-miR9774_L+1	ACAAGATATTGGGTATTTCTGTC	8082.53	3254.39	down	-1.31242	0	0
41	tae-MIR1127a-p5_1ss19AG	ATTACTCGTCCAAGAAATGAATGT	279.137	113.52	down	-1.29803	6.7013e-24	5.87054e-24
42	PC-3p-33300_132	TGGTTAGGAGTCGGATTCTGG	32.3186	13.1491	down	-1.29741	0.00060579	0.000805522
43	lus-miR159b_R+1_1ss21CT	TTTGGATTGAAGGGAGCTCTTT	1442.49	596.967	down	-1.27284	0	4.59386e-115
44	osa-MIR1862e-p3	TTATTTTGGGACGGAGGGAGT	31.6004	13.1491	down	-1.26499	0.0008393	0.000805522
45	tae-MIR1122a-p3_1ss13AG	ATACGGATGTATGTAGACATATT	2475.97	1037.46	down	-1.25494	0	3.89136e-193
46	tae-miR9660-5p_L+1	CTTGCGAGCAACGGATGAATC	156.566	65.7453	down	-1.25181	1.5043e-13	1.28052e-13
47	tae-MIR1120a-p3_7	TATTATGAGACGGAGGGAGTA	56.019	23.6683	down	-1.24296	1.0852e-05	1.4564e-05
48	tae-MIR1120a-p3_10	TTATATTATGAGACGGAGGGAGTA	56.019	23.6683	down	-1.24296	1.0852e-05	1.4564e-05
49	tae-MIR1120a-p3_11	TTCTTATATTATGAGACGGAGGGA	56.019	23.6683	down	-1.24296	1.0852e-05	1.4564e-05
50	tae-MIR1120a-p3_3	CTTATATTATGAGACGGAGGGAGT	56.019	23.6683	down	-1.24296	1.0852e-05	1.4564e-05
51	tae-MIR1120a-p3_5	TATATTATGAGACGGAGGGAGT	56.019	23.6683	down	-1.24296	1.0852e-05	1.4564e-05
52	tae-MIR1120a-p3_1	ATATTATGAGACGGAGGGAGT	56.019	23.6683	down	-1.24296	1.0852e-05	1.4564e-05
53	tae-MIR1120a-p3_4	TATATTATGAGACGGAGGGAG	56.019	23.6683	down	-1.24296	1.0852e-05	1.4564e-05
54	tae-MIR1120a-p3_2	ATATTATGAGACGGAGGGAGTA	56.019	23.6683	down	-1.24296	1.0852e-05	1.4564e-05
55	tae-MIR1120a-p3_6	TATATTATGAGACGGAGGGAGTA	56.019	23.6683	down	-1.24296	1.0852e-05	1.4564e-05
56	tae-MIR1120a-p3_8	TTATATTATGAGACGGAGGGA	56.019	23.6683	down	-1.24296	1.0852e-05	1.4564e-05
57	tae-MIR1120a-p3_9	TTATATTATGAGACGGAGGGAGT	56.019	23.6683	down	-1.24296	1.0852e-05	1.4564e-05
58	PC-5p-8726_421	TCAGGACGTTGCAACATTAACACC	96.2377	42.077	down	-1.19357	1.8411e-08	2.51171e-08
59	osa-MIR818d-p3_2ss16GA20GA	TTATATTATGGGACGAAGGAAGT	17.9548	7.88943	down	-1.18638	0.015469	0.0181145
60	tae-MIR1128-p3_2ss13CG22GA	TTTTGATGACAAGTATTTCCGAAC	17.9548	7.88943	down	-1.18638	0.015469	0.0181145
61	tae-MIR9668-p3_2ss13GA23AG	CAAGTATTTTCGAACGGAGGGAGT	53.1462	23.6683	down	-1.16701	3.7234e-05	5.03507e-05
62	ata-MIR396d-p3	AAGCCCATGGAAACCATGCCC	586.044	261.666	down	-1.16328	1.5356e-42	9.81288e-43
63	osa-MIR812q-p3_1ss20TG_4	ACTTATTTTGGGACGGAGGGAGTA	32.3186	14.464	down	-1.1599	0.0013556	0.00158999
64	osa-MIR812q-p3_1ss20TG_3	ACTTATTTTGGGACGGAGGGAGT	32.3186	14.464	down	-1.1599	0.0013556	0.00158999
65	osa-MIR812q-p3_1ss20TG_1	ACTTATTTTGGGACGGAGGG	32.3186	14.464	down	-1.1599	0.0013556	0.00158999
66	osa-MIR812q-p3_1ss20TG_2	ACTTATTTTGGGACGGAGGGA	32.3186	14.464	down	-1.1599	0.0013556	0.00158999
67	osa-miR171e-5p_2ss2GA21AG	TATTGGCTCGGCTCACTCAGG	2153.86	966.455	down	-1.15615	0	5.49552e-152
68	PC-5p-18301_222	TAACATCCGAGGAGCTCTCACT	40.2187	18.4087	down	-1.12748	0.00044373	0.000500504
69	tae-MIR9668-p3_2ss17GA23AG	CAAGTATTTTCGGACGAAGGGAGT	62.4827	28.9279	down	-1.11099	1.4328e-05	1.99117e-05
70	tae-miR9676-5p	TGGATGTCATCGTGGCCGTACA	303.077	140.695	down	-1.10711	1.4865e-21	1.38324e-21
71	PC-3p-24935_169	AACCAAAGCTGGCATACCTTC	36.6278	17.0938	down	-1.09947	0.00096453	0.00090706
72	tae-MIR1136-p3_1ss13AG	ATTTTAGTTCTAGATACATCCATT	1317.88	615.376	down	-1.09868	3.1388e-87	4.84389e-88
73	PC-5p-11536_330	ATTACTTGTCTCGAAAATGGATGT	50.2734	23.6683	down	-1.08684	0.00012327	0.000242604
74	ata-miR166c-5p	GGAACGTTGGCTGGCTCGAGG	259.267	122.286	down	-1.08418	3.1294e-18	2.56478e-18
75	tae-MIR9668-p3_1ss10TC	ACAAGTATTCTCGGACGGAGG	19.3912	9.20434	down	-1.07501	0.01786	0.02224
76	ata-MIR9783-p3_2ss17GA22CT	AGCACCGGTGCTTAAGAAAAGTCT	16.5184	7.88943	down	-1.06608	0.029645	0.0279042
77	osa-miR319a-3p.2-3p_L+1R+1	CTTGGACTGAAGGGTGCTCCCT	1261.14	604.856	down	-1.06007	4.9985e-80	1.75647e-80
78	osa-MIR812q-p3_2ss11GA21TG	CACTTATTTTAGGACGGAGGGAGT	38.0642	18.4087	down	-1.04805	0.0010879	0.00111115
79	osa-MIR812q-p3_2ss3CT21TG	CATTTATTTTGGGACGGAGGGAGT	32.3186	15.7789	down	-1.03437	0.0028288	0.0053364
80	ata-miR171d-5p	TGTTGGCTCGACTCACTCAGA	628.059	307.688	down	-1.02943	2.3524e-39	2.13761e-39
81	tae-MIR171a-p5	TGTTGGCTCGACTCACTCAGA	628.059	307.688	down	-1.02943	2.3524e-39	2.13761e-39
82	ata-miR156b-3p_1ss6TC	GCTCACTTCTCTCTCTGTCAGC	4.30915	0	down	-inf	0.023781	0.0437948
83	osa-MIR171a-p5	CGATATTGGTGAGGTTCAATC	5.74553	0	down	-inf	0.0090444	0.00916501
84	ata-miR394-3p_L-2R+3	GTGGGCATACTGCCAATGGAGC	15.8002	0	down	-inf	1.4991e-05	3.67851e-06
85	tae-MIR399-p5	GGGCGCTTCTCCCTTGGCACG	13.6456	0	down	-inf	5.7496e-05	1.75778e-05
86	ata-miR399a-5p_R-1_1ss20CT	GGGCGCTTCTCCATTGGCATG	3.59096	0	down	-inf	0.039048	0.0437948
87	ata-miR408-5p_1ss20GA	CAGGGATGGAGCAGAGCAAAG	4.30915	0	down	-inf	0.023781	0.0437948
88	ata-miR528-3p_1ss4GC	CCTCTGCCTGCCTCTTCCATT	3.59096	0	down	-inf	0.039048	0.0437948
89	tae-MIR1127b-p5_2ss19CG21GA	AATACTTGTCCTAGAAATGGA	8.6183	0	down	-inf	0.0013885	0.000877398
90	ata-MIR2275a-p5_1ss7CG	AGTGTTGGAGGAAAGCAAACT	5.02734	0	down	-inf	0.014615	0.0200345
91	bdi-MIR5067-p3_2ss6CG17AC	GACAAGTAATATGGATCGGAGGGA	14.3638	0	down	-inf	3.6694e-05	1.75778e-05
92	ata-MIR5084-p5_1ss6GA	TCACTACCATGTGGGACCTGGCCC	43.0915	0	down	-inf	8.7508e-13	2.48384e-15
93	tae-miR9655-3p	CAAGGGAAGGAAGTAGCCAAC	12.2093	0	down	-inf	0.00014167	8.3996e-05
94	tae-MIR9661-p3	AGGTGCCTGACCTACTTCATC	62.4827	0	down	-inf	7.4094e-18	8.7435e-22
95	tae-MIR9665-p5_1ss24TC	GTTTGACTTTGCACTGCTAGCGGC	0	15.7789	up	inf	0.00026474	6.0023e-05
96	tae-miR9665-3p_L+1	TGCTAGCAGTGTAAACTCAAATCA	5.74553	0	down	-inf	0.0090444	0.00916501
97	tae-MIR9674a-p3_2	TGGCTGGTGCTATGGATA	5.02734	0	down	-inf	0.014615	0.0200345
98	ata-miR9674a-3p_L-1R+1	TAAGATGGCTGATGCTATGGA	28.0095	0	down	-inf	8.2353e-09	3.08952e-10
99	tae-miR9678-3p	TCTGGCGAGGGACATACACTGT	5.74553	0	down	-inf	0.0090444	0.00916501
100	tae-MIR9777-p5	GTGCCGTGATGATTGCTTTACTTCT	5.02734	0	down	-inf	0.014615	0.0200345
101	tae-MIR9781-p3_1ss5TC	TTTCCACACGGATGTAGTTTC	39.5005	0	down	-inf	7.6744e-12	2.59471e-14
102	tae-MIR9782-p5_2ss6GT23AC	ATACCTTTTGAAAATAGAACATCT	10.0547	0	down	-inf	0.00055398	0.000401376
103	sbi-miR156e	TGACAGAAGAGAGCGAGCAC	6.46373	0	down	-inf	0.0056277	0.00916501
104	sbi-miR166e_L+1	TTCGGACCAGGCTTCAATCCCT	3.59096	0	down	-inf	0.039048	0.0437948
105	osa-miR167a-5p_R+1	TGAAGCTGCCAGCATGATCTAA	4.30915	0	down	-inf	0.023781	0.0437948
106	osa-MIR167h-p3	TCATGCTGTAGTTTCATCTGC	0	7.88943	up	inf	0.0099026	0.00942435
107	osa-miR167a-5p_R+1_1ss21AT	TGAAGCTGCCAGCATGATCTTA	7.18192	0	down	-inf	0.0035174	0.00419264
108	bdi-miR169c-5p_R+2	CAGCCAAGGATGACTTGCCGGCA	0	11.8341	up	inf	0.0015838	0.000734339
109	zma-MIR169a-p5_2	GCTCGGGGACTATGGTGCAGC	5.02734	0	down	-inf	0.014615	0.0200345
110	bdi-MIR169k-p5	TGATAGCCAAGGATGATTTGCC	4.30915	0	down	-inf	0.023781	0.0437948
111	osa-miR169n_R+2	TAGCCAAGAATGACTTGCCTATG	3.59096	0	down	-inf	0.039048	0.0437948
112	ath-miR169h_R+1_1ss15TC	TAGCCAAGGATGACCTGCCTGA	15.082	0	down	-inf	2.3443e-05	8.04116e-06
113	zma-MIR169k-p3_2ss15CT19TC	TTGGCTAGCCCGAGTGGCCCTC	0	14.464	up	inf	0.00047893	0.000209002
114	osa-miR169e_L-1R+2	AGCCAAGGATGACTTGCCGGCC	5.02734	0	down	-inf	0.014615	0.0200345
115	bdi-miR169k-3p	GGGCAAGTCAGCCTGGCTACC	7.18192	0	down	-inf	0.0035174	0.00419264
116	zma-miR171b-3p_R+2	TTGAGCCGTGCCAATATCACGT	3.59096	0	down	-inf	0.039048	0.0437948
117	gma-miR171e_R+4	TGATTGAGCCGTGCCAATATCGCCA	3.59096	0	down	-inf	0.039048	0.0437948
118	mtr-miR171c_R+1	TGATTGAGCCGTGCCAATATTT	3.59096	0	down	-inf	0.039048	0.0437948
119	zma-miR393b-3p_2ss5A-21GA	ATCATGCGATCCTTTTGGAAG	0	18.4087	up	inf	8.1544e-05	3.37879e-05
120	osa-miR393a_L+1R+2	TTCCAAAGGGATCGCATTGATCCA	5.02734	0	down	-inf	0.014615	0.0200345
121	osa-miR393a_L+1R-1	ATCCAAAGGGATCGCATTGAT	0	7.88943	up	inf	0.0099026	0.00942435
122	gma-miR395h_L-1	TGAAGTGTTTGGGAGAACTC	9.33649	0	down	-inf	0.00087602	0.000877398
123	osa-miR396e-3p_L-4	TTCAAGAAAGCCCATGGAAA	7.18192	0	down	-inf	0.0035174	0.00419264
124	cme-MIR398b-p3_1ss4TC	TTCCCAGGTCACCCCTTTGGA	4.30915	0	down	-inf	0.023781	0.0437948
125	osa-miR399j_R+1_1ss21AG	TGCCAAAGGAGAGTTGCCCTGA	3.59096	0	down	-inf	0.039048	0.0437948
126	csi-miR399f-5p_2ss20GC21AC	GGGCAATTCTCCTTTGGCACC	0	6.57453	up	inf	0.018548	0.0180284
127	osa-MIR437-p3_1ss11AT	AGTTTGACTTTGGACAAAACT	12.2093	0	down	-inf	0.00014167	8.3996e-05
128	far-MIR437-p3_2ss15TA22TC	TATTTTGGAACGGAAGGAGTACT	4.30915	0	down	-inf	0.023781	0.0437948
129	far-MIR437-p3_2ss2AT18TG	ATTTATTTTGGAACGGAGGGAGT	3.59096	0	down	-inf	0.039048	0.0437948
130	osa-MIR812q-p3_2ss16GA20TG	ACTTATTTTGGGACGAAGGGAGTA	7.90011	0	down	-inf	0.0022065	0.00191797
131	osa-MIR812q-p3_2ss11GA20TG_2	ACTTATTTTGAGACGGAGGGAGTA	7.90011	0	down	-inf	0.0022065	0.00191797
132	osa-MIR812q-p3_2ss1GA22TG	ACACTTATTTTGGGACGGAGGGAG	3.59096	0	down	-inf	0.039048	0.0437948
133	osa-MIR812q-p3_2ss16GT21TG	CACTTATTTTGGGACTGAGGGAGT	0	10.5192	up	inf	0.0028993	0.00138233
134	osa-MIR812q-p3_2ss10TC21TG	CACTTATTTCGGGACGGAGGGAGT	8.6183	0	down	-inf	0.0013885	0.000877398
135	osa-MIR812q-p3_2	TATTTTGGGACGGAGGTAGTA	14.3638	0	down	-inf	3.6694e-05	1.75778e-05
136	osa-MIR812q-p3_2ss17GA21TG	CACTTATTTTGGGACGAAGGGAGT	10.0547	0	down	-inf	0.00055398	0.000401376
137	osa-MIR812q-p3_2ss11GA20TG_1	ACTTATTTTGAGACGGAGGGA	7.90011	0	down	-inf	0.0022065	0.00191797
138	osa-MIR812q-p3_2ss15GA20TG	ACTTATTTTGGGACAGAGGGAGTA	6.46373	0	down	-inf	0.0056277	0.00916501
139	osa-MIR812q-p3_2ss15CT21TG	CACTTATTTTGGGATGGAGGGAGT	0	7.88943	up	inf	0.0099026	0.00942435
140	osa-MIR812q-p3_2ss16GC21TA	CACTTATTTTGGGACCGAGGAAGT	5.02734	0	down	-inf	0.014615	0.0200345
141	osa-MIR812q-p3_2ss1CT21TG	TACTTATTTTGGGACGGAGGGAGT	4.30915	0	down	-inf	0.023781	0.0437948
142	osa-MIR812q-p3_1	CTTATTTTGGGACGGAGG	14.3638	0	down	-inf	3.6694e-05	1.75778e-05
143	osa-MIR812q-p3_2ss2AG21TG	CGCTTATTTTGGGACGGAGGGAGT	7.90011	0	down	-inf	0.0022065	0.00191797
144	osa-MIR812q-p3_2ss16GA21TG	CACTTATTTTGGGACAGAGGG	5.74553	0	down	-inf	0.0090444	0.00916501
145	osa-MIR812q-p3_2ss11GC21TG	CACTTATTTTCGGACGGAGGGAGT	11.4911	0	down	-inf	0.00022282	0.000183614
146	osa-MIR818d-p3_2ss5TC19GA	CTTACATTATGGGACGGAAGGAGT	8.6183	0	down	-inf	0.0013885	0.000877398
147	osa-MIR818d-p3_2ss17GA21GA	CTTATATTATGGGACGAAGGAAGT	6.46373	0	down	-inf	0.0056277	0.00916501
148	osa-MIR818d-p3_1ss21GA	CTTATATTATGGGACGGAGGAAGT	14.3638	0	down	-inf	3.6694e-05	1.75778e-05
149	osa-MIR818d-p3_1ss16GA	TTATATTATGGGACGAAGGGAGT	7.18192	0	down	-inf	0.0035174	0.00419264
150	osa-MIR818d-p3_1ss16GT	CTTATATTATGGGACTGAGGGAGT	7.18192	0	down	-inf	0.0035174	0.00419264
151	osa-MIR818d-p3_1ss1CG	GTTATATTATGGGACGGAGGGAGT	3.59096	0	down	-inf	0.039048	0.0437948
152	osa-MIR818d-p3_1ss10TC	CTTATATTACGGGACGGAGGGAGT	5.02734	0	down	-inf	0.014615	0.0200345
153	osa-MIR818d-p3_2ss15GT21TC	TTATGGGACGGAGGTAGTACC	5.02734	0	down	-inf	0.014615	0.0200345
154	osa-MIR818d-p3_1ss14AG	CTTATATTATGGGGCGGAGGGAGT	5.74553	0	down	-inf	0.0090444	0.00916501
155	osa-MIR818d-p3_2ss1CG19GA	GTTATATTATGGGACGGAAGGAGT	6.46373	0	down	-inf	0.0056277	0.00916501
156	osa-MIR818d-p3_1ss1CA	ATTATATTATGGGACGGAGGGAGT	3.59096	0	down	-inf	0.039048	0.0437948
157	osa-MIR818d-p3_2ss5TC23GA	CTTACATTATGGGACGGAGGGAAT	4.30915	0	down	-inf	0.023781	0.0437948
158	osa-MIR818d-p3_2ss5TC21GA	CTTACATTATGGGACGGAGGAAGT	12.9275	0	down	-inf	9.0193e-05	3.84249e-05
159	osa-MIR818d-p3_2ss9AT20GA	CTTATATTTTGGGACGGAGAGAGT	3.59096	0	down	-inf	0.039048	0.0437948
160	tae-MIR1120a-p5_1ss23AG	CCCTCCGTCCCATAATATAAGAGC	3.59096	0	down	-inf	0.039048	0.0437948
161	tae-MIR1120a-p3_2ss10TC18AG	AGTGTAGTGCCAAAAACGTTCT	5.02734	0	down	-inf	0.014615	0.0200345
162	tae-MIR1120a-p3_2ss16GA19GA	TTATATTATGAGACGAAGAGAGT	7.18192	0	down	-inf	0.0035174	0.00419264
163	hvu-MIR1120-p3_1ss23TG	CTTATATTATGGGACGGAGGAGGT	5.74553	0	down	-inf	0.0090444	0.00916501
164	tae-MIR1120a-p3_1ss9AT	CTTATATTTTGAGACGGAGGGAGT	4.30915	0	down	-inf	0.023781	0.0437948
165	tae-MIR1120a-p3_2ss13GA22TC	TATTATGAGACGAAGGGAGTAC	10.7729	0	down	-inf	0.00035103	0.000183614
166	tae-MIR1120a-p5_1ss20AG	ACTCCCTCCGTCCCATAATGTAAG	5.74553	0	down	-inf	0.0090444	0.00916501
167	tae-MIR1120a-p5_1ss17AG	TCCGTCCCATAATATAGGAAC	3.59096	0	down	-inf	0.039048	0.0437948
168	tae-MIR1120a-p3_1ss16GA	CTTATATTATGAGACAGAGGGAGT	5.74553	0	down	-inf	0.0090444	0.00916501
169	tae-MIR1120a-p5_2ss14AG20AG	TCCGTCCCATAATGTAAGAGC	5.02734	0	down	-inf	0.014615	0.0200345
170	tae-MIR1120a-p3_1ss10AG	TATATTATGGGACGGAGGGAGTAT	6.46373	0	down	-inf	0.0056277	0.00916501
171	tae-MIR1120a-p5_1ss18AG	TCCCTCCGTCCCATAATGTAAGA	0	9.20434	up	inf	0.0053385	0.00494988
172	tae-MIR1120a-p3_1ss5AT	TATTTTGAGACGGAGGGAGTA	6.46373	0	down	-inf	0.0056277	0.00916501
173	tae-miR1120a_L-4R+1_1ss10TC	TCTTACATTATGAGACGGAGG	9.33649	0	down	-inf	0.00087602	0.000877398
174	tae-MIR1120a-p5_2ss2CT20AG	TTCGTCCCATAATATAAGAGC	5.74553	0	down	-inf	0.0090444	0.00916501
175	hvu-MIR1120-p3_2ss18GA19AG	TCTTATATTATGGGACGAGGGAGT	3.59096	0	down	-inf	0.039048	0.0437948
176	tae-MIR1120a-p3_1ss12AT	CTTATATTATGTGACGGAGGGAGT	6.46373	0	down	-inf	0.0056277	0.00916501
177	tae-miR1120a_L-5R+2	CTTATATTATGAGACGGAGGG	6.46373	0	down	-inf	0.0056277	0.00916501
178	tae-MIR1122c-p3_1ss10AG	AAAACGTCTGATATTATGGGA	4.30915	0	down	-inf	0.023781	0.0437948
179	far-MIR1122-p3_2ss15TA17TA	GAGACACTTATTTTAGAACGGAGG	7.90011	0	down	-inf	0.0022065	0.00191797
180	far-MIR1122-p3_2ss17TG19TG	TTGAGACACTTATTTTGGGACGGA	5.74553	0	down	-inf	0.0090444	0.00916501
181	tae-MIR1122c-p3_1ss3AG	ATGTTATGGGACGGAGGGAGT	5.02734	0	down	-inf	0.014615	0.0200345
182	tae-miR1122c-3p_1ss16CT	TCTAATATTATGGGATGGAGG	0	6.57453	up	inf	0.018548	0.0180284
183	far-MIR1122-p3_2ss16TG18TG	TGAGACACTTATTTTGGGACGGAG	5.74553	0	down	-inf	0.0090444	0.00916501
184	tae-MIR1122c-p3_1ss12GA	TATTATGGGACAGAGGGAGTAGTA	4.30915	0	down	-inf	0.023781	0.0437948
185	tae-MIR1122c-p3_1ss10GA_1	ATATTATGGAACGGAGGGAGT	21.5458	0	down	-inf	4.3044e-07	3.3712e-08
186	far-MIR1122-p3_2ss16TA18TA	TGAGACACTTATTTTAGAACGGAG	5.74553	0	down	-inf	0.0090444	0.00916501
187	tae-MIR1122c-p3_1ss2AG	TGTTATGGGACGGAGGGAGTA	5.02734	0	down	-inf	0.014615	0.0200345
188	tae-MIR1122c-p3_1ss13GT	ATATTATGGGACTGAGGGAGT	4.30915	0	down	-inf	0.023781	0.0437948
189	tae-MIR1122c-p3_1ss23GA	ATATTATGGGACGGAGGGAGTAAT	3.59096	0	down	-inf	0.039048	0.0437948
190	bdi-MIR1122-p3_1ss13GA	ACATCCGTATTTAGACAAATT	3.59096	0	down	-inf	0.039048	0.0437948
191	tae-MIR1122c-p3_1ss10GA_2	TTATGGGACAGAGGGAGTAGTA	21.5458	0	down	-inf	4.3044e-07	3.3712e-08
192	far-MIR1122-p3_2ss19TG21TG	AGTTGAGACACTTATTTTGGGACG	6.46373	0	down	-inf	0.0056277	0.00916501
193	tae-MIR1127b-p3_2ss8TC24TG	GTATTTCCGGACGGAGGGAGTATG	4.30915	0	down	-inf	0.023781	0.0437948
194	tae-MIR1127b-p5_2ss5TC23CA	CTTCCGTCCGGAAATACTTGTCAT	6.46373	0	down	-inf	0.0056277	0.00916501
195	tae-MIR1127b-p5_2ss15CA17AT	CGGAAATACTTGTCATTGAAA	5.74553	0	down	-inf	0.0090444	0.00916501
196	tae-MIR1127b-p3_2ss8TC24TC	GTATTTCCGGACGGAGGGAGTATC	5.02734	0	down	-inf	0.014615	0.0200345
197	tae-MIR1127b-p5_1ss4TC	TTCCGTCCGGAAATACTTGTC	4.30915	0	down	-inf	0.023781	0.0437948
198	tae-MIR1128-p5_1ss17TA	TCCCTCCGTCCGAAAAAACTTGTC	4.30915	0	down	-inf	0.023781	0.0437948
199	tae-MIR9668-p3_1ss7GC	TGACAACTATTTTCGGACGGAGG	3.59096	0	down	-inf	0.039048	0.0437948
200	tae-MIR1128-p5_2ss22AG24TC	AAAATACTTGTCATCAAAATGGAC	3.59096	0	down	-inf	0.039048	0.0437948
201	tae-MIR1128-p3_2ss3CT18CG	ATTCATTTTGATGACAAGTATTTC	3.59096	0	down	-inf	0.039048	0.0437948
202	tae-MIR1128-p3_2ss1CT20CG	TTATCCATTTTGATGACAAGTATT	14.3638	0	down	-inf	3.6694e-05	1.75778e-05
203	tae-MIR1128-p5_2ss5CG20AG	AATAGTTGTCATCAAAATGGA	6.46373	0	down	-inf	0.0056277	0.00916501
204	tae-MIR1128-p5_1ss19AG	ATACTTGTCATCAAAATGGAT	0	6.57453	up	inf	0.018548	0.0180284
205	tae-MIR1128-p3_2ss13CG21GA	TTTTGATGACAAGTATTTCCAGAC	5.02734	0	down	-inf	0.014615	0.0200345
206	tae-MIR1128-p3_2ss12CG18CT_2	TTTGATGACAAGTATTTTCGGACG	10.0547	0	down	-inf	0.00055398	0.000401376
207	tae-MIR1128-p3_2ss14CG21CT_2	ATTTTGATGACAAGTATTTCTGGA	5.74553	0	down	-inf	0.0090444	0.00916501
208	tae-MIR1128-p3_2ss14CG17TA_1	ATTTTGATGACAAGTAATTCC	7.18192	0	down	-inf	0.0035174	0.00419264
209	tae-MIR1128-p3_2ss11CG20GA	TTGATGACAAGTATTTCCGAA	0	14.464	up	inf	0.00047893	0.000209002
210	tae-MIR1128-p5_1ss2AT	ATAAAAGGGGATGTATCTAGA	10.0547	0	down	-inf	0.00055398	0.000401376
211	tae-MIR1128-p3_1ss7TA	CAACTAATTCCGGACGGAGGGAGT	3.59096	0	down	-inf	0.039048	0.0437948
212	tae-MIR1128-p5_2ss17TC21AG	TCCGTCCGAAAATACTCGTCG	0	6.57453	up	inf	0.018548	0.0180284
213	tae-MIR1128-p3_1ss9CT_1	AACTATTTTCGGACGGAGGGAGT	6.46373	0	down	-inf	0.0056277	0.00916501
214	tae-MIR1128-p5_1ss22TC	CTCCCTCCGTCCGAAAATACTCGT	0	6.57453	up	inf	0.018548	0.0180284
215	tae-MIR1128-p5_1ss5AG_1	TCCGGAAATACTTGTCATCAA	5.74553	0	down	-inf	0.0090444	0.00916501
216	tae-MIR1128-p5_1ss12GA	TCCCTCCGTCCAAAAATACTTGTC	4.30915	0	down	-inf	0.023781	0.0437948
217	tae-MIR1128-p3_2ss10CG17CT_1	TGATGACAAGTATTTCTGGAC	3.59096	0	down	-inf	0.039048	0.0437948
218	tae-miR1128_L-1R+4_1ss3CA	AATACTCCCTCCGTCCGAAAATAC	0	6.57453	up	inf	0.018548	0.0180284
219	tae-MIR1128-p5_1ss2GA_2	CATCCGAAAATACTTGTCATCAAA	0	6.57453	up	inf	0.018548	0.0180284
220	tae-MIR1128-p5_1ss1CG	GTACTCCCTCCGTCCGAAAATACT	6.46373	0	down	-inf	0.0056277	0.00916501
221	tae-MIR1128-p3_2ss12CG18CT_1	TTTGATGACAAGTATTTTCGG	10.0547	0	down	-inf	0.00055398	0.000401376
222	tae-MIR1128-p3_1ss16CT	TGATGACAACTATTTTCGGACGGA	13.6456	0	down	-inf	5.7496e-05	1.75778e-05
223	tae-MIR1128-p3_2ss13CG19CT_1	TTTTGATGACAAGTATTTT	3.59096	0	down	-inf	0.039048	0.0437948
224	tae-MIR1128-p5_1ss10AC	TCCGTCCGACAATACTTGTCA	0	7.88943	up	inf	0.0099026	0.00942435
225	tae-MIR1128-p3_2ss12GA22AC	TATTTCCGGACAGAGGGAGTACT	5.74553	0	down	-inf	0.0090444	0.00916501
226	tae-MIR1128-p5_1ss5AG_2	TCCGGAAATACTTGTCATCAAAAT	5.74553	0	down	-inf	0.0090444	0.00916501
227	tae-MIR1128-p3_2ss20AT21TA	TTTCCGGACGGAGGGAGTATA	5.02734	0	down	-inf	0.014615	0.0200345
228	tae-MIR1128-p3_1ss10CA	TGATGACAAATATTTCCGGACGGA	4.30915	0	down	-inf	0.023781	0.0437948
229	tae-MIR1128-p3_2ss14CA20CT	ATTTTGATGACAAATATTTTCGGA	5.02734	0	down	-inf	0.014615	0.0200345
230	tae-MIR1128-p5_1ss2GA_1	CATCCGAAAATACTTGTCATC	0	6.57453	up	inf	0.018548	0.0180284
231	tae-MIR1128-p3_2ss10CT17GA	CAACTATTTTCGGACGAAGGGAGT	5.02734	0	down	-inf	0.014615	0.0200345
232	tae-MIR1128-p5_1ss20AG_3	AATACTTGTCATCAAAATGGATA	7.18192	0	down	-inf	0.0035174	0.00419264
233	tae-MIR1128-p3_2ss12CG24GC	TTTGATGACAAGTATTTCCGGACC	7.90011	0	down	-inf	0.0022065	0.00191797
234	tae-MIR1128-p3_2ss14CG23GA	ATTTTGATGACAAGTATTTCCGAA	7.90011	0	down	-inf	0.0022065	0.00191797
235	tae-MIR1128-p5_1ss11CT	TCCCTCCGTCTGAAAATACTTGTC	3.59096	0	down	-inf	0.039048	0.0437948
236	tae-MIR1128-p3_1ss20AT	TTTCCGGACGGAGGGAGTATT	6.46373	0	down	-inf	0.0056277	0.00916501
237	tae-MIR1128-p3_2ss8CG24GA	ATGACAAGTATTTCCGGACGGAGA	5.02734	0	down	-inf	0.014615	0.0200345
238	tae-MIR1128-p3_2ss10CT21AT	ATTTCCGGATGGAGGGAGTAT	3.59096	0	down	-inf	0.039048	0.0437948
239	tae-MIR1128-p3_2ss14CG21CT_1	ATTTTGATGACAAGTATTTCT	5.74553	0	down	-inf	0.0090444	0.00916501
240	tae-MIR1128-p5_2ss7AG24AG	CGTCCGGAAATACTTGTCATCAAG	3.59096	0	down	-inf	0.039048	0.0437948
241	tae-MIR1128-p3_2ss14CG17TA_2	ATTTTGATGACAAGTAATTCCGGA	7.18192	0	down	-inf	0.0035174	0.00419264
242	tae-MIR1128-p5_1ss3AG_2	CGGAAATACTTGTCATCAAAATGA	5.74553	0	down	-inf	0.0090444	0.00916501
243	tae-MIR1128-p3_1ss15CT	GATGACAACTATTTTCGGACGGAG	7.90011	0	down	-inf	0.0022065	0.00191797
244	tae-MIR1128-p3_2ss13CG19CT_2	TTTTGATGACAAGTATTTTCG	3.59096	0	down	-inf	0.039048	0.0437948
245	tae-MIR1128-p5_1ss17AG	CTACTCCCTCCGTCCGGAAATACT	7.90011	0	down	-inf	0.0022065	0.00191797
246	tae-MIR1128-p3_2ss20AC21TC	TTTCCGGACGGAGGGAGTACC	0	6.57453	up	inf	0.018548	0.0180284
247	tae-MIR1128-p5_2ss7AG21CT	CGTCCGGAAATACTTGTCATT	0	6.57453	up	inf	0.018548	0.0180284
248	tae-MIR1128-p5_2ss1CA17AG	ATACTCCCTCCGTCCGGAAATACT	11.4911	0	down	-inf	0.00022282	0.000183614
249	tae-MIR1128-p3_2ss18CG24CT	ATCCATTTTGATGACAAGTATTTT	6.46373	0	down	-inf	0.0056277	0.00916501
250	tae-MIR1128-p3_2ss22AG23TC	TATTTCCGGACGGAGGGAGTAGCT	7.18192	0	down	-inf	0.0035174	0.00419264
251	tae-MIR1128-p5_1ss18AG	TACTTGTCATCAAAATGGATA	0	9.20434	up	inf	0.0053385	0.00494988
252	tae-MIR1128-p3_2ss13CG19CT_4	TTTTGATGACAAGTATTTTCGGA	3.59096	0	down	-inf	0.039048	0.0437948
253	tae-MIR1128-p3_2ss2CT17CG	TTCATTTTGATGACAAGTATTTCC	4.30915	0	down	-inf	0.023781	0.0437948
254	tae-MIR1128-p3_1ss21AC	ATTTCCGGACGGAGGGAGTAC	5.02734	0	down	-inf	0.014615	0.0200345
255	tae-MIR1128-p5_1ss23AG	GAAAATACTTGTCATCAAAATGGA	6.46373	0	down	-inf	0.0056277	0.00916501
256	tae-MIR1128-p3_2ss13CG19CT_3	TTTTGATGACAAGTATTTTCGG	3.59096	0	down	-inf	0.039048	0.0437948
257	tae-MIR1128-p5_2ss11AG17CT	CCTCCGTCCGGAAATATTTGTCAT	0	7.88943	up	inf	0.0099026	0.00942435
258	tae-MIR1128-p3_1ss11CT	ACAACTATTTTCGGACGGAGG	9.33649	0	down	-inf	0.00087602	0.000877398
259	tae-MIR1128-p5_2ss10AG23TC	CTCCGTCCGGAAATACTTGTCACC	4.30915	0	down	-inf	0.023781	0.0437948
260	tae-MIR1128-p5_2ss8TC21AG	AAATACTCGTCATCAAAATGGATA	4.30915	0	down	-inf	0.023781	0.0437948
261	tae-MIR1128-p5_1ss16AG_1	TACTCCCTCCGTCCGGAAATACT	0	13.1491	up	inf	0.00086924	0.000391258
262	tae-miR1128_L-2R+5	CTACTCCCTCCGTCCGAAAATACT	0	6.57453	up	inf	0.018548	0.0180284
263	tae-MIR1128-p3_2ss13CG20CT	TTTTGATGACAAGTATTTCT	12.9275	0	down	-inf	9.0193e-05	3.84249e-05
264	tae-MIR1128-p5_1ss4AG_2	CCGGAAATACTTGTCATCAAAATG	4.30915	0	down	-inf	0.023781	0.0437948
265	tae-MIR1128-p3_2ss13CG19CT_5	TTTTGATGACAAGTATTTTCGGAC	3.59096	0	down	-inf	0.039048	0.0437948
266	tae-MIR1128-p5_1ss20AG_2	AATACTTGTCATCAAAATGGAT	7.18192	0	down	-inf	0.0035174	0.00419264
267	tae-MIR1128-p5_1ss3AG_1	CGGAAATACTTGTCATCAAAA	5.74553	0	down	-inf	0.0090444	0.00916501
268	tae-MIR1128-p5_1ss4AG_1	CCGGAAATACTTGTCATCAAAAT	4.30915	0	down	-inf	0.023781	0.0437948
269	tae-MIR1128-p3_2ss9CG22GA	GATGACAAGTATTTCCGGACGAAG	5.02734	0	down	-inf	0.014615	0.0200345
270	tae-MIR1128-p5_1ss6GC	CGTCCCAAAATACTTGTCATC	0	6.57453	up	inf	0.018548	0.0180284
271	tae-MIR1128-p5_2ss10AG19GA	CTCCGTCCGGAAATACTTATCATC	3.59096	0	down	-inf	0.039048	0.0437948
272	tae-MIR1128-p5_1ss16AG_2	TACTCCCTCCGTCCGGAAATACTT	0	13.1491	up	inf	0.00086924	0.000391258
273	tae-MIR1128-p3_1ss9CT_2	AACTATTTTCGGACGGAGGGAGTA	6.46373	0	down	-inf	0.0056277	0.00916501
274	tae-MIR1128-p3_2ss10CG22GA	TGATGACAAGTATTTCCGGACAGA	6.46373	0	down	-inf	0.0056277	0.00916501
275	tae-MIR1128-p5_1ss20AG_1	AATACTTGTCATCAAAATGGA	7.18192	0	down	-inf	0.0035174	0.00419264
276	tae-MIR1128-p3_1ss3CA	AAATATTTCCGGACGGAGGGAGT	5.02734	0	down	-inf	0.014615	0.0200345
277	tae-MIR1128-p3_2ss9CG25GA	GATGACAAGTATTTCCGGACGGAGA	3.59096	0	down	-inf	0.039048	0.0437948
278	tae-MIR1128-p5_1ss1AG	GAAATACTTGTCATCAAAATGAAT	6.46373	0	down	-inf	0.0056277	0.00916501
279	tae-MIR1128-p5_1ss20AG_4	AATACTTGTCATCAAAATGGATAA	7.18192	0	down	-inf	0.0035174	0.00419264
280	tae-MIR1128-p5_1ss7CT	CTCCCTTCGTCCGAAAATACTTGT	8.6183	0	down	-inf	0.0013885	0.000877398
281	tae-MIR1128-p5_2ss11AG24TC	CCTCCGTCCGGAAATACTTGTCAC	3.59096	0	down	-inf	0.039048	0.0437948
282	tae-MIR1128-p5_2ss10AG18AG	ATCAAAATGGATAAAAAGGG	5.74553	0	down	-inf	0.0090444	0.00916501
283	tae-MIR1128-p3_2ss10CG17CT_2	TGATGACAAGTATTTCTGGACGGA	3.59096	0	down	-inf	0.039048	0.0437948
284	tae-MIR1128-p5_2ss18AG19AG	CATCAAAATGAATAAAAGGGG	5.02734	0	down	-inf	0.014615	0.0200345
285	tae-MIR1128-p3_2ss9CG21GA	GATGACAAGTATTTCCGGACAGAG	5.02734	0	down	-inf	0.014615	0.0200345
286	tae-MIR1128-p3_2ss10CG23GA	TGATGACAAGTATTTCCGGACGAA	0	6.57453	up	inf	0.018548	0.0180284
287	tae-MIR1128-p5_1ss4CT_1	CCTTCGTCCGAAAATACTTGTCAT	5.74553	0	down	-inf	0.0090444	0.00916501
288	tae-MIR1130b-p3_1ss10GT	TTATATTATTGGACGGAGGGA	7.18192	0	down	-inf	0.0035174	0.00419264
289	tae-MIR1130b-p3_1ss1TA	ATATATTATGGGACGGAGGGA	5.74553	0	down	-inf	0.0090444	0.00916501
290	tae-miR1130b-3p_L-2R+2_2	TTATATTATGGGACGGAGGTA	4.30915	0	down	-inf	0.023781	0.0437948
291	tae-MIR1130b-p3_1ss6AG	AAAACGTCTTATATTATGGGA	0	9.20434	up	inf	0.0053385	0.00494988
292	tae-MIR1130b-p3_1ss11GT	TTATATTATGTGACGGAGGGA	3.59096	0	down	-inf	0.039048	0.0437948
293	tae-miR1130b-3p_L+1R+2_1ss18GA	CTCTTATATTATGGGACAGAGGGA	3.59096	0	down	-inf	0.039048	0.0437948
294	tae-miR1130b-3p_L-1R+4	CTTATATTATGGGACGGAGGGAGC	4.30915	0	down	-inf	0.023781	0.0437948
295	tae-miR1130b-3p_R+3_1ss21GA	TCTTATATTATGGGACGGAGAGAG	4.30915	0	down	-inf	0.023781	0.0437948
296	tae-miR1130b-3p_L-2R+2_1	TTATATTATGGGACGGAGGGA	4.30915	0	down	-inf	0.023781	0.0437948
297	tae-miR1130b-3p_L-1R+1_1ss7AG	CTTATGTTATGGGACGGAGGG	5.02734	0	down	-inf	0.014615	0.0200345
298	tae-miR1130b-3p_L-1R+3	CTTATATTATGGGACGGAGGGAG	13.6456	0	down	-inf	5.7496e-05	1.75778e-05
299	tae-miR1130b-3p_L-1R+1_1ss10AT	CTTATATTTTGGGACGGAGGG	4.30915	0	down	-inf	0.023781	0.0437948
300	tae-MIR1130b-p3_1ss5AG	TTATGTTATGGGACGGAGGGA	6.46373	0	down	-inf	0.0056277	0.00916501
301	tae-MIR1130a-p3_1ss21TA	TCTTACATTATGGGACGGAGA	9.33649	0	down	-inf	0.00087602	0.000877398
302	tae-MIR1130a-p3_2ss4CT19GA	AAATGTCTTACATTATGGAACGGA	4.30915	0	down	-inf	0.023781	0.0437948
303	tae-MIR1130a-p3_2ss1CA22GA	AAAAAACGTCTTACATTATGGAAC	6.46373	0	down	-inf	0.0056277	0.00916501
304	tae-MIR1130b-p3_1ss16AG	AAAACATCTTATATTGTGGGA	4.30915	0	down	-inf	0.023781	0.0437948
305	tae-MIR1130a-p3_2ss8TC21TG	TCTTACACTATGGGACGGAGG	3.59096	0	down	-inf	0.039048	0.0437948
306	tae-MIR1130b-p3_2ss4TC18GC	TTACATTATGGGACGGACGGA	4.30915	0	down	-inf	0.023781	0.0437948
307	tae-miR1130b-3p_L+1R+2_1	ATCTTATATTATGGGACGGAGGGA	3.59096	0	down	-inf	0.039048	0.0437948
308	tae-miR1130b-3p_L-1R+3_1ss6TC	CTTACATTATGGGACGGAGGGAG	3.59096	0	down	-inf	0.039048	0.0437948
309	tae-miR1130b-3p_L+1R+2_2	CTCTTATATTATGGGACGGAGGGA	3.59096	0	down	-inf	0.039048	0.0437948
310	tae-miR1130b-3p_L+1R+2_3	TTCTTATATTATGGGACGGAGGGA	3.59096	0	down	-inf	0.039048	0.0437948
311	tae-MIR1131-p3_1ss22GA	CCACGAACCGGTACTAATGAGAGT	6.46373	0	down	-inf	0.0056277	0.00916501
312	tae-MIR1131-p3_2ss6CG21TG	CGGTTGGTGCCACGAACCGGGACT	15.8002	0	down	-inf	1.4991e-05	3.67851e-06
313	tae-MIR1131-p3_1ss20GA	ACGAACCGGTACTAATGAGAGTGG	0	6.57453	up	inf	0.018548	0.0180284
314	tae-MIR1131-p3_2ss18TG21TC	TTCGTGCCACGAACCGGGACCAAT	3.59096	0	down	-inf	0.039048	0.0437948
315	tae-miR1131_L+1R+1_1ss7CT	TTAGTATCGGTTCGTGGCTAACCT	4.30915	0	down	-inf	0.023781	0.0437948
316	tae-MIR1131-p5_2ss3CG18TG	TTGGTGCCACGAACCGGGACT	14.3638	0	down	-inf	3.6694e-05	1.75778e-05
317	tae-miR1131_L+1R+1_1ss19TG	TTAGTACCGGTTCGTGGCGAACCT	0	11.8341	up	inf	0.0015838	0.000734339
318	tae-MIR1133-p5_2ss13AG19TC	TCCCTCCGTCCGGAAAAGCTTGTC	8.6183	0	down	-inf	0.0013885	0.000877398
319	tae-MIR1133-p5_2ss13GA22AG	GTTCCTCAAATGAATGTATCTGGC	5.74553	0	down	-inf	0.0090444	0.00916501
320	tae-MIR1133-p5_1ss4CT	GTTTCTCAAATGGATGTATCTAGC	0	6.57453	up	inf	0.018548	0.0180284
321	tae-MIR1133-p3_1ss4CG	CTAGATACATTCATTTGAGGGACA	8.6183	0	down	-inf	0.0013885	0.000877398
322	tae-MIR1133-p3_1ss6CG	TGCTAGATACATTCATTTGAGGGA	0	7.88943	up	inf	0.0099026	0.00942435
323	tae-MIR1137b-p3_2ss8TC18AG_1	GTTGGGTCATCTATTTTGGAA	6.46373	0	down	-inf	0.0056277	0.00916501
324	tae-MIR1137b-p3_2ss8TC18AG_2	GTTGGGTCATCTATTTTGGAACG	6.46373	0	down	-inf	0.0056277	0.00916501
325	tae-MIR1137b-p3_2ss1AT19TC_1	TTTAGTACAAAGTTGGGTCATC	3.59096	0	down	-inf	0.039048	0.0437948
326	tae-MIR1137b-p3_2ss8TC18AG_3	GTTGGGTCATCTATTTTGGAACGG	6.46373	0	down	-inf	0.0056277	0.00916501
327	tae-MIR1137b-p3_2ss1AT19TC_2	TTTAGTACAAAGTTGGGTCATCTA	3.59096	0	down	-inf	0.039048	0.0437948
328	tae-miR1137b-5p	TCCGTTCCAGAATAGATGACC	0	14.464	up	inf	0.00047893	0.000209002
329	tae-MIR1137b-p3_1ss20TC	AATTAGTACAAAGTTGGGTCATCT	5.74553	0	down	-inf	0.0090444	0.00916501
330	tae-MIR1137b-p3_2ss12AG20AG	TTATCTATTTTGGAACGGAGG	0	9.20434	up	inf	0.0053385	0.00494988
331	tae-MIR1137b-p3_2ss7CT18TC	TTAGTATAAAGTTGGGTCATC	0	10.5192	up	inf	0.0028993	0.00138233
332	tae-MIR1137b-p3_2ss13AG21AG	GTTATCTATTTTGGAACGGAGGGA	3.59096	0	down	-inf	0.039048	0.0437948
333	bdi-MIR1139-p5_1ss9CG	GTAACATAGACTAGTAACATGCAT	5.02734	0	down	-inf	0.014615	0.0200345
334	osa-miR1432-5p_L-1R+2	TCAGGAGAGATGACACCGACGT	0	10.5192	up	inf	0.0028993	0.00138233
335	zma-miR1432-3p_L+1R-2_1ss21GC	TGGGTGTCATCTCGCCTGAAC	0	6.57453	up	inf	0.018548	0.0180284
336	hvu-miR1436_L+1R-1_1ss10GA	TACATTATGAGACGGAGGGAG	7.18192	0	down	-inf	0.0035174	0.00419264
337	hvu-miR1436_L+1R-1	TACATTATGGGACGGAGGGAG	9.33649	0	down	-inf	0.00087602	0.000877398
338	hvu-miR1436_L+1R+1_1ss14GA	TACATTATGGGACAGAGGGAGTA	0	6.57453	up	inf	0.018548	0.0180284
339	hvu-miR1436_R+3_1ss2CT	ATATTATGGGACGGAGGGAGTATA	0	6.57453	up	inf	0.018548	0.0180284
340	hvu-miR1436_L+1R-1_1ss14GA	TACATTATGGGACAGAGGGAG	4.30915	0	down	-inf	0.023781	0.0437948
341	osa-MIR1436-p3_1ss4AT	TTTTACATTATGGGACGGAGG	0	7.88943	up	inf	0.0099026	0.00942435
342	osa-miR1436_L-1R+1_1ss13GA	CATTATGGGACAGAGGGAGTA	9.33649	0	down	-inf	0.00087602	0.000877398
343	osa-MIR1862e-p3_1ss13GA	TTATTTTGGGACAGAGGGAGT	4.30915	0	down	-inf	0.023781	0.0437948
344	osa-MIR1862e-p3_1ss23CT	TATTTTGGGACGGAGGGAGTATT	4.30915	0	down	-inf	0.023781	0.0437948
345	osa-MIR1862d-p3_1ss20TC	TTTTGGGACGGAGGGAGTACC	5.74553	0	down	-inf	0.0090444	0.00916501
346	osa-MIR1862b-p3_1ss1TC	CTTATTTTGGGACGGAGGGA	4.30915	0	down	-inf	0.023781	0.0437948
347	osa-MIR1862d-p3_1ss21AT	TTTGGGACGGAGGGAGTATCT	7.90011	0	down	-inf	0.0022065	0.00191797
348	osa-MIR1862d-p3_2ss22TC24AT	TATTTTGGGACGGAGGGAGTACCT	5.02734	0	down	-inf	0.014615	0.0200345
349	osa-MIR1862d-p3_1ss24CT	TTATTTTGGGACGGAGGGAGTATT	3.59096	0	down	-inf	0.039048	0.0437948
350	osa-MIR1862a-p3_2ss1GA21AT	ATTTATTTTGGGACGGAGGGT	0	6.57453	up	inf	0.018548	0.0180284
351	osa-MIR1862c-p5_2ss18CG20AC	TCCGTCCCAAAATAAGTGACT	4.30915	0	down	-inf	0.023781	0.0437948
352	osa-MIR1862d-p3_2ss7GA20TC	TTTTGGAACGGAGGGAGTACC	6.46373	0	down	-inf	0.0056277	0.00916501
353	osa-MIR1862d-p3_1ss1GA	ATTTATTTTGGGACGGAGGGAGT	3.59096	0	down	-inf	0.039048	0.0437948
354	zma-miR2118e	TTCCTGATGTCTCCCATTCCTA	6.46373	0	down	-inf	0.0056277	0.00916501
355	bdi-MIR5049-p5_2ss15AT22AG	ATATTACTTGTCGCTGATTTAGT	7.90011	0	down	-inf	0.0022065	0.00191797
356	hvu-MIR5049c-p3_1ss4AC	ACACTTATTTTGGGACGGAGGAAG	7.18192	0	down	-inf	0.0035174	0.00419264
357	hvu-miR5049c_L-2_1ss14GC	ACAATTATTTTCGGACGGAGG	10.7729	0	down	-inf	0.00035103	0.000183614
358	hvu-miR5049c_R-2_1ss6AC	AGACACTTATTTTGGGACGGA	0	19.7236	up	inf	4.5405e-05	8.86379e-06
359	hvu-miR5049c_L-2_1ss6AG	ACAGTTATTTTGGGACGGAGG	12.9275	0	down	-inf	9.0193e-05	3.84249e-05
360	hvu-MIR5049f-p3_1ss10CT	AATATGGATTGGAGGGAGTACT	5.74553	0	down	-inf	0.0090444	0.00916501
361	hvu-MIR5049c-p5_2ss13TA20CT	CCAAAATAAATGACTCAACTTTGT	3.59096	0	down	-inf	0.039048	0.0437948
362	hvu-miR5049c_L-1R+2_1ss6AC	GACACTTATTTTGGGACGGAGGGA	7.90011	0	down	-inf	0.0022065	0.00191797
363	bdi-miR5049-3p_2ss14TA21AG	CAAGTAATATGGAACGGAGGGAGT	4.30915	0	down	-inf	0.023781	0.0437948
364	hvu-MIR5049c-p3_1ss12GA	TATTTTGGGACAGAGGAAGTA	10.7729	0	down	-inf	0.00035103	0.000183614
365	hvu-miR5049f_L+1R+2	CAATTAATATGGATCGGAGGGAGT	13.6456	0	down	-inf	5.7496e-05	1.75778e-05
366	hvu-miR5049f_R+2	AATTAATATGGATCGGAGGGAGT	4.30915	0	down	-inf	0.023781	0.0437948
367	bdi-miR5049-3p_R-3_2ss14TA21AG	CAAGTAATATGGAACGGAGGG	8.6183	0	down	-inf	0.0013885	0.000877398
368	hvu-miR5049c_R+1_1ss6AC	AGACACTTATTTTGGGACGGAGGA	4.30915	0	down	-inf	0.023781	0.0437948
369	hvu-miR5049f_L+1R+2_2ss14TC20GA	CAATTAATATGGACCGGAGAGAGT	0	6.57453	up	inf	0.018548	0.0180284
370	hvu-MIR5049f-p3_2ss13CT20AG	ATTAATATGGATTGGAGGGGG	0	6.57453	up	inf	0.018548	0.0180284
371	bdi-miR5049-3p_1ss14TA	CAAGTAATATGGAACGGAGGAAGT	5.02734	0	down	-inf	0.014615	0.0200345
372	ata-MIR5070-p3_1ss4TG	AAGGAGGGTCGGAGGGTACCC	0	13.1491	up	inf	0.00086924	0.000391258
373	ata-miR5084-3p_R+1_1ss2CT	ATCATACGGTACTGCAGAGGATCT	5.74553	0	down	-inf	0.0090444	0.00916501
374	ata-miR5084-3p_L+2R-1_1ss4CT	GCATCATACGGTACTGCAGAGGAT	7.18192	0	down	-inf	0.0035174	0.00419264
375	bdi-MIR5164-p5_1ss15CG	TTTGTCTAGATACGGATGTACCT	4.30915	0	down	-inf	0.023781	0.0437948
376	bdi-MIR5169a-p3_1ss1GA	ATATATTTTTCTATAAACTTGGTC	6.46373	0	down	-inf	0.0056277	0.00916501
377	bdi-MIR5174d-p3_2ss3AT22TA	TTTTGGAACGGAGAGAGTACTAGT	6.46373	0	down	-inf	0.0056277	0.00916501
378	bdi-MIR5180b-p5_1ss16TG	TCCAAAATAAGTGTCGCAGTT	4.30915	0	down	-inf	0.023781	0.0437948
379	bdi-MIR5180b-p3	GACACTTATTTTGGATCGGAG	3.59096	0	down	-inf	0.039048	0.0437948
380	bdi-MIR5180b-p3_1ss15TA	TTTTGGATCGGAGGAAGTATT	18.673	0	down	-inf	2.5272e-06	3.52151e-07
381	bdi-MIR5180b-p3_1ss17TG	TATTTTGGATCGGAGGGAGTA	7.18192	0	down	-inf	0.0035174	0.00419264
382	bdi-MIR5180b-p3_2ss9TA21TC	ATTTTGGAACGGAGGTAGTAC	5.74553	0	down	-inf	0.0090444	0.00916501
383	bdi-MIR5180b-p3_2ss19GT20TG	ACTTATTTTGGATCGGAGTGA	7.90011	0	down	-inf	0.0022065	0.00191797
384	ata-miR5181-3p_R+3_1ss14CT	CACTTATTTTGGATCGGAGGGAGT	12.9275	0	down	-inf	9.0193e-05	3.84249e-05
385	ata-MIR5181-p5_2ss22CG24CT	AGTGTCGCAGTTTTGAACTAAGGT	4.30915	0	down	-inf	0.023781	0.0437948
386	bdi-MIR5182-p3_2ss9GA18GT	ATTTTGTTAGTTAAATTTATGATC	3.59096	0	down	-inf	0.039048	0.0437948
387	sbi-MIR5566-p3	AGAACAGCGGGGAGGTGCTGC	5.02734	0	down	-inf	0.014615	0.0200345
388	tae-miR6201	TGACCCTGAGGCACTCATACCG	40.2187	0	down	-inf	4.9696e-12	2.59466e-14
389	sbi-MIR6232a-p3_2ss6TC22CG	TAATTCGGAACGGAGGGAGTAGT	0	6.57453	up	inf	0.018548	0.0180284
390	sbi-MIR6232a-p3_2ss7TC23CG	ATAATTCGGAACGGAGGGAGTAGT	4.30915	0	down	-inf	0.023781	0.0437948
391	sbi-MIR6232a-p3_2ss1AG23CG	GTAATTTGGAACGGAGGGAGTAGT	4.30915	0	down	-inf	0.023781	0.0437948
392	bdi-miR9493_L-4R+1_1ss12AG	ATTATGAGACGAAGGGAGTAC	3.59096	0	down	-inf	0.039048	0.0437948
393	tae-MIR9668-p3_1ss15TC_1	AATGACAAGTATTTCCGGACG	0	7.88943	up	inf	0.0099026	0.00942435
394	tae-MIR9668-p3_2ss2GA21AG	AATATTTTCGGACGGAGGGAGTA	6.46373	0	down	-inf	0.0056277	0.00916501
395	tae-MIR9668-p3_1ss14GA_1	ACAAGTATTTTCGAACGGAGGGA	5.02734	0	down	-inf	0.014615	0.0200345
396	tae-MIR9668-p3_2ss1CG23AG	GAAGTATTTTCGGACGGAGGGAGT	3.59096	0	down	-inf	0.039048	0.0437948
397	tae-MIR9668-p3_2ss1AG24GA	GATGACAAGTATTTTCGGACGGAA	3.59096	0	down	-inf	0.039048	0.0437948
398	tae-MIR9668-p3_2ss21AG24CT	AGTATTTTCGGACGGAGGGAGTAT	13.6456	0	down	-inf	5.7496e-05	1.75778e-05
399	tae-MIR9668-p3_2ss19AG24AT	TATTTTCGGACGGAGGGAGTACAT	4.30915	0	down	-inf	0.023781	0.0437948
400	tae-MIR9668-p3_2ss21AG25AT	AGTATTTTCGGACGGAGGGAGTACT	5.74553	0	down	-inf	0.0090444	0.00916501
401	tae-MIR9668-p3_2ss12GA22AG_2	AAGTATTTTCGAACGGAGGGAGTA	6.46373	0	down	-inf	0.0056277	0.00916501
402	tae-MIR9668-p3_1ss7TA	CAAGTAATTTCGGACGGAGGG	26.5731	0	down	-inf	1.9789e-08	6.75368e-10
403	tae-MIR9668-p3_2ss8AT21GA	GACAAGTTTTTTCGGACGGAAGGA	4.30915	0	down	-inf	0.023781	0.0437948
404	tae-MIR9668-p3_2ss12GA22AG_1	AAGTATTTTCGAACGGAGGGAGT	6.46373	0	down	-inf	0.0056277	0.00916501
405	tae-MIR9668-p3_2ss3GA22AG_1	AAATATTTTCGGACGGAGGGAGT	13.6456	0	down	-inf	5.7496e-05	1.75778e-05
406	tae-miR9668-5p_L-1R+4_1ss2CT	TAATGACAAGTATTTTCGGACAGA	5.02734	0	down	-inf	0.014615	0.0200345
407	tae-MIR9668-p3_1ss7GT	TGACAATTATTTTCGGACGGA	7.18192	0	down	-inf	0.0035174	0.00419264
408	tae-MIR9668-p3_1ss1GA	AACAAGTATTTTCGGACGGAGGGA	11.4911	0	down	-inf	0.00022282	0.000183614
409	tae-MIR9668-p3_2ss18GA22AG_2	AAGTATTTTCGGACGGAAGGAGTA	3.59096	0	down	-inf	0.039048	0.0437948
410	tae-MIR9668-p3_2ss4AT21AG	AGTTTTTTCGGACGGAGGGAGTA	9.33649	0	down	-inf	0.00087602	0.000877398
411	tae-MIR9668-p3_2ss3GA22AG_2	AAATATTTTCGGACGGAGGGAGTA	13.6456	0	down	-inf	5.7496e-05	1.75778e-05
412	tae-MIR9668-p3_1ss15GC	GACAAGTATTTTCGCACGGAGGGA	5.74553	0	down	-inf	0.0090444	0.00916501
413	tae-MIR9668-p3_2ss14TC17GA_2	ATGACAAGTATTTCCGAACGGAGG	3.59096	0	down	-inf	0.039048	0.0437948
414	tae-MIR9668-p3_2ss4AG17CT	GACGAGTATTTTCGGATGGAGGGA	5.02734	0	down	-inf	0.014615	0.0200345
415	tae-MIR9668-p3_2ss9TC23AG	CAAGTATTCTCGGACGGAGGGAGT	5.74553	0	down	-inf	0.0090444	0.00916501
416	tae-MIR9668-p3_2ss6TA22AG_2	AAGTAATTTCGGACGGAGGGAGTA	9.33649	0	down	-inf	0.00087602	0.000877398
417	tae-MIR9668-p3_1ss3CG	GAGAAGTATTTTCGGACGGAGGGA	3.59096	0	down	-inf	0.039048	0.0437948
418	tae-MIR9668-p3_2ss23AG24TA	CAAGTATTTTCGGACGGAGGGAGA	5.02734	0	down	-inf	0.014615	0.0200345
419	tae-MIR9668-p3_2ss20GA22AG	AAGTATTTTCGGACGGAGGAAGTA	12.2093	0	down	-inf	0.00014167	8.3996e-05
420	tae-MIR9668-p3_2ss1AG18GA	GATGACAAGTATTTTCGAACGGAG	7.18192	0	down	-inf	0.0035174	0.00419264
421	tae-MIR9668-p3_2ss13CT21AG	AGTATTTTCGGATGGAGGGAGTA	10.0547	0	down	-inf	0.00055398	0.000401376
422	tae-MIR9668-p3_2ss15GA19GA	GACAAGTATTTTCGAACGAAGGGA	7.18192	0	down	-inf	0.0035174	0.00419264
423	tae-MIR9668-p3_1ss6TA	AAGTAATTTCGGACGGAGGGA	4.30915	0	down	-inf	0.023781	0.0437948
424	tae-MIR9668-p3_1ss4AG	GACGAGTATTTTCGGACGGAGGGA	13.6456	0	down	-inf	5.7496e-05	1.75778e-05
425	tae-MIR9668-p3_2ss3GC20GA	ATCACAAGTATTTTCGGACAGAGG	4.30915	0	down	-inf	0.023781	0.0437948
426	tae-MIR9668-p3_1ss15TC_2	AATGACAAGTATTTCCGGACGGAG	0	7.88943	up	inf	0.0099026	0.00942435
427	tae-MIR9668-p3_2ss6TA22AG_1	AAGTAATTTCGGACGGAGGGAGT	9.33649	0	down	-inf	0.00087602	0.000877398
428	tae-MIR9668-p3_2ss19GT23AG	CAAGTATTTTCGGACGGATGGAGT	10.0547	0	down	-inf	0.00055398	0.000401376
429	tae-MIR9668-p3_2ss14TC17GA_1	ATGACAAGTATTTCCGAACGG	3.59096	0	down	-inf	0.039048	0.0437948
430	tae-MIR9668-p3_2ss3CT17CT	GATAAGTATTTTCGGATGGAGGGA	4.30915	0	down	-inf	0.023781	0.0437948
431	tae-MIR9668-p3_2ss14TC20GA	ATGACAAGTATTTCCGGACAGAGG	6.46373	0	down	-inf	0.0056277	0.00916501
432	tae-MIR9668-p3_2ss18GA22AG_1	AAGTATTTTCGGACGGAAGGAGT	3.59096	0	down	-inf	0.039048	0.0437948
433	tae-MIR9668-p3_1ss14GA_2	GACAAGTATTTTCAGACGGAGGGA	5.02734	0	down	-inf	0.014615	0.0200345
434	ata-miR9674b-3p_R+2_1ss21GT	TGAATTTGTCCATAGCATCATCT	7.18192	0	down	-inf	0.0035174	0.00419264
435	tae-MIR9674a-p3_1	GTAGGATGGCTGGTGCTATGGA	5.02734	0	down	-inf	0.014615	0.0200345
436	ata-MIR9783-p3_1ss5CT	AGCATCGGTGCTTAAGGAAAGCCT	3.59096	0	down	-inf	0.039048	0.0437948
437	tae-MIR9783-p3_2ss9AG22AC_1	TAGAAATAGGCACCGGTGCTTCA	4.30915	0	down	-inf	0.023781	0.0437948
438	ata-MIR9783-p3_2ss1AG17GA	GGCACCGGTGCTTAAGAAAAGCCT	3.59096	0	down	-inf	0.039048	0.0437948
439	tae-MIR9783-p5_2ss10GC20GA	TTATTTGTACAGGGTAGACACTT	4.30915	0	down	-inf	0.023781	0.0437948
440	ata-MIR9783-p3_2ss17GA21GA	AGCACCGGTGCTTAAGAAAAACCT	5.02734	0	down	-inf	0.014615	0.0200345
441	tae-MIR9783-p3_2ss9AG22AC_2	TAGAAATAGGCACCGGTGCTTCAG	4.30915	0	down	-inf	0.023781	0.0437948
442	ata-MIR9783-p3_2ss2AG18GA	AGGCACCGGTGCTTAAGAAAAGCC	5.74553	0	down	-inf	0.0090444	0.00916501
443	tae-miR9783_2ss4AG17AC	ATAGGCACCGGTGCTTCAGAA	5.02734	0	down	-inf	0.014615	0.0200345
444	zma-MIR169a-p5_1	CTCGGGGACTATGGTGCAGCC	5.02734	0	down	-inf	0.014615	0.0200345
445	bdi-MIR169a-p3_1ss19CT	CTACATCTTAGCTCCTGCTCC	0	7.88943	up	inf	0.0099026	0.00942435
446	zma-miR169i-3p_R+1_1ss8TG	GGCAGTCGCCTTGGCTAGT	7.18192	0	down	-inf	0.0035174	0.00419264
447	hvu-MIR444b-p5_1	AAGTTGTGCAGTTGCTGTCTC	0	22.3534	up	inf	1.4153e-05	2.35017e-06
448	hvu-MIR444b-p5_2	CAAGTTGTGCAGTTGCTGTC	0	22.3534	up	inf	1.4153e-05	2.35017e-06
449	tae-MIR1128-p3_2ss2AC22TC	TCGAACTAAAATACATCTAGACAC	4.30915	0	down	-inf	0.023781	0.0437948
450	tae-MIR1128-p5_1ss4CT_2	TATTTAGAACTAAAATACATC	5.74553	0	down	-inf	0.0090444	0.00916501
451	tae-MIR1128-p3_1ss2CT	TTTAGAACTAAAATACATC	4.30915	0	down	-inf	0.023781	0.0437948
452	tae-MIR1128-p5_1ss7GA	TATCTAAAACTAAAATACATC	0	9.20434	up	inf	0.0053385	0.00494988
453	tae-MIR1127b-p3_2ss10GA21TA	TTTCTGGACAGAGGGAGTATA	3.59096	0	down	-inf	0.039048	0.0437948
454	bdi-miR5064_R+2_1ss1CT_1	TGAATTTGTCCATAGCATCAGCA	4.30915	0	down	-inf	0.023781	0.0437948
455	osa-MIR5079a-p5_2ss7AC17GC	GAGAGACCAAAATCTGCA	5.02734	0	down	-inf	0.014615	0.0200345
456	gma-MIR5368-p5_2ss3AT20CA	AGTGAGATACCACTCTGGAAGAG	0	17.0938	up	inf	0.00014675	3.22516e-05
457	gma-MIR5368-p3_1ss2AT	GTGAGATACCACTCTGGA	0	7.88943	up	inf	0.0099026	0.00942435
458	gma-MIR5368-p5_1ss4TC	GTTCCCTGGGATTGGCTTTGG	5.74553	0	down	-inf	0.0090444	0.00916501
459	gma-MIR5368-p5_2ss13CA19AC	TACCACTCTGGAAGAGCTCG	5.74553	0	down	-inf	0.0090444	0.00916501
460	gma-MIR5368-p5_1ss6TC	CTGTTCCCTGGGATTGGCTTT	0	6.57453	up	inf	0.018548	0.0180284
461	gma-MIR5368-p3_1ss16CA	AGATACCACTCTGGAAGA	5.02734	0	down	-inf	0.014615	0.0200345
462	gma-MIR5368-p3_1ss5GA	GGCCAAGGGACAGTCTCAGG	5.02734	0	down	-inf	0.014615	0.0200345
463	gma-MIR5368-p5_1ss7AT	CATCAGTGAGATACCACTCTGGA	7.90011	0	down	-inf	0.0022065	0.00191797
464	gma-MIR5368-p3_2ss2GA20GA	CAAGGGACAGTCTCAGGTAA	0	6.57453	up	inf	0.018548	0.0180284
465	gma-MIR5368-p5_2ss1AT18CA_1	TGAGATACCACTCTGGAAG	8.6183	0	down	-inf	0.0013885	0.000877398
466	gma-MIR5368-p5_2ss1AT18CA_2	TGAGATACCACTCTGGAAGA	8.6183	0	down	-inf	0.0013885	0.000877398
467	ptc-MIR6478-p5_1ss17GA	CCTTAGCTCAGTTGGTAGA	0	23.6683	up	inf	7.9199e-06	6.30788e-07
468	ata-MIR9863a-p5_1ss21GT	AACAAGTCTTTAGATGAGAAT	0	6.57453	up	inf	0.018548	0.0180284
469	bdi-miR166j_R+2	TCGGACCAGGCTTCATTCCTTAT	3.59096	0	down	-inf	0.039048	0.0437948
470	osa-miR171b_R+4	TGATTGAGCCGTGCCAATATCACCA	0	61.8005	up	inf	5.245e-13	3.66159e-17
471	bna-miR171a_L+3R+1_1ss24GC	TGATTGAGCCGTGCCAATATCACCA	0	61.8005	up	inf	5.245e-13	3.66159e-17
472	gma-miR396a-5p_R+2_1ss21GT	TTCCACAGCTTTCTTGAACTTTG	4.30915	0	down	-inf	0.023781	0.0437948
473	mes-miR827_R+2_1ss15AG	TTAGATGACCATCAGCAAACACA	0	47.3366	up	inf	2.6531e-10	5.01191e-13
474	tae-miR1130b-3p_L-1R+4_1ss13GA	CTTATATTATGAGACGGAGGAAGT	47.7597	0	down	-inf	5.2266e-14	4.97574e-17
475	tae-miR1130a_R-2_1ss11GA	CCTCCGTCTCATAATGTAAGA	3.59096	0	down	-inf	0.039048	0.0437948
476	hvu-miR5049c_L-3R+1_1ss6AG	CAGTTATTTTGGGACGGAGGG	19.7503	0	down	-inf	1.2999e-06	1.61095e-07
477	bdi-miR5054_L+4	TTCTTCCCCACGGTCGGCGCCA	0	10.5192	up	inf	0.0028993	0.00138233
478	bdi-miR5064_R+2_1ss1CT_2	TGAATTTGTCCATAGCATCAGCC	4.30915	0	down	-inf	0.023781	0.0437948
479	osa-miR5072_L-3_1ss4TC	CTCCCCAGCGGAGTCGCCA	0	6.57453	up	inf	0.018548	0.0180284
480	ata-miR5181-3p_R+3_2ss14CA21GA	CACTTATTTTGGAACGGAGGAAGT	9.33649	0	down	-inf	0.00087602	0.000877398
481	mtr-miR5205b_1ss7AT	CTTATATTTAGGGACGGAGGGAGT	4.30915	0	down	-inf	0.023781	0.0437948
482	hbr-miR6173_L+1R-1	TAGCCGTAAACGATGGATAC	4.30915	0	down	-inf	0.023781	0.0437948
483	ath-miR8175_L+4_1ss6AG	GTTCGGTCCCCGGCAACGGCGCCA	0	30.2428	up	inf	4.422e-07	1.31499e-08
484	PC-3p-67297_69	AGCTGCGACAGTTAATTTGGA	4.30915	0	down	-inf	0.023781	0.0437948
485	PC-5p-266340_12	TGATGGATGATACGTGGCATT	3.59096	0	down	-inf	0.039048	0.0437948
486	PC-5p-153517_27	ACAACAGGCTCAACCAAGGTCC	4.30915	0	down	-inf	0.023781	0.0437948
487	PC-5p-95519_48	AATATTCGGGTCGGGTATAGGT	4.30915	0	down	-inf	0.023781	0.0437948
488	PC-5p-437033_6	ATGTATCTAGTTCTCTTTTAGTGT	0	7.88943	up	inf	0.0099026	0.00942435
489	PC-5p-9811_380	TGGATGACACGTGACATTTAC	0	38.1322	up	inf	1.4247e-08	8.66611e-11
490	PC-5p-331710_8	ATCACAAAGCATCTACCCTATCCC	5.74553	0	down	-inf	0.0090444	0.00916501
491	PC-3p-266533_12	GGAGAGATTAGATGCTTTGTGATT	5.02734	0	down	-inf	0.014615	0.0200345
492	PC-5p-160577_26	CTAGATAGCATGACGATCCGGGGT	7.90011	0	down	-inf	0.0022065	0.00191797
493	PC-3p-233423_15	ATTAGTAGTGTTCGGATTGAGTTT	11.4911	0	down	-inf	0.00022282	0.000183614
494	PC-3p-549359_5	GCCGGGCAGTTATGTAGAGCCATA	3.59096	0	down	-inf	0.039048	0.0437948
495	PC-3p-430412_6	ATGCCACTTGTCGCAACTTGGAAG	4.30915	0	down	-inf	0.023781	0.0437948
496	PC-5p-521068_5	AGAGAGGTGCTTAGAAAAATAAAC	3.59096	0	down	-inf	0.039048	0.0437948
497	PC-3p-314303_10	AGAGTGACGATTATGGGAGAAGCT	3.59096	0	down	-inf	0.039048	0.0437948
498	PC-5p-53191_87	TCCAGAGGGATTGCACTGATC	14.3638	0	down	-inf	3.6694e-05	1.75778e-05
499	PC-3p-187543_21	TCAATGCGATCCCTTTGGAAT	5.74553	0	down	-inf	0.0090444	0.00916501
500	PC-3p-153708_27	TGAGGGCTCTTCGGATGTTAT	17.2366	0	down	-inf	6.1459e-06	1.68277e-06
501	PC-3p-170883_23	AAGAAGCTCTTTGCCGTCTGTAGT	4.30915	0	down	-inf	0.023781	0.0437948
502	PC-5p-300024_11	CTCCGTTCTGATTTACTCGTC	0	6.57453	up	inf	0.018548	0.0180284
503	PC-5p-315269_10	AATACGGACTACATACAGAGCAAA	3.59096	0	down	-inf	0.039048	0.0437948
504	PC-3p-474892_5	GTGCGTCTGTATGTAGTCCCTATA	3.59096	0	down	-inf	0.039048	0.0437948
505	PC-3p-199571_19	GGGTTCAAGATTCTGGAAGAAGCT	5.02734	0	down	-inf	0.014615	0.0200345
506	PC-5p-101586_45	TGGCTCTACCTAACTGCTGGG	0	7.88943	up	inf	0.0099026	0.00942435
507	PC-5p-205745_18	TATTTGTCTTGGACTTGTTTAGAT	20.8276	0	down	-inf	6.6948e-07	7.36942e-08
508	PC-3p-239187_15	AGACAAATCTAAGACAAGTACTTT	12.2093	0	down	-inf	0.00014167	8.3996e-05
509	PC-5p-30368_143	CTTCTGATTTACTCGTCGTGG	32.3186	0	down	-inf	5.9756e-10	1.35298e-11
510	PC-3p-24200_174	ATGACGAGTAAATCAGAACGGT	21.5458	0	down	-inf	4.3044e-07	3.3712e-08
511	PC-3p-175716_23	TTTTGCGGCAAGTAATTCAGG	0	10.5192	up	inf	0.0028993	0.00138233
512	PC-3p-76927_60	AAAGATGTTCGATAGAAAGTG	0	23.6683	up	inf	7.9199e-06	6.30788e-07
513	PC-5p-312737_10	GGGCGCAGTTGGACCACTGACAGG	7.18192	0	down	-inf	0.0035174	0.00419264
514	PC-5p-50718_91	CAGCTTCTCCCAGAATCTTGAACC	18.673	0	down	-inf	2.5272e-06	3.52151e-07
515	PC-3p-343832_8	CATTTCTACGACAAGTAATTC	5.74553	0	down	-inf	0.0090444	0.00916501
516	PC-5p-425151_6	ACTATGGCAGGAGCAAAAATT	4.30915	0	down	-inf	0.023781	0.0437948
517	PC-3p-247681_14	TTTTTGCTCCTGCCATAGTCA	5.74553	0	down	-inf	0.0090444	0.00916501
518	PC-3p-228958_16	AATATCAAGTGGCAATTCTGGGA	3.59096	0	down	-inf	0.039048	0.0437948
519	PC-5p-165763_24	TTAGTAAAATAAACCGAGTTCT	3.59096	0	down	-inf	0.039048	0.0437948
520	PC-3p-229867_15	AACTGGTTTATTTCTCTAAGC	5.74553	0	down	-inf	0.0090444	0.00916501
521	PC-5p-110244_41	TCCCAGAATCTTGAATCCATG	5.02734	0	down	-inf	0.014615	0.0200345
522	PC-3p-286695_11	AATATGGGTTCAAGATTCTAG	4.30915	0	down	-inf	0.023781	0.0437948
523	PC-5p-136604_31	TGTCTTGGTCTAAGAGAAGTTGTG	3.59096	0	down	-inf	0.039048	0.0437948
524	PC-3p-195046_20	AACTTCTCTTAGACCAAGACACGT	4.30915	0	down	-inf	0.023781	0.0437948
525	PC-5p-239887_14	GAGCGTCGTGATCCAAATAACTAT	5.74553	0	down	-inf	0.0090444	0.00916501
526	PC-3p-342565_8	TCCGGACAGCTATGGTAGTGTTAC	5.74553	0	down	-inf	0.0090444	0.00916501
527	PC-3p-169336_24	GTGTACTGTACTTGCATTATG	9.33649	0	down	-inf	0.00087602	0.000877398
528	PC-5p-155956_27	GTCACAGATTTGTCTAAATTT	10.7729	0	down	-inf	0.00035103	0.000183614
529	PC-3p-125710_35	TTTGTTTCCGCTGCAGTCGTT	0	6.57453	up	inf	0.018548	0.0180284
530	PC-3p-157394_26	AAGTGTTAGGCGTTGCACAGTAGA	10.0547	0	down	-inf	0.00055398	0.000401376
531	PC-5p-233904_15	TTTGAGCCCCATTTGTTTTACAAT	3.59096	0	down	-inf	0.039048	0.0437948
532	PC-3p-153746_27	AGGATTGTAAAACAAATGGGGCT	3.59096	0	down	-inf	0.039048	0.0437948
533	PC-5p-464322_5	CAAAATACTTGTCGGAGAAATGGA	3.59096	0	down	-inf	0.039048	0.0437948
534	PC-3p-547014_5	ATTTTTTCGACAAGTATTTCC	3.59096	0	down	-inf	0.039048	0.0437948
535	PC-5p-102925_44	TCATTAAGGTCCTCGAGGTGC	5.74553	0	down	-inf	0.0090444	0.00916501
536	PC-5p-72647_64	TCAGTTACTCGTCATCACAGA	10.7729	0	down	-inf	0.00035103	0.000183614
537	PC-3p-166809_24	GTATGCACTGATACATGTTGAGCT	0	9.20434	up	inf	0.0053385	0.00494988
538	PC-5p-70520_66	AACTTGGTAGCAAAGCTGACA	0	30.2428	up	inf	4.422e-07	1.31499e-08
539	PC-5p-378788_7	GTTTTGCAACCGGTACTAAAGAGT	5.02734	0	down	-inf	0.014615	0.0200345
540	PC-3p-254524_13	CTTTAGTACCGGTTTGGCACGAAC	0	6.57453	up	inf	0.018548	0.0180284
541	PC-5p-329885_9	TCGCCGGCGAGCGCCTTTCGC	6.46373	0	down	-inf	0.0056277	0.00916501
542	PC-3p-7748_468	CGATTGGTGCTCGTCGGTGAC	117.783	0	down	-inf	3.1054e-32	8.32904e-41
543	PC-5p-205744_18	TCAACCCTCTTTAGTTCAATC	5.74553	0	down	-inf	0.0090444	0.00916501
544	PC-5p-627_5996	TTTGCGCAGAAGGGAGAAATC	1819.18	0	down	-inf	0	0
545	PC-3p-6569_544	TTTCTCTCCTCTTTGTGAAGA	86.183	0	down	-inf	4.984e-24	6.16408e-30
546	PC-5p-183046_21	AGCACCGGTGCTTATTTGTACAGG	3.59096	0	down	-inf	0.039048	0.0437948
547	PC-3p-367857_7	GTGGCACAAACCGGGACCAATGCC	5.02734	0	down	-inf	0.014615	0.0200345
548	gma-MIR5368-p5_2ss1TC21TC_1	CCCTGGGATTGGCTTTGGGCCT	75.4101	152.529	up	1.01625	0.00012421	0.000106437
549	gma-MIR5368-p5_2ss1TC21TC_2	CCCTGGGATTGGCTTTGGGCCTT	75.4101	152.529	up	1.01625	0.00012421	0.000106437
550	tae-miR9672a-3p	CCACGACTGTCATTAAGCATC	470.775	971.715	up	1.0455	1.5626e-23	4.22489e-24
551	tae-MIR9672a-p5	TGCTTAATGACAGTCGTGGTG	238.44	498.349	up	1.06353	3.0194e-13	1.69345e-13
552	osa-miR169e_R+1_1ss1TC	CAGCCAAGGATGACTTGCCGGA	25.8549	55.226	up	1.09491	0.012249	0.014033
553	ata-miR169f-3p_R-1	GGCAAGTCCGTCCTTGGCTAC	2788.74	5968.35	up	1.09772	0	4.00374e-155
554	tae-MIR7757-p3_1ss19AG	TGGATAGTTTGAGGTTTTGTTT	1827.08	3992.05	up	1.12759	0	1.46872e-110
555	tae-miR1847-5p	ACCTGCAGTTGGGCCAATGAC	561.626	1241.27	up	1.14414	1.5118e-35	1.58975e-36
556	tae-miR9662a-3p	TTGAACATCCCAGAGCCACCG	7455.55	16616.5	up	1.15623	0	0
557	osa-miR444d.3_1ss20TC	TTGTGGCTTTCTTGCAAGTCG	71.101	161.733	up	1.18568	3.1836e-06	2.55237e-06
558	PC-3p-21125_196	GACGAACACAGACCAACCAGA	18.673	44.7068	up	1.25954	0.0092604	0.0115785
559	tae-MIR1847-p3_2ss13TC21TC	ACATGCCATTGACCCAACTGC	72.5374	178.827	up	1.30177	7.6568e-08	5.92531e-08
560	gma-miR156a_R+1	TGACAGAAGAGAGTGAGCACT	114.911	284.019	up	1.30548	1.1003e-11	5.26124e-12
561	tae-miR397-5p	TCACCGGCGCTGCACACAATG	13.6456	34.1875	up	1.32503	0.016828	0.0286961
562	tae-miR9777_L+2	GCAGCAAACATATCTGAGCACA	58.8917	153.844	up	1.38533	1.2325e-07	8.66686e-08
563	gma-miR164a_R+3	TGGAGAAGCAGGGCACGTGCACCA	25.1367	65.7453	up	1.38709	0.00053761	0.000457269
564	osa-miR160f-5p	TGCCTGGCTCCCTGAATGCCA	2339.15	6140.61	up	1.3924	0	2.45164e-259
565	tae-MIR1128-p5_1ss5CT	CGTCTGAAAATACTTGTCATC	16.5184	43.3919	up	1.39335	0.0047468	0.00645093
566	ttu-miR160	TGCCTGGCTCCCTGTATGCCA	724.655	1905.3	up	1.39465	2.4759e-78	1.16519e-81
567	gma-miR396a-5p_1ss21GA	TTCCACAGCTTTCTTGAACTA	52.428	143.325	up	1.45088	1.0043e-07	5.0525e-08
568	tae-MIR1130b-p3_2ss8AT20GT	TTATATTTTGGGACGGAGGTA	42.3733	120.971	up	1.51344	3.7534e-07	2.2243e-07
569	osa-miR5071_2ss15GA18GT	TCAAGCATCATATCATGTACA	18.673	56.5409	up	1.59834	0.0002707	0.000297433
570	ptc-MIR6478-p5_1ss6CT	CCGACTTTAGCTCAGTTGG	45.2461	138.065	up	1.60948	1.0363e-08	4.30483e-09
571	PC-3p-14999_263	AGTGACCCAACTGCGCCCTGC	20.8276	67.0602	up	1.68696	3.3376e-05	3.62368e-05
572	tae-miR9659-3p	TCCAATGGTTGTTCACGGCATC	828.075	2685.04	up	1.69711	0	1.77786e-163
573	tae-MIR5050-p3	CCATGATGAGGTCGTTCAACC	107.729	349.765	up	1.69898	1.5484e-21	1.27009e-22
574	osa-MIR444b-p5_1	CAAGTTGTGCAGTTGTTGTCT	144.357	472.051	up	1.70931	9.1315e-29	1.49801e-30
575	osa-MIR444b-p5_2	TTTTCTTGCAAGTTGTGCAGT	144.357	472.051	up	1.70931	9.1315e-29	1.49801e-30
576	bdi-miR167c-5p_R+3	TGAAGCTGCCAGCATGATCTGACCA	4.66825	15.7789	up	1.75704	0.03753	0.0492472
577	tae-MIR7757-p3_2ss4TC22AG	AAGCATGTTTTTAGAAGATTAG	20.8276	71.0049	up	1.76942	9.121e-06	7.76642e-06
578	bdi-miR156g-3p	GCTCACCCTCTCTCTGTCAGC	88.3376	307.688	up	1.80037	7.6709e-21	3.75858e-22
579	ata-miR156a-3p	GCTCACCCTCTCTCTGTCAGC	88.3376	307.688	up	1.80037	7.6709e-21	3.75858e-22
580	tae-MIR6197-p3	TTACATTTGTGTACAGAGGGA	12.9275	51.2813	up	1.988	3.7934e-05	4.08581e-05
581	ath-miR8175_L+4_1ss6AT	GTTCGTTCCCCGGCAACGGCGCCA	14.3638	59.1707	up	2.04244	6.4204e-06	2.81647e-06
582	ata-miR1432-3p	TTGGTGTCACCTCGCCTGAAC	149.384	623.265	up	2.06082	3.6146e-49	1.77859e-53
583	ath-miR156g	CGACAGAAGAGAGTGAGCAC	3.59096	15.7789	up	2.13555	0.016235	0.0237966
584	tae-MIR1130a-p3_2ss11TC21TG	TCTTACATTACGGGACGGAGG	3.59096	15.7789	up	2.13555	0.016235	0.0237966
585	osa-miR5083_L+4	ATACAGACTACAATTATCTGATCA	3.59096	15.7789	up	2.13555	0.016235	0.0237966
586	ata-miR9783-3p_R+1_2ss18AG19GA	ATAAGCACCGGTGCTTAGAGAA	6.46373	28.9279	up	2.16202	0.0010312	0.000536588
587	hvu-miR399	TGCCAAAGGAGATTTGCCCCG	3.59096	17.0938	up	2.25103	0.0095584	0.0151478
588	bdi-MIR5164-p5_2ss14CG20CT	TTGTCTAGATACGGATGTATC	5.02734	24.9832	up	2.31309	0.0014311	0.00140125
589	tae-MIR7757-p5_2ss21AG22TG	CAAGCTCATTCGATATGTAAGG	3.59096	19.7236	up	2.45748	0.0032714	0.00375561
590	osa-MIR398a-p3	TTCTCAGGTCACCCCTTTGGG	13.6456	89.4135	up	2.71205	3.4964e-11	5.34014e-12
591	osa-miR166a-3p_L+1R+3_1ss22CA	TTCGGACCAGGCTTCATTCCCACCA	7.18192	47.3366	up	2.72051	1.3811e-06	3.67577e-07
592	osa-MIR812q-p3_2ss14CT20TG	ACTTATTTTGGGATGGAGGGA	3.59096	24.9832	up	2.79852	0.00037072	0.00052227
593	osa-miR398a_L+1R-1	TTGTGTTCTCAGGTCACCCCT	67.51	489.145	up	2.85709	4.3838e-57	5.06661e-65
594	osa-miR393a_L+2R-1	CTTCCAAAGGGATCGCATTGAT	8.6183	72.3198	up	3.06892	2.3223e-10	2.75785e-11
595	gma-miR156a_L+1R+2	TTGACAGAAGAGAGTGAGCACCA	5.02734	51.2813	up	3.35057	2.9268e-08	3.07192e-09
596	osa-miR444b.1_L-1R+1	GTTGTCTCAAGCTTGCTGCCA	3.59096	40.7621	up	3.50479	4.8255e-07	1.86009e-07
597	ata-miR1432-5p_L+1R-1	ATCAGGAGAGATGACACCGAC	705.982	8109.02	up	3.52182	0	0
598	bdi-miR156b-5p_R+4	TGACAGAAGAGAGTGAGCACACCA	3.59096	48.6515	up	3.76004	1.7019e-08	1.94917e-09
599	sly-miR169a_R+4	CAGCCAAGGATGACTTGCCGGACCA	5.02734	82.839	up	4.04244	5.034e-14	1.12282e-16
600	sbi-miR1432	CTCAGGAGAGATGACACCGAC	86.183	2009.17	up	4.54306	0	0
601	osa-miR1432-5p_L-1R+1	TCAGGAGAGATGACACCGACA	29.4459	702.159	up	4.57566	0	4.32033e-145

## Sheet: AuWH_N vs L6WH_N
Table S5 continued. Differentially expressed miRNAs* (DEMs) subject to the genotype factor.
*A P value < 0.001 is highlighted in red; a P value <0.01 is highlighted in orange; a P value <0.05 is highlighted in blue. The selection criteria for significant DEMs are: P value < 0.05 and |log2(foldchange)|>1.
The abbreviations of library names are: AuCG_C (DBA Aurora control parents, progeny treated with the control), AuCG_N (DBA Aurora control parents, progeny treated with N starvation), AuWH_C (DBA Aurora water-deficit and heat stress parents, progeny treated with the control), AuWH_N (DBA Aurora water-deficit and heat stress parents, progeny treated with N starvation), L6CG_C (L6 control parents, p…
Index	miRNA name	miRNA sequence	L6WH_N (normalized reads count)	AuWH_N (normalized reads count)	Regulation pattern (AuWH_N vs L6WH_N)	Log2 [foldchange (AuWH_N/L6WH_N)]	P value (Chi-square 2x2)	P value (Fisher's test)
1	tae-miR9661-5p_1ss14GA	TGAAGTAGAGCAGAGACCTCA	240.928	6.11102	down	-5.30104	2.5089e-45	2.78622e-58
2	tae-MIR5084-p5	ATCCTCTGCAGTACCGTATGGTGC	85.7208	7.12952	down	-3.58777	1.896e-14	7.69882e-17
3	ata-MIR396d-p3	AAGCCCATGGAAACCATGCCC	1080.6	129.35	down	-3.06249	0	8.93336e-167
4	tae-MIR1122c-p5_2ss4AG21GC	TCCGTCCCATAATGTAAGACC	39.6134	5.09251	down	-2.95954	1.4628e-06	2.82793e-07
5	PC-3p-24200_174	ATGACGAGTAAATCAGAACGGT	41.5616	6.11102	down	-2.76577	1.7875e-06	6.00136e-07
6	ata-miR169c-3p_L+2R-1	TAGGCGGTCACCTTGGCTAG	49.3544	9.16652	down	-2.42873	1.1991e-06	4.86527e-07
7	ata-miR164c-3p	CACGTGTTCTTCTCCTCCATC	43.5098	8.14802	down	-2.41682	5.4565e-06	2.04416e-06
8	tae-MIR9654b-p5_1ss21AG	AAGCCTTGAGGAATAGGGTAGACT	23.3784	5.09251	down	-2.19873	0.0016364	0.00191075
9	tae-MIR9654a-p5_1ss9TA	AAGCCTTGAGGAATAGGGTAGACT	23.3784	5.09251	down	-2.19873	0.0016364	0.00191075
10	osa-miR398a_L+1R-1	TTGTGTTCTCAGGTCACCCCT	124.035	30.5551	down	-2.02127	6.3796e-12	2.15159e-12
11	PC-5p-53191_87	TCCAGAGGGATTGCACTGATC	21.4302	6.11102	down	-1.81016	0.0081612	0.0109894
12	tae-MIR530-p5	CTGCATTTGCACCTGCACCTA	399.381	131.387	down	-1.60395	1.809e-25	1.27799e-26
13	ata-MIR5084-p3	ACGGTACTGCAGAGGATCTCAACC	66.8882	22.4071	down	-1.5778	2.5138e-05	1.59868e-05
14	ata-miR169f-3p_R-1	GGCAAGTCCGTCCTTGGCTAC	683.169	234.256	down	-1.54416	5.1428e-40	6.9702e-42
15	bdi-miR827-5p_1ss6TC	TTTTGCTGGTTGTCATCTAACC	64.94	24.4441	down	-1.40962	0.00015135	0.000109858
16	tae-miR9654a-3p	TTCTGAAAGGCTTGAAGCGAAT	25.0019	10.185	down	-1.29559	0.02872	0.0278271
17	tae-miR6197-5p	TCTGTAAACAAATGTAGGACG	46.7568	19.3515	down	-1.27273	0.0032308	0.00283252
18	tae-miR397-5p	TCACCGGCGCTGCACACAATG	22.0796	9.16652	down	-1.26827	0.043653	0.0475143
19	gma-MIR5368-p5_2ss5TC25TC	TGTTCCCTGGGATTGGCTTTGGGCC	41.5616	17.3145	down	-1.26327	0.0058114	0.00570624
20	bdi-miR531_L-4R+1_1ss5CT	TTCGCCGGAGCAGCGTGCTGT	32.47	15.2775	down	-1.0877	0.033525	0.040164
21	osa-MIR818d-p3_2ss5TC20GA	CTTACATTATGGGACGGAGAGAGT	47.4062	22.4071	down	-1.08112	0.010655	0.0110138
22	bdi-miR166d-5p	GGAATGTTGTCTGGTTGGAGA	29.8724	14.259	down	-1.06694	0.045296	0.048692
23	zma-miR160a-3p	GCGTGCAAGGGGCCAAGCATG	5.8446	0	down	-inf	0.02185	0.0325637
24	ata-miR390-3p_L-1	GCTATCTATCCTGAGCTCC	17.5338	0	down	-inf	7.1414e-05	1.10771e-05
25	ata-miR408-5p_1ss20GA	CAGGGATGGAGCAGAGCAAAG	9.741	0	down	-inf	0.0030744	0.00220197
26	tae-miR9655-3p	CAAGGGAAGGAAGTAGCCAAC	0	22.4071	up	inf	6.0109e-07	7.21644e-08
27	tae-MIR9661-p3	AGGTGCCTGACCTACTTCATC	7.7928	0	down	-inf	0.0081046	0.00842813
28	ata-miR9674a-3p_L-1R+1	TAAGATGGCTGATGCTATGGA	12.3386	0	down	-inf	0.00086351	0.000580243
29	tae-MIR9782-p5_2ss6GT23AC	ATACCTTTTGAAAATAGAACATCT	6.494	0	down	-inf	0.015649	0.0325637
30	bdi-MIR169c-p3	TGGCTACACCTAGTTCTCTTC	0	5.09251	up	inf	0.017346	0.0238177
31	zma-miR393b-3p_2ss5A-21GA	ATCATGCGATCCTTTTGGAAG	7.1434	0	down	-inf	0.011246	0.0165463
32	osa-MIR437-p3_2ss13CG23GC	TTTTTCTATAAAGTTGGTCAAACT	7.7928	0	down	-inf	0.0081046	0.00842813
33	tae-miR531_L-2R+2	CTCGCCGGAGCAGCGTGCACA	9.0916	0	down	-inf	0.0042388	0.00430312
34	osa-MIR812q-p3_2ss1GA22TG	ACACTTATTTTGGGACGGAGGGAG	9.741	0	down	-inf	0.0030744	0.00220197
35	osa-MIR812q-p3_2ss16GT21TG	CACTTATTTTGGGACTGAGGGAGT	0	5.09251	up	inf	0.017346	0.0238177
36	osa-MIR812q-p3_2ss10TC21TG	CACTTATTTCGGGACGGAGGGAGT	5.8446	0	down	-inf	0.02185	0.0325637
37	osa-MIR812q-p3_2ss15CT21TG	CACTTATTTTGGGATGGAGGGAGT	0	6.11102	up	inf	0.0091503	0.0112792
38	osa-MIR812q-p3_2ss16GC21TA	CACTTATTTTGGGACCGAGGAAGT	0	5.09251	up	inf	0.017346	0.0238177
39	osa-MIR812a-p5_2ss20CT21AC	CTCCGTCCCAAAATAAGTGTC	6.494	0	down	-inf	0.015649	0.0325637
40	osa-MIR812q-p3_2ss2AG21TG	CGCTTATTTTGGGACGGAGGGAGT	0	9.16652	up	inf	0.0014121	0.00119789
41	osa-MIR812q-p3_2ss16GA21TG	CACTTATTTTGGGACAGAGGG	0	5.09251	up	inf	0.017346	0.0238177
42	osa-MIR812q-p3_2ss19GA20TA	ACTTATTTTGGGACGGAGAAAGTA	0	10.185	up	inf	0.00076589	0.000567276
43	osa-MIR812a-p3_2ss13AG21TG	CACTTATTTTGAGACGGAGGG	5.8446	0	down	-inf	0.02185	0.0325637
44	osa-MIR818b-p3_1ss10AG	CCTTATATTGTGGGACGGAGG	0	5.09251	up	inf	0.017346	0.0238177
45	osa-MIR818a-p3_1ss15GA	TTATATTATGGGACAGAAGG	12.988	0	down	-inf	0.0006305	0.000298734
46	osa-MIR818d-p3_1ss6AG	CTTATGTTATGGGACGGAGGGAGT	10.3904	0	down	-inf	0.0022336	0.00220197
47	osa-MIR818d-p3_2ss1CG19GA	GTTATATTATGGGACGGAAGGAGT	6.494	0	down	-inf	0.015649	0.0325637
48	tae-MIR1120a-p3_7	TATTATGAGACGGAGGGAGTA	7.7928	0	down	-inf	0.0081046	0.00842813
49	tae-MIR1120a-p3_10	TTATATTATGAGACGGAGGGAGTA	7.7928	0	down	-inf	0.0081046	0.00842813
50	tae-MIR1120a-p3_11	TTCTTATATTATGAGACGGAGGGA	7.7928	0	down	-inf	0.0081046	0.00842813
51	tae-MIR1120a-p3_3	CTTATATTATGAGACGGAGGGAGT	7.7928	0	down	-inf	0.0081046	0.00842813
52	tae-MIR1120a-p5_2ss8CT20AG	TCCGTCCTATAATATAAGAGC	10.3904	0	down	-inf	0.0022336	0.00220197
53	tae-MIR1120a-p5_2ss3CT23AG	CTTCGTCCCATAATATAAGAACGT	6.494	0	down	-inf	0.015649	0.0325637
54	tae-MIR1120a-p3_5	TATATTATGAGACGGAGGGAGT	7.7928	0	down	-inf	0.0081046	0.00842813
55	hvu-MIR1120-p3_1ss23TG	CTTATATTATGGGACGGAGGAGGT	10.3904	0	down	-inf	0.0022336	0.00220197
56	tae-MIR1120a-p5_2ss10TC20AT	TCCGTCCCACAATATAAGATC	7.1434	0	down	-inf	0.011246	0.0165463
57	tae-MIR1120a-p5_2ss11AG20AG	TCCGTCCCATGATATAAGAGC	6.494	0	down	-inf	0.015649	0.0325637
58	tae-MIR1120a-p5_1ss17AG	TCCGTCCCATAATATAGGAAC	0	7.12952	up	inf	0.0048744	0.00534143
59	tae-MIR1120a-p3_1	ATATTATGAGACGGAGGGAGT	7.7928	0	down	-inf	0.0081046	0.00842813
60	tae-MIR1120a-p3_4	TATATTATGAGACGGAGGGAG	7.7928	0	down	-inf	0.0081046	0.00842813
61	tae-MIR1120a-p3_2	ATATTATGAGACGGAGGGAGTA	7.7928	0	down	-inf	0.0081046	0.00842813
62	tae-MIR1120a-p3_6	TATATTATGAGACGGAGGGAGTA	7.7928	0	down	-inf	0.0081046	0.00842813
63	tae-MIR1120a-p3_8	TTATATTATGAGACGGAGGGA	7.7928	0	down	-inf	0.0081046	0.00842813
64	tae-miR1120a_L-4R+1_1ss10TC	TCTTACATTATGAGACGGAGG	5.8446	0	down	-inf	0.02185	0.0325637
65	tae-MIR1120a-p5_2ss2CT20AG	TTCGTCCCATAATATAAGAGC	8.4422	0	down	-inf	0.005855	0.00842813
66	tae-MIR1120a-p3_9	TTATATTATGAGACGGAGGGAGT	7.7928	0	down	-inf	0.0081046	0.00842813
67	tae-MIR1122c-p3_1ss10GA_1	ATATTATGGAACGGAGGGAGT	26.6254	0	down	-inf	9.8784e-07	3.16586e-08
68	tae-MIR1122c-p3_1ss23GA	ATATTATGGGACGGAGGGAGTAAT	5.8446	0	down	-inf	0.02185	0.0325637
69	tae-MIR1122c-p3_1ss10GA_2	TTATGGGACAGAGGGAGTAGTA	26.6254	0	down	-inf	9.8784e-07	3.16586e-08
70	tae-miR1122c-3p_L-1R+4_1ss4AG	CTGATATTATGGGACGGAGGGAGT	0	7.12952	up	inf	0.0048744	0.00534143
71	tae-MIR1127b-p3_2ss8TC24TC	GTATTTCCGGACGGAGGGAGTATC	0	8.14802	up	inf	0.0026159	0.00252951
72	tae-MIR1128-p3_1ss18CT	TTTGATGACAACTATTTTCGGACG	0	5.09251	up	inf	0.017346	0.0238177
73	tae-MIR1128-p3_2ss1CT20CG	TTATCCATTTTGATGACAAGTATT	10.3904	0	down	-inf	0.0022336	0.00220197
74	tae-MIR1128-p5_2ss1CG17AG	GTACTCCCTCCGTCCGGAAATACT	6.494	0	down	-inf	0.015649	0.0325637
75	tae-MIR1128-p3_2ss12CG18CT_2	TTTGATGACAAGTATTTTCGGACG	7.7928	0	down	-inf	0.0081046	0.00842813
76	tae-MIR1128-p3_1ss7TA	CAACTAATTCCGGACGGAGGGAGT	9.0916	0	down	-inf	0.0042388	0.00430312
77	tae-MIR1128-p5_1ss1CG	GTACTCCCTCCGTCCGAAAATACT	9.741	0	down	-inf	0.0030744	0.00220197
78	tae-MIR1128-p3_2ss12CG18CT_1	TTTGATGACAAGTATTTTCGG	7.7928	0	down	-inf	0.0081046	0.00842813
79	tae-MIR1128-p3_1ss13CG_1	TTTTGATGACAAGTATTTCC	9.0916	0	down	-inf	0.0042388	0.00430312
80	tae-MIR1128-p3_2ss6CA19GA	GACAAATATTTCCGGACGAAGGGA	0	5.09251	up	inf	0.017346	0.0238177
81	tae-MIR1128-p3_1ss10CA	TGATGACAAATATTTCCGGACGGA	0	6.11102	up	inf	0.0091503	0.0112792
82	tae-MIR1128-p5_1ss20AG_3	AATACTTGTCATCAAAATGGATA	0	6.11102	up	inf	0.0091503	0.0112792
83	tae-MIR1128-p3_1ss13CG_2	TTTTGATGACAAGTATTTCCG	9.0916	0	down	-inf	0.0042388	0.00430312
84	tae-MIR1128-p3_1ss13CG_3	TTTTGATGACAAGTATTTCCGGA	9.0916	0	down	-inf	0.0042388	0.00430312
85	tae-MIR1128-p5_1ss18AG	TACTTGTCATCAAAATGGATA	9.741	0	down	-inf	0.0030744	0.00220197
86	tae-MIR1128-p5_2ss10AG23TC	CTCCGTCCGGAAATACTTGTCACC	0	6.11102	up	inf	0.0091503	0.0112792
87	tae-MIR1128-p5_1ss20AG_2	AATACTTGTCATCAAAATGGAT	0	6.11102	up	inf	0.0091503	0.0112792
88	tae-MIR1128-p5_1ss20AG_1	AATACTTGTCATCAAAATGGA	0	6.11102	up	inf	0.0091503	0.0112792
89	tae-MIR1128-p3_1ss3CA	AAATATTTCCGGACGGAGGGAGT	8.4422	0	down	-inf	0.005855	0.00842813
90	tae-MIR1128-p5_1ss20AG_4	AATACTTGTCATCAAAATGGATAA	0	6.11102	up	inf	0.0091503	0.0112792
91	tae-MIR1128-p3_2ss14CG20CT	ATTTTGATGACAAGTATTTTC	6.494	0	down	-inf	0.015649	0.0325637
92	tae-MIR1128-p5_2ss18AG19AG	CATCAAAATGAATAAAAGGGG	7.7928	0	down	-inf	0.0081046	0.00842813
93	tae-MIR1128-p3_1ss13CG_4	TTTTGATGACAAGTATTTCCGGAC	9.0916	0	down	-inf	0.0042388	0.00430312
94	tae-MIR1128-p3_2ss10CG23GA	TGATGACAAGTATTTCCGGACGAA	0	8.14802	up	inf	0.0026159	0.00252951
95	tae-MIR1130b-p3_1ss11GA	TATATTATGGAACGGAGGGAG	38.964	0	down	-inf	3.2112e-09	2.32595e-11
96	tae-MIR1130b-p3_1ss6AG	AAAACGTCTTATATTATGGGA	0	6.11102	up	inf	0.0091503	0.0112792
97	tae-miR1130b-3p_L-1R+1_2	CTTATATTATGGGACGGAGGT	6.494	0	down	-inf	0.015649	0.0325637
98	tae-miR1130b-3p_R+2	TCTTATATTATGGGACGGAGGGA	9.741	0	down	-inf	0.0030744	0.00220197
99	tae-miR1130b-3p_L-1R+3	CTTATATTATGGGACGGAGGGAG	9.0916	0	down	-inf	0.0042388	0.00430312
100	tae-MIR1130a-p3_2ss11TC21TG	TCTTACATTACGGGACGGAGG	0	6.11102	up	inf	0.0091503	0.0112792
101	tae-miR1130b-3p_L-1R+1_1	CTTATATTATGGGACGGAGGG	6.494	0	down	-inf	0.015649	0.0325637
102	tae-miR1130b-3p_L+1R+2_2ss7TC22GA	ATCTTACATTATGGGACGGAGAGA	0	6.11102	up	inf	0.0091503	0.0112792
103	tae-MIR1130a-p3_2ss8TC21TG	TCTTACACTATGGGACGGAGG	5.8446	0	down	-inf	0.02185	0.0325637
104	hvu-MIR1130-p5_2ss16CA17TC	ATACTCCCTCTGTAAACTAATATA	7.1434	0	down	-inf	0.011246	0.0165463
105	tae-MIR1130b-p3_2ss4TC18GC	TTACATTATGGGACGGACGGA	6.494	0	down	-inf	0.015649	0.0325637
106	tae-MIR1131-p5_2ss3CG18TG	TTGGTGCCACGAACCGGGACT	9.741	0	down	-inf	0.0030744	0.00220197
107	tae-MIR1137b-p3_1ss8TC	GTTGGGTCATCTATTTTAGAACGG	0	5.09251	up	inf	0.017346	0.0238177
108	tae-MIR1137b-p3_2ss2TC20AG_2	TCATCTATTTTAGAACGGAGGGA	5.8446	0	down	-inf	0.02185	0.0325637
109	tae-MIR1137b-p3_2ss2TC20AG_1	TCATCTATTTTAGAACGGAGG	5.8446	0	down	-inf	0.02185	0.0325637
110	tae-MIR1137b-p3_2ss1AT19TC_1	TTTAGTACAAAGTTGGGTCATC	6.494	0	down	-inf	0.015649	0.0325637
111	tae-MIR1137b-p3_1ss12TC	CAAAGTTGGGTCATCTATTTT	14.2868	0	down	-inf	0.00033711	0.000154077
112	tae-MIR1137b-p3_2ss1AT19TC_2	TTTAGTACAAAGTTGGGTCATCTA	6.494	0	down	-inf	0.015649	0.0325637
113	tae-miR1137b-5p	TCCGTTCCAGAATAGATGACC	6.494	0	down	-inf	0.015649	0.0325637
114	tae-MIR1137b-p3_1ss20TC	AATTAGTACAAAGTTGGGTCATCT	0	10.185	up	inf	0.00076589	0.000567276
115	tae-MIR1137b-p3_2ss2TC20AG_3	TCATCTATTTTAGAACGGAGGGAG	5.8446	0	down	-inf	0.02185	0.0325637
116	osa-miR1432-5p_L-1R+2	TCAGGAGAGATGACACCGACGT	0	8.14802	up	inf	0.0026159	0.00252951
117	osa-miR1436_L-1R+1	CATTATGGGACGGAGGGAGTA	9.0916	0	down	-inf	0.0042388	0.00430312
118	hvu-miR1436_L+1R-1_1ss14GA	TACATTATGGGACAGAGGGAG	6.494	0	down	-inf	0.015649	0.0325637
119	osa-MIR1436-p3_1ss4AT	TTTTACATTATGGGACGGAGG	0	6.11102	up	inf	0.0091503	0.0112792
120	osa-miR1436_R+3_1ss18GA	ACATTATGGGACGGAGGAAGTAGT	7.7928	0	down	-inf	0.0081046	0.00842813
121	osa-MIR1862d-p3_2ss22TC24AT	TATTTTGGGACGGAGGGAGTACCT	0	5.09251	up	inf	0.017346	0.0238177
122	osa-MIR1862e-p3_2ss1TC24TC	CTTATTTTGGGACGGAGGGAGTAC	5.8446	0	down	-inf	0.02185	0.0325637
123	osa-MIR1862d-p3_1ss15GA	TTTTGGGACGGAGGAAGTATC	9.741	0	down	-inf	0.0030744	0.00220197
124	zma-miR2118e	TTCCTGATGTCTCCCATTCCTA	5.8446	0	down	-inf	0.02185	0.0325637
125	bdi-miR5049-3p_L-1R-2_2ss14TA21AG	AAGTAATATGGAACGGAGGGA	7.7928	0	down	-inf	0.0081046	0.00842813
126	hvu-MIR5049c-p5_2ss15TA22CT	TTCCAAAATAAATGACTCAACTTT	7.1434	0	down	-inf	0.011246	0.0165463
127	bdi-miR5049-3p_L-1R-2_2ss12GT21AG	AAGTAATATGTATCGGAGGGA	13.6374	0	down	-inf	0.00046082	0.000154078
128	hvu-miR5049f_L+1R+2_2ss14TC20GA	CAATTAATATGGACCGGAGAGAGT	0	49.9066	up	inf	9.4458e-14	5.87235e-17
129	bdi-MIR5174d-p3_2ss3AT22TA	TTTTGGAACGGAGAGAGTACTAGT	0	6.11102	up	inf	0.0091503	0.0112792
130	bdi-MIR5175a-p3_2ss5AT18AG	ATTTTGGAACGGAGGGAGTACTT	0	13.2405	up	inf	0.0001248	6.02462e-05
131	bdi-MIR5180b-p3_2ss3AG18TG	TTGTTTTGGATCGGAGGGAGT	0	6.11102	up	inf	0.0091503	0.0112792
132	bdi-MIR5180b-p3	GACACTTATTTTGGATCGGAG	0	5.09251	up	inf	0.017346	0.0238177
133	sbi-MIR5566-p3	AGAACAGCGGGGAGGTGCTGC	7.7928	0	down	-inf	0.0081046	0.00842813
134	sbi-MIR5568c-p3_1ss2GT	ATTTTGGAACGGAGGGAGTAC	0	11.2035	up	inf	0.00041702	0.000268641
135	tae-miR6201	TGACCCTGAGGCACTCATACCG	83.1232	0	down	-inf	5.269e-18	1.23232e-23
136	sbi-MIR6232a-p3_2ss3AT23TA	TATTTTGGAACGGAGGGAGTACA	0	5.09251	up	inf	0.017346	0.0238177
137	sbi-MIR6232a-p3_1ss2AT	ATTTTGGAACGGAGGGAGTACT	0	9.16652	up	inf	0.0014121	0.00119789
138	sbi-MIR6232a-p3_1ss5TC	AATTCGGAACGGAGGGAGTAC	6.494	0	down	-inf	0.015649	0.0325637
139	tae-MIR9668-p3_1ss15TC_1	AATGACAAGTATTTCCGGACG	0	6.11102	up	inf	0.0091503	0.0112792
140	tae-MIR9668-p3_1ss8GA	ATGACAAATATTTTCGGACGGAGG	0	5.09251	up	inf	0.017346	0.0238177
141	tae-MIR9668-p3_2ss1AG24GA	GATGACAAGTATTTTCGGACGGAA	0	6.11102	up	inf	0.0091503	0.0112792
142	tae-MIR9668-p3_1ss7TA	CAAGTAATTTCGGACGGAGGG	5.8446	0	down	-inf	0.02185	0.0325637
143	tae-MIR9668-p3_2ss3GA22AG_1	AAATATTTTCGGACGGAGGGAGT	9.0916	0	down	-inf	0.0042388	0.00430312
144	tae-MIR9668-p3_1ss1GA	AACAAGTATTTTCGGACGGAGGGA	11.0398	0	down	-inf	0.0016251	0.0011292
145	tae-MIR9668-p3_1ss5CT	ATGATAAGTATTTTCGGACGGAGG	0	6.11102	up	inf	0.0091503	0.0112792
146	tae-MIR9668-p3_2ss3GA22AG_2	AAATATTTTCGGACGGAGGGAGTA	9.0916	0	down	-inf	0.0042388	0.00430312
147	tae-MIR9668-p3_1ss3CG	GAGAAGTATTTTCGGACGGAGGGA	9.0916	0	down	-inf	0.0042388	0.00430312
148	tae-MIR9668-p3_2ss1AG20CT	GATGACAAGTATTTTCGGATGGAG	5.8446	0	down	-inf	0.02185	0.0325637
149	tae-miR9668-5p_L+3_2ss4CT20TC	ATTTCAATGACAAGTATTTCCGGA	7.1434	0	down	-inf	0.011246	0.0165463
150	tae-MIR9668-p3_2ss1AG18GA	GATGACAAGTATTTTCGAACGGAG	0	5.09251	up	inf	0.017346	0.0238177
151	tae-MIR9668-p3_1ss15TC_2	AATGACAAGTATTTCCGGACGGAG	0	6.11102	up	inf	0.0091503	0.0112792
152	tae-MIR9668-p3_2ss11GA21AG	AGTATTTTCGAACGGAGGGAGTA	6.494	0	down	-inf	0.015649	0.0325637
153	tae-MIR9668-p3_2ss17GA21GA	ATGACAAGTATTTTCGAACGAAGG	0	8.14802	up	inf	0.0026159	0.00252951
154	ata-miR9674c-3p_1ss8TC	GGTGCTACGGATAAATTCAAC	14.2868	0	down	-inf	0.00033711	0.000154077
155	tae-MIR9783-p3_2ss10AG19AG	GTCTGTCCTGTAGAAATAGGCACC	7.7928	0	down	-inf	0.0081046	0.00842813
156	ata-MIR9783-p3_1ss5CT	AGCATCGGTGCTTAAGGAAAGCCT	6.494	0	down	-inf	0.015649	0.0325637
157	tae-MIR9783-p3_2ss7AG20AC_2	GAAATAGGCACCGGTGCTTCA	0	8.14802	up	inf	0.0026159	0.00252951
158	tae-miR9783_L+2_2ss6AG19AC	AAATAGGCACCGGTGCTTCAGAA	0	6.11102	up	inf	0.0091503	0.0112792
159	ata-MIR9783-p3_2ss1AG17GA	GGCACCGGTGCTTAAGAAAAGCCT	6.494	0	down	-inf	0.015649	0.0325637
160	ata-MIR9783-p3_2ss8GA18GA	AAGCACCAGTGCTTAAGAAAAGCC	8.4422	0	down	-inf	0.005855	0.00842813
161	ata-MIR9783-p3_2ss13CT19GA	TAAGCACCGGTGTTTAAGAAAAGC	6.494	0	down	-inf	0.015649	0.0325637
162	ata-MIR9783-p5_1ss6CT	AAGCATCGGTGCTTAAGGAAAGCC	0	7.12952	up	inf	0.0048744	0.00534143
163	ata-MIR9783-p3_2ss17GA22CA	AGCACCGGTGCTTAAGAAAAGACT	0	5.09251	up	inf	0.017346	0.0238177
164	tae-MIR9783-p3_2ss7AG20AC_1	GAAATAGGCACCGGTGCTTC	0	8.14802	up	inf	0.0026159	0.00252951
165	osa-MIR319b-p5	AGTGAATGAAGCGGGAGGTA	9.0916	0	down	-inf	0.0042388	0.00430312
166	mtr-miR398a-5p_1ss7AC	GGAGTGCCACTGAGAACACAAG	60.3942	0	down	-inf	1.6949e-13	2.13279e-17
167	osa-MIR398a-p3	TTCTCAGGTCACCCCTTTGGG	19.482	0	down	-inf	2.8347e-05	5.75545e-06
168	tae-MIR1128-p5_1ss5AC	ATCTCGAACTAAAATACATCTAGA	0	6.11102	up	inf	0.0091503	0.0112792
169	tae-MIR9668-p3_1ss12TC	TGACAAGTATTCTCGGACGGA	0	5.09251	up	inf	0.017346	0.0238177
170	bdi-MIR5164-p5_2ss7GT17CT	TAACTATTACTCCCTCTGTCCC	0	5.09251	up	inf	0.017346	0.0238177
171	gma-MIR5368-p3_1ss2AT	GTGAGATACCACTCTGGA	7.1434	0	down	-inf	0.011246	0.0165463
172	gma-MIR5368-p5_1ss4TC	GTTCCCTGGGATTGGCTTTGG	9.0916	0	down	-inf	0.0042388	0.00430312
173	gma-MIR5368-p3_2ss14CA20AC_2	ATACCACTCTGGAAGAGCTCG	6.494	0	down	-inf	0.015649	0.0325637
174	gma-MIR5368-p3_2ss14CA20AC_1	ATACCACTCTGGAAGAGCTC	6.494	0	down	-inf	0.015649	0.0325637
175	gma-miR5368_R-1	GGACAGTCTCAGGTAGAC	6.494	0	down	-inf	0.015649	0.0325637
176	ptc-MIR6478-p5_1ss17GA	CCTTAGCTCAGTTGGTAGA	7.7928	0	down	-inf	0.0081046	0.00842813
177	ptc-MIR6478-p3_2ss13GA23GA	AGCTCAGTTGGTAGAGCGGAGGACT	0	10.185	up	inf	0.00076589	0.000567276
178	zma-miR319a-3p_R+4	TTGGACTGAAGGGTGCTCCCTTCA	0	10.185	up	inf	0.00076589	0.000567276
179	ath-miR858b_L+1R-1_1ss21TC	CTTCGTTGTCTGTTCGACCTC	0	9.16652	up	inf	0.0014121	0.00119789
180	hbr-miR6173_L+1R-1	TAGCCGTAAACGATGGATAC	7.7928	0	down	-inf	0.0081046	0.00842813
181	PC-3p-63145_73	TGTACTGTACTTGCATTATGT	8.4422	0	down	-inf	0.005855	0.00842813
182	PC-3p-367906_7	AAAAGAGAACTAGATACATTTGCC	0	7.12952	up	inf	0.0048744	0.00534143
183	PC-3p-246607_14	AAATGCCACGTGTCATCTATCAGA	5.8446	0	down	-inf	0.02185	0.0325637
184	PC-5p-160577_26	CTAGATAGCATGACGATCCGGGGT	9.741	0	down	-inf	0.0030744	0.00220197
185	PC-5p-95615_48	ATTTTCCCAGTCGCGACAAGTGGC	10.3904	0	down	-inf	0.0022336	0.00220197
186	PC-5p-478295_5	AATAGATTTCTGTTTTTTACT	0	5.09251	up	inf	0.017346	0.0238177
187	PC-3p-321760_10	CGAGTAAATCAGAACGGAGGGAGT	0	5.09251	up	inf	0.017346	0.0238177
188	PC-5p-205745_18	TATTTGTCTTGGACTTGTTTAGAT	7.1434	0	down	-inf	0.011246	0.0165463
189	PC-5p-30368_143	CTTCTGATTTACTCGTCGTGG	24.0278	0	down	-inf	3.3325e-06	2.21407e-07
190	PC-5p-483072_5	CTTTCTATTGAACATCTTTTT	0	5.09251	up	inf	0.017346	0.0238177
191	PC-3p-76927_60	AAAGATGTTCGATAGAAAGTG	0	18.333	up	inf	6.3494e-06	1.43488e-06
192	PC-5p-312737_10	GGGCGCAGTTGGACCACTGACAGG	0	5.09251	up	inf	0.017346	0.0238177
193	PC-5p-602963_5	TAGAATTGCCTTTCCTTCTCC	0	5.09251	up	inf	0.017346	0.0238177
194	PC-5p-63848_73	TGTTAGCTGTAGCTTTCTCCCTCT	14.2868	0	down	-inf	0.00033711	0.000154077
195	PC-5p-375281_7	TTTCCCCAGAATTGCCACTTCATC	0	7.12952	up	inf	0.0048744	0.00534143
196	PC-3p-169336_24	GTGTACTGTACTTGCATTATG	8.4422	0	down	-inf	0.005855	0.00842813
197	PC-3p-125710_35	TTTGTTTCCGCTGCAGTCGTT	0	11.2035	up	inf	0.00041702	0.000268641
198	PC-3p-153746_27	AGGATTGTAAAACAAATGGGGCT	6.494	0	down	-inf	0.015649	0.0325637
199	PC-5p-102925_44	TCATTAAGGTCCTCGAGGTGC	7.1434	0	down	-inf	0.011246	0.0165463
200	PC-5p-70520_66	AACTTGGTAGCAAAGCTGACA	0	49.9066	up	inf	9.4458e-14	5.87235e-17
201	PC-5p-329885_9	TCGCCGGCGAGCGCCTTTCGC	9.0916	0	down	-inf	0.0042388	0.00430312
202	PC-3p-7748_468	CGATTGGTGCTCGTCGGTGAC	116.892	0	down	-inf	1.1284e-24	2.58003e-33
203	PC-5p-326974_9	TCTGATCCAAATTAATTATC	5.8446	0	down	-inf	0.02185	0.0325637
204	PC-5p-584039_5	ACCGATGCCTATTTCTACAGAAGA	0	5.09251	up	inf	0.017346	0.0238177
205	PC-5p-627_5996	TTTGCGCAGAAGGGAGAAATC	2820.99	0	down	-inf	0	0
206	PC-3p-6569_544	TTTCTCTCCTCTTTGTGAAGA	197.418	0	down	-inf	1.6173e-40	1.37114e-55
207	PC-5p-183046_21	AGCACCGGTGCTTATTTGTACAGG	5.8446	0	down	-inf	0.02185	0.0325637
208	gma-MIR5368-p3_1ss3GA	CCAAGGGACAGTCTCAGG	39.6134	79.4432	up	1.00393	2.304e-05	3.14066e-05
209	osa-miR1432-5p_L-1R+1	TCAGGAGAGATGACACCGACA	448.086	900.356	up	1.00672	2.879e-46	1.17845e-46
210	gma-MIR5368-p5_2ss1TC21TC_1	CCCTGGGATTGGCTTTGGGCCT	124.035	251.57	up	1.02021	2.6105e-14	2.18368e-14
211	gma-MIR5368-p5_2ss1TC21TC_2	CCCTGGGATTGGCTTTGGGCCTT	124.035	251.57	up	1.02021	2.6105e-14	2.18368e-14
212	osa-miR167d-5p_R+1_2	TGAAGCTGCCAGCATGATCTGT	19.482	39.7216	up	1.02778	0.0023539	0.00240915
213	osa-miR167d-5p_R+1_1	TGAAGCTGCCAGCATGATCTGG	19.482	39.7216	up	1.02778	0.0023539	0.00240915
214	tae-MIR9668-p3_2ss17GA23AG	CAAGTATTTTCGGACGAAGGGAGT	22.0796	45.8326	up	1.05366	0.00089149	0.000923872
215	tae-MIR9655-p5	TCGGCTACTTCCTTTCCCTTGC	98.0594	203.701	up	1.05472	2.3844e-12	1.65368e-12
216	tae-miR9666b-3p	CGGTTGGGCTGTATGATGGCGA	37.9899	84.5357	up	1.15394	1.6104e-06	1.25851e-06
217	ata-miR1432-3p	TTGGTGTCACCTCGCCTGAAC	396.134	900.356	up	1.18451	3.7489e-57	6.05113e-58
218	ata-miR1432-5p_L+1R-1	ATCAGGAGAGATGACACCGAC	4454.89	10337.8	up	1.21447	0	0
219	PC-5p-95519_48	AATATTCGGGTCGGGTATAGGT	9.0916	21.3886	up	1.23423	0.011643	0.0163727
220	bdi-miR156b-5p_R+4	TGACAGAAGAGAGTGAGCACACCA	86.3702	204.719	up	1.24504	4.1593e-15	1.92243e-15
221	tae-MIR9664-p5	ACGGCATAGAGGCACTGCAAA	496.142	1238.5	up	1.31977	0	2.02324e-91
222	PC-3p-239187_15	AGACAAATCTAAGACAAGTACTTT	7.1434	18.333	up	1.35976	0.012874	0.0156432
223	sbi-MIR6232a-p3_2ss3AT24AT	TATTTTGGAACGGAGGGAGTACTT	5.1952	15.2775	up	1.55616	0.013474	0.0141167
224	tae-MIR1130a-p3_2ss1CA22GA	AAAAAACGTCTTACATTATGGAAC	3.247	10.185	up	1.64927	0.03664	0.0484889
225	tae-miR1130a_R-2_1ss11GA	CCTCCGTCTCATAATGTAAGA	5.1952	16.296	up	1.64927	0.0082089	0.00860781
226	zma-miR167e-5p_R+2	TGAAGCTGCCAGCATGATCTGGC	28.5736	94.7207	up	1.729	5.6202e-11	4.71416e-11
227	ata-miR394-3p_L-2R+3	GTGGGCATACTGCCAATGGAGC	3.247	11.2035	up	1.78677	0.021604	0.0288994
228	tae-MIR9668-p3_2ss18AG22AT	ATTTTCGGACGGAGGGAGTACT	3.247	11.2035	up	1.78677	0.021604	0.0288994
229	gma-MIR5368-p3_1ss5GA	GGCCAAGGGACAGTCTCAGG	12.988	46.8511	up	1.8509	1.6406e-06	1.52587e-06
230	gma-MIR5368-p3_1ss4GA_1	GCCAAGGGACAGTCTCAGG	14.9362	53.9806	up	1.85363	2.6134e-07	1.87728e-07
231	gma-MIR5368-p3_1ss4GA_2	GCCAAGGGACAGTCTCAGGT	14.9362	53.9806	up	1.85363	2.6134e-07	1.87728e-07
232	PC-5p-9811_380	TGGATGACACGTGACATTTAC	35.717	201.664	up	2.49727	4.0266e-31	3.05325e-33
