# Supplementary material for: Nitrogen Starvation-Responsive MicroRNAs Are Affected by Transgenerational Stress in Durum Wheat Seedlings
Source: Plants (Basel). 2021 Apr 21;10(5):826. doi: 10.3390/plants10050826 (PMC8143135; doi:10.3390/plants10050826)
Supplement: Supplementary file 1 [file plants-10-00826-s001.zip › Supplementary material/Table S6.xlsx]

## Sheet: AuCG_N vs AuCG_C
Table S6. List of gene transcripts targeted by N starvation responsive DEMs (differentially expressed miRNAs).
The abbreviations of library names are: AuCG_C (DBA Aurora control parents, progeny treated with the control), AuCG_N (DBA Aurora control parents, progeny treated with N starvation), AuWH_C (DBA Aurora water-deficit and heat stress parents, progeny treated with the control), AuWH_N (DBA Aurora water-deficit and heat stress parents, progeny treated with N starvation), L6CG_C (L6 control parents, p…
miRNA ID	Transcript ID	Gene Annoation	Sequence Binding Range	Prediction Score (the lower the better)	GO	KEGG
ata-miR1432-3p	TRITD_6Bv1G204750	predicted protein [Hordeum vulgare subsp. vulgare]	124-145	2.5	GO:0005351(carbohydrate:proton symporter activity);GO:0005355(glucose transmembrane transporter activity);GO:0005887(integral component of plasma membrane);GO:0046323(glucose import)
ata-miR1432-3p	TRITD_7Av1G084480-5	ubiquitin-like-specific protease 1D isoform X2 [Aegilops tauschii subsp. tauschii]	554-574	2	GO:0004175(endopeptidase activity);GO:0005634(nucleus);GO:0016926(protein desumoylation);GO:0016929(SUMO-specific protease activity)
ata-miR1432-3p	TRITD_7Av1G084480-6	Ubiquitin-like-specific protease 1D [Triticum urartu]	506-526	2	GO:0004175(endopeptidase activity);GO:0005634(nucleus);GO:0016926(protein desumoylation);GO:0016929(SUMO-specific protease activity)
ata-miR1432-3p	TRITD_7Av1G084480-7	Ubiquitin-like-specific protease 1D [Triticum urartu]	257-277	2	GO:0004175(endopeptidase activity);GO:0005634(nucleus);GO:0016926(protein desumoylation);GO:0016929(SUMO-specific protease activity)
ata-miR1432-3p	TRITD_7Bv1G059010-2	ubiquitin-like-specific protease 1D isoform X1 [Aegilops tauschii subsp. tauschii]	1238-1258	1.5	GO:0004175(endopeptidase activity);GO:0005634(nucleus);GO:0016926(protein desumoylation);GO:0016929(SUMO-specific protease activity)
ata-miR1432-3p	TRITD_7Bv1G059010-4	ubiquitin-like-specific protease 1D isoform X2 [Aegilops tauschii subsp. tauschii]	683-703	1.5	GO:0004175(endopeptidase activity);GO:0005634(nucleus);GO:0016926(protein desumoylation);GO:0016929(SUMO-specific protease activity)
ata-miR1432-3p	TRITD_7Bv1G059010-6	ubiquitin-like-specific protease 1D isoform X2 [Aegilops tauschii subsp. tauschii]	554-574	1.5	GO:0004175(endopeptidase activity);GO:0005634(nucleus);GO:0016926(protein desumoylation);GO:0016929(SUMO-specific protease activity)
ata-miR1432-3p	TRITD_7Bv1G059010-7	ubiquitin-like-specific protease 1D isoform X2 [Aegilops tauschii subsp. tauschii]	461-481	1.5	GO:0004175(endopeptidase activity);GO:0005634(nucleus);GO:0016926(protein desumoylation);GO:0016929(SUMO-specific protease activity)
ata-miR1432-3p	TRITD_7Bv1G090700	protein FAR-RED ELONGATED HYPOCOTYL 3-like [Aegilops tauschii subsp. tauschii]	466-485	2.5	-
ata-miR1432-5p_L+1R-1	TRITD_6Bv1G187700	galactoside 2-alpha-L-fucosyltransferase-like [Aegilops tauschii subsp. tauschii]	622-642	2.5	GO:0005794(Golgi apparatus);GO:0008417(fucosyltransferase activity);GO:0009832(plant-type cell wall biogenesis);GO:0009969(xyloglucan biosynthetic process)
ata-miR1432-5p_L+1R-1	TRITD_4Av1G261280-2	hypothetical protein TRIUR3_11242 [Triticum urartu]	943-962	2.5	GO:0003674(molecular_function);GO:0008150(biological_process);GO:0016021(integral component of membrane)
ata-miR1432-5p_L+1R-1	TRITD_6Bv1G225970	hypothetical protein TRIUR3_00403 [Triticum urartu]	1167-1187	2.5	GO:0003674(molecular_function);GO:0005739(mitochondrion);GO:0008150(biological_process);GO:0016021(integral component of membrane)
ata-miR1432-5p_L+1R-1	TRITD_1Av1G149730	L-tryptophan--pyruvate aminotransferase 1-like [Aegilops tauschii subsp. tauschii]	298-318	2	GO:0005789(endoplasmic reticulum membrane);GO:0009684(indoleacetic acid biosynthetic process);GO:0009723(response to ethylene);GO:0009793(embryo development ending in seed dormancy);GO:0009851(auxin biosynthetic process);GO:0009908(flower development);GO:0009958(positive gravitropism);GO:0010078(maintenance of root meristem identity);GO:0010087(phloem or xylem histogenesis);GO:0010588(cotyledon v…
ata-miR1432-5p_L+1R-1	TRITD_4Bv1G038100	F-box/LRR-repeat protein At2g29930-like [Aegilops tauschii subsp. tauschii]	551-570	2.5	GO:0003674(molecular_function);GO:0005634(nucleus);GO:0008150(biological_process)
ata-miR1432-5p_L+1R-1	TRITD_3Bv1G031000	tryptophan aminotransferase related 2 [Triticum aestivum]	340-360	1.5	GO:0005789(endoplasmic reticulum membrane);GO:0009684(indoleacetic acid biosynthetic process);GO:0009723(response to ethylene);GO:0009793(embryo development ending in seed dormancy);GO:0009851(auxin biosynthetic process);GO:0009908(flower development);GO:0009958(positive gravitropism);GO:0010078(maintenance of root meristem identity);GO:0010087(phloem or xylem histogenesis);GO:0010588(cotyledon v…
ata-miR1432-5p_L+1R-1	TRITD_7Av1G080330	uncharacterized protein LOC109732667 [Aegilops tauschii subsp. tauschii]	588-608	2.2	GO:0009507(chloroplast);GO:0016021(integral component of membrane)
ata-miR1432-5p_L+1R-1	TRITD_1Av1G227430	Calmodulin-like protein 5 [Triticum urartu]	102-122	0.8	GO:0005509(calcium ion binding)	ko04014(Ras signaling pathway);ko04015(Rap1 signaling pathway);ko04371(Apelin signaling pathway);ko04020(Calcium signaling pathway);ko04070(Phosphatidylinositol signaling system);ko04024(cAMP signaling pathway);ko04022(cGMP - PKG signaling pathway);ko04114(Oocyte meiosis);ko04218(Cellular senescence);ko04625(C-type lectin receptor signaling pathway);ko04910(Insulin signaling pathway);ko04922(Gluc…
ata-miR1432-5p_L+1R-1	TRITD_1Av1G227440	calmodulin-like protein 3 [Aegilops tauschii subsp. tauschii]	42-62	0.8	GO:0005509(calcium ion binding)	ko04020(Calcium signaling pathway);ko04070(Phosphatidylinositol signaling system)
ata-miR1432-5p_L+1R-1	TRITD_5Bv1G228300	probable calcium-binding protein CML18 [Aegilops tauschii subsp. tauschii]	45-65	0	GO:0005509(calcium ion binding)	ko04070(Phosphatidylinositol signaling system)
ata-miR1432-5p_L+1R-1	TRITD_5Bv1G228300-2	probable calcium-binding protein CML18 [Aegilops tauschii subsp. tauschii]	45-65	0	GO:0005509(calcium ion binding)
ata-miR1432-5p_L+1R-1	TRITD_4Bv1G141410-5	DNA polymerase I [Triticum urartu]	772-792	2.5	GO:0003677(DNA binding);GO:0003824(catalytic activity);GO:0003887(DNA-directed DNA polymerase activity);GO:0004527(exonuclease activity);GO:0005634(nucleus);GO:0005737(cytoplasm);GO:0006261(DNA-dependent DNA replication);GO:0008409(5'-3' exonuclease activity)
ata-miR1432-5p_L+1R-1	TRITD_4Bv1G141410-4	uncharacterized protein LOC109732965 isoform X3 [Aegilops tauschii subsp. tauschii]	664-684	2.5	GO:0003677(DNA binding);GO:0003824(catalytic activity);GO:0003887(DNA-directed DNA polymerase activity);GO:0004527(exonuclease activity);GO:0005634(nucleus);GO:0005737(cytoplasm);GO:0006261(DNA-dependent DNA replication);GO:0008409(5'-3' exonuclease activity)
ata-miR1432-5p_L+1R-1	TRITD_4Bv1G141410	uncharacterized protein LOC109732965 isoform X1 [Aegilops tauschii subsp. tauschii]	721-741	2.5	GO:0003677(DNA binding);GO:0003824(catalytic activity);GO:0003887(DNA-directed DNA polymerase activity);GO:0004527(exonuclease activity);GO:0005634(nucleus);GO:0005737(cytoplasm);GO:0006261(DNA-dependent DNA replication);GO:0008409(5'-3' exonuclease activity)
ata-miR1432-5p_L+1R-1	TRITD_4Bv1G141410-2	uncharacterized protein LOC109732965 isoform X3 [Aegilops tauschii subsp. tauschii]	664-684	2.5	GO:0003677(DNA binding);GO:0003824(catalytic activity);GO:0003887(DNA-directed DNA polymerase activity);GO:0004527(exonuclease activity);GO:0005634(nucleus);GO:0005737(cytoplasm);GO:0006261(DNA-dependent DNA replication);GO:0008409(5'-3' exonuclease activity)
ata-miR1432-5p_L+1R-1	TRITD_4Bv1G141410-3	uncharacterized protein LOC109732965 isoform X2 [Aegilops tauschii subsp. tauschii]	706-726	2.5	GO:0003677(DNA binding);GO:0003824(catalytic activity);GO:0003887(DNA-directed DNA polymerase activity);GO:0004527(exonuclease activity);GO:0005634(nucleus);GO:0005737(cytoplasm);GO:0006261(DNA-dependent DNA replication);GO:0008409(5'-3' exonuclease activity)
ata-miR1432-5p_L+1R-1	TRITD_4Bv1G141410-8	DNA polymerase I [Triticum urartu]	196-216	2.5	GO:0003677(DNA binding);GO:0003824(catalytic activity);GO:0003887(DNA-directed DNA polymerase activity);GO:0004527(exonuclease activity);GO:0005634(nucleus);GO:0005737(cytoplasm);GO:0006261(DNA-dependent DNA replication);GO:0008409(5'-3' exonuclease activity)
ata-miR1432-5p_L+1R-1	TRITD_5Bv1G250370-9	Beta-fructofuranosidase, insoluble isoenzyme 4 [Triticum urartu]	1375-1394	2.5	GO:0016787(hydrolase activity)	ko00052(Galactose metabolism);ko00500(Starch and sucrose metabolism)
ata-miR1432-5p_L+1R-1	TRITD_2Bv1G152950	acyl-coenzyme A thioesterase 13-like [Aegilops tauschii subsp. tauschii]	352-372	2	GO:0005777(peroxisome);GO:0008150(biological_process);GO:0016788(hydrolase activity, acting on ester bonds);GO:0047617(acyl-CoA hydrolase activity)
ata-miR1432-5p_L+1R-1	TRITD_5Av1G004500	hypothetical protein TRIUR3_12313 [Triticum urartu]	1136-1155	2.5	-
ata-miR1432-5p_L+1R-1	TRITD_7Bv1G043180-4	dynamin-2A-like [Aegilops tauschii subsp. tauschii]	1850-1869	2.5	GO:0000139(Golgi membrane);GO:0000266(mitochondrial fission);GO:0003924(GTPase activity);GO:0005525(GTP binding);GO:0005737(cytoplasm);GO:0005774(vacuolar membrane);GO:0005794(Golgi apparatus);GO:0005829(cytosol);GO:0005874(microtubule);GO:0005886(plasma membrane);GO:0006896(Golgi to vacuole transport);GO:0008017(microtubule binding);GO:0008289(lipid binding);GO:0009506(plasmodesma);GO:0009524(ph…	ko04072(Phospholipase D signaling pathway);ko04144(Endocytosis);ko04961(Endocrine and other factor-regulated calcium reabsorption);ko04721(Synaptic vesicle cycle);ko05100(Bacterial invasion of epithelial cells)
ata-miR1432-5p_L+1R-1	TRITD_7Bv1G043180-3	dynamin-2A-like [Aegilops tauschii subsp. tauschii]	1850-1869	2.5	GO:0000139(Golgi membrane);GO:0000266(mitochondrial fission);GO:0003924(GTPase activity);GO:0005525(GTP binding);GO:0005737(cytoplasm);GO:0005774(vacuolar membrane);GO:0005794(Golgi apparatus);GO:0005829(cytosol);GO:0005874(microtubule);GO:0005886(plasma membrane);GO:0006896(Golgi to vacuole transport);GO:0008017(microtubule binding);GO:0008289(lipid binding);GO:0009506(plasmodesma);GO:0009524(ph…	ko04072(Phospholipase D signaling pathway);ko04144(Endocytosis);ko04961(Endocrine and other factor-regulated calcium reabsorption);ko04721(Synaptic vesicle cycle);ko05100(Bacterial invasion of epithelial cells)
ata-miR1432-5p_L+1R-1	TRITD_7Bv1G043180	dynamin-2A-like [Aegilops tauschii subsp. tauschii]	1850-1869	2.5	GO:0000139(Golgi membrane);GO:0000266(mitochondrial fission);GO:0003924(GTPase activity);GO:0005525(GTP binding);GO:0005737(cytoplasm);GO:0005774(vacuolar membrane);GO:0005794(Golgi apparatus);GO:0005829(cytosol);GO:0005874(microtubule);GO:0005886(plasma membrane);GO:0006896(Golgi to vacuole transport);GO:0008017(microtubule binding);GO:0008289(lipid binding);GO:0009506(plasmodesma);GO:0009524(ph…	ko04072(Phospholipase D signaling pathway);ko04144(Endocytosis);ko04961(Endocrine and other factor-regulated calcium reabsorption);ko04721(Synaptic vesicle cycle);ko05100(Bacterial invasion of epithelial cells)
ata-miR1432-5p_L+1R-1	TRITD_7Bv1G043180-2	dynamin-2A-like [Aegilops tauschii subsp. tauschii]	1880-1899	2.5	GO:0000139(Golgi membrane);GO:0000266(mitochondrial fission);GO:0003924(GTPase activity);GO:0005525(GTP binding);GO:0005737(cytoplasm);GO:0005774(vacuolar membrane);GO:0005794(Golgi apparatus);GO:0005829(cytosol);GO:0005874(microtubule);GO:0005886(plasma membrane);GO:0006896(Golgi to vacuole transport);GO:0008017(microtubule binding);GO:0008289(lipid binding);GO:0009506(plasmodesma);GO:0009524(ph…	ko04072(Phospholipase D signaling pathway);ko04144(Endocytosis);ko04961(Endocrine and other factor-regulated calcium reabsorption);ko04721(Synaptic vesicle cycle);ko05100(Bacterial invasion of epithelial cells)
ata-miR1432-5p_L+1R-1	TRITD_7Bv1G043180-8	hypothetical protein BRADI_1g44440v3 [Brachypodium distachyon]	584-603	2.5	GO:0000139(Golgi membrane);GO:0000266(mitochondrial fission);GO:0003924(GTPase activity);GO:0005525(GTP binding);GO:0005737(cytoplasm);GO:0005774(vacuolar membrane);GO:0005794(Golgi apparatus);GO:0005829(cytosol);GO:0005874(microtubule);GO:0005886(plasma membrane);GO:0006896(Golgi to vacuole transport);GO:0008017(microtubule binding);GO:0008289(lipid binding);GO:0009506(plasmodesma);GO:0009524(ph…
ata-miR1432-5p_L+1R-1	TRITD_7Bv1G043180-9	dynamin-2A-like [Aegilops tauschii subsp. tauschii]	410-429	2.5	GO:0000139(Golgi membrane);GO:0000266(mitochondrial fission);GO:0003924(GTPase activity);GO:0005525(GTP binding);GO:0005737(cytoplasm);GO:0005774(vacuolar membrane);GO:0005794(Golgi apparatus);GO:0005829(cytosol);GO:0005874(microtubule);GO:0005886(plasma membrane);GO:0006896(Golgi to vacuole transport);GO:0008017(microtubule binding);GO:0008289(lipid binding);GO:0009506(plasmodesma);GO:0009524(ph…
ata-miR1432-5p_L+1R-1	TRITD_7Bv1G055280	uncharacterized protein LOC109732667 [Aegilops tauschii subsp. tauschii]	579-599	2.2	GO:0009507(chloroplast);GO:0016021(integral component of membrane)
ata-miR1432-5p_L+1R-1	TRITD_1Bv1G225200	calmodulin-like protein 3 [Aegilops tauschii subsp. tauschii]	33-53	1.8	GO:0005509(calcium ion binding)	ko04020(Calcium signaling pathway);ko04070(Phosphatidylinositol signaling system)
ata-miR1432-5p_L+1R-1	TRITD_1Bv1G225210	calmodulin-like protein 7 [Aegilops tauschii subsp. tauschii]	42-62	1.8	GO:0005509(calcium ion binding)	ko04070(Phosphatidylinositol signaling system);ko04745(Phototransduction - fly)
ata-miR1432-5p_L+1R-1	TRITD_1Bv1G225220	calmodulin-like protein 3 [Aegilops tauschii subsp. tauschii]	42-62	1.8	GO:0005509(calcium ion binding)	ko04020(Calcium signaling pathway);ko04070(Phosphatidylinositol signaling system)
ata-miR1432-5p_L+1R-1	TRITD_3Av1G002930-4	unnamed protein product [Triticum aestivum]	2133-2153	2.5	-
ata-miR1432-5p_L+1R-1	TRITD_3Av1G002930-3	uncharacterized protein LOC109770330 [Aegilops tauschii subsp. tauschii]	2553-2573	2.5	-
ata-miR1432-5p_L+1R-1	TRITD_3Av1G002930	uncharacterized protein LOC109770330 [Aegilops tauschii subsp. tauschii]	2559-2579	2.5	-
ata-miR1432-5p_L+1R-1	TRITD_3Av1G002930-2	uncharacterized protein LOC109770330 [Aegilops tauschii subsp. tauschii]	2526-2546	2.5	-
ata-miR1432-5p_L+1R-1	TRITD_4Av1G028180	uncharacterized protein LOC109732965 isoform X2 [Aegilops tauschii subsp. tauschii]	706-726	1.5	GO:0003677(DNA binding);GO:0003824(catalytic activity);GO:0003887(DNA-directed DNA polymerase activity);GO:0004527(exonuclease activity);GO:0005634(nucleus);GO:0005737(cytoplasm);GO:0006261(DNA-dependent DNA replication);GO:0008409(5'-3' exonuclease activity)
ata-miR1432-5p_L+1R-1	TRITD_4Av1G028180-2	uncharacterized protein LOC109732965 isoform X3 [Aegilops tauschii subsp. tauschii]	664-684	1.5	GO:0003677(DNA binding);GO:0003824(catalytic activity);GO:0003887(DNA-directed DNA polymerase activity);GO:0004527(exonuclease activity);GO:0005634(nucleus);GO:0005737(cytoplasm);GO:0006261(DNA-dependent DNA replication);GO:0008409(5'-3' exonuclease activity)
ata-miR1432-5p_L+1R-1	TRITD_4Av1G028180-3	uncharacterized protein LOC109732965 isoform X3 [Aegilops tauschii subsp. tauschii]	664-684	1.5	GO:0003677(DNA binding);GO:0003824(catalytic activity);GO:0003887(DNA-directed DNA polymerase activity);GO:0004527(exonuclease activity);GO:0005634(nucleus);GO:0005737(cytoplasm);GO:0006261(DNA-dependent DNA replication);GO:0008409(5'-3' exonuclease activity)
ata-miR1432-5p_L+1R-1	TRITD_4Av1G028180-4	DNA polymerase I [Triticum urartu]	772-792	1.5	GO:0003677(DNA binding);GO:0003824(catalytic activity);GO:0003887(DNA-directed DNA polymerase activity);GO:0004527(exonuclease activity);GO:0005634(nucleus);GO:0005737(cytoplasm);GO:0006261(DNA-dependent DNA replication);GO:0008409(5'-3' exonuclease activity)
ata-miR1432-5p_L+1R-1	TRITD_4Av1G028180-5	DNA polymerase I [Triticum urartu]	196-216	1.5	GO:0003677(DNA binding);GO:0003824(catalytic activity);GO:0003887(DNA-directed DNA polymerase activity);GO:0004527(exonuclease activity);GO:0005634(nucleus);GO:0005737(cytoplasm);GO:0006261(DNA-dependent DNA replication);GO:0008409(5'-3' exonuclease activity)
ata-miR1432-5p_L+1R-1	TRITD_4Av1G028180-6	uncharacterized protein LOC109732965 isoform X3 [Aegilops tauschii subsp. tauschii]	664-684	1.5	GO:0003677(DNA binding);GO:0003824(catalytic activity);GO:0003887(DNA-directed DNA polymerase activity);GO:0004527(exonuclease activity);GO:0005634(nucleus);GO:0005737(cytoplasm);GO:0006261(DNA-dependent DNA replication);GO:0008409(5'-3' exonuclease activity)
ata-miR1432-5p_L+1R-1	TRITD_3Av1G027200	L-tryptophan--pyruvate aminotransferase 1-like [Aegilops tauschii subsp. tauschii]	340-360	1	GO:0005789(endoplasmic reticulum membrane);GO:0009684(indoleacetic acid biosynthetic process);GO:0009723(response to ethylene);GO:0009793(embryo development ending in seed dormancy);GO:0009851(auxin biosynthetic process);GO:0009908(flower development);GO:0009958(positive gravitropism);GO:0010078(maintenance of root meristem identity);GO:0010087(phloem or xylem histogenesis);GO:0010588(cotyledon v…
ata-miR1432-5p_L+1R-1	TRITD_3Av1G027200-2	Tryptophan aminotransferase 1 [Triticum urartu]	100-120	1	GO:0005789(endoplasmic reticulum membrane);GO:0009684(indoleacetic acid biosynthetic process);GO:0009723(response to ethylene);GO:0009793(embryo development ending in seed dormancy);GO:0009851(auxin biosynthetic process);GO:0009908(flower development);GO:0009958(positive gravitropism);GO:0010078(maintenance of root meristem identity);GO:0010087(phloem or xylem histogenesis);GO:0010588(cotyledon v…
ata-miR1432-5p_L+1R-1	TRITD_5Av1G229000	probable calcium-binding protein CML18 [Aegilops tauschii subsp. tauschii]	45-65	1	GO:0005509(calcium ion binding)	ko04070(Phosphatidylinositol signaling system)
ata-miR1432-5p_L+1R-1	TRITD_7Bv1G223480-2	U-box domain-containing protein 33-like [Aegilops tauschii subsp. tauschii]	286-306	2.5	GO:0004842(ubiquitin-protein transferase activity);GO:0016567(protein ubiquitination)	ko04010(MAPK signaling pathway);ko04064(NF-kappa B signaling pathway);ko04620(Toll-like receptor signaling pathway);ko04621(NOD-like receptor signaling pathway);ko04722(Neurotrophin signaling pathway);ko05133(Pertussis);ko05152(Tuberculosis);ko05162(Measles);ko05164(Influenza A);ko05145(Toxoplasmosis);ko05140(Leishmaniasis);ko05142(Chagas disease )
ata-miR1432-5p_L+1R-1	TRITD_7Bv1G223480	U-box domain-containing protein 33-like [Aegilops tauschii subsp. tauschii]	913-933	2.5	GO:0004842(ubiquitin-protein transferase activity);GO:0016567(protein ubiquitination)	ko04010(MAPK signaling pathway);ko04064(NF-kappa B signaling pathway);ko04620(Toll-like receptor signaling pathway);ko04621(NOD-like receptor signaling pathway);ko04722(Neurotrophin signaling pathway);ko05133(Pertussis);ko05152(Tuberculosis);ko05162(Measles);ko05164(Influenza A);ko05145(Toxoplasmosis);ko05140(Leishmaniasis);ko05142(Chagas disease )
ata-miR156a-3p	TRITD_3Av1G191790-4	nucleobase-ascorbate transporter 2-like [Aegilops tauschii subsp. tauschii]	185-204	2.5	GO:0016020(membrane);GO:0016021(integral component of membrane);GO:0022857(transmembrane transporter activity);GO:0055085(transmembrane transport)
ata-miR156a-3p	TRITD_3Av1G191790	nucleobase-ascorbate transporter 2-like [Aegilops tauschii subsp. tauschii]	185-204	2.5	GO:0016020(membrane);GO:0016021(integral component of membrane);GO:0022857(transmembrane transporter activity);GO:0055085(transmembrane transport)
ata-miR156a-3p	TRITD_3Av1G191790-2	nucleobase-ascorbate transporter 2-like [Aegilops tauschii subsp. tauschii]	185-204	2.5	GO:0016020(membrane);GO:0016021(integral component of membrane);GO:0022857(transmembrane transporter activity);GO:0055085(transmembrane transport)
ata-miR156a-3p	TRITD_3Bv1G012630	unnamed protein product [Triticum aestivum]	23-42	2.5	GO:0005634(nucleus);GO:0005737(cytoplasm);GO:0006915(apoptotic process);GO:0043161(proteasome-mediated ubiquitin-dependent protein catabolic process);GO:0061630(ubiquitin protein ligase activity)
ata-miR156a-3p	TRITD_6Bv1G049740-11	26S proteasome non-ATPase regulatory subunit 2 homolog A-like [Aegilops tauschii subsp. tauschii]	391-411	2.5	GO:0004175(endopeptidase activity);GO:0005634(nucleus);GO:0008540(proteasome regulatory particle, base subcomplex);GO:0034515(proteasome storage granule);GO:0043161(proteasome-mediated ubiquitin-dependent protein catabolic process)	ko03050(Proteasome)
ata-miR156a-3p	TRITD_6Bv1G049740-10	26S proteasome non-ATPase regulatory subunit 2 homolog A-like [Aegilops tauschii subsp. tauschii]	391-411	2.5	GO:0004175(endopeptidase activity);GO:0005634(nucleus);GO:0008540(proteasome regulatory particle, base subcomplex);GO:0034515(proteasome storage granule);GO:0043161(proteasome-mediated ubiquitin-dependent protein catabolic process)	ko03050(Proteasome)
ata-miR156a-3p	TRITD_6Bv1G049740-7	26S proteasome non-ATPase regulatory subunit 2 homolog A-like [Aegilops tauschii subsp. tauschii]	391-411	2.5	GO:0004175(endopeptidase activity);GO:0005634(nucleus);GO:0008540(proteasome regulatory particle, base subcomplex);GO:0034515(proteasome storage granule);GO:0043161(proteasome-mediated ubiquitin-dependent protein catabolic process)	ko03050(Proteasome)
ata-miR156a-3p	TRITD_6Bv1G049740-8	26S proteasome non-ATPase regulatory subunit 2 homolog A-like [Aegilops tauschii subsp. tauschii]	391-411	2.5	GO:0004175(endopeptidase activity);GO:0005634(nucleus);GO:0008540(proteasome regulatory particle, base subcomplex);GO:0034515(proteasome storage granule);GO:0043161(proteasome-mediated ubiquitin-dependent protein catabolic process)	ko03050(Proteasome)
ata-miR156a-3p	TRITD_6Bv1G049740-9	26S proteasome non-ATPase regulatory subunit 2 homolog A-like [Aegilops tauschii subsp. tauschii]	391-411	2.5	GO:0004175(endopeptidase activity);GO:0005634(nucleus);GO:0008540(proteasome regulatory particle, base subcomplex);GO:0034515(proteasome storage granule);GO:0043161(proteasome-mediated ubiquitin-dependent protein catabolic process)	ko03050(Proteasome)
ata-miR156a-3p	TRITD_6Bv1G049740-6	26S proteasome non-ATPase regulatory subunit 2 homolog A-like [Aegilops tauschii subsp. tauschii]	391-411	2.5	GO:0004175(endopeptidase activity);GO:0005634(nucleus);GO:0008540(proteasome regulatory particle, base subcomplex);GO:0034515(proteasome storage granule);GO:0043161(proteasome-mediated ubiquitin-dependent protein catabolic process)	ko03050(Proteasome)
ata-miR156a-3p	TRITD_6Bv1G049740-5	26S proteasome non-ATPase regulatory subunit 2 homolog A-like [Aegilops tauschii subsp. tauschii]	391-411	2.5	GO:0004175(endopeptidase activity);GO:0005634(nucleus);GO:0008540(proteasome regulatory particle, base subcomplex);GO:0034515(proteasome storage granule);GO:0043161(proteasome-mediated ubiquitin-dependent protein catabolic process)	ko03050(Proteasome)
ata-miR156a-3p	TRITD_6Bv1G049740-4	26S proteasome non-ATPase regulatory subunit 2 homolog A-like [Aegilops tauschii subsp. tauschii]	391-411	2.5	GO:0004175(endopeptidase activity);GO:0005634(nucleus);GO:0008540(proteasome regulatory particle, base subcomplex);GO:0034515(proteasome storage granule);GO:0043161(proteasome-mediated ubiquitin-dependent protein catabolic process)	ko03050(Proteasome)
ata-miR156a-3p	TRITD_6Bv1G049740	26S proteasome non-ATPase regulatory subunit 2 homolog A-like [Aegilops tauschii subsp. tauschii]	391-411	2.5	GO:0004175(endopeptidase activity);GO:0005634(nucleus);GO:0008540(proteasome regulatory particle, base subcomplex);GO:0034515(proteasome storage granule);GO:0043161(proteasome-mediated ubiquitin-dependent protein catabolic process)	ko03050(Proteasome)
ata-miR156a-3p	TRITD_6Bv1G049740-2	26S proteasome non-ATPase regulatory subunit 2 homolog A-like [Aegilops tauschii subsp. tauschii]	391-411	2.5	GO:0004175(endopeptidase activity);GO:0005634(nucleus);GO:0008540(proteasome regulatory particle, base subcomplex);GO:0034515(proteasome storage granule);GO:0043161(proteasome-mediated ubiquitin-dependent protein catabolic process)	ko03050(Proteasome)
ata-miR156a-3p	TRITD_6Bv1G049740-3	26S proteasome non-ATPase regulatory subunit 2 homolog A-like [Aegilops tauschii subsp. tauschii]	391-411	2.5	GO:0004175(endopeptidase activity);GO:0005634(nucleus);GO:0008540(proteasome regulatory particle, base subcomplex);GO:0034515(proteasome storage granule);GO:0043161(proteasome-mediated ubiquitin-dependent protein catabolic process)	ko03050(Proteasome)
ata-miR156a-3p	TRITD_6Bv1G049740-12	26S proteasome non-ATPase regulatory subunit 2 1A [Triticum urartu]	139-159	2.5	GO:0004175(endopeptidase activity);GO:0005634(nucleus);GO:0008540(proteasome regulatory particle, base subcomplex);GO:0034515(proteasome storage granule);GO:0043161(proteasome-mediated ubiquitin-dependent protein catabolic process)	ko03050(Proteasome)
ata-miR156a-5p	TRITD_2Av1G205630-3	Thyroid receptor-interacting protein 13 [Triticum urartu]	1019-1037	2.2	GO:0005515(protein binding);GO:0005634(nucleus);GO:0005694(chromosome);GO:0007131(reciprocal meiotic recombination);GO:0042138(meiotic DNA double-strand break formation)
ata-miR156a-5p	TRITD_2Av1G243620	squamosa promoter-binding-like protein 7 [Aegilops tauschii subsp. tauschii]	641-660	1	GO:0003677(DNA binding);GO:0003700(DNA binding transcription factor activity);GO:0005515(protein binding);GO:0005634(nucleus);GO:0006351(transcription, DNA-templated);GO:0006355(regulation of transcription, DNA-templated);GO:0010468(regulation of gene expression);GO:0042742(defense response to bacterium);GO:0046872(metal ion binding)
ata-miR156a-5p	TRITD_3Av1G246060	squamosa promoter-binding-like protein 2 [Aegilops tauschii subsp. tauschii]	848-867	1	GO:0003677(DNA binding);GO:0003700(DNA binding transcription factor activity);GO:0005634(nucleus);GO:0006355(regulation of transcription, DNA-templated);GO:0048653(anther development)
ata-miR156a-5p	TRITD_3Av1G246060-2	squamosa promoter-binding-like protein 2 [Aegilops tauschii subsp. tauschii]	848-867	1	GO:0003677(DNA binding);GO:0003700(DNA binding transcription factor activity);GO:0005634(nucleus);GO:0006355(regulation of transcription, DNA-templated);GO:0048653(anther development)
ata-miR156a-5p	TRITD_3Av1G246060-3	squamosa promoter-binding-like protein 2 [Aegilops tauschii subsp. tauschii]	848-867	1.5	GO:0003677(DNA binding);GO:0003700(DNA binding transcription factor activity);GO:0005634(nucleus);GO:0006355(regulation of transcription, DNA-templated);GO:0048653(anther development)
ata-miR156a-5p	TRITD_5Bv1G149940	squamosa promoter-binding-like protein 17 isoform X1 [Aegilops tauschii subsp. tauschii]	806-825	1	GO:0003677(DNA binding);GO:0003700(DNA binding transcription factor activity);GO:0005634(nucleus);GO:0005737(cytoplasm);GO:0006351(transcription, DNA-templated);GO:0006355(regulation of transcription, DNA-templated);GO:0010228(vegetative to reproductive phase transition of meristem);GO:0046872(metal ion binding);GO:0048366(leaf development);GO:0048653(anther development);GO:2000025(regulation of …
ata-miR156a-5p	TRITD_5Bv1G149940-2	squamosa promoter-binding-like protein 17 isoform X2 [Aegilops tauschii subsp. tauschii]	803-822	1	GO:0003677(DNA binding);GO:0003700(DNA binding transcription factor activity);GO:0005634(nucleus);GO:0005737(cytoplasm);GO:0006351(transcription, DNA-templated);GO:0006355(regulation of transcription, DNA-templated);GO:0010228(vegetative to reproductive phase transition of meristem);GO:0046872(metal ion binding);GO:0048366(leaf development);GO:0048653(anther development);GO:2000025(regulation of …
ata-miR156a-5p	TRITD_5Bv1G159740	squamosa promoter-binding-like protein 18 [Aegilops tauschii subsp. tauschii]	980-999	1	GO:0003677(DNA binding);GO:0003700(DNA binding transcription factor activity);GO:0005634(nucleus);GO:0006355(regulation of transcription, DNA-templated);GO:0048653(anther development)
ata-miR156a-5p	TRITD_5Bv1G159740-2	squamosa promoter-binding-like protein 18 [Aegilops tauschii subsp. tauschii]	539-558	1	GO:0003677(DNA binding);GO:0003700(DNA binding transcription factor activity);GO:0005634(nucleus);GO:0006355(regulation of transcription, DNA-templated);GO:0048653(anther development)
ata-miR156a-5p	TRITD_7Av1G092250	squamosa promoter-binding-like protein 17 [Aegilops tauschii subsp. tauschii]	773-792	1	GO:0003677(DNA binding);GO:0003700(DNA binding transcription factor activity);GO:0005634(nucleus);GO:0005737(cytoplasm);GO:0006351(transcription, DNA-templated);GO:0006355(regulation of transcription, DNA-templated);GO:0010228(vegetative to reproductive phase transition of meristem);GO:0046872(metal ion binding);GO:0048366(leaf development);GO:0048653(anther development);GO:2000025(regulation of …
ata-miR156a-5p	TRITD_7Av1G103100	squamosa promoter-binding-like protein 16 [Aegilops tauschii subsp. tauschii]	902-921	1	GO:0003677(DNA binding);GO:0003700(DNA binding transcription factor activity);GO:0005634(nucleus);GO:0006355(regulation of transcription, DNA-templated);GO:0048653(anther development)
ata-miR156a-5p	TRITD_6Av1G033470-2	squamosa promoter-binding-like protein 3 [Aegilops tauschii subsp. tauschii]	1169-1188	1.5	GO:0003677(DNA binding);GO:0003700(DNA binding transcription factor activity);GO:0005634(nucleus);GO:0006351(transcription, DNA-templated);GO:0006355(regulation of transcription, DNA-templated);GO:0043565(sequence-specific DNA binding);GO:0044212(transcription regulatory region DNA binding);GO:0046872(metal ion binding);GO:0048510(regulation of timing of transition from vegetative to reproductive…
ata-miR156a-5p	TRITD_6Av1G059580	squamosa promoter-binding-like protein 4 [Aegilops tauschii subsp. tauschii]	737-756	1	GO:0003677(DNA binding);GO:0003700(DNA binding transcription factor activity);GO:0005634(nucleus);GO:0006351(transcription, DNA-templated);GO:0006355(regulation of transcription, DNA-templated);GO:0043565(sequence-specific DNA binding);GO:0044212(transcription regulatory region DNA binding);GO:0046872(metal ion binding);GO:0048510(regulation of timing of transition from vegetative to reproductive…
ata-miR156a-5p	TRITD_2Bv1G204220	squamosa promoter-binding-like protein 7 [Aegilops tauschii subsp. tauschii]	632-651	1	GO:0003677(DNA binding);GO:0003700(DNA binding transcription factor activity);GO:0005515(protein binding);GO:0005634(nucleus);GO:0006351(transcription, DNA-templated);GO:0006355(regulation of transcription, DNA-templated);GO:0010468(regulation of gene expression);GO:0042742(defense response to bacterium);GO:0046872(metal ion binding)
ata-miR156a-5p	TRITD_6Av1G130480-12	serine/threonine-protein kinase AFC2 isoform X1 [Aegilops tauschii subsp. tauschii]	915-934	2.5	GO:0004672(protein kinase activity);GO:0004674(protein serine/threonine kinase activity);GO:0004712(protein serine/threonine/tyrosine kinase activity);GO:0005515(protein binding);GO:0005524(ATP binding);GO:0005634(nucleus);GO:0006397(mRNA processing);GO:0016301(kinase activity);GO:0046777(protein autophosphorylation)
ata-miR156a-5p	TRITD_3Bv1G238130	squamosa promoter-binding-like protein 2 [Aegilops tauschii subsp. tauschii]	839-858	1.5	GO:0003677(DNA binding);GO:0003700(DNA binding transcription factor activity);GO:0005634(nucleus);GO:0006355(regulation of transcription, DNA-templated);GO:0048653(anther development)
ata-miR156a-5p	TRITD_3Bv1G238130-2	squamosa promoter-binding-like protein 2 [Aegilops tauschii subsp. tauschii]	839-858	1	GO:0003677(DNA binding);GO:0003700(DNA binding transcription factor activity);GO:0005634(nucleus);GO:0006355(regulation of transcription, DNA-templated);GO:0048653(anther development)
ata-miR156a-5p	TRITD_7Bv1G068230	squamosa promoter-binding-like protein 17 [Aegilops tauschii subsp. tauschii]	770-789	1	GO:0003677(DNA binding);GO:0003700(DNA binding transcription factor activity);GO:0005515(protein binding);GO:0005634(nucleus);GO:0006351(transcription, DNA-templated);GO:0006355(regulation of transcription, DNA-templated);GO:0008361(regulation of cell size);GO:0010228(vegetative to reproductive phase transition of meristem);GO:0042127(regulation of cell proliferation);GO:0046872(metal ion binding…
ata-miR156a-5p	TRITD_5Av1G159850	squamosa promoter-binding-like protein 17 isoform X2 [Aegilops tauschii subsp. tauschii]	827-846	1	GO:0003677(DNA binding);GO:0003700(DNA binding transcription factor activity);GO:0005634(nucleus);GO:0005737(cytoplasm);GO:0006351(transcription, DNA-templated);GO:0006355(regulation of transcription, DNA-templated);GO:0010228(vegetative to reproductive phase transition of meristem);GO:0046872(metal ion binding);GO:0048366(leaf development);GO:0048653(anther development);GO:2000025(regulation of …
ata-miR156a-5p	TRITD_5Av1G159850-2	squamosa promoter-binding-like protein 17 isoform X1 [Aegilops tauschii subsp. tauschii]	830-849	1	GO:0003677(DNA binding);GO:0003700(DNA binding transcription factor activity);GO:0005634(nucleus);GO:0005737(cytoplasm);GO:0006351(transcription, DNA-templated);GO:0006355(regulation of transcription, DNA-templated);GO:0010228(vegetative to reproductive phase transition of meristem);GO:0046872(metal ion binding);GO:0048366(leaf development);GO:0048653(anther development);GO:2000025(regulation of …
ata-miR156a-5p	TRITD_7Bv1G077140	GW8-B1 [Triticum aestivum]	908-927	1	GO:0003677(DNA binding);GO:0003700(DNA binding transcription factor activity);GO:0005634(nucleus);GO:0006355(regulation of transcription, DNA-templated);GO:0048653(anther development)
ata-miR156a-5p	TRITD_5Av1G167900	hypothetical protein TRIUR3_35005 [Triticum urartu]	509-528	1	-
ata-miR156a-5p	TRITD_5Av1G167900-2	squamosa promoter-binding-like protein 18 [Aegilops tauschii subsp. tauschii]	986-1005	1	GO:0003677(DNA binding);GO:0003700(DNA binding transcription factor activity);GO:0005634(nucleus);GO:0006355(regulation of transcription, DNA-templated);GO:0048653(anther development)
ata-miR156a-5p	TRITD_5Av1G167900-3	squamosa promoter-binding-like protein 18 [Aegilops tauschii subsp. tauschii]	968-987	1	GO:0003677(DNA binding);GO:0003700(DNA binding transcription factor activity);GO:0005634(nucleus);GO:0006355(regulation of transcription, DNA-templated);GO:0048653(anther development)
ata-miR156a-5p	TRITD_5Av1G167900-4	squamosa promoter-binding-like protein 18 [Aegilops tauschii subsp. tauschii]	518-537	1	GO:0003677(DNA binding);GO:0003700(DNA binding transcription factor activity);GO:0005634(nucleus);GO:0006355(regulation of transcription, DNA-templated);GO:0048653(anther development)
ata-miR156a-5p	TRITD_6Bv1G046390	squamosa promoter-binding-like protein 3 [Aegilops tauschii subsp. tauschii]	1151-1170	1.5	GO:0003677(DNA binding);GO:0003700(DNA binding transcription factor activity);GO:0005634(nucleus);GO:0006351(transcription, DNA-templated);GO:0006355(regulation of transcription, DNA-templated);GO:0043565(sequence-specific DNA binding);GO:0044212(transcription regulatory region DNA binding);GO:0046872(metal ion binding);GO:0048510(regulation of timing of transition from vegetative to reproductive…
ata-miR156a-5p	TRITD_6Bv1G068350	squamosa promoter-binding-like protein 4 [Aegilops tauschii subsp. tauschii]	734-753	1	GO:0003677(DNA binding);GO:0003700(DNA binding transcription factor activity);GO:0005634(nucleus);GO:0006351(transcription, DNA-templated);GO:0006355(regulation of transcription, DNA-templated);GO:0043565(sequence-specific DNA binding);GO:0044212(transcription regulatory region DNA binding);GO:0046872(metal ion binding);GO:0048510(regulation of timing of transition from vegetative to reproductive…
ata-miR156b-3p_1ss6TC	TRITD_2Av1G210510-5	probable serine incorporator [Aegilops tauschii subsp. tauschii]	611-631	2.5	GO:0015194(L-serine transmembrane transporter activity);GO:0016021(integral component of membrane)
ata-miR156b-3p_1ss6TC	TRITD_2Av1G210510	probable serine incorporator [Aegilops tauschii subsp. tauschii]	1001-1021	2.5	GO:0015194(L-serine transmembrane transporter activity);GO:0016021(integral component of membrane)
ata-miR156b-3p_1ss6TC	TRITD_2Av1G210510-3	probable serine incorporator [Aegilops tauschii subsp. tauschii]	1001-1021	2.5	GO:0015194(L-serine transmembrane transporter activity);GO:0016021(integral component of membrane)
ata-miR156b-3p_1ss6TC	TRITD_2Av1G210510-4	probable serine incorporator [Aegilops tauschii subsp. tauschii]	992-1012	2.5	GO:0015194(L-serine transmembrane transporter activity);GO:0016021(integral component of membrane)
ata-miR156b-3p_1ss6TC	TRITD_5Bv1G161490-3	uncharacterized protein LOC109770728 [Aegilops tauschii subsp. tauschii]	577-599	2.5	GO:0005524(ATP binding)
ata-miR156b-3p_1ss6TC	TRITD_5Bv1G161490	uncharacterized protein LOC109770728 [Aegilops tauschii subsp. tauschii]	577-599	2.5	GO:0005524(ATP binding)
ata-miR156b-3p_1ss6TC	TRITD_5Bv1G161490-2	uncharacterized protein LOC109770728 [Aegilops tauschii subsp. tauschii]	577-599	2.5	GO:0005524(ATP binding)
ata-miR156b-3p_1ss6TC	TRITD_2Bv1G174750-7	probable serine incorporator [Aegilops tauschii subsp. tauschii]	446-466	2.5	GO:0015194(L-serine transmembrane transporter activity);GO:0016021(integral component of membrane)
ata-miR156b-3p_1ss6TC	TRITD_2Bv1G174750-6	probable serine incorporator [Aegilops tauschii subsp. tauschii]	611-631	2.5	GO:0015194(L-serine transmembrane transporter activity);GO:0016021(integral component of membrane)
ata-miR156b-3p_1ss6TC	TRITD_2Bv1G174750-5	probable serine incorporator [Aegilops tauschii subsp. tauschii]	788-808	2.5	GO:0015194(L-serine transmembrane transporter activity);GO:0016021(integral component of membrane)
ata-miR156b-3p_1ss6TC	TRITD_2Bv1G174750	probable serine incorporator [Aegilops tauschii subsp. tauschii]	1001-1021	2.5	GO:0015194(L-serine transmembrane transporter activity);GO:0016021(integral component of membrane)
ata-miR156b-3p_1ss6TC	TRITD_2Bv1G174750-2	probable serine incorporator [Aegilops tauschii subsp. tauschii]	878-898	2.5	GO:0015194(L-serine transmembrane transporter activity);GO:0016021(integral component of membrane)
ata-miR156b-3p_1ss6TC	TRITD_2Bv1G174750-4	probable serine incorporator [Aegilops tauschii subsp. tauschii]	1001-1021	2.5	GO:0015194(L-serine transmembrane transporter activity);GO:0016021(integral component of membrane)
ata-miR156b-3p_1ss6TC	TRITD_7Av1G253770-3	syntaxin-132 [Brachypodium distachyon]	110-130	2.5	GO:0000149(SNARE binding);GO:0005484(SNAP receptor activity);GO:0005886(plasma membrane);GO:0006886(intracellular protein transport);GO:0006887(exocytosis);GO:0006906(vesicle fusion);GO:0012505(endomembrane system);GO:0016021(integral component of membrane);GO:0031201(SNARE complex);GO:0048278(vesicle docking)	ko04130(SNARE interactions in vesicular transport);ko04721(Synaptic vesicle cycle)
ata-miR156b-3p_1ss6TC	TRITD_7Av1G253770-2	syntaxin-132 [Brachypodium distachyon]	470-490	2.5	GO:0000149(SNARE binding);GO:0005484(SNAP receptor activity);GO:0005886(plasma membrane);GO:0006886(intracellular protein transport);GO:0006887(exocytosis);GO:0006906(vesicle fusion);GO:0012505(endomembrane system);GO:0016021(integral component of membrane);GO:0031201(SNARE complex);GO:0048278(vesicle docking)	ko04130(SNARE interactions in vesicular transport);ko04721(Synaptic vesicle cycle)
ata-miR156b-3p_1ss6TC	TRITD_7Av1G253770	syntaxin-132 [Brachypodium distachyon]	539-559	2.5	GO:0000149(SNARE binding);GO:0005484(SNAP receptor activity);GO:0005886(plasma membrane);GO:0006886(intracellular protein transport);GO:0006887(exocytosis);GO:0006906(vesicle fusion);GO:0012505(endomembrane system);GO:0016021(integral component of membrane);GO:0031201(SNARE complex);GO:0048278(vesicle docking)	ko04130(SNARE interactions in vesicular transport);ko04721(Synaptic vesicle cycle)
ata-miR156b-3p_1ss6TC	TRITD_2Bv1G215760-2	uncharacterized protein LOC109770728 [Aegilops tauschii subsp. tauschii]	1696-1718	2.5	GO:0005524(ATP binding)
ata-miR156b-3p_1ss6TC	TRITD_2Bv1G215760	uncharacterized protein LOC109770728 [Aegilops tauschii subsp. tauschii]	4030-4052	2.5	GO:0005737(cytoplasm);GO:0008150(biological_process)
ata-miR156b-3p_1ss6TC	TRITD_2Bv1G215790	uncharacterized protein LOC109770728 [Aegilops tauschii subsp. tauschii]	4510-4532	2.5	GO:0005737(cytoplasm);GO:0008150(biological_process)
ata-miR156b-3p_1ss6TC	TRITD_2Bv1G224480	uncharacterized protein LOC109770728 [Aegilops tauschii subsp. tauschii]	2182-2204	2.5	GO:0005524(ATP binding)
ata-miR164a-3p	TRITD_6Bv1G151350	B3 domain-containing protein Os02g0683500-like [Aegilops tauschii subsp. tauschii]	258-278	2.5	GO:0003677(DNA binding);GO:0003700(DNA binding transcription factor activity);GO:0005634(nucleus);GO:0006351(transcription, DNA-templated);GO:0006355(regulation of transcription, DNA-templated);GO:0009908(flower development);GO:0048366(leaf development);GO:1901371(regulation of leaf morphogenesis)
ata-miR164a-3p	TRITD_4Av1G204250-3	uncharacterized protein LOC109761799 [Aegilops tauschii subsp. tauschii]	348-368	2	GO:0004806(triglyceride lipase activity);GO:0005516(calmodulin binding);GO:0005576(extracellular region);GO:0006629(lipid metabolic process);GO:0016042(lipid catabolic process);GO:0016787(hydrolase activity)
ata-miR164a-3p	TRITD_4Av1G204250	uncharacterized protein LOC109761799 [Aegilops tauschii subsp. tauschii]	969-989	2	GO:0004806(triglyceride lipase activity);GO:0005516(calmodulin binding);GO:0005576(extracellular region);GO:0006629(lipid metabolic process);GO:0016042(lipid catabolic process);GO:0016787(hydrolase activity)	ko04925(Aldosterone synthesis and secretion);ko04723(Retrograde endocannabinoid signaling)
ata-miR164a-3p	TRITD_4Av1G204250-2	uncharacterized protein LOC109761799 [Aegilops tauschii subsp. tauschii]	1023-1043	2	GO:0004806(triglyceride lipase activity);GO:0005516(calmodulin binding);GO:0005576(extracellular region);GO:0006629(lipid metabolic process);GO:0016042(lipid catabolic process);GO:0016787(hydrolase activity)	ko04925(Aldosterone synthesis and secretion);ko04723(Retrograde endocannabinoid signaling)
ata-miR164a-3p	TRITD_5Bv1G039350	protein rough sheath 2 [Aegilops tauschii subsp. tauschii]	822-842	2.5	GO:0005515(protein binding)
ata-miR164a-3p	TRITD_3Av1G201010	BTB/POZ domain-containing protein At5g03250-like [Aegilops tauschii subsp. tauschii]	1428-1448	2.5	GO:0005886(plasma membrane);GO:0009416(response to light stimulus);GO:0016567(protein ubiquitination)
ata-miR164a-3p	TRITD_3Av1G201010-2	BTB/POZ domain-containing protein At5g03250-like [Aegilops tauschii subsp. tauschii]	1812-1832	2.5	GO:0005886(plasma membrane);GO:0009416(response to light stimulus);GO:0016567(protein ubiquitination)
ata-miR164a-3p	TRITD_3Av1G221390-2	Alpha-amylase [Triticum urartu]	29-49	2.5	-
ata-miR164a-3p	TRITD_3Av1G221390	uncharacterized protein LOC109765741 isoform X2 [Aegilops tauschii subsp. tauschii]	318-338	2.5	GO:0005980(glycogen catabolic process);GO:0016021(integral component of membrane);GO:0048471(perinuclear region of cytoplasm);GO:0061723(glycophagy);GO:2001069(glycogen binding);GO:2001070(starch binding)
ata-miR164a-3p	TRITD_3Bv1G006350	unnamed protein product [Triticum aestivum]	52-72	2.5	GO:0005515(protein binding);GO:0005634(nucleus);GO:0006970(response to osmotic stress);GO:0016567(protein ubiquitination);GO:0042631(cellular response to water deprivation);GO:0071472(cellular response to salt stress)	ko04340(Hedgehog signaling pathway)
ata-miR164a-3p	TRITD_3Bv1G032270-2	RING finger and transmembrane domain-containing protein 2-like [Aegilops tauschii subsp. tauschii]	612-632	2.2	GO:0008270(zinc ion binding);GO:0016021(integral component of membrane)	ko04120(Ubiquitin mediated proteolysis)
ata-miR164a-3p	TRITD_3Bv1G032270	RING finger and transmembrane domain-containing protein 2 [Triticum urartu]	705-725	2.2	GO:0008270(zinc ion binding);GO:0016021(integral component of membrane)	ko04120(Ubiquitin mediated proteolysis)
ata-miR164a-3p	TRITD_2Bv1G061780	PREDICTED: protein YLS9-like [Oryza brachyantha]	333-353	2.5	GO:0006952(defense response);GO:0009506(plasmodesma);GO:0046658(anchored component of plasma membrane)
ata-miR164a-3p	TRITD_2Bv1G063540	alcohol dehydrogenase-like 2 [Aegilops tauschii subsp. tauschii]	1190-1211	2.5	GO:0004022(alcohol dehydrogenase );GO:0004181(metallocarboxypeptidase activity);GO:0005737(cytoplasm);GO:0006508(proteolysis);GO:0008270(zinc ion binding);GO:0016021(integral component of membrane);GO:0055114(oxidation-reduction process)	ko00010(Glycolysis / Gluconeogenesis);ko00071(Fatty acid degradation);ko00350(Tyrosine metabolism);ko00830(Retinol metabolism);ko00980(Metabolism of xenobiotics by cytochrome P450);ko00982(Drug metabolism - cytochrome P450);ko05204(Chemical carcinogenesis)
ata-miR164a-3p	TRITD_2Bv1G063540-2	alcohol dehydrogenase-like 2 [Aegilops tauschii subsp. tauschii]	1184-1205	2.5	GO:0004022(alcohol dehydrogenase );GO:0004181(metallocarboxypeptidase activity);GO:0005737(cytoplasm);GO:0006508(proteolysis);GO:0008270(zinc ion binding);GO:0016021(integral component of membrane);GO:0055114(oxidation-reduction process)	ko00010(Glycolysis / Gluconeogenesis);ko00071(Fatty acid degradation);ko00350(Tyrosine metabolism);ko00830(Retinol metabolism);ko00980(Metabolism of xenobiotics by cytochrome P450);ko00982(Drug metabolism - cytochrome P450);ko05204(Chemical carcinogenesis)
ata-miR164a-3p	TRITD_2Bv1G063540-3	alcohol dehydrogenase-like 2 [Aegilops tauschii subsp. tauschii]	1091-1112	2.5	GO:0004022(alcohol dehydrogenase );GO:0004181(metallocarboxypeptidase activity);GO:0005737(cytoplasm);GO:0006508(proteolysis);GO:0008270(zinc ion binding);GO:0016021(integral component of membrane);GO:0055114(oxidation-reduction process)	ko00010(Glycolysis / Gluconeogenesis);ko00071(Fatty acid degradation);ko00350(Tyrosine metabolism);ko00830(Retinol metabolism);ko00980(Metabolism of xenobiotics by cytochrome P450);ko00982(Drug metabolism - cytochrome P450);ko05204(Chemical carcinogenesis)
ata-miR164a-3p	TRITD_7Av1G202610	Nudix hydrolase 15, mitochondrial [Triticum urartu]	1-20	2	GO:0005739(mitochondrion);GO:0009507(chloroplast);GO:0016021(integral component of membrane);GO:0016787(hydrolase activity);GO:0046872(metal ion binding)	ko04146(Peroxisome)
ata-miR164a-3p	TRITD_4Bv1G195320	B3 domain-containing protein Os03g0120900-like [Aegilops tauschii subsp. tauschii]	102-122	2.5	GO:0003677(DNA binding);GO:0003700(DNA binding transcription factor activity);GO:0005634(nucleus);GO:0006351(transcription, DNA-templated);GO:0006355(regulation of transcription, DNA-templated);GO:0009908(flower development);GO:0048366(leaf development);GO:1901371(regulation of leaf morphogenesis)
ata-miR164a-3p	TRITD_4Bv1G195320-2	B3 domain-containing protein Os03g0120900-like [Aegilops tauschii subsp. tauschii]	102-122	2.5	GO:0003677(DNA binding);GO:0003700(DNA binding transcription factor activity);GO:0005634(nucleus);GO:0006351(transcription, DNA-templated);GO:0006355(regulation of transcription, DNA-templated);GO:0009908(flower development);GO:0048366(leaf development);GO:1901371(regulation of leaf morphogenesis)
ata-miR164a-3p	TRITD_5Av1G010400	hypothetical protein TRIUR3_29124 [Triticum urartu]	2664-2684	2.5	-
ata-miR164a-3p	TRITD_1Bv1G129290-4	predicted protein [Hordeum vulgare subsp. vulgare]	937-956	2.5	GO:0004657(proline dehydrogenase activity);GO:0005739(mitochondrion);GO:0006537(glutamate biosynthetic process);GO:0006562(proline catabolic process);GO:0006970(response to osmotic stress);GO:0009414(response to water deprivation);GO:0010133(proline catabolic process to glutamate);GO:0055114(oxidation-reduction process)	ko00330(Arginine and proline metabolism)
ata-miR164a-3p	TRITD_1Bv1G129290	predicted protein [Hordeum vulgare subsp. vulgare]	937-956	2.5	GO:0004657(proline dehydrogenase activity);GO:0005739(mitochondrion);GO:0006537(glutamate biosynthetic process);GO:0006562(proline catabolic process);GO:0006970(response to osmotic stress);GO:0009414(response to water deprivation);GO:0010133(proline catabolic process to glutamate);GO:0055114(oxidation-reduction process)	ko00330(Arginine and proline metabolism)
ata-miR164a-3p	TRITD_1Bv1G129290-2	predicted protein [Hordeum vulgare subsp. vulgare]	937-956	2.5	GO:0004657(proline dehydrogenase activity);GO:0005739(mitochondrion);GO:0006537(glutamate biosynthetic process);GO:0006562(proline catabolic process);GO:0006970(response to osmotic stress);GO:0009414(response to water deprivation);GO:0010133(proline catabolic process to glutamate);GO:0055114(oxidation-reduction process)	ko00330(Arginine and proline metabolism)
ata-miR164a-3p	TRITD_1Bv1G129290-3	predicted protein [Hordeum vulgare subsp. vulgare]	937-956	2.5	GO:0004657(proline dehydrogenase activity);GO:0005739(mitochondrion);GO:0006537(glutamate biosynthetic process);GO:0006562(proline catabolic process);GO:0006970(response to osmotic stress);GO:0009414(response to water deprivation);GO:0010133(proline catabolic process to glutamate);GO:0055114(oxidation-reduction process)	ko00330(Arginine and proline metabolism)
ata-miR164a-3p	TRITD_1Bv1G137140	ubiquitin-like [Aegilops tauschii subsp. tauschii]	147-167	2.5	GO:0003735(structural constituent of ribosome);GO:0005634(nucleus);GO:0005840(ribosome);GO:0006412(translation);GO:0009793(embryo development ending in seed dormancy);GO:0016567(protein ubiquitination);GO:0070628(proteasome binding)	ko03010(Ribosome)
ata-miR164a-3p	TRITD_3Bv1G208560	uncharacterized protein LOC109765741 isoform X1 [Aegilops tauschii subsp. tauschii]	324-344	2.5	GO:0005980(glycogen catabolic process);GO:0016021(integral component of membrane);GO:0048471(perinuclear region of cytoplasm);GO:0061723(glycophagy);GO:2001069(glycogen binding);GO:2001070(starch binding)
ata-miR164a-3p	TRITD_3Bv1G208560-2	uncharacterized protein LOC109765741 isoform X2 [Aegilops tauschii subsp. tauschii]	324-344	2.5	GO:0005980(glycogen catabolic process);GO:0016021(integral component of membrane);GO:0048471(perinuclear region of cytoplasm);GO:0061723(glycophagy);GO:2001069(glycogen binding);GO:2001070(starch binding)
ata-miR164a-3p	TRITD_5Av1G041490	protein rough sheath 2 [Aegilops tauschii subsp. tauschii]	825-845	2.5	GO:0005515(protein binding)
ata-miR164a-3p	TRITD_6Av1G166290	B3 domain-containing protein Os02g0683500-like [Aegilops tauschii subsp. tauschii]	270-290	2.5	GO:0003677(DNA binding);GO:0003700(DNA binding transcription factor activity);GO:0005634(nucleus);GO:0006351(transcription, DNA-templated);GO:0006355(regulation of transcription, DNA-templated);GO:0009908(flower development);GO:0048366(leaf development);GO:1901371(regulation of leaf morphogenesis)
ata-miR164a-3p	TRITD_1Bv1G228720	UDP-glucose 4-epimerase 1 [Aegilops tauschii subsp. tauschii]	949-968	2.5	GO:0003978(UDP-glucose 4-epimerase activity);GO:0005829(cytosol);GO:0005886(plasma membrane);GO:0006012(galactose metabolic process);GO:0042546(cell wall biogenesis);GO:0046983(protein dimerization activity);GO:0071555(cell wall organization)	ko00052(Galactose metabolism);ko00520(Amino sugar and nucleotide sugar metabolism)
ata-miR164a-3p	TRITD_1Bv1G228720-2	UDP-glucose 4-epimerase 1 [Aegilops tauschii subsp. tauschii]	949-968	2.5	GO:0003978(UDP-glucose 4-epimerase activity);GO:0005829(cytosol);GO:0005886(plasma membrane);GO:0006012(galactose metabolic process);GO:0042546(cell wall biogenesis);GO:0046983(protein dimerization activity);GO:0071555(cell wall organization)	ko00052(Galactose metabolism);ko00520(Amino sugar and nucleotide sugar metabolism)
ata-miR164a-3p	TRITD_1Bv1G228720-3	UDP-glucose 4-epimerase 1 [Aegilops tauschii subsp. tauschii]	949-968	2.5	GO:0003978(UDP-glucose 4-epimerase activity);GO:0005829(cytosol);GO:0005886(plasma membrane);GO:0006012(galactose metabolic process);GO:0042546(cell wall biogenesis);GO:0046983(protein dimerization activity);GO:0071555(cell wall organization)	ko00052(Galactose metabolism);ko00520(Amino sugar and nucleotide sugar metabolism)
ata-miR164a-3p	TRITD_5Av1G179890	predicted protein [Hordeum vulgare subsp. vulgare]	96-116	2	GO:0004252(serine-type endopeptidase activity);GO:0005618(cell wall)
ata-miR164a-3p	TRITD_5Av1G193020	F-box/kelch-repeat protein At5g42350-like [Aegilops tauschii subsp. tauschii]	1-20	2.5	GO:0004842(ubiquitin-protein transferase activity);GO:0005634(nucleus);GO:0010114(response to red light);GO:0031463(Cul3-RING ubiquitin ligase complex)
ata-miR164a-3p	TRITD_3Av1G028010-2	RING finger and transmembrane domain-containing protein 2 [Triticum urartu]	609-629	2.2	GO:0008270(zinc ion binding);GO:0016021(integral component of membrane)	ko04120(Ubiquitin mediated proteolysis)
ata-miR164a-3p	TRITD_3Av1G028010	RING finger and transmembrane domain-containing protein 2-like [Aegilops tauschii subsp. tauschii]	1146-1166	2.2	GO:0008270(zinc ion binding);GO:0016021(integral component of membrane)	ko04120(Ubiquitin mediated proteolysis)
ata-miR164a-3p	TRITD_5Av1G246010	B3 domain-containing protein Os03g0120900-like [Aegilops tauschii subsp. tauschii]	102-122	2.5	GO:0003677(DNA binding);GO:0003700(DNA binding transcription factor activity);GO:0005634(nucleus);GO:0006351(transcription, DNA-templated);GO:0006355(regulation of transcription, DNA-templated);GO:0009908(flower development);GO:0048366(leaf development);GO:1901371(regulation of leaf morphogenesis)
ata-miR164a-3p	TRITD_5Av1G246010-2	B3 domain-containing protein Os03g0120900-like [Aegilops tauschii subsp. tauschii]	102-122	2.5	GO:0003677(DNA binding);GO:0003700(DNA binding transcription factor activity);GO:0005634(nucleus);GO:0006351(transcription, DNA-templated);GO:0006355(regulation of transcription, DNA-templated);GO:0009908(flower development);GO:0048366(leaf development);GO:1901371(regulation of leaf morphogenesis)
ata-miR164a-3p	TRITD_5Bv1G006390-2	splicing factor 3B subunit 1-like [Aegilops tauschii subsp. tauschii]	468-488	2.5	GO:0000245(spliceosomal complex assembly);GO:0003729(mRNA binding);GO:0005686(U2 snRNP);GO:0005689(U12-type spliceosomal complex);GO:0071004(U2-type prespliceosome);GO:0071013(catalytic step 2 spliceosome)	ko03040(Spliceosome)
ata-miR164a-3p	TRITD_5Bv1G006390-3	splicing factor 3B subunit 1-like [Aegilops tauschii subsp. tauschii]	468-488	2.5	GO:0000245(spliceosomal complex assembly);GO:0003729(mRNA binding);GO:0005686(U2 snRNP);GO:0005689(U12-type spliceosomal complex);GO:0071004(U2-type prespliceosome);GO:0071013(catalytic step 2 spliceosome)	ko03040(Spliceosome)
ata-miR164a-3p	TRITD_5Bv1G006390-4	splicing factor 3B subunit 1-like [Aegilops tauschii subsp. tauschii]	468-488	2.5	GO:0000245(spliceosomal complex assembly);GO:0003729(mRNA binding);GO:0005686(U2 snRNP);GO:0005689(U12-type spliceosomal complex);GO:0071004(U2-type prespliceosome);GO:0071013(catalytic step 2 spliceosome)	ko03040(Spliceosome)
ata-miR164c-3p	TRITD_3Av1G195400	SKP1-like protein 11 [Triticum urartu]	735-755	2.5	GO:0004842(ubiquitin-protein transferase activity);GO:0005515(protein binding);GO:0005634(nucleus);GO:0005737(cytoplasm);GO:0006511(ubiquitin-dependent protein catabolic process);GO:0007059(chromosome segregation);GO:0009734(auxin-activated signaling pathway);GO:0009793(embryo development ending in seed dormancy);GO:0009873(ethylene-activated signaling pathway);GO:0016032(viral process);GO:001656…	ko04141(Protein processing in endoplasmic reticulum);ko04120(Ubiquitin mediated proteolysis);ko04310(Wnt signaling pathway);ko04350(TGF-beta signaling pathway)
ata-miR164c-3p	TRITD_4Av1G237240	Putative disease resistance protein RGA3 [Triticum urartu]	3515-3534	2.5	GO:0005515(protein binding);GO:0005524(ATP binding);GO:0005576(extracellular region);GO:0006952(defense response);GO:0043531(ADP binding)
ata-miR164c-3p	TRITD_2Av1G236730	heat stress transcription factor B-2a-like [Aegilops tauschii subsp. tauschii]	468-488	2.5	GO:0005634(nucleus)
ata-miR164c-3p	TRITD_4Av1G247240	probable E3 ubiquitin-protein ligase XBOS36 [Aegilops tauschii subsp. tauschii]	985-1004	2	GO:0004842(ubiquitin-protein transferase activity);GO:0005737(cytoplasm);GO:0016567(protein ubiquitination);GO:0046872(metal ion binding)
ata-miR164c-3p	TRITD_4Av1G247240-2	probable E3 ubiquitin-protein ligase XBOS36 [Aegilops tauschii subsp. tauschii]	1054-1073	2	GO:0004842(ubiquitin-protein transferase activity);GO:0005737(cytoplasm);GO:0016567(protein ubiquitination);GO:0046872(metal ion binding)
ata-miR164c-3p	TRITD_4Av1G247240-3	probable E3 ubiquitin-protein ligase XBOS36 [Aegilops tauschii subsp. tauschii]	1054-1073	2	GO:0004842(ubiquitin-protein transferase activity);GO:0005737(cytoplasm);GO:0016567(protein ubiquitination);GO:0046872(metal ion binding)
ata-miR164c-3p	TRITD_6Bv1G213510	quinone oxidoreductase PIG3 [Aegilops tauschii subsp. tauschii]	838-857	2.5	GO:0005737(cytoplasm);GO:0005739(mitochondrion);GO:0005829(cytosol);GO:0008270(zinc ion binding);GO:0016491(oxidoreductase activity);GO:0055114(oxidation-reduction process)	ko04115(p53 signaling pathway)
ata-miR164c-3p	TRITD_6Bv1G213510-2	quinone oxidoreductase PIG3 [Aegilops tauschii subsp. tauschii]	664-683	2.5	GO:0005737(cytoplasm);GO:0005739(mitochondrion);GO:0005829(cytosol);GO:0008270(zinc ion binding);GO:0016491(oxidoreductase activity);GO:0055114(oxidation-reduction process)	ko04115(p53 signaling pathway)
ata-miR164c-3p	TRITD_3Av1G248760	metacaspase-1-like [Aegilops tauschii subsp. tauschii]	385-404	2.5	GO:0006508(proteolysis);GO:0006952(defense response);GO:0008234(cysteine-type peptidase activity);GO:0043069(negative regulation of programmed cell death)
ata-miR164c-3p	TRITD_3Av1G248760-2	unnamed protein product [Triticum aestivum]	385-404	2.5	GO:0004197(cysteine-type endopeptidase activity);GO:0005515(protein binding);GO:0006508(proteolysis);GO:0006952(defense response);GO:0043068(positive regulation of programmed cell death)
ata-miR164c-3p	TRITD_3Av1G248760-3	metacaspase-1-like [Aegilops tauschii subsp. tauschii]	385-404	2.5	GO:0004197(cysteine-type endopeptidase activity);GO:0005515(protein binding);GO:0006508(proteolysis);GO:0006952(defense response);GO:0043068(positive regulation of programmed cell death)
ata-miR164c-3p	TRITD_3Av1G248760-6	metacaspase-1-like [Aegilops tauschii subsp. tauschii]	385-404	2.5	GO:0004197(cysteine-type endopeptidase activity);GO:0005515(protein binding);GO:0006508(proteolysis);GO:0006952(defense response);GO:0043068(positive regulation of programmed cell death)
ata-miR164c-3p	TRITD_3Av1G248760-7	metacaspase-1-like [Aegilops tauschii subsp. tauschii]	385-404	2.5	GO:0006508(proteolysis);GO:0006952(defense response);GO:0008234(cysteine-type peptidase activity);GO:0043069(negative regulation of programmed cell death)
ata-miR164c-3p	TRITD_3Av1G248760-9	metacaspase-1-like [Aegilops tauschii subsp. tauschii]	385-404	2.5	GO:0004197(cysteine-type endopeptidase activity);GO:0005515(protein binding);GO:0006508(proteolysis);GO:0006952(defense response);GO:0043068(positive regulation of programmed cell death)
ata-miR164c-3p	TRITD_3Av1G248760-10	metacaspase-1-like [Aegilops tauschii subsp. tauschii]	385-404	2.5	GO:0004197(cysteine-type endopeptidase activity);GO:0005515(protein binding);GO:0006508(proteolysis);GO:0006952(defense response);GO:0043068(positive regulation of programmed cell death)
ata-miR164c-3p	TRITD_2Av1G273750	endonuclease 2-like isoform X2 [Aegilops tauschii subsp. tauschii]	303-323	2	GO:0000014(single-stranded DNA endodeoxyribonuclease activity);GO:0003676(nucleic acid binding);GO:0004519(endonuclease activity);GO:0005576(extracellular region);GO:0006308(DNA catabolic process);GO:0043765(T/G mismatch-specific endonuclease activity)
ata-miR164c-3p	TRITD_7Av1G007140-11	Cellulose synthase-like protein D2 [Triticum urartu]	718-737	2.5	GO:0000271(polysaccharide biosynthetic process);GO:0000977(RNA polymerase II regulatory region sequence-specific DNA binding);GO:0005768(endosome);GO:0005794(Golgi apparatus);GO:0005802(trans-Golgi network);GO:0005886(plasma membrane);GO:0009409(response to cold);GO:0009832(plant-type cell wall biogenesis);GO:0016757(transferase activity, transferring glycosyl groups);GO:0016759(cellulose synthas…
ata-miR164c-3p	TRITD_7Av1G007140-10	Cellulose synthase-like protein D2 [Triticum urartu]	1543-1562	2.5	GO:0000271(polysaccharide biosynthetic process);GO:0000977(RNA polymerase II regulatory region sequence-specific DNA binding);GO:0005768(endosome);GO:0005794(Golgi apparatus);GO:0005802(trans-Golgi network);GO:0005886(plasma membrane);GO:0009409(response to cold);GO:0009832(plant-type cell wall biogenesis);GO:0016757(transferase activity, transferring glycosyl groups);GO:0016759(cellulose synthas…
ata-miR164c-3p	TRITD_7Av1G007140-7	Cellulose synthase-like protein D2 [Triticum urartu]	1567-1586	2.5	GO:0000271(polysaccharide biosynthetic process);GO:0000977(RNA polymerase II regulatory region sequence-specific DNA binding);GO:0005768(endosome);GO:0005794(Golgi apparatus);GO:0005802(trans-Golgi network);GO:0005886(plasma membrane);GO:0009409(response to cold);GO:0009832(plant-type cell wall biogenesis);GO:0016757(transferase activity, transferring glycosyl groups);GO:0016759(cellulose synthas…
ata-miR164c-3p	TRITD_7Av1G007140-8	cellulose synthase-like protein D2 [Aegilops tauschii subsp. tauschii]	1579-1598	2.5	GO:0000271(polysaccharide biosynthetic process);GO:0000977(RNA polymerase II regulatory region sequence-specific DNA binding);GO:0005768(endosome);GO:0005794(Golgi apparatus);GO:0005802(trans-Golgi network);GO:0005886(plasma membrane);GO:0009409(response to cold);GO:0009832(plant-type cell wall biogenesis);GO:0016757(transferase activity, transferring glycosyl groups);GO:0016759(cellulose synthas…
ata-miR164c-3p	TRITD_7Av1G007140-9	Cellulose synthase-like protein D2 [Triticum urartu]	1567-1586	2.5	GO:0000271(polysaccharide biosynthetic process);GO:0000977(RNA polymerase II regulatory region sequence-specific DNA binding);GO:0005768(endosome);GO:0005794(Golgi apparatus);GO:0005802(trans-Golgi network);GO:0005886(plasma membrane);GO:0009409(response to cold);GO:0009832(plant-type cell wall biogenesis);GO:0016757(transferase activity, transferring glycosyl groups);GO:0016759(cellulose synthas…
ata-miR164c-3p	TRITD_7Av1G007140-5	Cellulose synthase-like protein D2 [Triticum urartu]	1669-1688	2.5	GO:0000271(polysaccharide biosynthetic process);GO:0000977(RNA polymerase II regulatory region sequence-specific DNA binding);GO:0005768(endosome);GO:0005794(Golgi apparatus);GO:0005802(trans-Golgi network);GO:0005886(plasma membrane);GO:0009409(response to cold);GO:0009832(plant-type cell wall biogenesis);GO:0016757(transferase activity, transferring glycosyl groups);GO:0016759(cellulose synthas…
ata-miR164c-3p	TRITD_7Av1G007140-6	cellulose synthase-like protein D2 [Aegilops tauschii subsp. tauschii]	2089-2108	2.5	GO:0000271(polysaccharide biosynthetic process);GO:0000977(RNA polymerase II regulatory region sequence-specific DNA binding);GO:0005768(endosome);GO:0005794(Golgi apparatus);GO:0005802(trans-Golgi network);GO:0005886(plasma membrane);GO:0009409(response to cold);GO:0009832(plant-type cell wall biogenesis);GO:0016757(transferase activity, transferring glycosyl groups);GO:0016759(cellulose synthas…
ata-miR164c-3p	TRITD_7Av1G007140-2	cellulose synthase-like protein D2 [Aegilops tauschii subsp. tauschii]	2023-2042	2.5	GO:0000271(polysaccharide biosynthetic process);GO:0000977(RNA polymerase II regulatory region sequence-specific DNA binding);GO:0005768(endosome);GO:0005794(Golgi apparatus);GO:0005802(trans-Golgi network);GO:0005886(plasma membrane);GO:0009409(response to cold);GO:0009832(plant-type cell wall biogenesis);GO:0016757(transferase activity, transferring glycosyl groups);GO:0016759(cellulose synthas…
ata-miR164c-3p	TRITD_7Av1G007140-3	cellulose synthase-like protein D2 [Aegilops tauschii subsp. tauschii]	2353-2372	2.5	GO:0000271(polysaccharide biosynthetic process);GO:0000977(RNA polymerase II regulatory region sequence-specific DNA binding);GO:0005768(endosome);GO:0005794(Golgi apparatus);GO:0005802(trans-Golgi network);GO:0005886(plasma membrane);GO:0009409(response to cold);GO:0009832(plant-type cell wall biogenesis);GO:0016757(transferase activity, transferring glycosyl groups);GO:0016759(cellulose synthas…
ata-miR164c-3p	TRITD_7Av1G007140-4	cellulose synthase-like protein D2 [Aegilops tauschii subsp. tauschii]	2392-2411	2.5	GO:0000271(polysaccharide biosynthetic process);GO:0000977(RNA polymerase II regulatory region sequence-specific DNA binding);GO:0005768(endosome);GO:0005794(Golgi apparatus);GO:0005802(trans-Golgi network);GO:0005886(plasma membrane);GO:0009409(response to cold);GO:0009832(plant-type cell wall biogenesis);GO:0016757(transferase activity, transferring glycosyl groups);GO:0016759(cellulose synthas…
ata-miR164c-3p	TRITD_7Av1G007140	cellulose synthase-like protein D2 [Aegilops tauschii subsp. tauschii]	2488-2507	2.5	GO:0000271(polysaccharide biosynthetic process);GO:0000977(RNA polymerase II regulatory region sequence-specific DNA binding);GO:0005768(endosome);GO:0005794(Golgi apparatus);GO:0005802(trans-Golgi network);GO:0005886(plasma membrane);GO:0009409(response to cold);GO:0009832(plant-type cell wall biogenesis);GO:0016757(transferase activity, transferring glycosyl groups);GO:0016759(cellulose synthas…
ata-miR164c-3p	TRITD_4Bv1G059920	PRA1 family protein B2-like [Aegilops tauschii subsp. tauschii]	661-681	2.5	GO:0003674(molecular_function);GO:0005783(endoplasmic reticulum);GO:0010008(endosome membrane);GO:0016021(integral component of membrane);GO:0016192(vesicle-mediated transport)
ata-miR164c-3p	TRITD_4Bv1G059920-2	PRA1 family protein B2-like [Aegilops tauschii subsp. tauschii]	517-537	2.5	GO:0003674(molecular_function);GO:0005783(endoplasmic reticulum);GO:0010008(endosome membrane);GO:0016021(integral component of membrane);GO:0016192(vesicle-mediated transport)
ata-miR164c-3p	TRITD_7Av1G108260-4	ankyrin repeat-containing protein At5g02620-like [Aegilops tauschii subsp. tauschii]	768-788	2	GO:0005886(plasma membrane);GO:0016021(integral component of membrane)
ata-miR164c-3p	TRITD_7Av1G108260-3	ankyrin repeat-containing protein At5g02620-like [Aegilops tauschii subsp. tauschii]	780-800	2	GO:0005886(plasma membrane);GO:0016021(integral component of membrane)
ata-miR164c-3p	TRITD_7Av1G108260	ankyrin repeat-containing protein At5g02620-like [Aegilops tauschii subsp. tauschii]	855-875	2	GO:0005886(plasma membrane);GO:0016021(integral component of membrane)
ata-miR164c-3p	TRITD_7Av1G108260-2	ankyrin repeat-containing protein At5g02620-like [Aegilops tauschii subsp. tauschii]	1524-1544	2	GO:0005886(plasma membrane);GO:0016021(integral component of membrane)
ata-miR164c-3p	TRITD_2Bv1G076890	hypothetical protein TRIUR3_22207 [Triticum urartu]	391-410	2.5	GO:0003700(DNA binding transcription factor activity);GO:0005634(nucleus);GO:0006355(regulation of transcription, DNA-templated);GO:0043565(sequence-specific DNA binding)
ata-miR164c-3p	TRITD_2Bv1G076890-2	chitin-inducible gibberellin-responsive protein 2-like [Aegilops tauschii subsp. tauschii]	583-602	2.5	GO:0003700(DNA binding transcription factor activity);GO:0005634(nucleus);GO:0006355(regulation of transcription, DNA-templated);GO:0043565(sequence-specific DNA binding)
ata-miR164c-3p	TRITD_4Bv1G135910	ACT domain-containing protein ACR8-like [Aegilops tauschii subsp. tauschii]	1252-1273	2.5	GO:0005575(cellular_component);GO:0009737(response to abscisic acid);GO:0016597(amino acid binding)
ata-miR164c-3p	TRITD_1Bv1G029370	zinc finger CCCH domain-containing protein 33-like [Aegilops tauschii subsp. tauschii]	130-149	2.5	GO:0003677(DNA binding);GO:0003700(DNA binding transcription factor activity);GO:0005634(nucleus);GO:0006355(regulation of transcription, DNA-templated);GO:0046872(metal ion binding)
ata-miR164c-3p	TRITD_1Bv1G029370-2	zinc finger CCCH domain-containing protein 33-like [Aegilops tauschii subsp. tauschii]	130-149	2.5	GO:0003677(DNA binding);GO:0003700(DNA binding transcription factor activity);GO:0005634(nucleus);GO:0006355(regulation of transcription, DNA-templated);GO:0046872(metal ion binding)
ata-miR164c-3p	TRITD_2Bv1G088030-2	uncharacterized protein LOC109781968 isoform X2 [Aegilops tauschii subsp. tauschii]	562-582	2	GO:0003674(molecular_function);GO:0008150(biological_process);GO:0009507(chloroplast)
ata-miR164c-3p	TRITD_2Bv1G088030-3	unnamed protein product [Triticum aestivum]	568-588	2	GO:0003674(molecular_function);GO:0008150(biological_process);GO:0009507(chloroplast)
ata-miR164c-3p	TRITD_2Bv1G088030-4	unnamed protein product [Triticum aestivum]	556-576	2	GO:0003674(molecular_function);GO:0008150(biological_process);GO:0009507(chloroplast)
ata-miR164c-3p	TRITD_7Av1G163110-3	transcription factor GTE9-like [Aegilops tauschii subsp. tauschii]	1687-1706	2.5	GO:0005515(protein binding);GO:0005634(nucleus);GO:0006351(transcription, DNA-templated);GO:0009409(response to cold);GO:0009651(response to salt stress);GO:0009737(response to abscisic acid);GO:0009738(abscisic acid-activated signaling pathway);GO:0045892(negative regulation of transcription, DNA-templated);GO:0051365(cellular response to potassium ion starvation)
ata-miR164c-3p	TRITD_7Av1G163110	transcription factor GTE9-like [Aegilops tauschii subsp. tauschii]	1687-1706	2.5	GO:0005515(protein binding);GO:0005634(nucleus);GO:0006351(transcription, DNA-templated);GO:0009409(response to cold);GO:0009651(response to salt stress);GO:0009737(response to abscisic acid);GO:0009738(abscisic acid-activated signaling pathway);GO:0045892(negative regulation of transcription, DNA-templated);GO:0051365(cellular response to potassium ion starvation)
ata-miR164c-3p	TRITD_7Av1G163110-2	transcription factor GTE9-like [Aegilops tauschii subsp. tauschii]	1495-1514	2.5	GO:0005515(protein binding);GO:0005634(nucleus);GO:0006351(transcription, DNA-templated);GO:0009409(response to cold);GO:0009651(response to salt stress);GO:0009737(response to abscisic acid);GO:0009738(abscisic acid-activated signaling pathway);GO:0045892(negative regulation of transcription, DNA-templated);GO:0051365(cellular response to potassium ion starvation)
ata-miR164c-3p	TRITD_6Av1G006030	High-affinity nitrate transporter 2.1 [Triticum urartu]	1390-1409	2.5	GO:0005886(plasma membrane);GO:0015112(nitrate transmembrane transporter activity);GO:0015706(nitrate transport)
ata-miR164c-3p	TRITD_6Av1G006030-2	high affinity nitrate transporter [Triticum aestivum]	1393-1412	2.5	GO:0005886(plasma membrane);GO:0015112(nitrate transmembrane transporter activity);GO:0015706(nitrate transport)
ata-miR164c-3p	TRITD_6Av1G006030-3	High-affinity nitrate transporter 2.1 [Triticum urartu]	1183-1202	2.5	GO:0005886(plasma membrane);GO:0015112(nitrate transmembrane transporter activity);GO:0015706(nitrate transport)
ata-miR164c-3p	TRITD_4Bv1G203810	metacaspase-1-like [Aegilops tauschii subsp. tauschii]	352-371	2.5	GO:0004197(cysteine-type endopeptidase activity);GO:0005515(protein binding);GO:0006508(proteolysis);GO:0006952(defense response);GO:0043068(positive regulation of programmed cell death)
ata-miR164c-3p	TRITD_4Bv1G204140	predicted protein, partial [Hordeum vulgare subsp. vulgare]	352-371	2.5	GO:0004197(cysteine-type endopeptidase activity);GO:0005515(protein binding);GO:0006508(proteolysis);GO:0006952(defense response);GO:0043068(positive regulation of programmed cell death)
ata-miR164c-3p	TRITD_4Bv1G204140-6	unnamed protein product [Triticum aestivum]	61-80	2.5	GO:0004197(cysteine-type endopeptidase activity);GO:0005515(protein binding);GO:0006508(proteolysis);GO:0006952(defense response);GO:0043068(positive regulation of programmed cell death)
ata-miR164c-3p	TRITD_4Bv1G204140-4	predicted protein, partial [Hordeum vulgare subsp. vulgare]	352-371	2.5	GO:0004197(cysteine-type endopeptidase activity);GO:0005515(protein binding);GO:0006508(proteolysis);GO:0006952(defense response);GO:0043068(positive regulation of programmed cell death)
ata-miR164c-3p	TRITD_4Bv1G204140-5	predicted protein, partial [Hordeum vulgare subsp. vulgare]	352-371	2.5	GO:0004197(cysteine-type endopeptidase activity);GO:0005515(protein binding);GO:0006508(proteolysis);GO:0006952(defense response);GO:0043068(positive regulation of programmed cell death)
ata-miR164c-3p	TRITD_4Bv1G204140-7	predicted protein, partial [Hordeum vulgare subsp. vulgare]	334-353	2.5	GO:0004197(cysteine-type endopeptidase activity);GO:0005515(protein binding);GO:0006508(proteolysis);GO:0006952(defense response);GO:0043068(positive regulation of programmed cell death)
ata-miR164c-3p	TRITD_3Bv1G186250	unnamed protein product [Triticum aestivum]	400-419	2.5	GO:0004497(monooxygenase activity);GO:0005506(iron ion binding);GO:0009507(chloroplast);GO:0016705(oxidoreductase activity, acting on paired donors, with incorporation or reduction of molecular oxygen);GO:0019825(oxygen binding);GO:0020037(heme binding);GO:0055114(oxidation-reduction process)	ko00071(Fatty acid degradation);ko00073(Cutin, suberine and wax biosynthesis)
ata-miR164c-3p	TRITD_6Av1G052830	Dihydroflavonol-4-reductase [Triticum urartu]	28-48	2.2	GO:0003824(catalytic activity);GO:0005737(cytoplasm);GO:0005829(cytosol);GO:0007623(circadian rhythm);GO:0009409(response to cold);GO:0009809(lignin biosynthetic process);GO:0016621(cinnamoyl-CoA reductase activity);GO:0050662(coenzyme binding);GO:0055114(oxidation-reduction process)	ko00100(Steroid biosynthesis)
ata-miR164c-3p	TRITD_7Av1G262490	putative protein phosphatase 2C 58 [Triticum urartu]	1176-1196	2	GO:0004722(protein serine/threonine phosphatase activity);GO:0005634(nucleus);GO:0005886(plasma membrane);GO:0006470(protein dephosphorylation);GO:0046872(metal ion binding)
ata-miR164c-3p	TRITD_2Bv1G198720	heat shock factor protein 4 [Zea mays]	468-488	2.5	GO:0005634(nucleus)
ata-miR164c-3p	TRITD_3Bv1G240240	unnamed protein product [Triticum aestivum]	382-401	2	GO:0006508(proteolysis);GO:0006952(defense response);GO:0008234(cysteine-type peptidase activity);GO:0043069(negative regulation of programmed cell death)
ata-miR164c-3p	TRITD_3Bv1G240240-6	unnamed protein product [Triticum aestivum]	61-80	2	GO:0006508(proteolysis);GO:0006952(defense response);GO:0008234(cysteine-type peptidase activity);GO:0043069(negative regulation of programmed cell death)
ata-miR164c-3p	TRITD_3Bv1G240240-3	unnamed protein product [Triticum aestivum]	382-401	2	GO:0004197(cysteine-type endopeptidase activity);GO:0005515(protein binding);GO:0006508(proteolysis);GO:0006952(defense response);GO:0043068(positive regulation of programmed cell death)
ata-miR164c-3p	TRITD_3Bv1G240240-4	unnamed protein product [Triticum aestivum]	382-401	2	GO:0004197(cysteine-type endopeptidase activity);GO:0005515(protein binding);GO:0006508(proteolysis);GO:0006952(defense response);GO:0043068(positive regulation of programmed cell death)
ata-miR164c-3p	TRITD_3Bv1G240240-5	unnamed protein product [Triticum aestivum]	382-401	2	GO:0004197(cysteine-type endopeptidase activity);GO:0005515(protein binding);GO:0006508(proteolysis);GO:0006952(defense response);GO:0043068(positive regulation of programmed cell death)
ata-miR164c-3p	TRITD_3Bv1G240240-10	metacaspase-1-like [Aegilops tauschii subsp. tauschii]	382-401	2	GO:0004197(cysteine-type endopeptidase activity);GO:0005515(protein binding);GO:0006508(proteolysis);GO:0006952(defense response);GO:0043068(positive regulation of programmed cell death)
ata-miR164c-3p	TRITD_3Bv1G240240-11	unnamed protein product [Triticum aestivum]	382-401	2	GO:0004197(cysteine-type endopeptidase activity);GO:0005515(protein binding);GO:0006508(proteolysis);GO:0006952(defense response);GO:0043068(positive regulation of programmed cell death)
ata-miR164c-3p	TRITD_3Bv1G240240-8	metacaspase-1-like [Aegilops tauschii subsp. tauschii]	369-388	2	GO:0004197(cysteine-type endopeptidase activity);GO:0005515(protein binding);GO:0006508(proteolysis);GO:0006952(defense response);GO:0043068(positive regulation of programmed cell death)
ata-miR164c-3p	TRITD_3Bv1G240240-9	unnamed protein product [Triticum aestivum]	381-400	2	GO:0004197(cysteine-type endopeptidase activity);GO:0005515(protein binding);GO:0006508(proteolysis);GO:0006952(defense response);GO:0043068(positive regulation of programmed cell death)
ata-miR164c-3p	TRITD_3Bv1G240240-12	unnamed protein product [Triticum aestivum]	378-397	2.5	GO:0004197(cysteine-type endopeptidase activity);GO:0005515(protein binding);GO:0006508(proteolysis);GO:0006952(defense response);GO:0043068(positive regulation of programmed cell death)
ata-miR164c-3p	TRITD_3Bv1G240240-13	metacaspase-1-like [Aegilops tauschii subsp. tauschii]	382-401	2	GO:0004197(cysteine-type endopeptidase activity);GO:0005515(protein binding);GO:0006508(proteolysis);GO:0006952(defense response);GO:0043068(positive regulation of programmed cell death)
ata-miR164c-3p	TRITD_3Bv1G240240-14	metacaspase-1-like [Aegilops tauschii subsp. tauschii]	382-401	2	GO:0004197(cysteine-type endopeptidase activity);GO:0005515(protein binding);GO:0006508(proteolysis);GO:0006952(defense response);GO:0043068(positive regulation of programmed cell death)
ata-miR164c-3p	TRITD_3Bv1G240240-15	metacaspase-1-like [Aegilops tauschii subsp. tauschii]	382-401	2	GO:0004197(cysteine-type endopeptidase activity);GO:0005515(protein binding);GO:0006508(proteolysis);GO:0006952(defense response);GO:0043068(positive regulation of programmed cell death)
ata-miR164c-3p	TRITD_3Bv1G242960	unnamed protein product [Triticum aestivum]	579-600	2.5	GO:0009699(phenylpropanoid biosynthetic process);GO:0042349(guiding stereospecific synthesis activity)
ata-miR164c-3p	TRITD_6Av1G153690-3	B-box zinc finger protein 20-like [Aegilops tauschii subsp. tauschii]	372-392	2.5	GO:0005634(nucleus);GO:0006355(regulation of transcription, DNA-templated);GO:0009640(photomorphogenesis)
ata-miR164c-3p	TRITD_6Av1G153690-2	B-box zinc finger protein 20-like [Aegilops tauschii subsp. tauschii]	372-392	2.5	GO:0005634(nucleus);GO:0006355(regulation of transcription, DNA-templated);GO:0009640(photomorphogenesis)
ata-miR164c-3p	TRITD_6Av1G153690	B-box zinc finger protein 20-like [Aegilops tauschii subsp. tauschii]	372-392	2.5	GO:0005634(nucleus);GO:0006355(regulation of transcription, DNA-templated);GO:0009640(photomorphogenesis)
ata-miR164c-3p	TRITD_3Bv1G263200	putative RNA-dependent RNA polymerase SHL2 [Triticum urartu]	211-230	2.5	GO:0010492(maintenance of shoot apical meristem identity);GO:0016246(RNA interference)
ata-miR164c-3p	TRITD_3Bv1G270590	unnamed protein product [Triticum aestivum]	334-353	2.5	GO:0004197(cysteine-type endopeptidase activity);GO:0005515(protein binding);GO:0006508(proteolysis);GO:0006952(defense response);GO:0043068(positive regulation of programmed cell death)
ata-miR164c-3p	TRITD_3Bv1G270590-2	unnamed protein product [Triticum aestivum]	334-353	2.5	GO:0004197(cysteine-type endopeptidase activity);GO:0005515(protein binding);GO:0006508(proteolysis);GO:0006952(defense response);GO:0043068(positive regulation of programmed cell death)
ata-miR164c-3p	TRITD_3Bv1G270590-3	unnamed protein product [Triticum aestivum]	181-200	2.5	GO:0004197(cysteine-type endopeptidase activity);GO:0005515(protein binding);GO:0006508(proteolysis);GO:0006952(defense response);GO:0043068(positive regulation of programmed cell death)
ata-miR164c-3p	TRITD_1Bv1G224670	metacaspase-1-like [Aegilops tauschii subsp. tauschii]	438-458	2.5	GO:0006508(proteolysis);GO:0006952(defense response);GO:0008234(cysteine-type peptidase activity);GO:0043069(negative regulation of programmed cell death)
ata-miR164c-3p	TRITD_6Av1G192630-2	hypothetical protein OsI_32579 [Oryza sativa Indica Group]	1129-1148	2.5	GO:0004674(protein serine/threonine kinase activity);GO:0005515(protein binding);GO:0005524(ATP binding);GO:0005634(nucleus);GO:0005886(plasma membrane);GO:0006468(protein phosphorylation);GO:0009506(plasmodesma);GO:0009755(hormone-mediated signaling pathway);GO:0010183(pollen tube guidance);GO:0016020(membrane);GO:0016021(integral component of membrane);GO:0016301(kinase activity);GO:0090406(pol…
ata-miR164c-3p	TRITD_6Av1G192630	hypothetical protein OsI_32579 [Oryza sativa Indica Group]	2452-2471	2.5	GO:0004674(protein serine/threonine kinase activity);GO:0005515(protein binding);GO:0005524(ATP binding);GO:0005634(nucleus);GO:0005886(plasma membrane);GO:0006468(protein phosphorylation);GO:0009506(plasmodesma);GO:0009755(hormone-mediated signaling pathway);GO:0010183(pollen tube guidance);GO:0016020(membrane);GO:0016021(integral component of membrane);GO:0016301(kinase activity);GO:0090406(pol…
ata-miR164c-3p	TRITD_4Av1G010710	hypothetical protein TRIUR3_02112 [Triticum urartu]	381-401	2.5	GO:0003674(molecular_function);GO:0005737(cytoplasm);GO:0009408(response to heat)
ata-miR164c-3p	TRITD_7Bv1G082900-2	ankyrin repeat-containing protein At5g02620-like [Aegilops tauschii subsp. tauschii]	780-800	2	GO:0005886(plasma membrane);GO:0016021(integral component of membrane)
ata-miR164c-3p	TRITD_7Bv1G082900	ankyrin repeat-containing protein At5g02620-like [Aegilops tauschii subsp. tauschii]	1524-1544	2	GO:0005886(plasma membrane);GO:0016021(integral component of membrane)
ata-miR164c-3p	TRITD_4Av1G028990-4	glutamate decarboxylase 1-like [Aegilops tauschii subsp. tauschii]	681-701	2.5	GO:0004351(glutamate decarboxylase activity);GO:0005516(calmodulin binding);GO:0005829(cytosol);GO:0006536(glutamate metabolic process);GO:0030170(pyridoxal phosphate binding);GO:0046686(response to cadmium ion)	ko00650(Butanoate metabolism);ko00250(Alanine, aspartate and glutamate metabolism);ko00410(beta-Alanine metabolism);ko00430(Taurine and hypotaurine metabolism);ko04727(GABAergic synapse);ko04940(Type I diabetes mellitus)
ata-miR164c-3p	TRITD_4Av1G028990	Glutamate decarboxylase 1 [Triticum urartu]	762-782	2.5	GO:0004351(glutamate decarboxylase activity);GO:0005516(calmodulin binding);GO:0005829(cytosol);GO:0006536(glutamate metabolic process);GO:0030170(pyridoxal phosphate binding);GO:0046686(response to cadmium ion)	ko00650(Butanoate metabolism);ko00250(Alanine, aspartate and glutamate metabolism);ko00410(beta-Alanine metabolism);ko00430(Taurine and hypotaurine metabolism);ko04727(GABAergic synapse);ko04940(Type I diabetes mellitus)
ata-miR164c-3p	TRITD_4Av1G028990-2	Glutamate decarboxylase 1 [Triticum urartu]	681-701	2.5	GO:0004351(glutamate decarboxylase activity);GO:0005516(calmodulin binding);GO:0005829(cytosol);GO:0006536(glutamate metabolic process);GO:0030170(pyridoxal phosphate binding);GO:0046686(response to cadmium ion)	ko00650(Butanoate metabolism);ko00250(Alanine, aspartate and glutamate metabolism);ko00410(beta-Alanine metabolism);ko00430(Taurine and hypotaurine metabolism);ko04727(GABAergic synapse);ko04940(Type I diabetes mellitus)
ata-miR164c-3p	TRITD_4Av1G028990-3	Glutamate decarboxylase 1 [Triticum urartu]	681-701	2.5	GO:0004351(glutamate decarboxylase activity);GO:0005516(calmodulin binding);GO:0005829(cytosol);GO:0006536(glutamate metabolic process);GO:0030170(pyridoxal phosphate binding);GO:0046686(response to cadmium ion)	ko00650(Butanoate metabolism);ko00250(Alanine, aspartate and glutamate metabolism);ko00410(beta-Alanine metabolism);ko00430(Taurine and hypotaurine metabolism);ko04727(GABAergic synapse);ko04940(Type I diabetes mellitus)
ata-miR164c-3p	TRITD_4Av1G034000	ACT domain-containing protein ACR8-like [Aegilops tauschii subsp. tauschii]	1250-1270	2.5	GO:0005575(cellular_component);GO:0009737(response to abscisic acid);GO:0016597(amino acid binding)
ata-miR164c-3p	TRITD_4Av1G034000-2	ACT domain-containing protein ACR8-like [Aegilops tauschii subsp. tauschii]	1349-1369	2.5	GO:0005575(cellular_component);GO:0009737(response to abscisic acid);GO:0016597(amino acid binding)
ata-miR164c-3p	TRITD_7Bv1G120510-3	transcription factor GTE9-like [Aegilops tauschii subsp. tauschii]	1687-1706	2.5	GO:0005515(protein binding);GO:0005634(nucleus);GO:0006351(transcription, DNA-templated);GO:0009409(response to cold);GO:0009651(response to salt stress);GO:0009737(response to abscisic acid);GO:0009738(abscisic acid-activated signaling pathway);GO:0045892(negative regulation of transcription, DNA-templated);GO:0051365(cellular response to potassium ion starvation)
ata-miR164c-3p	TRITD_7Bv1G120510	transcription factor GTE9-like [Aegilops tauschii subsp. tauschii]	1687-1706	2.5	GO:0005515(protein binding);GO:0005634(nucleus);GO:0006351(transcription, DNA-templated);GO:0009409(response to cold);GO:0009651(response to salt stress);GO:0009737(response to abscisic acid);GO:0009738(abscisic acid-activated signaling pathway);GO:0045892(negative regulation of transcription, DNA-templated);GO:0051365(cellular response to potassium ion starvation)
ata-miR164c-3p	TRITD_7Bv1G120510-2	transcription factor GTE9-like [Aegilops tauschii subsp. tauschii]	1672-1691	2.5	GO:0005515(protein binding);GO:0005634(nucleus);GO:0006351(transcription, DNA-templated);GO:0009409(response to cold);GO:0009651(response to salt stress);GO:0009737(response to abscisic acid);GO:0009738(abscisic acid-activated signaling pathway);GO:0045892(negative regulation of transcription, DNA-templated);GO:0051365(cellular response to potassium ion starvation)
ata-miR164c-3p	TRITD_7Bv1G144780	3-ketoacyl-CoA synthase 11-like [Aegilops tauschii subsp. tauschii]	1431-1451	2.2	GO:0005634(nucleus);GO:0006633(fatty acid biosynthetic process);GO:0009409(response to cold);GO:0009416(response to light stimulus);GO:0016021(integral component of membrane);GO:0102336(3-oxo-arachidoyl-CoA synthase activity);GO:0102337(3-oxo-cerotoyl-CoA synthase activity);GO:0102338(3-oxo-lignoceronyl-CoA synthase activity);GO:0102756(very-long-chain 3-ketoacyl-CoA synthase activity)	ko00062(Fatty acid elongation)
ata-miR164c-3p	TRITD_6Bv1G008690-2	High-affinity nitrate transporter 2.1 [Triticum urartu]	1180-1199	2.5	GO:0005886(plasma membrane);GO:0015112(nitrate transmembrane transporter activity);GO:0015706(nitrate transport)
ata-miR164c-3p	TRITD_6Bv1G008690	high-affinity nitrate transporter 2.1-like [Aegilops tauschii subsp. tauschii]	1390-1409	2.5	GO:0005886(plasma membrane);GO:0015112(nitrate transmembrane transporter activity);GO:0015706(nitrate transport)
ata-miR164c-3p	TRITD_2Av1G066560	chitin-inducible gibberellin-responsive protein 2-like [Aegilops tauschii subsp. tauschii]	583-602	1.5	GO:0003700(DNA binding transcription factor activity);GO:0005634(nucleus);GO:0006355(regulation of transcription, DNA-templated);GO:0043565(sequence-specific DNA binding)
ata-miR164c-3p	TRITD_2Av1G066560-2	hypothetical protein TRIUR3_22207 [Triticum urartu]	388-407	1.5	GO:0003700(DNA binding transcription factor activity);GO:0005634(nucleus);GO:0006355(regulation of transcription, DNA-templated);GO:0043565(sequence-specific DNA binding)
ata-miR164c-3p	TRITD_2Av1G066560-3	predicted protein [Hordeum vulgare subsp. vulgare]	337-356	1.5	GO:0003700(DNA binding transcription factor activity);GO:0005634(nucleus);GO:0006355(regulation of transcription, DNA-templated);GO:0043565(sequence-specific DNA binding)
ata-miR164c-3p	TRITD_2Av1G082440	uncharacterized protein LOC109781968 isoform X2 [Aegilops tauschii subsp. tauschii]	563-582	2	GO:0003674(molecular_function);GO:0008150(biological_process);GO:0009507(chloroplast)
ata-miR164c-3p	TRITD_7Bv1G212540-2	probable protein phosphatase 2C 58 [Aegilops tauschii subsp. tauschii]	1215-1235	2	GO:0004722(protein serine/threonine phosphatase activity);GO:0005634(nucleus);GO:0005886(plasma membrane);GO:0006470(protein dephosphorylation);GO:0046872(metal ion binding)
ata-miR164c-3p	TRITD_7Bv1G212540	probable protein phosphatase 2C 58 [Aegilops tauschii subsp. tauschii]	1214-1234	2	GO:0004722(protein serine/threonine phosphatase activity);GO:0005634(nucleus);GO:0005886(plasma membrane);GO:0006470(protein dephosphorylation);GO:0046872(metal ion binding)
ata-miR164c-3p	TRITD_6Bv1G073530	exopolygalacturonase-like [Aegilops tauschii subsp. tauschii]	472-491	2.5	GO:0004650(polygalacturonase activity);GO:0005576(extracellular region);GO:0005975(carbohydrate metabolic process);GO:0016829(lyase activity);GO:0071555(cell wall organization)	ko00040(Pentose and glucuronate interconversions)
ata-miR164c-3p	TRITD_5Av1G255440	metacaspase-1-like [Aegilops tauschii subsp. tauschii]	352-371	2.5	GO:0004197(cysteine-type endopeptidase activity);GO:0005515(protein binding);GO:0006508(proteolysis);GO:0006952(defense response);GO:0043068(positive regulation of programmed cell death)
ata-miR164c-3p	TRITD_5Av1G255440-2	metacaspase-1-like [Aegilops tauschii subsp. tauschii]	193-212	2.5	GO:0004197(cysteine-type endopeptidase activity);GO:0005515(protein binding);GO:0006508(proteolysis);GO:0006952(defense response);GO:0043068(positive regulation of programmed cell death)
ata-miR164c-3p	TRITD_5Av1G255520-7	Metacaspase-1 [Triticum urartu]	61-80	2.5	GO:0006508(proteolysis);GO:0006952(defense response);GO:0008234(cysteine-type peptidase activity);GO:0043069(negative regulation of programmed cell death)
ata-miR164c-3p	TRITD_5Av1G255520	metacaspase-1-like [Aegilops tauschii subsp. tauschii]	202-221	2.5	GO:0004197(cysteine-type endopeptidase activity);GO:0005515(protein binding);GO:0006508(proteolysis);GO:0006952(defense response);GO:0043068(positive regulation of programmed cell death)
ata-miR164c-3p	TRITD_5Av1G255520-2	metacaspase-1-like [Aegilops tauschii subsp. tauschii]	208-227	2.5	GO:0004197(cysteine-type endopeptidase activity);GO:0005515(protein binding);GO:0006508(proteolysis);GO:0006952(defense response);GO:0043068(positive regulation of programmed cell death)
ata-miR164c-3p	TRITD_5Av1G255520-3	metacaspase-1-like [Aegilops tauschii subsp. tauschii]	334-353	2.5	GO:0006508(proteolysis);GO:0006952(defense response);GO:0008234(cysteine-type peptidase activity);GO:0043069(negative regulation of programmed cell death)
ata-miR164c-3p	TRITD_5Av1G255520-4	metacaspase-1-like [Aegilops tauschii subsp. tauschii]	334-353	2.5	GO:0004197(cysteine-type endopeptidase activity);GO:0005515(protein binding);GO:0006508(proteolysis);GO:0006952(defense response);GO:0043068(positive regulation of programmed cell death)
ata-miR164c-3p	TRITD_5Av1G255520-5	metacaspase-1-like [Aegilops tauschii subsp. tauschii]	334-353	2.5	GO:0006508(proteolysis);GO:0006952(defense response);GO:0008234(cysteine-type peptidase activity);GO:0043069(negative regulation of programmed cell death)
ata-miR164c-3p	TRITD_5Av1G255520-6	metacaspase-1-like [Aegilops tauschii subsp. tauschii]	334-353	2.5	GO:0006508(proteolysis);GO:0006952(defense response);GO:0008234(cysteine-type peptidase activity);GO:0043069(negative regulation of programmed cell death)
ata-miR164c-3p	TRITD_5Av1G255520-9	metacaspase-1-like [Aegilops tauschii subsp. tauschii]	334-353	2.5	GO:0004197(cysteine-type endopeptidase activity);GO:0005515(protein binding);GO:0006508(proteolysis);GO:0006952(defense response);GO:0043068(positive regulation of programmed cell death)
ata-miR167b-3p	TRITD_5Bv1G039120	factor of DNA methylation 2-like [Aegilops tauschii subsp. tauschii]	202-221	2	GO:0004526(ribonuclease P activity);GO:0005655(nucleolar ribonuclease P complex);GO:0090502(RNA phosphodiester bond hydrolysis, endonucleolytic)
ata-miR167b-3p	TRITD_5Bv1G039120-2	factor of DNA methylation 2-like [Aegilops tauschii subsp. tauschii]	202-221	2	GO:0004526(ribonuclease P activity);GO:0005655(nucleolar ribonuclease P complex);GO:0090502(RNA phosphodiester bond hydrolysis, endonucleolytic)
ata-miR167b-3p	TRITD_5Bv1G039120-3	hypothetical protein TRIUR3_25171 [Triticum urartu]	202-221	2	GO:0004526(ribonuclease P activity);GO:0005655(nucleolar ribonuclease P complex);GO:0090502(RNA phosphodiester bond hydrolysis, endonucleolytic)
ata-miR167b-3p	TRITD_4Av1G223570-3	BTB/POZ domain-containing protein POB1-like [Aegilops tauschii subsp. tauschii]	427-446	2.5	GO:0004842(ubiquitin-protein transferase activity);GO:0005634(nucleus);GO:0010114(response to red light);GO:0031463(Cul3-RING ubiquitin ligase complex)
ata-miR167b-3p	TRITD_1Av1G191880	predicted protein [Hordeum vulgare subsp. vulgare]	141-161	2.5	GO:0005576(extracellular region);GO:0030246(carbohydrate binding)
ata-miR167b-3p	TRITD_7Av1G051530	auxin response factor 16 [Aegilops tauschii subsp. tauschii]	2917-2936	2.5	GO:0003677(DNA binding);GO:0003700(DNA binding transcription factor activity);GO:0005515(protein binding);GO:0005634(nucleus);GO:0006351(transcription, DNA-templated);GO:0006355(regulation of transcription, DNA-templated);GO:0009723(response to ethylene);GO:0009733(response to auxin);GO:0009734(auxin-activated signaling pathway);GO:0010311(lateral root formation);GO:0043565(sequence-specific DNA …
ata-miR167b-3p	TRITD_7Av1G051530-3	auxin response factor 16 [Aegilops tauschii subsp. tauschii]	2860-2879	2.5	GO:0003677(DNA binding);GO:0003700(DNA binding transcription factor activity);GO:0005515(protein binding);GO:0005634(nucleus);GO:0006351(transcription, DNA-templated);GO:0006355(regulation of transcription, DNA-templated);GO:0009723(response to ethylene);GO:0009733(response to auxin);GO:0009734(auxin-activated signaling pathway);GO:0010311(lateral root formation);GO:0043565(sequence-specific DNA …
ata-miR167b-3p	TRITD_7Av1G051530-4	Auxin response factor 16 [Triticum urartu]	2734-2753	2.5	GO:0003677(DNA binding);GO:0003700(DNA binding transcription factor activity);GO:0005515(protein binding);GO:0005634(nucleus);GO:0006351(transcription, DNA-templated);GO:0006355(regulation of transcription, DNA-templated);GO:0009723(response to ethylene);GO:0009733(response to auxin);GO:0009734(auxin-activated signaling pathway);GO:0010311(lateral root formation);GO:0043565(sequence-specific DNA …
ata-miR167b-3p	TRITD_7Av1G051530-5	auxin response factor 16 [Aegilops tauschii subsp. tauschii]	2320-2339	2.5	GO:0003677(DNA binding);GO:0003700(DNA binding transcription factor activity);GO:0005515(protein binding);GO:0005634(nucleus);GO:0006351(transcription, DNA-templated);GO:0006355(regulation of transcription, DNA-templated);GO:0009723(response to ethylene);GO:0009733(response to auxin);GO:0009734(auxin-activated signaling pathway);GO:0010311(lateral root formation);GO:0043565(sequence-specific DNA …
ata-miR167b-3p	TRITD_7Av1G051530-6	auxin response factor 16 [Aegilops tauschii subsp. tauschii]	2116-2135	2.5	GO:0003677(DNA binding);GO:0003700(DNA binding transcription factor activity);GO:0005515(protein binding);GO:0005634(nucleus);GO:0006351(transcription, DNA-templated);GO:0006355(regulation of transcription, DNA-templated);GO:0009723(response to ethylene);GO:0009733(response to auxin);GO:0009734(auxin-activated signaling pathway);GO:0010311(lateral root formation);GO:0043565(sequence-specific DNA …
ata-miR167b-3p	TRITD_7Av1G051530-7	auxin response factor 16 [Aegilops tauschii subsp. tauschii]	1780-1799	2.5	GO:0003677(DNA binding);GO:0003700(DNA binding transcription factor activity);GO:0005515(protein binding);GO:0005634(nucleus);GO:0006351(transcription, DNA-templated);GO:0006355(regulation of transcription, DNA-templated);GO:0009723(response to ethylene);GO:0009733(response to auxin);GO:0009734(auxin-activated signaling pathway);GO:0010311(lateral root formation);GO:0043565(sequence-specific DNA …
ata-miR167b-3p	TRITD_5Bv1G234740	DIMBOA UDP-glucosyltransferase BX8-like [Aegilops tauschii subsp. tauschii]	669-689	1.2	GO:0009813(flavonoid biosynthetic process);GO:0043231(intracellular membrane-bounded organelle);GO:0052696(flavonoid glucuronidation);GO:0080043(quercetin 3-O-glucosyltransferase activity);GO:0080044(quercetin 7-O-glucosyltransferase activity)
ata-miR167b-3p	TRITD_5Bv1G234740-2	predicted protein, partial [Hordeum vulgare subsp. vulgare]	669-689	1.2	GO:0009813(flavonoid biosynthetic process);GO:0043231(intracellular membrane-bounded organelle);GO:0052696(flavonoid glucuronidation);GO:0080043(quercetin 3-O-glucosyltransferase activity);GO:0080044(quercetin 7-O-glucosyltransferase activity)
ata-miR167b-3p	TRITD_7Av1G145520-5	1-phosphatidylinositol-3-phosphate 5-kinase FAB1B-like isoform X1 [Aegilops tauschii subsp. tauschii]	784-804	2.5	GO:0000285(1-phosphatidylinositol-3-phosphate 5-kinase activity);GO:0005524(ATP binding);GO:0005737(cytoplasm);GO:0005739(mitochondrion);GO:0005768(endosome);GO:0006458('de novo' protein folding);GO:0007005(mitochondrion organization);GO:0007033(vacuole organization);GO:0007165(signal transduction);GO:0008270(zinc ion binding);GO:0009555(pollen development);GO:0010008(endosome membrane);GO:001025…	ko00562(Inositol phosphate metabolism);ko04070(Phosphatidylinositol signaling system);ko04145(Phagosome)
ata-miR167b-3p	TRITD_7Av1G145520	1-phosphatidylinositol-3-phosphate 5-kinase FAB1B-like isoform X2 [Aegilops tauschii subsp. tauschii]	2599-2619	2.5	GO:0000285(1-phosphatidylinositol-3-phosphate 5-kinase activity);GO:0005524(ATP binding);GO:0005737(cytoplasm);GO:0005739(mitochondrion);GO:0005768(endosome);GO:0006458('de novo' protein folding);GO:0007005(mitochondrion organization);GO:0007033(vacuole organization);GO:0007165(signal transduction);GO:0008270(zinc ion binding);GO:0009555(pollen development);GO:0010008(endosome membrane);GO:001025…	ko00562(Inositol phosphate metabolism);ko04070(Phosphatidylinositol signaling system);ko04145(Phagosome)
ata-miR167b-3p	TRITD_7Av1G145520-2	1-phosphatidylinositol-3-phosphate 5-kinase FAB1B-like isoform X1 [Aegilops tauschii subsp. tauschii]	2599-2619	2.5	GO:0000285(1-phosphatidylinositol-3-phosphate 5-kinase activity);GO:0005524(ATP binding);GO:0005737(cytoplasm);GO:0005739(mitochondrion);GO:0005768(endosome);GO:0006458('de novo' protein folding);GO:0007005(mitochondrion organization);GO:0007033(vacuole organization);GO:0007165(signal transduction);GO:0008270(zinc ion binding);GO:0009555(pollen development);GO:0010008(endosome membrane);GO:001025…	ko00562(Inositol phosphate metabolism);ko04070(Phosphatidylinositol signaling system);ko04145(Phagosome)
ata-miR167b-3p	TRITD_7Av1G145520-3	1-phosphatidylinositol-3-phosphate 5-kinase FAB1B-like isoform X2 [Aegilops tauschii subsp. tauschii]	2599-2619	2.5	GO:0000285(1-phosphatidylinositol-3-phosphate 5-kinase activity);GO:0005524(ATP binding);GO:0005737(cytoplasm);GO:0005739(mitochondrion);GO:0005768(endosome);GO:0006458('de novo' protein folding);GO:0007005(mitochondrion organization);GO:0007033(vacuole organization);GO:0007165(signal transduction);GO:0008270(zinc ion binding);GO:0009555(pollen development);GO:0010008(endosome membrane);GO:001025…	ko00562(Inositol phosphate metabolism);ko04070(Phosphatidylinositol signaling system);ko04145(Phagosome)
ata-miR167b-3p	TRITD_7Av1G145520-4	1-phosphatidylinositol-3-phosphate 5-kinase FAB1B-like isoform X1 [Aegilops tauschii subsp. tauschii]	2599-2619	2.5	GO:0000285(1-phosphatidylinositol-3-phosphate 5-kinase activity);GO:0005524(ATP binding);GO:0005737(cytoplasm);GO:0005739(mitochondrion);GO:0005768(endosome);GO:0006458('de novo' protein folding);GO:0007005(mitochondrion organization);GO:0007033(vacuole organization);GO:0007165(signal transduction);GO:0008270(zinc ion binding);GO:0009555(pollen development);GO:0010008(endosome membrane);GO:001025…	ko00562(Inositol phosphate metabolism);ko04070(Phosphatidylinositol signaling system);ko04145(Phagosome)
ata-miR167b-3p	TRITD_7Av1G145520-11	1-phosphatidylinositol-3-phosphate 5-kinase FAB1B-like isoform X2 [Aegilops tauschii subsp. tauschii]	2545-2565	2.5	GO:0000285(1-phosphatidylinositol-3-phosphate 5-kinase activity);GO:0005524(ATP binding);GO:0005737(cytoplasm);GO:0005739(mitochondrion);GO:0005768(endosome);GO:0006458('de novo' protein folding);GO:0007005(mitochondrion organization);GO:0007033(vacuole organization);GO:0007165(signal transduction);GO:0008270(zinc ion binding);GO:0009555(pollen development);GO:0010008(endosome membrane);GO:001025…	ko00562(Inositol phosphate metabolism);ko04070(Phosphatidylinositol signaling system);ko04145(Phagosome)
ata-miR167b-3p	TRITD_7Av1G145520-12	1-phosphatidylinositol-3-phosphate 5-kinase FAB1B-like isoform X1 [Aegilops tauschii subsp. tauschii]	1846-1866	2.5	GO:0000285(1-phosphatidylinositol-3-phosphate 5-kinase activity);GO:0005524(ATP binding);GO:0005737(cytoplasm);GO:0005739(mitochondrion);GO:0005768(endosome);GO:0006458('de novo' protein folding);GO:0007005(mitochondrion organization);GO:0007033(vacuole organization);GO:0007165(signal transduction);GO:0008270(zinc ion binding);GO:0009555(pollen development);GO:0010008(endosome membrane);GO:001025…	ko00562(Inositol phosphate metabolism);ko04070(Phosphatidylinositol signaling system);ko04145(Phagosome)
ata-miR167b-3p	TRITD_7Av1G145520-13	1-phosphatidylinositol-3-phosphate 5-kinase FAB1B-like isoform X1 [Aegilops tauschii subsp. tauschii]	2011-2031	2.5	GO:0000285(1-phosphatidylinositol-3-phosphate 5-kinase activity);GO:0005524(ATP binding);GO:0005737(cytoplasm);GO:0005739(mitochondrion);GO:0005768(endosome);GO:0006458('de novo' protein folding);GO:0007005(mitochondrion organization);GO:0007033(vacuole organization);GO:0007165(signal transduction);GO:0008270(zinc ion binding);GO:0009555(pollen development);GO:0010008(endosome membrane);GO:001025…	ko00562(Inositol phosphate metabolism);ko04070(Phosphatidylinositol signaling system);ko04145(Phagosome)
ata-miR167b-3p	TRITD_7Av1G145520-14	1-phosphatidylinositol-3-phosphate 5-kinase FAB1B-like isoform X1 [Aegilops tauschii subsp. tauschii]	2599-2619	2.5	GO:0000285(1-phosphatidylinositol-3-phosphate 5-kinase activity);GO:0005524(ATP binding);GO:0005737(cytoplasm);GO:0005739(mitochondrion);GO:0005768(endosome);GO:0006458('de novo' protein folding);GO:0007005(mitochondrion organization);GO:0007033(vacuole organization);GO:0007165(signal transduction);GO:0008270(zinc ion binding);GO:0009555(pollen development);GO:0010008(endosome membrane);GO:001025…	ko00562(Inositol phosphate metabolism);ko04070(Phosphatidylinositol signaling system);ko04145(Phagosome)
ata-miR167b-3p	TRITD_7Av1G145520-15	1-phosphatidylinositol-3-phosphate 5-kinase FAB1B-like isoform X1 [Aegilops tauschii subsp. tauschii]	2011-2031	2.5	GO:0000285(1-phosphatidylinositol-3-phosphate 5-kinase activity);GO:0005524(ATP binding);GO:0005737(cytoplasm);GO:0005739(mitochondrion);GO:0005768(endosome);GO:0006458('de novo' protein folding);GO:0007005(mitochondrion organization);GO:0007033(vacuole organization);GO:0007165(signal transduction);GO:0008270(zinc ion binding);GO:0009555(pollen development);GO:0010008(endosome membrane);GO:001025…	ko00562(Inositol phosphate metabolism);ko04070(Phosphatidylinositol signaling system);ko04145(Phagosome)
ata-miR167b-3p	TRITD_5Av1G041610-4	hypothetical protein TRIUR3_25171 [Triticum urartu]	202-221	2	GO:0004526(ribonuclease P activity);GO:0005655(nucleolar ribonuclease P complex);GO:0090502(RNA phosphodiester bond hydrolysis, endonucleolytic)
ata-miR167b-3p	TRITD_5Av1G041610	factor of DNA methylation 2-like [Aegilops tauschii subsp. tauschii]	202-221	2	GO:0004526(ribonuclease P activity);GO:0005655(nucleolar ribonuclease P complex);GO:0090502(RNA phosphodiester bond hydrolysis, endonucleolytic)
ata-miR167b-3p	TRITD_5Av1G041610-2	hypothetical protein TRIUR3_25171 [Triticum urartu]	202-221	2	GO:0004526(ribonuclease P activity);GO:0005655(nucleolar ribonuclease P complex);GO:0090502(RNA phosphodiester bond hydrolysis, endonucleolytic)
ata-miR167b-3p	TRITD_5Av1G041610-3	factor of DNA methylation 2-like [Aegilops tauschii subsp. tauschii]	202-221	2	GO:0004526(ribonuclease P activity);GO:0005655(nucleolar ribonuclease P complex);GO:0090502(RNA phosphodiester bond hydrolysis, endonucleolytic)
ata-miR167b-3p	TRITD_1Bv1G181580	predicted protein [Hordeum vulgare subsp. vulgare]	189-209	2.5	GO:0005576(extracellular region);GO:0030246(carbohydrate binding)
ata-miR167b-3p	TRITD_1Bv1G181580-2	predicted protein [Hordeum vulgare subsp. vulgare]	141-161	2.5	GO:0005576(extracellular region);GO:0030246(carbohydrate binding)
ata-miR167b-3p	TRITD_7Bv1G025920-3	auxin response factor 16 [Aegilops tauschii subsp. tauschii]	2917-2936	2.5	GO:0003677(DNA binding);GO:0003700(DNA binding transcription factor activity);GO:0005515(protein binding);GO:0005634(nucleus);GO:0006351(transcription, DNA-templated);GO:0006355(regulation of transcription, DNA-templated);GO:0009723(response to ethylene);GO:0009733(response to auxin);GO:0009734(auxin-activated signaling pathway);GO:0010311(lateral root formation);GO:0043565(sequence-specific DNA …
ata-miR167b-3p	TRITD_7Bv1G025920-6	auxin response factor 16 [Aegilops tauschii subsp. tauschii]	2860-2879	2.5	GO:0003677(DNA binding);GO:0003700(DNA binding transcription factor activity);GO:0005515(protein binding);GO:0005634(nucleus);GO:0006351(transcription, DNA-templated);GO:0006355(regulation of transcription, DNA-templated);GO:0009723(response to ethylene);GO:0009733(response to auxin);GO:0009734(auxin-activated signaling pathway);GO:0010311(lateral root formation);GO:0043565(sequence-specific DNA …
ata-miR167b-3p	TRITD_7Bv1G025920-7	Auxin response factor 16 [Triticum urartu]	2734-2753	2.5	GO:0003677(DNA binding);GO:0003700(DNA binding transcription factor activity);GO:0005515(protein binding);GO:0005634(nucleus);GO:0006351(transcription, DNA-templated);GO:0006355(regulation of transcription, DNA-templated);GO:0009723(response to ethylene);GO:0009733(response to auxin);GO:0009734(auxin-activated signaling pathway);GO:0010311(lateral root formation);GO:0043565(sequence-specific DNA …
ata-miR167b-3p	TRITD_7Bv1G025920-9	auxin response factor 16 [Aegilops tauschii subsp. tauschii]	2401-2420	2.5	GO:0003677(DNA binding);GO:0003700(DNA binding transcription factor activity);GO:0005515(protein binding);GO:0005634(nucleus);GO:0006351(transcription, DNA-templated);GO:0006355(regulation of transcription, DNA-templated);GO:0009723(response to ethylene);GO:0009733(response to auxin);GO:0009734(auxin-activated signaling pathway);GO:0010311(lateral root formation);GO:0043565(sequence-specific DNA …
ata-miR167b-3p	TRITD_7Bv1G025920-11	auxin response factor 16 [Aegilops tauschii subsp. tauschii]	2185-2204	2.5	GO:0003677(DNA binding);GO:0003700(DNA binding transcription factor activity);GO:0005515(protein binding);GO:0005634(nucleus);GO:0006351(transcription, DNA-templated);GO:0006355(regulation of transcription, DNA-templated);GO:0009723(response to ethylene);GO:0009733(response to auxin);GO:0009734(auxin-activated signaling pathway);GO:0010311(lateral root formation);GO:0043565(sequence-specific DNA …
ata-miR167b-3p	TRITD_7Bv1G025920-10	auxin response factor 16 [Aegilops tauschii subsp. tauschii]	2116-2135	2.5	GO:0003677(DNA binding);GO:0003700(DNA binding transcription factor activity);GO:0005515(protein binding);GO:0005634(nucleus);GO:0006351(transcription, DNA-templated);GO:0006355(regulation of transcription, DNA-templated);GO:0009723(response to ethylene);GO:0009733(response to auxin);GO:0009734(auxin-activated signaling pathway);GO:0010311(lateral root formation);GO:0043565(sequence-specific DNA …
ata-miR167b-3p	TRITD_7Bv1G025920-12	auxin response factor 16 [Aegilops tauschii subsp. tauschii]	1900-1919	2.5	GO:0003677(DNA binding);GO:0003700(DNA binding transcription factor activity);GO:0005515(protein binding);GO:0005634(nucleus);GO:0006351(transcription, DNA-templated);GO:0006355(regulation of transcription, DNA-templated);GO:0009723(response to ethylene);GO:0009733(response to auxin);GO:0009734(auxin-activated signaling pathway);GO:0010311(lateral root formation);GO:0043565(sequence-specific DNA …
ata-miR167b-3p	TRITD_7Bv1G025920-13	auxin response factor 16 [Aegilops tauschii subsp. tauschii]	1780-1799	2.5	GO:0003677(DNA binding);GO:0003700(DNA binding transcription factor activity);GO:0005515(protein binding);GO:0005634(nucleus);GO:0006351(transcription, DNA-templated);GO:0006355(regulation of transcription, DNA-templated);GO:0009723(response to ethylene);GO:0009733(response to auxin);GO:0009734(auxin-activated signaling pathway);GO:0010311(lateral root formation);GO:0043565(sequence-specific DNA …
ata-miR167b-3p	TRITD_7Bv1G092420	1-phosphatidylinositol-3-phosphate 5-kinase FAB1B-like isoform X1 [Aegilops tauschii subsp. tauschii]	2617-2637	2.5	GO:0000285(1-phosphatidylinositol-3-phosphate 5-kinase activity);GO:0005524(ATP binding);GO:0005737(cytoplasm);GO:0005739(mitochondrion);GO:0005768(endosome);GO:0006458('de novo' protein folding);GO:0007005(mitochondrion organization);GO:0007033(vacuole organization);GO:0007165(signal transduction);GO:0008270(zinc ion binding);GO:0009555(pollen development);GO:0010008(endosome membrane);GO:001025…	ko00562(Inositol phosphate metabolism);ko04070(Phosphatidylinositol signaling system);ko04145(Phagosome)
ata-miR167b-3p	TRITD_7Bv1G092420-2	1-phosphatidylinositol-3-phosphate 5-kinase FAB1B-like isoform X2 [Aegilops tauschii subsp. tauschii]	2617-2637	2.5	GO:0000285(1-phosphatidylinositol-3-phosphate 5-kinase activity);GO:0005524(ATP binding);GO:0005737(cytoplasm);GO:0005739(mitochondrion);GO:0005768(endosome);GO:0006458('de novo' protein folding);GO:0007005(mitochondrion organization);GO:0007033(vacuole organization);GO:0007165(signal transduction);GO:0008270(zinc ion binding);GO:0009555(pollen development);GO:0010008(endosome membrane);GO:001025…	ko00562(Inositol phosphate metabolism);ko04070(Phosphatidylinositol signaling system);ko04145(Phagosome)
ata-miR167b-3p	TRITD_7Bv1G092420-3	1-phosphatidylinositol-3-phosphate 5-kinase FAB1B-like isoform X1 [Aegilops tauschii subsp. tauschii]	2617-2637	2.5	GO:0000285(1-phosphatidylinositol-3-phosphate 5-kinase activity);GO:0005524(ATP binding);GO:0005737(cytoplasm);GO:0005739(mitochondrion);GO:0005768(endosome);GO:0006458('de novo' protein folding);GO:0007005(mitochondrion organization);GO:0007033(vacuole organization);GO:0007165(signal transduction);GO:0008270(zinc ion binding);GO:0009555(pollen development);GO:0010008(endosome membrane);GO:001025…	ko00562(Inositol phosphate metabolism);ko04070(Phosphatidylinositol signaling system);ko04145(Phagosome)
ata-miR167b-3p	TRITD_7Bv1G092420-10	1-phosphatidylinositol-3-phosphate 5-kinase FAB1B-like isoform X1 [Aegilops tauschii subsp. tauschii]	1864-1884	2.5	GO:0000285(1-phosphatidylinositol-3-phosphate 5-kinase activity);GO:0005524(ATP binding);GO:0005737(cytoplasm);GO:0005739(mitochondrion);GO:0005768(endosome);GO:0006458('de novo' protein folding);GO:0007005(mitochondrion organization);GO:0007033(vacuole organization);GO:0007165(signal transduction);GO:0008270(zinc ion binding);GO:0009555(pollen development);GO:0010008(endosome membrane);GO:001025…	ko00562(Inositol phosphate metabolism);ko04070(Phosphatidylinositol signaling system);ko04145(Phagosome)
ata-miR167b-3p	TRITD_7Bv1G092420-11	1-phosphatidylinositol-3-phosphate 5-kinase FAB1B-like isoform X2 [Aegilops tauschii subsp. tauschii]	2563-2583	2.5	GO:0000285(1-phosphatidylinositol-3-phosphate 5-kinase activity);GO:0005524(ATP binding);GO:0005737(cytoplasm);GO:0005739(mitochondrion);GO:0005768(endosome);GO:0006458('de novo' protein folding);GO:0007005(mitochondrion organization);GO:0007033(vacuole organization);GO:0007165(signal transduction);GO:0008270(zinc ion binding);GO:0009555(pollen development);GO:0010008(endosome membrane);GO:001025…	ko00562(Inositol phosphate metabolism);ko04070(Phosphatidylinositol signaling system);ko04145(Phagosome)
ata-miR167b-3p	TRITD_7Bv1G092420-12	1-phosphatidylinositol-3-phosphate 5-kinase FAB1B-like isoform X1 [Aegilops tauschii subsp. tauschii]	1864-1884	2.5	GO:0000285(1-phosphatidylinositol-3-phosphate 5-kinase activity);GO:0005524(ATP binding);GO:0005737(cytoplasm);GO:0005739(mitochondrion);GO:0005768(endosome);GO:0006458('de novo' protein folding);GO:0007005(mitochondrion organization);GO:0007033(vacuole organization);GO:0007165(signal transduction);GO:0008270(zinc ion binding);GO:0009555(pollen development);GO:0010008(endosome membrane);GO:001025…	ko00562(Inositol phosphate metabolism);ko04070(Phosphatidylinositol signaling system);ko04145(Phagosome)
ata-miR167b-3p	TRITD_7Bv1G092420-13	1-phosphatidylinositol-3-phosphate 5-kinase FAB1B-like isoform X1 [Aegilops tauschii subsp. tauschii]	2029-2049	2.5	GO:0000285(1-phosphatidylinositol-3-phosphate 5-kinase activity);GO:0005524(ATP binding);GO:0005737(cytoplasm);GO:0005739(mitochondrion);GO:0005768(endosome);GO:0006458('de novo' protein folding);GO:0007005(mitochondrion organization);GO:0007033(vacuole organization);GO:0007165(signal transduction);GO:0008270(zinc ion binding);GO:0009555(pollen development);GO:0010008(endosome membrane);GO:001025…	ko00562(Inositol phosphate metabolism);ko04070(Phosphatidylinositol signaling system);ko04145(Phagosome)
ata-miR167b-3p	TRITD_7Bv1G092420-14	1-phosphatidylinositol-3-phosphate 5-kinase FAB1B-like isoform X1 [Aegilops tauschii subsp. tauschii]	2617-2637	2.5	GO:0000285(1-phosphatidylinositol-3-phosphate 5-kinase activity);GO:0005524(ATP binding);GO:0005737(cytoplasm);GO:0005739(mitochondrion);GO:0005768(endosome);GO:0006458('de novo' protein folding);GO:0007005(mitochondrion organization);GO:0007033(vacuole organization);GO:0007165(signal transduction);GO:0008270(zinc ion binding);GO:0009555(pollen development);GO:0010008(endosome membrane);GO:001025…	ko00562(Inositol phosphate metabolism);ko04070(Phosphatidylinositol signaling system);ko04145(Phagosome)
ata-miR167b-3p	TRITD_7Bv1G092420-15	1-phosphatidylinositol-3-phosphate 5-kinase FAB1B-like isoform X1 [Aegilops tauschii subsp. tauschii]	2029-2049	2.5	GO:0000285(1-phosphatidylinositol-3-phosphate 5-kinase activity);GO:0005524(ATP binding);GO:0005737(cytoplasm);GO:0005739(mitochondrion);GO:0005768(endosome);GO:0006458('de novo' protein folding);GO:0007005(mitochondrion organization);GO:0007033(vacuole organization);GO:0007165(signal transduction);GO:0008270(zinc ion binding);GO:0009555(pollen development);GO:0010008(endosome membrane);GO:001025…	ko00562(Inositol phosphate metabolism);ko04070(Phosphatidylinositol signaling system);ko04145(Phagosome)
ata-miR167b-3p	TRITD_2Av1G014000	Protein FEZ [Triticum urartu]	640-661	2.5	GO:0003677(DNA binding);GO:0003700(DNA binding transcription factor activity);GO:0005634(nucleus);GO:0006351(transcription, DNA-templated);GO:0006355(regulation of transcription, DNA-templated);GO:0007275(multicellular organism development);GO:0009733(response to auxin);GO:0045770(positive regulation of asymmetric cell division);GO:0048103(somatic stem cell division);GO:0048829(root cap developme…
ata-miR167b-3p	TRITD_6Bv1G010420	indole-2-monooxygenase-like [Aegilops tauschii subsp. tauschii]	1440-1459	2.5	GO:0016020(membrane);GO:0016709(oxidoreductase activity, acting on paired donors, with incorporation or reduction of molecular oxygen, NAD);GO:0044550(secondary metabolite biosynthetic process)
ata-miR167b-3p	TRITD_5Av1G235370-3	DIMBOA UDP-glucosyltransferase BX8-like [Aegilops tauschii subsp. tauschii]	669-689	1.8	GO:0009813(flavonoid biosynthetic process);GO:0043231(intracellular membrane-bounded organelle);GO:0052696(flavonoid glucuronidation);GO:0080043(quercetin 3-O-glucosyltransferase activity);GO:0080044(quercetin 7-O-glucosyltransferase activity)
ata-miR167b-5p	TRITD_6Bv1G159860	U-box domain-containing protein 5-like [Aegilops tauschii subsp. tauschii]	463-483	2.5	GO:0004842(ubiquitin-protein transferase activity);GO:0005634(nucleus);GO:0009507(chloroplast);GO:0016567(protein ubiquitination)
ata-miR167b-5p	TRITD_6Bv1G159860-3	U-box domain-containing protein 5-like [Aegilops tauschii subsp. tauschii]	451-471	2.5	GO:0004842(ubiquitin-protein transferase activity);GO:0016567(protein ubiquitination)
ata-miR167b-5p	TRITD_6Bv1G159860-2	U-box domain-containing protein 5-like [Aegilops tauschii subsp. tauschii]	508-528	2.5	GO:0004842(ubiquitin-protein transferase activity);GO:0016567(protein ubiquitination)
ata-miR167b-5p	TRITD_6Bv1G159860-4	U-box domain-containing protein 5-like [Aegilops tauschii subsp. tauschii]	463-483	2.5	GO:0004842(ubiquitin-protein transferase activity);GO:0005634(nucleus);GO:0009507(chloroplast);GO:0016567(protein ubiquitination)
ata-miR167b-5p	TRITD_6Bv1G159860-5	U-box domain-containing protein 5-like [Aegilops tauschii subsp. tauschii]	451-471	2.5	GO:0004842(ubiquitin-protein transferase activity);GO:0005634(nucleus);GO:0009507(chloroplast);GO:0016567(protein ubiquitination)
ata-miR167b-5p	TRITD_6Bv1G159860-6	U-box domain-containing protein 5-like [Aegilops tauschii subsp. tauschii]	445-465	2.5	GO:0004842(ubiquitin-protein transferase activity);GO:0005634(nucleus);GO:0009507(chloroplast);GO:0016567(protein ubiquitination)
ata-miR167b-5p	TRITD_6Bv1G159860-7	U-box domain-containing protein 5-like [Aegilops tauschii subsp. tauschii]	463-483	2.5	GO:0004842(ubiquitin-protein transferase activity);GO:0005634(nucleus);GO:0009507(chloroplast);GO:0016567(protein ubiquitination)
ata-miR167b-5p	TRITD_6Av1G172220-2	U-box domain-containing protein 5-like [Aegilops tauschii subsp. tauschii]	121-141	2.5	GO:0004842(ubiquitin-protein transferase activity);GO:0016567(protein ubiquitination)
ata-miR167b-5p	TRITD_6Av1G172220	U-box domain-containing protein 5-like [Aegilops tauschii subsp. tauschii]	463-483	2.5	GO:0004842(ubiquitin-protein transferase activity);GO:0016567(protein ubiquitination)
ata-miR167b-5p	TRITD_6Av1G172220-3	U-box domain-containing protein 7 [Triticum urartu]	463-483	2.5	GO:0004842(ubiquitin-protein transferase activity);GO:0005634(nucleus);GO:0009507(chloroplast);GO:0016567(protein ubiquitination)
ata-miR167b-5p	TRITD_6Av1G172220-4	U-box domain-containing protein 7 [Triticum urartu]	451-471	2.5	GO:0004842(ubiquitin-protein transferase activity);GO:0005634(nucleus);GO:0009507(chloroplast);GO:0016567(protein ubiquitination)
ata-miR167b-5p	TRITD_6Av1G172220-5	U-box domain-containing protein 7 [Triticum urartu]	463-483	2.5	GO:0004842(ubiquitin-protein transferase activity);GO:0005634(nucleus);GO:0009507(chloroplast);GO:0016567(protein ubiquitination)
ata-miR167b-5p	TRITD_6Av1G172220-6	U-box domain-containing protein 7 [Triticum urartu]	463-483	2.5	GO:0004842(ubiquitin-protein transferase activity);GO:0005634(nucleus);GO:0009507(chloroplast);GO:0016567(protein ubiquitination)
ata-miR167b-5p	TRITD_2Av1G006370	probable LRR receptor-like serine/threonine-protein kinase At3g47570 [Aegilops tauschii subsp. tauschii]	970-991	2	GO:0004674(protein serine/threonine kinase activity);GO:0005524(ATP binding);GO:0005886(plasma membrane);GO:0006468(protein phosphorylation);GO:0007169(transmembrane receptor protein tyrosine kinase signaling pathway);GO:0009507(chloroplast);GO:0016021(integral component of membrane);GO:0016301(kinase activity)
ata-miR167e-3p	TRITD_3Av1G270980	hypothetical protein TRIUR3_30753 [Triticum urartu]	348-369	2	GO:0005634(nucleus);GO:0008150(biological_process)
ata-miR167e-3p	TRITD_3Av1G270980-2	uncharacterized protein LOC109737153 [Aegilops tauschii subsp. tauschii]	405-426	2	GO:0005634(nucleus)
ata-miR167e-3p	TRITD_3Av1G001250	hypothetical protein TRIUR3_01121 [Triticum urartu]	1944-1965	2.5	GO:0005737(cytoplasm);GO:0009734(auxin-activated signaling pathway);GO:0010928(regulation of auxin mediated signaling pathway);GO:0071470(cellular response to osmotic stress);GO:2000028(regulation of photoperiodism, flowering)
ata-miR167e-3p	TRITD_3Av1G001250-4	pg1, putative, expressed [Triticum aestivum]	2397-2418	2.5	GO:0005737(cytoplasm);GO:0009734(auxin-activated signaling pathway);GO:0010928(regulation of auxin mediated signaling pathway);GO:0071470(cellular response to osmotic stress);GO:2000028(regulation of photoperiodism, flowering)
ata-miR167e-3p	TRITD_3Av1G001250-7	pg1, putative, expressed [Triticum aestivum]	2415-2436	2.5	GO:0005737(cytoplasm);GO:0009734(auxin-activated signaling pathway);GO:0010928(regulation of auxin mediated signaling pathway);GO:0071470(cellular response to osmotic stress);GO:2000028(regulation of photoperiodism, flowering)
ata-miR167e-3p	TRITD_3Av1G001250-8	pg1, putative, expressed [Triticum aestivum]	2415-2436	2.5	GO:0005737(cytoplasm);GO:0009734(auxin-activated signaling pathway);GO:0010928(regulation of auxin mediated signaling pathway);GO:0071470(cellular response to osmotic stress);GO:2000028(regulation of photoperiodism, flowering)
ata-miR167e-3p	TRITD_3Av1G001250-34	glycine-rich domain-containing protein 1-like [Aegilops tauschii subsp. tauschii]	1872-1893	2.5	GO:0005737(cytoplasm);GO:0009734(auxin-activated signaling pathway);GO:0010928(regulation of auxin mediated signaling pathway);GO:0071470(cellular response to osmotic stress);GO:2000028(regulation of photoperiodism, flowering)
ata-miR167e-3p	TRITD_3Av1G001250-35	glycine-rich domain-containing protein 1-like [Aegilops tauschii subsp. tauschii]	1872-1893	2.5	GO:0005737(cytoplasm);GO:0009734(auxin-activated signaling pathway);GO:0010928(regulation of auxin mediated signaling pathway);GO:0071470(cellular response to osmotic stress);GO:2000028(regulation of photoperiodism, flowering)
ata-miR167e-3p	TRITD_3Av1G001250-10	pg1, putative, expressed [Triticum aestivum]	2352-2373	2.5	GO:0005737(cytoplasm);GO:0009734(auxin-activated signaling pathway);GO:0010928(regulation of auxin mediated signaling pathway);GO:0071470(cellular response to osmotic stress);GO:2000028(regulation of photoperiodism, flowering)
ata-miR167e-3p	TRITD_3Av1G001250-11	hypothetical protein TRIUR3_01121 [Triticum urartu]	2217-2238	2.5	GO:0005737(cytoplasm);GO:0009734(auxin-activated signaling pathway);GO:0010928(regulation of auxin mediated signaling pathway);GO:0071470(cellular response to osmotic stress);GO:2000028(regulation of photoperiodism, flowering)
ata-miR167e-3p	TRITD_3Av1G001250-12	pg1, putative, expressed [Triticum aestivum]	2397-2418	2.5	GO:0005737(cytoplasm);GO:0009734(auxin-activated signaling pathway);GO:0010928(regulation of auxin mediated signaling pathway);GO:0071470(cellular response to osmotic stress);GO:2000028(regulation of photoperiodism, flowering)
ata-miR167e-3p	TRITD_3Av1G001250-13	pg1, putative, expressed [Triticum aestivum]	2301-2322	2.5	GO:0005737(cytoplasm);GO:0009734(auxin-activated signaling pathway);GO:0010928(regulation of auxin mediated signaling pathway);GO:0071470(cellular response to osmotic stress);GO:2000028(regulation of photoperiodism, flowering)
ata-miR167e-3p	TRITD_3Av1G001250-14	pg1, putative, expressed [Triticum aestivum]	2283-2304	2.5	GO:0005737(cytoplasm);GO:0009734(auxin-activated signaling pathway);GO:0010928(regulation of auxin mediated signaling pathway);GO:0071470(cellular response to osmotic stress);GO:2000028(regulation of photoperiodism, flowering)
ata-miR167e-3p	TRITD_3Av1G001250-16	pg1, putative, expressed [Triticum aestivum]	2415-2436	2.5	GO:0005737(cytoplasm);GO:0009734(auxin-activated signaling pathway);GO:0010928(regulation of auxin mediated signaling pathway);GO:0071470(cellular response to osmotic stress);GO:2000028(regulation of photoperiodism, flowering)
ata-miR167e-3p	TRITD_3Av1G001250-17	pg1, putative, expressed [Triticum aestivum]	2415-2436	2.5	GO:0005737(cytoplasm);GO:0009734(auxin-activated signaling pathway);GO:0010928(regulation of auxin mediated signaling pathway);GO:0071470(cellular response to osmotic stress);GO:2000028(regulation of photoperiodism, flowering)
ata-miR167e-3p	TRITD_3Av1G001250-18	pg1, putative, expressed [Triticum aestivum]	2415-2436	2.5	GO:0005737(cytoplasm);GO:0009734(auxin-activated signaling pathway);GO:0010928(regulation of auxin mediated signaling pathway);GO:0071470(cellular response to osmotic stress);GO:2000028(regulation of photoperiodism, flowering)
ata-miR167e-3p	TRITD_3Av1G001250-19	pg1, putative, expressed [Triticum aestivum]	2415-2436	2.5	GO:0005737(cytoplasm);GO:0009734(auxin-activated signaling pathway);GO:0010928(regulation of auxin mediated signaling pathway);GO:0071470(cellular response to osmotic stress);GO:2000028(regulation of photoperiodism, flowering)
ata-miR167e-3p	TRITD_3Av1G001250-20	pg1, putative, expressed [Triticum aestivum]	2415-2436	2.5	GO:0005737(cytoplasm);GO:0009734(auxin-activated signaling pathway);GO:0010928(regulation of auxin mediated signaling pathway);GO:0071470(cellular response to osmotic stress);GO:2000028(regulation of photoperiodism, flowering)
ata-miR167e-3p	TRITD_3Av1G001250-21	pg1, putative, expressed [Triticum aestivum]	2415-2436	2.5	GO:0005737(cytoplasm);GO:0009734(auxin-activated signaling pathway);GO:0010928(regulation of auxin mediated signaling pathway);GO:0071470(cellular response to osmotic stress);GO:2000028(regulation of photoperiodism, flowering)
ata-miR167e-3p	TRITD_3Av1G001250-22	pg1, putative, expressed [Triticum aestivum]	2415-2436	2.5	GO:0005737(cytoplasm);GO:0009734(auxin-activated signaling pathway);GO:0010928(regulation of auxin mediated signaling pathway);GO:0071470(cellular response to osmotic stress);GO:2000028(regulation of photoperiodism, flowering)
ata-miR167e-3p	TRITD_3Av1G001250-23	pg1, putative, expressed [Triticum aestivum]	2415-2436	2.5	GO:0005737(cytoplasm);GO:0009734(auxin-activated signaling pathway);GO:0010928(regulation of auxin mediated signaling pathway);GO:0071470(cellular response to osmotic stress);GO:2000028(regulation of photoperiodism, flowering)
ata-miR167e-3p	TRITD_3Av1G001250-24	pg1, putative, expressed [Triticum aestivum]	2415-2436	2.5	GO:0005737(cytoplasm);GO:0009734(auxin-activated signaling pathway);GO:0010928(regulation of auxin mediated signaling pathway);GO:0071470(cellular response to osmotic stress);GO:2000028(regulation of photoperiodism, flowering)
ata-miR167e-3p	TRITD_3Av1G001250-25	pg1, putative, expressed [Triticum aestivum]	2415-2436	2.5	GO:0005737(cytoplasm);GO:0009734(auxin-activated signaling pathway);GO:0010928(regulation of auxin mediated signaling pathway);GO:0071470(cellular response to osmotic stress);GO:2000028(regulation of photoperiodism, flowering)
ata-miR167e-3p	TRITD_3Av1G001250-26	pg1, putative, expressed [Triticum aestivum]	2415-2436	2.5	GO:0005737(cytoplasm);GO:0009734(auxin-activated signaling pathway);GO:0010928(regulation of auxin mediated signaling pathway);GO:0071470(cellular response to osmotic stress);GO:2000028(regulation of photoperiodism, flowering)
ata-miR167e-3p	TRITD_3Av1G001250-27	pg1, putative, expressed [Triticum aestivum]	2415-2436	2.5	GO:0005737(cytoplasm);GO:0009734(auxin-activated signaling pathway);GO:0010928(regulation of auxin mediated signaling pathway);GO:0071470(cellular response to osmotic stress);GO:2000028(regulation of photoperiodism, flowering)
ata-miR167e-3p	TRITD_3Av1G001250-28	pg1, putative, expressed [Triticum aestivum]	2415-2436	2.5	GO:0005737(cytoplasm);GO:0009734(auxin-activated signaling pathway);GO:0010928(regulation of auxin mediated signaling pathway);GO:0071470(cellular response to osmotic stress);GO:2000028(regulation of photoperiodism, flowering)
ata-miR167e-3p	TRITD_3Av1G001250-29	pg1, putative, expressed [Triticum aestivum]	2415-2436	2.5	GO:0005737(cytoplasm);GO:0009734(auxin-activated signaling pathway);GO:0010928(regulation of auxin mediated signaling pathway);GO:0071470(cellular response to osmotic stress);GO:2000028(regulation of photoperiodism, flowering)
ata-miR167e-3p	TRITD_3Av1G001250-30	pg1, putative, expressed [Triticum aestivum]	2415-2436	2.5	GO:0005737(cytoplasm);GO:0009734(auxin-activated signaling pathway);GO:0010928(regulation of auxin mediated signaling pathway);GO:0071470(cellular response to osmotic stress);GO:2000028(regulation of photoperiodism, flowering)
ata-miR167e-3p	TRITD_3Av1G001250-31	pg1, putative, expressed [Triticum aestivum]	2415-2436	2.5	GO:0005737(cytoplasm);GO:0009734(auxin-activated signaling pathway);GO:0010928(regulation of auxin mediated signaling pathway);GO:0071470(cellular response to osmotic stress);GO:2000028(regulation of photoperiodism, flowering)
ata-miR167e-3p	TRITD_3Av1G001250-32	pg1, putative, expressed [Triticum aestivum]	2418-2439	2.5	GO:0005737(cytoplasm);GO:0009734(auxin-activated signaling pathway);GO:0010928(regulation of auxin mediated signaling pathway);GO:0071470(cellular response to osmotic stress);GO:2000028(regulation of photoperiodism, flowering)
ata-miR167e-3p	TRITD_3Av1G001250-33	pg1, putative, expressed [Triticum aestivum]	2418-2439	2.5	GO:0005737(cytoplasm);GO:0009734(auxin-activated signaling pathway);GO:0010928(regulation of auxin mediated signaling pathway);GO:0071470(cellular response to osmotic stress);GO:2000028(regulation of photoperiodism, flowering)
ata-miR167e-3p	TRITD_3Av1G001250-9	pg1, putative, expressed [Triticum aestivum]	2343-2364	2.5	GO:0005737(cytoplasm);GO:0009734(auxin-activated signaling pathway);GO:0010928(regulation of auxin mediated signaling pathway);GO:0071470(cellular response to osmotic stress);GO:2000028(regulation of photoperiodism, flowering)
ata-miR167e-3p	TRITD_3Av1G001250-36	pg1, putative, expressed [Triticum aestivum]	2415-2436	2.5	GO:0005737(cytoplasm);GO:0009734(auxin-activated signaling pathway);GO:0010928(regulation of auxin mediated signaling pathway);GO:0071470(cellular response to osmotic stress);GO:2000028(regulation of photoperiodism, flowering)
ata-miR167e-3p	TRITD_3Av1G001250-37	pg1, putative, expressed [Triticum aestivum]	2415-2436	2.5	GO:0005737(cytoplasm);GO:0009734(auxin-activated signaling pathway);GO:0010928(regulation of auxin mediated signaling pathway);GO:0071470(cellular response to osmotic stress);GO:2000028(regulation of photoperiodism, flowering)
ata-miR167e-3p	TRITD_3Av1G001250-38	pg1, putative, expressed [Triticum aestivum]	2415-2436	2.5	GO:0005737(cytoplasm);GO:0009734(auxin-activated signaling pathway);GO:0010928(regulation of auxin mediated signaling pathway);GO:0071470(cellular response to osmotic stress);GO:2000028(regulation of photoperiodism, flowering)
ata-miR167e-3p	TRITD_3Av1G001250-39	pg1, putative, expressed [Triticum aestivum]	2415-2436	2.5	GO:0005737(cytoplasm);GO:0009734(auxin-activated signaling pathway);GO:0010928(regulation of auxin mediated signaling pathway);GO:0071470(cellular response to osmotic stress);GO:2000028(regulation of photoperiodism, flowering)
ata-miR167e-3p	TRITD_3Av1G001250-40	pg1, putative, expressed [Triticum aestivum]	2415-2436	2.5	GO:0005737(cytoplasm);GO:0009734(auxin-activated signaling pathway);GO:0010928(regulation of auxin mediated signaling pathway);GO:0071470(cellular response to osmotic stress);GO:2000028(regulation of photoperiodism, flowering)
ata-miR167e-3p	TRITD_3Av1G001250-41	pg1, putative, expressed [Triticum aestivum]	2415-2436	2.5	GO:0005737(cytoplasm);GO:0009734(auxin-activated signaling pathway);GO:0010928(regulation of auxin mediated signaling pathway);GO:0071470(cellular response to osmotic stress);GO:2000028(regulation of photoperiodism, flowering)
ata-miR167e-3p	TRITD_3Av1G001250-42	pg1, putative, expressed [Triticum aestivum]	2415-2436	2.5	GO:0005737(cytoplasm);GO:0009734(auxin-activated signaling pathway);GO:0010928(regulation of auxin mediated signaling pathway);GO:0071470(cellular response to osmotic stress);GO:2000028(regulation of photoperiodism, flowering)
ata-miR167e-3p	TRITD_3Av1G001250-43	pg1, putative, expressed [Triticum aestivum]	2415-2436	2.5	GO:0005737(cytoplasm);GO:0009734(auxin-activated signaling pathway);GO:0010928(regulation of auxin mediated signaling pathway);GO:0071470(cellular response to osmotic stress);GO:2000028(regulation of photoperiodism, flowering)
ata-miR167e-3p	TRITD_3Av1G001250-44	pg1, putative, expressed [Triticum aestivum]	2415-2436	2.5	GO:0005737(cytoplasm);GO:0009734(auxin-activated signaling pathway);GO:0010928(regulation of auxin mediated signaling pathway);GO:0071470(cellular response to osmotic stress);GO:2000028(regulation of photoperiodism, flowering)
ata-miR167e-3p	TRITD_3Av1G001250-45	hypothetical protein TRIUR3_01121 [Triticum urartu]	1944-1965	2.5	GO:0005737(cytoplasm);GO:0009734(auxin-activated signaling pathway);GO:0010928(regulation of auxin mediated signaling pathway);GO:0071470(cellular response to osmotic stress);GO:2000028(regulation of photoperiodism, flowering)
ata-miR167e-3p	TRITD_3Av1G001250-47	pg1, putative, expressed [Triticum aestivum]	2415-2436	2.5	GO:0005737(cytoplasm);GO:0009734(auxin-activated signaling pathway);GO:0010928(regulation of auxin mediated signaling pathway);GO:0071470(cellular response to osmotic stress);GO:2000028(regulation of photoperiodism, flowering)
ata-miR167e-3p	TRITD_3Av1G001250-48	pg1, putative, expressed [Triticum aestivum]	2385-2406	2.5	GO:0005737(cytoplasm);GO:0009734(auxin-activated signaling pathway);GO:0010928(regulation of auxin mediated signaling pathway);GO:0071470(cellular response to osmotic stress);GO:2000028(regulation of photoperiodism, flowering)
ata-miR169a-3p	TRITD_6Bv1G140530	iron-phytosiderophore transporter YSL15-like [Aegilops tauschii subsp. tauschii]	829-849	2.5	GO:0005886(plasma membrane)
ata-miR169a-3p	TRITD_6Bv1G140530-2	iron-phytosiderophore transporter YSL15-like [Aegilops tauschii subsp. tauschii]	829-849	2.5	GO:0005886(plasma membrane)
ata-miR169a-3p	TRITD_6Av1G154680	iron-phytosiderophore transporter YSL15-like [Aegilops tauschii subsp. tauschii]	829-849	2.5	GO:0005886(plasma membrane)
ata-miR169a-3p	TRITD_6Av1G154680-2	iron-phytosiderophore transporter YSL15-like [Aegilops tauschii subsp. tauschii]	829-849	2.5	GO:0005886(plasma membrane)
ata-miR169a-3p	TRITD_6Av1G154680-3	iron-phytosiderophore transporter YSL15-like [Aegilops tauschii subsp. tauschii]	829-849	2.5	GO:0005886(plasma membrane)
ata-miR169a-5p	TRITD_3Av1G191790-4	nucleobase-ascorbate transporter 2-like [Aegilops tauschii subsp. tauschii]	417-440	2.5	GO:0016020(membrane);GO:0016021(integral component of membrane);GO:0022857(transmembrane transporter activity);GO:0055085(transmembrane transport)
ata-miR169a-5p	TRITD_3Av1G191790-3	Nucleobase-ascorbate transporter 2 [Triticum urartu]	240-263	2.5	GO:0016020(membrane);GO:0016021(integral component of membrane);GO:0022857(transmembrane transporter activity);GO:0055085(transmembrane transport)
ata-miR169a-5p	TRITD_3Av1G191790	nucleobase-ascorbate transporter 2-like [Aegilops tauschii subsp. tauschii]	417-440	2.5	GO:0016020(membrane);GO:0016021(integral component of membrane);GO:0022857(transmembrane transporter activity);GO:0055085(transmembrane transport)
ata-miR169a-5p	TRITD_3Av1G191790-2	nucleobase-ascorbate transporter 2-like [Aegilops tauschii subsp. tauschii]	417-440	2.5	GO:0016020(membrane);GO:0016021(integral component of membrane);GO:0022857(transmembrane transporter activity);GO:0055085(transmembrane transport)
ata-miR169a-5p	TRITD_5Bv1G120790-6	nucleobase-ascorbate transporter 6-like [Aegilops tauschii subsp. tauschii]	429-452	2.5	GO:0005618(cell wall);GO:0005773(vacuole);GO:0005783(endoplasmic reticulum);GO:0005886(plasma membrane);GO:0009506(plasmodesma);GO:0016020(membrane);GO:0016021(integral component of membrane);GO:0022857(transmembrane transporter activity);GO:0055085(transmembrane transport)
ata-miR169a-5p	TRITD_5Bv1G120790-5	nucleobase-ascorbate transporter 6-like [Aegilops tauschii subsp. tauschii]	429-452	2.5	GO:0005618(cell wall);GO:0005773(vacuole);GO:0005783(endoplasmic reticulum);GO:0005886(plasma membrane);GO:0009506(plasmodesma);GO:0016020(membrane);GO:0016021(integral component of membrane);GO:0022857(transmembrane transporter activity);GO:0055085(transmembrane transport)
ata-miR169a-5p	TRITD_5Bv1G120790-4	nucleobase-ascorbate transporter 6-like [Aegilops tauschii subsp. tauschii]	429-452	2.5	GO:0005618(cell wall);GO:0005773(vacuole);GO:0005783(endoplasmic reticulum);GO:0005886(plasma membrane);GO:0009506(plasmodesma);GO:0016020(membrane);GO:0016021(integral component of membrane);GO:0022857(transmembrane transporter activity);GO:0055085(transmembrane transport)
ata-miR169a-5p	TRITD_5Bv1G120790-3	nucleobase-ascorbate transporter 6-like [Aegilops tauschii subsp. tauschii]	429-452	2.5	GO:0005618(cell wall);GO:0005773(vacuole);GO:0005783(endoplasmic reticulum);GO:0005886(plasma membrane);GO:0009506(plasmodesma);GO:0016020(membrane);GO:0016021(integral component of membrane);GO:0022857(transmembrane transporter activity);GO:0055085(transmembrane transport)
ata-miR169a-5p	TRITD_5Bv1G120790-2	nucleobase-ascorbate transporter 6-like [Aegilops tauschii subsp. tauschii]	429-452	2.5	GO:0005618(cell wall);GO:0005773(vacuole);GO:0005783(endoplasmic reticulum);GO:0005886(plasma membrane);GO:0009506(plasmodesma);GO:0016020(membrane);GO:0016021(integral component of membrane);GO:0022857(transmembrane transporter activity);GO:0055085(transmembrane transport)
ata-miR169a-5p	TRITD_5Bv1G120790	nucleobase-ascorbate transporter 6-like [Aegilops tauschii subsp. tauschii]	429-452	2.5	GO:0005618(cell wall);GO:0005773(vacuole);GO:0005783(endoplasmic reticulum);GO:0005886(plasma membrane);GO:0009506(plasmodesma);GO:0016020(membrane);GO:0016021(integral component of membrane);GO:0022857(transmembrane transporter activity);GO:0055085(transmembrane transport)
ata-miR169a-5p	TRITD_5Bv1G120790-7	nucleobase-ascorbate transporter 6-like [Aegilops tauschii subsp. tauschii]	330-353	2.5	GO:0005618(cell wall);GO:0005773(vacuole);GO:0005783(endoplasmic reticulum);GO:0005886(plasma membrane);GO:0009506(plasmodesma);GO:0016020(membrane);GO:0016021(integral component of membrane);GO:0022857(transmembrane transporter activity);GO:0055085(transmembrane transport)
ata-miR169a-5p	TRITD_3Bv1G174330	unnamed protein product [Triticum aestivum]	2049-2072	2.5	GO:0016020(membrane);GO:0016021(integral component of membrane);GO:0022857(transmembrane transporter activity);GO:0055085(transmembrane transport)
ata-miR169a-5p	TRITD_3Bv1G174330-15	unnamed protein product [Triticum aestivum]	417-440	2.5	GO:0016020(membrane);GO:0016021(integral component of membrane);GO:0022857(transmembrane transporter activity);GO:0055085(transmembrane transport)
ata-miR169a-5p	TRITD_3Bv1G174330-12	unnamed protein product [Triticum aestivum]	417-440	2.5	GO:0016020(membrane);GO:0016021(integral component of membrane);GO:0022857(transmembrane transporter activity);GO:0055085(transmembrane transport)
ata-miR169a-5p	TRITD_3Bv1G174330-13	unnamed protein product [Triticum aestivum]	417-440	2.5	GO:0016020(membrane);GO:0016021(integral component of membrane);GO:0022857(transmembrane transporter activity);GO:0055085(transmembrane transport)
ata-miR169a-5p	TRITD_3Bv1G174330-14	unnamed protein product [Triticum aestivum]	417-440	2.5	GO:0016020(membrane);GO:0016021(integral component of membrane);GO:0022857(transmembrane transporter activity);GO:0055085(transmembrane transport)
ata-miR169a-5p	TRITD_3Bv1G174330-11	unnamed protein product [Triticum aestivum]	417-440	2.5	GO:0016020(membrane);GO:0016021(integral component of membrane);GO:0022857(transmembrane transporter activity);GO:0055085(transmembrane transport)
ata-miR169a-5p	TRITD_3Bv1G174330-10	Nucleobase-ascorbate transporter 2 [Triticum urartu]	240-263	2.5	GO:0016020(membrane);GO:0016021(integral component of membrane);GO:0022857(transmembrane transporter activity);GO:0055085(transmembrane transport)
ata-miR169a-5p	TRITD_3Bv1G174330-8	unnamed protein product [Triticum aestivum]	417-440	2.5	GO:0016020(membrane);GO:0016021(integral component of membrane);GO:0022857(transmembrane transporter activity);GO:0055085(transmembrane transport)
ata-miR169a-5p	TRITD_3Bv1G174330-9	unnamed protein product [Triticum aestivum]	417-440	2.5	GO:0016020(membrane);GO:0016021(integral component of membrane);GO:0022857(transmembrane transporter activity);GO:0055085(transmembrane transport)
ata-miR169a-5p	TRITD_3Bv1G174330-16	unnamed protein product [Triticum aestivum]	330-353	2.5	GO:0016020(membrane);GO:0016021(integral component of membrane);GO:0022857(transmembrane transporter activity);GO:0055085(transmembrane transport)
ata-miR169a-5p	TRITD_7Bv1G021190	predicted protein [Hordeum vulgare subsp. vulgare]	811-832	2.2	GO:0004185(serine-type carboxypeptidase activity);GO:0005773(vacuole);GO:0051603(proteolysis involved in cellular protein catabolic process)
ata-miR169a-5p	TRITD_5Av1G198400-2	Nuclear transcription factor Y subunit A-1 [Triticum urartu]	452-473	2	GO:0003677(DNA binding);GO:0003700(DNA binding transcription factor activity);GO:0005634(nucleus);GO:0006351(transcription, DNA-templated);GO:0006355(regulation of transcription, DNA-templated);GO:0009793(embryo development ending in seed dormancy);GO:0010262(somatic embryogenesis);GO:0016602(CCAAT-binding factor complex);GO:0048316(seed development);GO:0048510(regulation of timing of transition …
ata-miR169c-3p_L+2R-1	TRITD_1Av1G044070	predicted protein [Hordeum vulgare subsp. vulgare]	325-344	2.2	-
ata-miR169c-3p_L+2R-1	TRITD_1Av1G056950	NADP-dependent malic enzyme, chloroplastic [Triticum urartu]	1592-1610	2.5	GO:0004470(malic enzyme activity);GO:0004471(malate dehydrogenase );GO:0004473(malate dehydrogenase );GO:0005829(cytosol);GO:0006090(pyruvate metabolic process);GO:0006108(malate metabolic process);GO:0008948(oxaloacetate decarboxylase activity);GO:0009507(chloroplast);GO:0016652(oxidoreductase activity, acting on NAD);GO:0046872(metal ion binding);GO:0051260(protein homooligomerization);GO:00512…	ko00620(Pyruvate metabolism)
ata-miR169c-3p_L+2R-1	TRITD_1Av1G056950-7	NADP-dependent malic enzyme, chloroplastic-like isoform X2 [Aegilops tauschii subsp. tauschii]	917-935	2.5	GO:0004470(malic enzyme activity);GO:0004471(malate dehydrogenase );GO:0004473(malate dehydrogenase );GO:0006090(pyruvate metabolic process);GO:0006108(malate metabolic process);GO:0006633(fatty acid biosynthetic process);GO:0008270(zinc ion binding);GO:0008948(oxaloacetate decarboxylase activity);GO:0009507(chloroplast);GO:0016652(oxidoreductase activity, acting on NAD);GO:0042803(protein homodi…	ko00620(Pyruvate metabolism)
ata-miR169c-3p_L+2R-1	TRITD_1Av1G056950-6	NADP-dependent malic enzyme, chloroplastic-like isoform X2 [Aegilops tauschii subsp. tauschii]	1043-1061	2.5	GO:0004470(malic enzyme activity);GO:0004471(malate dehydrogenase );GO:0004473(malate dehydrogenase );GO:0006090(pyruvate metabolic process);GO:0006108(malate metabolic process);GO:0006633(fatty acid biosynthetic process);GO:0008270(zinc ion binding);GO:0008948(oxaloacetate decarboxylase activity);GO:0009507(chloroplast);GO:0016652(oxidoreductase activity, acting on NAD);GO:0042803(protein homodi…	ko00620(Pyruvate metabolism)
ata-miR169c-3p_L+2R-1	TRITD_1Av1G056950-5	NADP-dependent malic enzyme, chloroplastic-like isoform X2 [Aegilops tauschii subsp. tauschii]	923-941	2.5	GO:0004470(malic enzyme activity);GO:0004471(malate dehydrogenase );GO:0004473(malate dehydrogenase );GO:0006090(pyruvate metabolic process);GO:0006108(malate metabolic process);GO:0006633(fatty acid biosynthetic process);GO:0008270(zinc ion binding);GO:0008948(oxaloacetate decarboxylase activity);GO:0009507(chloroplast);GO:0016652(oxidoreductase activity, acting on NAD);GO:0042803(protein homodi…	ko00620(Pyruvate metabolism)
ata-miR169c-3p_L+2R-1	TRITD_1Av1G056950-3	NADP-dependent malic enzyme, chloroplastic-like isoform X2 [Aegilops tauschii subsp. tauschii]	1235-1253	2.5	GO:0004470(malic enzyme activity);GO:0004471(malate dehydrogenase );GO:0004473(malate dehydrogenase );GO:0006090(pyruvate metabolic process);GO:0006108(malate metabolic process);GO:0006633(fatty acid biosynthetic process);GO:0008270(zinc ion binding);GO:0008948(oxaloacetate decarboxylase activity);GO:0009507(chloroplast);GO:0016652(oxidoreductase activity, acting on NAD);GO:0042803(protein homodi…	ko00620(Pyruvate metabolism)
ata-miR169c-3p_L+2R-1	TRITD_1Av1G056950-4	NADP-dependent malic enzyme, chloroplastic-like isoform X2 [Aegilops tauschii subsp. tauschii]	1244-1262	2.5	GO:0004470(malic enzyme activity);GO:0004471(malate dehydrogenase );GO:0004473(malate dehydrogenase );GO:0006090(pyruvate metabolic process);GO:0006108(malate metabolic process);GO:0006633(fatty acid biosynthetic process);GO:0008270(zinc ion binding);GO:0008948(oxaloacetate decarboxylase activity);GO:0009507(chloroplast);GO:0016652(oxidoreductase activity, acting on NAD);GO:0042803(protein homodi…	ko00620(Pyruvate metabolism)
ata-miR169c-3p_L+2R-1	TRITD_1Av1G056950-2	NADP-dependent malic enzyme, chloroplastic-like isoform X1 [Aegilops tauschii subsp. tauschii]	1628-1646	2.5	GO:0004470(malic enzyme activity);GO:0004471(malate dehydrogenase );GO:0004473(malate dehydrogenase );GO:0005829(cytosol);GO:0006090(pyruvate metabolic process);GO:0006108(malate metabolic process);GO:0008948(oxaloacetate decarboxylase activity);GO:0009507(chloroplast);GO:0016652(oxidoreductase activity, acting on NAD);GO:0046872(metal ion binding);GO:0051260(protein homooligomerization);GO:00512…	ko00620(Pyruvate metabolism)
ata-miR169c-3p_L+2R-1	TRITD_2Av1G247760	uncharacterized protein LOC109761729 [Aegilops tauschii subsp. tauschii]	518-536	2.2	-
ata-miR169c-3p_L+2R-1	TRITD_2Av1G261160	unnamed protein product [Triticum aestivum]	382-401	1.8	GO:0030599(pectinesterase activity);GO:0046910(pectinesterase inhibitor activity);GO:0071944(cell periphery)
ata-miR169c-3p_L+2R-1	TRITD_2Av1G280950	Putative invertase inhibitor [Triticum urartu]	181-200	1.8	GO:0030599(pectinesterase activity);GO:0046910(pectinesterase inhibitor activity);GO:0071944(cell periphery)
ata-miR169c-3p_L+2R-1	TRITD_3Bv1G005280	hypothetical protein, expressed [Triticum aestivum]	1-20	2.2	GO:0005634(nucleus);GO:0005737(cytoplasm);GO:0006915(apoptotic process);GO:0043161(proteasome-mediated ubiquitin-dependent protein catabolic process);GO:0061630(ubiquitin protein ligase activity)	ko04120(Ubiquitin mediated proteolysis);ko04310(Wnt signaling pathway)
ata-miR169c-3p_L+2R-1	TRITD_2Av1G292850	hypothetical protein BRADI_5g25382v3, partial [Brachypodium distachyon]	487-506	2.5	GO:0004842(ubiquitin-protein transferase activity);GO:0019005(SCF ubiquitin ligase complex);GO:0031146(SCF-dependent proteasomal ubiquitin-dependent protein catabolic process)
ata-miR169c-3p_L+2R-1	TRITD_1Av1G194120-2	probable xyloglucan glycosyltransferase 7 [Aegilops tauschii subsp. tauschii]	392-410	2.5	GO:0000139(Golgi membrane);GO:0005794(Golgi apparatus);GO:0009506(plasmodesma);GO:0016021(integral component of membrane);GO:0016757(transferase activity, transferring glycosyl groups);GO:0016759(cellulose synthase activity);GO:0071555(cell wall organization)
ata-miR169c-3p_L+2R-1	TRITD_1Av1G194120	probable xyloglucan glycosyltransferase 7 [Aegilops tauschii subsp. tauschii]	392-410	2.5	GO:0000139(Golgi membrane);GO:0005794(Golgi apparatus);GO:0009506(plasmodesma);GO:0016021(integral component of membrane);GO:0016757(transferase activity, transferring glycosyl groups);GO:0016759(cellulose synthase activity);GO:0071555(cell wall organization)
ata-miR169c-3p_L+2R-1	TRITD_2Bv1G072790	probable LRR receptor-like serine/threonine-protein kinase At1g74360 [Aegilops tauschii subsp. tauschii]	2881-2900	2.5	GO:0002215(defense response to nematode);GO:0004674(protein serine/threonine kinase activity);GO:0005524(ATP binding);GO:0005739(mitochondrion);GO:0005886(plasma membrane);GO:0006468(protein phosphorylation);GO:0007169(transmembrane receptor protein tyrosine kinase signaling pathway);GO:0009506(plasmodesma);GO:0016021(integral component of membrane);GO:0031966(mitochondrial membrane)
ata-miR169c-3p_L+2R-1	TRITD_2Bv1G072790-2	probable LRR receptor-like serine/threonine-protein kinase At1g74360 [Aegilops tauschii subsp. tauschii]	2752-2771	2.5	GO:0002215(defense response to nematode);GO:0004674(protein serine/threonine kinase activity);GO:0005524(ATP binding);GO:0005739(mitochondrion);GO:0005886(plasma membrane);GO:0006468(protein phosphorylation);GO:0007169(transmembrane receptor protein tyrosine kinase signaling pathway);GO:0009506(plasmodesma);GO:0016021(integral component of membrane);GO:0031966(mitochondrial membrane)
ata-miR169c-3p_L+2R-1	TRITD_2Bv1G072790-3	probable LRR receptor-like serine/threonine-protein kinase At1g74360 [Aegilops tauschii subsp. tauschii]	2881-2900	2.5	GO:0002215(defense response to nematode);GO:0004674(protein serine/threonine kinase activity);GO:0005524(ATP binding);GO:0005739(mitochondrion);GO:0005886(plasma membrane);GO:0006468(protein phosphorylation);GO:0007169(transmembrane receptor protein tyrosine kinase signaling pathway);GO:0009506(plasmodesma);GO:0016021(integral component of membrane);GO:0031966(mitochondrial membrane)
ata-miR169c-3p_L+2R-1	TRITD_1Bv1G064980	NADP-dependent malic enzyme, chloroplastic [Triticum urartu]	1592-1610	2.5	GO:0004470(malic enzyme activity);GO:0004471(malate dehydrogenase );GO:0004473(malate dehydrogenase );GO:0006090(pyruvate metabolic process);GO:0006108(malate metabolic process);GO:0006633(fatty acid biosynthetic process);GO:0008270(zinc ion binding);GO:0008948(oxaloacetate decarboxylase activity);GO:0009507(chloroplast);GO:0016652(oxidoreductase activity, acting on NAD);GO:0042803(protein homodi…	ko00620(Pyruvate metabolism)
ata-miR169c-3p_L+2R-1	TRITD_1Bv1G064980-2	NADP-dependent malic enzyme, chloroplastic-like isoform X2 [Aegilops tauschii subsp. tauschii]	1651-1669	2.5	GO:0004470(malic enzyme activity);GO:0004471(malate dehydrogenase );GO:0004473(malate dehydrogenase );GO:0005829(cytosol);GO:0006090(pyruvate metabolic process);GO:0006108(malate metabolic process);GO:0008948(oxaloacetate decarboxylase activity);GO:0009507(chloroplast);GO:0016652(oxidoreductase activity, acting on NAD);GO:0046872(metal ion binding);GO:0051260(protein homooligomerization);GO:00512…	ko00620(Pyruvate metabolism)
ata-miR169c-3p_L+2R-1	TRITD_1Bv1G064980-3	NADP-dependent malic enzyme, chloroplastic-like isoform X2 [Aegilops tauschii subsp. tauschii]	1588-1606	2.5	GO:0004470(malic enzyme activity);GO:0004471(malate dehydrogenase );GO:0004473(malate dehydrogenase );GO:0005829(cytosol);GO:0006090(pyruvate metabolic process);GO:0006108(malate metabolic process);GO:0008948(oxaloacetate decarboxylase activity);GO:0009507(chloroplast);GO:0016652(oxidoreductase activity, acting on NAD);GO:0046872(metal ion binding);GO:0051260(protein homooligomerization);GO:00512…	ko00620(Pyruvate metabolism)
ata-miR169c-3p_L+2R-1	TRITD_1Bv1G064980-9	NADP-dependent malic enzyme, chloroplastic-like isoform X2 [Aegilops tauschii subsp. tauschii]	1019-1037	2.5	GO:0004470(malic enzyme activity);GO:0004471(malate dehydrogenase );GO:0004473(malate dehydrogenase );GO:0006090(pyruvate metabolic process);GO:0006108(malate metabolic process);GO:0006633(fatty acid biosynthetic process);GO:0008270(zinc ion binding);GO:0008948(oxaloacetate decarboxylase activity);GO:0009507(chloroplast);GO:0016652(oxidoreductase activity, acting on NAD);GO:0042803(protein homodi…	ko00620(Pyruvate metabolism)
ata-miR169c-3p_L+2R-1	TRITD_1Bv1G064980-8	NADP-dependent malic enzyme, chloroplastic-like isoform X2 [Aegilops tauschii subsp. tauschii]	923-941	2.5	GO:0004470(malic enzyme activity);GO:0004471(malate dehydrogenase );GO:0004473(malate dehydrogenase );GO:0006090(pyruvate metabolic process);GO:0006108(malate metabolic process);GO:0006633(fatty acid biosynthetic process);GO:0008270(zinc ion binding);GO:0008948(oxaloacetate decarboxylase activity);GO:0009507(chloroplast);GO:0016652(oxidoreductase activity, acting on NAD);GO:0042803(protein homodi…	ko00620(Pyruvate metabolism)
ata-miR169c-3p_L+2R-1	TRITD_1Bv1G064980-5	NADP-dependent malic enzyme, chloroplastic-like isoform X2 [Aegilops tauschii subsp. tauschii]	1235-1253	2.5	GO:0004470(malic enzyme activity);GO:0004471(malate dehydrogenase );GO:0004473(malate dehydrogenase );GO:0006090(pyruvate metabolic process);GO:0006108(malate metabolic process);GO:0006633(fatty acid biosynthetic process);GO:0008270(zinc ion binding);GO:0008948(oxaloacetate decarboxylase activity);GO:0009507(chloroplast);GO:0016652(oxidoreductase activity, acting on NAD);GO:0042803(protein homodi…	ko00620(Pyruvate metabolism)
ata-miR169c-3p_L+2R-1	TRITD_1Bv1G064980-6	NADP-dependent malic enzyme, chloroplastic-like isoform X2 [Aegilops tauschii subsp. tauschii]	1244-1262	2.5	GO:0004470(malic enzyme activity);GO:0004471(malate dehydrogenase );GO:0004473(malate dehydrogenase );GO:0006090(pyruvate metabolic process);GO:0006108(malate metabolic process);GO:0006633(fatty acid biosynthetic process);GO:0008270(zinc ion binding);GO:0008948(oxaloacetate decarboxylase activity);GO:0009507(chloroplast);GO:0016652(oxidoreductase activity, acting on NAD);GO:0042803(protein homodi…	ko00620(Pyruvate metabolism)
ata-miR169c-3p_L+2R-1	TRITD_1Bv1G064980-7	NADP-dependent malic enzyme, chloroplastic-like isoform X2 [Aegilops tauschii subsp. tauschii]	1577-1595	2.5	GO:0004470(malic enzyme activity);GO:0004471(malate dehydrogenase );GO:0004473(malate dehydrogenase );GO:0006090(pyruvate metabolic process);GO:0006108(malate metabolic process);GO:0006633(fatty acid biosynthetic process);GO:0008270(zinc ion binding);GO:0008948(oxaloacetate decarboxylase activity);GO:0009507(chloroplast);GO:0016652(oxidoreductase activity, acting on NAD);GO:0042803(protein homodi…	ko00620(Pyruvate metabolism)
ata-miR169c-3p_L+2R-1	TRITD_1Bv1G064980-4	NADP-dependent malic enzyme, chloroplastic-like isoform X1 [Aegilops tauschii subsp. tauschii]	1628-1646	2.5	GO:0004470(malic enzyme activity);GO:0004471(malate dehydrogenase );GO:0004473(malate dehydrogenase );GO:0006090(pyruvate metabolic process);GO:0006108(malate metabolic process);GO:0006633(fatty acid biosynthetic process);GO:0008270(zinc ion binding);GO:0008948(oxaloacetate decarboxylase activity);GO:0009507(chloroplast);GO:0016652(oxidoreductase activity, acting on NAD);GO:0042803(protein homodi…	ko00620(Pyruvate metabolism)
ata-miR169c-3p_L+2R-1	TRITD_4Bv1G196210	subtilisin-like protease SBT1.2 [Aegilops tauschii subsp. tauschii]	1768-1787	2.2	GO:0004252(serine-type endopeptidase activity);GO:0005618(cell wall)
ata-miR169c-3p_L+2R-1	TRITD_2Bv1G223930	predicted protein, partial [Hordeum vulgare subsp. vulgare]	391-410	1.8	GO:0030599(pectinesterase activity);GO:0046910(pectinesterase inhibitor activity);GO:0071944(cell periphery)
ata-miR169c-3p_L+2R-1	TRITD_2Bv1G226290	NDR1/HIN1-like protein 10 [Aegilops tauschii subsp. tauschii]	520-539	2.2	GO:0006952(defense response);GO:0009506(plasmodesma);GO:0046658(anchored component of plasma membrane)
ata-miR169c-3p_L+2R-1	TRITD_3Bv1G248190	unnamed protein product [Triticum aestivum]	67-86	2.5	-
ata-miR169c-3p_L+2R-1	TRITD_3Bv1G248210	unnamed protein product [Triticum aestivum]	67-86	2.5	-
ata-miR169c-3p_L+2R-1	TRITD_1Bv1G184500-3	probable xyloglucan glycosyltransferase 7 [Aegilops tauschii subsp. tauschii]	392-410	2.5	GO:0000139(Golgi membrane);GO:0005794(Golgi apparatus);GO:0009506(plasmodesma);GO:0016021(integral component of membrane);GO:0016757(transferase activity, transferring glycosyl groups);GO:0016759(cellulose synthase activity);GO:0071555(cell wall organization)
ata-miR169c-3p_L+2R-1	TRITD_1Bv1G184500-2	probable xyloglucan glycosyltransferase 7 [Aegilops tauschii subsp. tauschii]	392-410	2.5	GO:0000139(Golgi membrane);GO:0005794(Golgi apparatus);GO:0009506(plasmodesma);GO:0016021(integral component of membrane);GO:0016757(transferase activity, transferring glycosyl groups);GO:0016759(cellulose synthase activity);GO:0071555(cell wall organization)
ata-miR169c-3p_L+2R-1	TRITD_1Bv1G184500	probable xyloglucan glycosyltransferase 7 [Aegilops tauschii subsp. tauschii]	392-410	2.5	GO:0000139(Golgi membrane);GO:0005794(Golgi apparatus);GO:0009506(plasmodesma);GO:0016021(integral component of membrane);GO:0016757(transferase activity, transferring glycosyl groups);GO:0016759(cellulose synthase activity);GO:0071555(cell wall organization)
ata-miR169c-3p_L+2R-1	TRITD_2Av1G020050	unnamed protein product [Triticum aestivum]	3527-3546	2.5	GO:0005096(GTPase activator activity);GO:0005737(cytoplasm);GO:0005886(plasma membrane);GO:0017137(Rab GTPase binding);GO:0017157(regulation of exocytosis);GO:0019905(syntaxin binding)
ata-miR169c-5p	TRITD_3Av1G084760	hypothetical protein TRIUR3_06016 [Triticum urartu]	135-155	2.5	-
ata-miR169d-5p	TRITD_1Av1G148980-2	subtilisin-like protease SBT1.2 [Aegilops tauschii subsp. tauschii]	1086-1105	1.8	GO:0004252(serine-type endopeptidase activity);GO:0005618(cell wall)
ata-miR169d-5p	TRITD_1Av1G148980	Subtilisin-like protease SDD1 [Triticum urartu]	930-949	1.8	GO:0004252(serine-type endopeptidase activity);GO:0005618(cell wall)
ata-miR169d-5p	TRITD_1Av1G154490	subtilisin-like protease SBT1.2 [Aegilops tauschii subsp. tauschii]	1107-1126	1.8	GO:0004252(serine-type endopeptidase activity);GO:0005618(cell wall)
ata-miR169d-5p	TRITD_1Av1G199890-3	putative leucine-rich repeat receptor-like protein kinase At2g19210 isoform X1 [Aegilops tauschii subsp. tauschii]	16-36	2	GO:0010052(guard cell differentiation)
ata-miR169d-5p	TRITD_3Bv1G127020-2	unnamed protein product [Triticum aestivum]	325-345	2.5	GO:0005643(nuclear pore);GO:0005783(endoplasmic reticulum);GO:0017056(structural constituent of nuclear pore);GO:0034613(cellular protein localization);GO:0051292(nuclear pore complex assembly);GO:0071786(endoplasmic reticulum tubular network organization)
ata-miR169d-5p	TRITD_3Bv1G127020	uncharacterized protein LOC109778546 [Aegilops tauschii subsp. tauschii]	553-573	2.5	GO:0003674(molecular_function);GO:0005739(mitochondrion);GO:0005783(endoplasmic reticulum);GO:0008150(biological_process);GO:0009506(plasmodesma);GO:0016020(membrane);GO:0016021(integral component of membrane)
ata-miR169d-5p	TRITD_1Bv1G138980-2	subtilisin-like protease SBT1.2 [Aegilops tauschii subsp. tauschii]	1107-1126	1.8	GO:0004252(serine-type endopeptidase activity);GO:0005618(cell wall)
ata-miR169d-5p	TRITD_1Bv1G138980	Subtilisin-like protease SDD1 [Triticum urartu]	1107-1126	1.8	GO:0004252(serine-type endopeptidase activity);GO:0005618(cell wall)
ata-miR169d-5p	TRITD_3Av1G139660-2	hypothetical protein TRIUR3_33427 [Triticum urartu]	561-581	2.5	GO:0003674(molecular_function);GO:0005739(mitochondrion);GO:0005783(endoplasmic reticulum);GO:0008150(biological_process);GO:0009506(plasmodesma);GO:0016020(membrane);GO:0016021(integral component of membrane)
ata-miR169d-5p	TRITD_3Av1G139660	uncharacterized protein LOC109778546 [Aegilops tauschii subsp. tauschii]	562-582	2.5	GO:0003674(molecular_function);GO:0005739(mitochondrion);GO:0005783(endoplasmic reticulum);GO:0008150(biological_process);GO:0009506(plasmodesma);GO:0016020(membrane);GO:0016021(integral component of membrane)
ata-miR169d-5p	TRITD_3Av1G139660-3	uncharacterized protein LOC109778546 [Aegilops tauschii subsp. tauschii]	28-48	2.5	GO:0003674(molecular_function);GO:0005739(mitochondrion);GO:0005783(endoplasmic reticulum);GO:0008150(biological_process);GO:0009506(plasmodesma);GO:0016020(membrane);GO:0016021(integral component of membrane)
ata-MIR169d-p3	TRITD_5Bv1G021990	Tuftelin-interacting protein 11 [Triticum urartu]	2042-2062	2.5	GO:0000390(spliceosomal complex disassembly);GO:0071008(U2-type post-mRNA release spliceosomal complex)
ata-MIR169d-p3	TRITD_5Bv1G021990-2	Tuftelin-interacting protein 11 [Triticum urartu]	2162-2182	2.5	GO:0000390(spliceosomal complex disassembly);GO:0071008(U2-type post-mRNA release spliceosomal complex)
ata-MIR169d-p3	TRITD_1Av1G012200	uncharacterized protein LOC109758202 [Aegilops tauschii subsp. tauschii]	448-467	2.2	-
ata-MIR169d-p3	TRITD_6Bv1G207990	ATPase 2, plasma membrane-type-like [Aegilops tauschii subsp. tauschii]	1057-1076	2.5	GO:0005887(integral component of plasma membrane);GO:0008553(proton-exporting ATPase activity, phosphorylative mechanism);GO:0043231(intracellular membrane-bounded organelle);GO:0051453(regulation of intracellular pH);GO:1902600(proton transmembrane transport)	ko00190(Oxidative phosphorylation)
ata-MIR169d-p3	TRITD_6Bv1G207990-5	ATPase 2, plasma membrane-type-like [Aegilops tauschii subsp. tauschii]	94-113	2.5	GO:0005887(integral component of plasma membrane);GO:0008553(proton-exporting ATPase activity, phosphorylative mechanism);GO:0043231(intracellular membrane-bounded organelle);GO:0051453(regulation of intracellular pH);GO:1902600(proton transmembrane transport)	ko00190(Oxidative phosphorylation)
ata-MIR169d-p3	TRITD_6Bv1G207990-4	ATPase 2, plasma membrane-type-like [Aegilops tauschii subsp. tauschii]	679-698	2.5	GO:0005887(integral component of plasma membrane);GO:0008553(proton-exporting ATPase activity, phosphorylative mechanism);GO:0043231(intracellular membrane-bounded organelle);GO:0051453(regulation of intracellular pH);GO:1902600(proton transmembrane transport)	ko00190(Oxidative phosphorylation)
ata-MIR169d-p3	TRITD_6Bv1G207990-2	ATPase 2, plasma membrane-type-like [Aegilops tauschii subsp. tauschii]	1057-1076	2.5	GO:0005887(integral component of plasma membrane);GO:0008553(proton-exporting ATPase activity, phosphorylative mechanism);GO:0043231(intracellular membrane-bounded organelle);GO:0051453(regulation of intracellular pH);GO:1902600(proton transmembrane transport)	ko00190(Oxidative phosphorylation)
ata-MIR169d-p3	TRITD_6Bv1G207990-3	ATPase 2, plasma membrane-type-like [Aegilops tauschii subsp. tauschii]	1057-1076	2.5	GO:0005887(integral component of plasma membrane);GO:0008553(proton-exporting ATPase activity, phosphorylative mechanism);GO:0043231(intracellular membrane-bounded organelle);GO:0051453(regulation of intracellular pH);GO:1902600(proton transmembrane transport)	ko00190(Oxidative phosphorylation)
ata-MIR169d-p3	TRITD_6Bv1G207990-6	ATPase 2, plasma membrane-type-like [Aegilops tauschii subsp. tauschii]	1057-1076	2.5	GO:0005887(integral component of plasma membrane);GO:0008553(proton-exporting ATPase activity, phosphorylative mechanism);GO:0043231(intracellular membrane-bounded organelle);GO:0051453(regulation of intracellular pH);GO:1902600(proton transmembrane transport)	ko00190(Oxidative phosphorylation)
ata-MIR169d-p3	TRITD_5Bv1G107290-3	transcription factor TGAL7-like [Aegilops tauschii subsp. tauschii]	322-341	2.5	GO:0005515(protein binding)
ata-MIR169d-p3	TRITD_5Bv1G107290	transcription factor TGAL7-like [Aegilops tauschii subsp. tauschii]	322-341	2.5	GO:0005515(protein binding)
ata-MIR169d-p3	TRITD_5Bv1G107290-2	TGACG-sequence-specific DNA-binding protein TGA-2.1 [Triticum urartu]	265-284	2.5	GO:0005515(protein binding)
ata-MIR169d-p3	TRITD_3Bv1G003500	probable fatty acyl-CoA reductase 5 [Aegilops tauschii subsp. tauschii]	476-496	2.5	GO:0010345(suberin biosynthetic process);GO:0035336(long-chain fatty-acyl-CoA metabolic process);GO:0043231(intracellular membrane-bounded organelle);GO:0080019(fatty-acyl-CoA reductase )	ko00073(Cutin, suberine and wax biosynthesis);ko04146(Peroxisome)
ata-MIR169d-p3	TRITD_7Av1G083910	pentatricopeptide repeat-containing protein At4g13650-like [Aegilops tauschii subsp. tauschii]	399-419	2.5	GO:0003723(RNA binding);GO:0005739(mitochondrion);GO:0008150(biological_process);GO:0008270(zinc ion binding)
ata-MIR169d-p3	TRITD_1Av1G227810-2	uncharacterized abhydrolase domain-containing protein DDB_G0269086-like [Aegilops tauschii subsp. tauschii]	328-347	1.8	-
ata-MIR169d-p3	TRITD_1Av1G227810-3	uncharacterized abhydrolase domain-containing protein DDB_G0269086-like [Aegilops tauschii subsp. tauschii]	328-347	1.8	-
ata-MIR169d-p3	TRITD_1Av1G227810	uncharacterized abhydrolase domain-containing protein DDB_G0269086-like [Aegilops tauschii subsp. tauschii]	328-347	1.8	-
ata-MIR169d-p3	TRITD_2Bv1G123760-19	probable inactive leucine-rich repeat receptor-like protein kinase At3g03770 isoform X2 [Aegilops tauschii subsp. tauschii]	1777-1796	2.2	GO:0004672(protein kinase activity);GO:0004674(protein serine/threonine kinase activity);GO:0005524(ATP binding);GO:0005886(plasma membrane);GO:0006468(protein phosphorylation);GO:0007169(transmembrane receptor protein tyrosine kinase signaling pathway);GO:0009506(plasmodesma);GO:0016021(integral component of membrane)	ko04624(Toll and Imd signaling pathway)
ata-MIR169d-p3	TRITD_2Bv1G123760-18	probable inactive leucine-rich repeat receptor-like protein kinase At3g03770 isoform X2 [Aegilops tauschii subsp. tauschii]	1777-1796	2.2	GO:0004672(protein kinase activity);GO:0004674(protein serine/threonine kinase activity);GO:0005524(ATP binding);GO:0005886(plasma membrane);GO:0006468(protein phosphorylation);GO:0007169(transmembrane receptor protein tyrosine kinase signaling pathway);GO:0009506(plasmodesma);GO:0016021(integral component of membrane)	ko04624(Toll and Imd signaling pathway)
ata-MIR169d-p3	TRITD_2Bv1G123760-14	probable inactive leucine-rich repeat receptor-like protein kinase At3g03770 isoform X2 [Aegilops tauschii subsp. tauschii]	1777-1796	2.2	GO:0004672(protein kinase activity);GO:0004674(protein serine/threonine kinase activity);GO:0005524(ATP binding);GO:0005886(plasma membrane);GO:0006468(protein phosphorylation);GO:0007169(transmembrane receptor protein tyrosine kinase signaling pathway);GO:0009506(plasmodesma);GO:0016021(integral component of membrane)	ko04624(Toll and Imd signaling pathway)
ata-MIR169d-p3	TRITD_2Bv1G123760-15	probable inactive leucine-rich repeat receptor-like protein kinase At3g03770 isoform X1 [Aegilops tauschii subsp. tauschii]	1777-1796	2.2	GO:0004672(protein kinase activity);GO:0004674(protein serine/threonine kinase activity);GO:0005524(ATP binding);GO:0005886(plasma membrane);GO:0006468(protein phosphorylation);GO:0007169(transmembrane receptor protein tyrosine kinase signaling pathway);GO:0009506(plasmodesma);GO:0016021(integral component of membrane)	ko04624(Toll and Imd signaling pathway)
ata-MIR169d-p3	TRITD_2Bv1G123760-16	probable inactive leucine-rich repeat receptor-like protein kinase At3g03770 isoform X2 [Aegilops tauschii subsp. tauschii]	1777-1796	2.2	GO:0004672(protein kinase activity);GO:0004674(protein serine/threonine kinase activity);GO:0005524(ATP binding);GO:0005886(plasma membrane);GO:0006468(protein phosphorylation);GO:0007169(transmembrane receptor protein tyrosine kinase signaling pathway);GO:0009506(plasmodesma);GO:0016021(integral component of membrane)	ko04624(Toll and Imd signaling pathway)
ata-MIR169d-p3	TRITD_2Bv1G123760-17	probable inactive leucine-rich repeat receptor-like protein kinase At3g03770 isoform X2 [Aegilops tauschii subsp. tauschii]	1747-1766	2.2	GO:0004672(protein kinase activity);GO:0004674(protein serine/threonine kinase activity);GO:0005524(ATP binding);GO:0005886(plasma membrane);GO:0006468(protein phosphorylation);GO:0007169(transmembrane receptor protein tyrosine kinase signaling pathway);GO:0009506(plasmodesma);GO:0016021(integral component of membrane)	ko04624(Toll and Imd signaling pathway)
ata-MIR169d-p3	TRITD_2Bv1G123760-13	probable inactive leucine-rich repeat receptor-like protein kinase At3g03770 isoform X1 [Aegilops tauschii subsp. tauschii]	1777-1796	2.2	GO:0004672(protein kinase activity);GO:0004674(protein serine/threonine kinase activity);GO:0005524(ATP binding);GO:0005886(plasma membrane);GO:0006468(protein phosphorylation);GO:0007169(transmembrane receptor protein tyrosine kinase signaling pathway);GO:0009506(plasmodesma);GO:0016021(integral component of membrane)	ko04010(MAPK signaling pathway);ko04620(Toll-like receptor signaling pathway)
ata-MIR169d-p3	TRITD_2Bv1G123760-11	probable inactive leucine-rich repeat receptor-like protein kinase At3g03770 isoform X2 [Aegilops tauschii subsp. tauschii]	1777-1796	2.2	GO:0004672(protein kinase activity);GO:0004674(protein serine/threonine kinase activity);GO:0005524(ATP binding);GO:0005886(plasma membrane);GO:0006468(protein phosphorylation);GO:0007169(transmembrane receptor protein tyrosine kinase signaling pathway);GO:0009506(plasmodesma);GO:0016021(integral component of membrane)	ko04010(MAPK signaling pathway);ko04620(Toll-like receptor signaling pathway)
ata-MIR169d-p3	TRITD_2Bv1G123760-12	probable inactive leucine-rich repeat receptor-like protein kinase At3g03770 isoform X2 [Aegilops tauschii subsp. tauschii]	1777-1796	2.2	GO:0004672(protein kinase activity);GO:0004674(protein serine/threonine kinase activity);GO:0005524(ATP binding);GO:0005886(plasma membrane);GO:0006468(protein phosphorylation);GO:0007169(transmembrane receptor protein tyrosine kinase signaling pathway);GO:0009506(plasmodesma);GO:0016021(integral component of membrane)	ko04010(MAPK signaling pathway);ko04620(Toll-like receptor signaling pathway)
ata-MIR169d-p3	TRITD_2Bv1G123760-10	probable inactive leucine-rich repeat receptor-like protein kinase At3g03770 isoform X2 [Aegilops tauschii subsp. tauschii]	1777-1796	2.2	GO:0004672(protein kinase activity);GO:0004674(protein serine/threonine kinase activity);GO:0005524(ATP binding);GO:0005886(plasma membrane);GO:0006468(protein phosphorylation);GO:0007169(transmembrane receptor protein tyrosine kinase signaling pathway);GO:0009506(plasmodesma);GO:0016021(integral component of membrane)	ko04010(MAPK signaling pathway);ko04620(Toll-like receptor signaling pathway)
ata-MIR169d-p3	TRITD_2Bv1G123760-2	probable inactive leucine-rich repeat receptor-like protein kinase At3g03770 isoform X2 [Aegilops tauschii subsp. tauschii]	1789-1808	2.2	GO:0004672(protein kinase activity);GO:0004674(protein serine/threonine kinase activity);GO:0005524(ATP binding);GO:0005886(plasma membrane);GO:0006468(protein phosphorylation);GO:0007169(transmembrane receptor protein tyrosine kinase signaling pathway);GO:0009506(plasmodesma);GO:0016021(integral component of membrane)	ko04010(MAPK signaling pathway);ko04620(Toll-like receptor signaling pathway)
ata-MIR169d-p3	TRITD_2Bv1G123760-3	probable inactive leucine-rich repeat receptor-like protein kinase At3g03770 isoform X2 [Aegilops tauschii subsp. tauschii]	1798-1817	2.2	GO:0004672(protein kinase activity);GO:0004674(protein serine/threonine kinase activity);GO:0005524(ATP binding);GO:0005886(plasma membrane);GO:0006468(protein phosphorylation);GO:0007169(transmembrane receptor protein tyrosine kinase signaling pathway);GO:0009506(plasmodesma);GO:0016021(integral component of membrane)	ko04010(MAPK signaling pathway);ko04620(Toll-like receptor signaling pathway)
ata-MIR169d-p3	TRITD_2Bv1G123760-4	probable inactive leucine-rich repeat receptor-like protein kinase At3g03770 isoform X1 [Aegilops tauschii subsp. tauschii]	1777-1796	2.2	GO:0004672(protein kinase activity);GO:0004674(protein serine/threonine kinase activity);GO:0005524(ATP binding);GO:0005886(plasma membrane);GO:0006468(protein phosphorylation);GO:0007169(transmembrane receptor protein tyrosine kinase signaling pathway);GO:0009506(plasmodesma);GO:0016021(integral component of membrane)	ko04010(MAPK signaling pathway);ko04620(Toll-like receptor signaling pathway)
ata-MIR169d-p3	TRITD_2Bv1G123760-5	unnamed protein product [Triticum aestivum]	1777-1796	2.2	GO:0004672(protein kinase activity);GO:0004674(protein serine/threonine kinase activity);GO:0005524(ATP binding);GO:0005886(plasma membrane);GO:0006468(protein phosphorylation);GO:0007169(transmembrane receptor protein tyrosine kinase signaling pathway);GO:0009506(plasmodesma);GO:0016021(integral component of membrane)	ko04010(MAPK signaling pathway);ko04620(Toll-like receptor signaling pathway)
ata-MIR169d-p3	TRITD_2Bv1G123760-6	probable inactive leucine-rich repeat receptor-like protein kinase At3g03770 isoform X1 [Aegilops tauschii subsp. tauschii]	1777-1796	2.2	GO:0004672(protein kinase activity);GO:0004674(protein serine/threonine kinase activity);GO:0005524(ATP binding);GO:0005886(plasma membrane);GO:0006468(protein phosphorylation);GO:0007169(transmembrane receptor protein tyrosine kinase signaling pathway);GO:0009506(plasmodesma);GO:0016021(integral component of membrane)	ko04010(MAPK signaling pathway);ko04620(Toll-like receptor signaling pathway)
ata-MIR169d-p3	TRITD_2Bv1G123760-7	probable inactive leucine-rich repeat receptor-like protein kinase At3g03770 isoform X2 [Aegilops tauschii subsp. tauschii]	1777-1796	2.2	GO:0004672(protein kinase activity);GO:0004674(protein serine/threonine kinase activity);GO:0005524(ATP binding);GO:0005886(plasma membrane);GO:0006468(protein phosphorylation);GO:0007169(transmembrane receptor protein tyrosine kinase signaling pathway);GO:0009506(plasmodesma);GO:0016021(integral component of membrane)	ko04010(MAPK signaling pathway);ko04620(Toll-like receptor signaling pathway)
ata-MIR169d-p3	TRITD_2Bv1G123760-8	probable inactive leucine-rich repeat receptor-like protein kinase At3g03770 isoform X1 [Aegilops tauschii subsp. tauschii]	1765-1784	2.2	GO:0004672(protein kinase activity);GO:0004674(protein serine/threonine kinase activity);GO:0005524(ATP binding);GO:0005886(plasma membrane);GO:0006468(protein phosphorylation);GO:0007169(transmembrane receptor protein tyrosine kinase signaling pathway);GO:0009506(plasmodesma);GO:0016021(integral component of membrane)	ko04010(MAPK signaling pathway);ko04620(Toll-like receptor signaling pathway)
ata-MIR169d-p3	TRITD_2Bv1G123760-9	unnamed protein product [Triticum aestivum]	1753-1772	2.2	GO:0004672(protein kinase activity);GO:0004674(protein serine/threonine kinase activity);GO:0005524(ATP binding);GO:0005886(plasma membrane);GO:0006468(protein phosphorylation);GO:0007169(transmembrane receptor protein tyrosine kinase signaling pathway);GO:0009506(plasmodesma);GO:0016021(integral component of membrane)	ko04010(MAPK signaling pathway);ko04620(Toll-like receptor signaling pathway)
ata-MIR169d-p3	TRITD_2Bv1G123760	probable inactive leucine-rich repeat receptor-like protein kinase At3g03770 isoform X2 [Aegilops tauschii subsp. tauschii]	1753-1772	2.2	GO:0004672(protein kinase activity);GO:0004674(protein serine/threonine kinase activity);GO:0005524(ATP binding);GO:0005886(plasma membrane);GO:0006468(protein phosphorylation);GO:0007169(transmembrane receptor protein tyrosine kinase signaling pathway);GO:0009506(plasmodesma);GO:0016021(integral component of membrane)	ko04624(Toll and Imd signaling pathway)
ata-MIR169d-p3	TRITD_2Bv1G123760-25	probable inactive leucine-rich repeat receptor-like protein kinase At3g03770 isoform X1 [Aegilops tauschii subsp. tauschii]	82-101	2.2	GO:0004672(protein kinase activity);GO:0004674(protein serine/threonine kinase activity);GO:0005524(ATP binding);GO:0005886(plasma membrane);GO:0006468(protein phosphorylation);GO:0007169(transmembrane receptor protein tyrosine kinase signaling pathway);GO:0009506(plasmodesma);GO:0016021(integral component of membrane)	ko04624(Toll and Imd signaling pathway)
ata-MIR169d-p3	TRITD_5Av1G127710-3	TGACG-sequence-specific DNA-binding protein TGA-2.1 [Triticum urartu]	409-428	2.5	GO:0005515(protein binding)
ata-MIR169d-p3	TRITD_5Av1G127710	TGACG-sequence-specific DNA-binding protein TGA-2.1 [Triticum urartu]	409-428	2.5	GO:0005515(protein binding)
ata-MIR169d-p3	TRITD_5Av1G127710-2	TGACG-sequence-specific DNA-binding protein TGA-2.1 [Triticum urartu]	349-368	2.5	GO:0005515(protein binding)
ata-MIR169d-p3	TRITD_7Bv1G058460	pentatricopeptide repeat-containing protein At4g13650-like [Aegilops tauschii subsp. tauschii]	390-410	2.5	GO:0003723(RNA binding);GO:0005739(mitochondrion);GO:0008150(biological_process);GO:0008270(zinc ion binding)
ata-MIR169d-p3	TRITD_4Av1G102730	intron-binding protein aquarius [Aegilops tauschii subsp. tauschii]	4642-4661	2.2	GO:0000398(mRNA splicing, via spliceosome);GO:0003729(mRNA binding);GO:0005634(nucleus);GO:0005681(spliceosomal complex);GO:0005829(cytosol);GO:0005886(plasma membrane);GO:0009507(chloroplast);GO:0016787(hydrolase activity)	ko03040(Spliceosome)
ata-MIR169d-p3	TRITD_4Av1G102730-5	intron-binding protein aquarius [Aegilops tauschii subsp. tauschii]	4084-4103	2.2	GO:0000398(mRNA splicing, via spliceosome);GO:0003729(mRNA binding);GO:0005634(nucleus);GO:0005681(spliceosomal complex);GO:0005829(cytosol);GO:0005886(plasma membrane);GO:0009507(chloroplast);GO:0016787(hydrolase activity)	ko03040(Spliceosome)
ata-MIR169d-p3	TRITD_4Av1G102730-7	intron-binding protein aquarius [Aegilops tauschii subsp. tauschii]	4099-4118	2.2	GO:0000398(mRNA splicing, via spliceosome);GO:0003729(mRNA binding);GO:0005634(nucleus);GO:0005681(spliceosomal complex);GO:0005829(cytosol);GO:0005886(plasma membrane);GO:0009507(chloroplast);GO:0016787(hydrolase activity)	ko03040(Spliceosome)
ata-MIR169d-p3	TRITD_4Av1G102730-8	hypothetical protein TRIUR3_19133 [Triticum urartu]	3727-3746	2.2	GO:0000398(mRNA splicing, via spliceosome);GO:0003729(mRNA binding);GO:0005634(nucleus);GO:0005681(spliceosomal complex);GO:0005829(cytosol);GO:0005886(plasma membrane);GO:0009507(chloroplast);GO:0016787(hydrolase activity)	ko03040(Spliceosome)
ata-MIR169d-p3	TRITD_2Av1G130230-23	probable inactive leucine-rich repeat receptor-like protein kinase At3g03770 isoform X2 [Aegilops tauschii subsp. tauschii]	1742-1761	2.2	GO:0004672(protein kinase activity);GO:0004674(protein serine/threonine kinase activity);GO:0005524(ATP binding);GO:0005886(plasma membrane);GO:0006468(protein phosphorylation);GO:0007169(transmembrane receptor protein tyrosine kinase signaling pathway);GO:0009506(plasmodesma);GO:0016021(integral component of membrane)
ata-MIR169d-p3	TRITD_2Av1G130230-22	probable inactive leucine-rich repeat receptor-like protein kinase At3g03770 isoform X2 [Aegilops tauschii subsp. tauschii]	1623-1642	2.2	GO:0004672(protein kinase activity);GO:0004674(protein serine/threonine kinase activity);GO:0005524(ATP binding);GO:0005886(plasma membrane);GO:0006468(protein phosphorylation);GO:0007169(transmembrane receptor protein tyrosine kinase signaling pathway);GO:0009506(plasmodesma);GO:0016021(integral component of membrane)	ko04624(Toll and Imd signaling pathway)
ata-MIR169d-p3	TRITD_2Av1G130230-21	unnamed protein product [Triticum aestivum]	1738-1757	2.2	GO:0004672(protein kinase activity);GO:0004674(protein serine/threonine kinase activity);GO:0005524(ATP binding);GO:0005886(plasma membrane);GO:0006468(protein phosphorylation);GO:0007169(transmembrane receptor protein tyrosine kinase signaling pathway);GO:0009506(plasmodesma);GO:0016021(integral component of membrane)	ko04624(Toll and Imd signaling pathway)
ata-MIR169d-p3	TRITD_2Av1G130230-20	probable inactive leucine-rich repeat receptor-like protein kinase At3g03770 isoform X2 [Aegilops tauschii subsp. tauschii]	1738-1757	2.2	GO:0004672(protein kinase activity);GO:0004674(protein serine/threonine kinase activity);GO:0005524(ATP binding);GO:0005886(plasma membrane);GO:0006468(protein phosphorylation);GO:0007169(transmembrane receptor protein tyrosine kinase signaling pathway);GO:0009506(plasmodesma);GO:0016021(integral component of membrane)	ko04624(Toll and Imd signaling pathway)
ata-MIR169d-p3	TRITD_2Av1G130230-19	probable inactive leucine-rich repeat receptor-like protein kinase At3g03770 isoform X2 [Aegilops tauschii subsp. tauschii]	1738-1757	2.2	GO:0004672(protein kinase activity);GO:0004674(protein serine/threonine kinase activity);GO:0005524(ATP binding);GO:0005886(plasma membrane);GO:0006468(protein phosphorylation);GO:0007169(transmembrane receptor protein tyrosine kinase signaling pathway);GO:0009506(plasmodesma);GO:0016021(integral component of membrane)	ko04624(Toll and Imd signaling pathway)
ata-MIR169d-p3	TRITD_2Av1G130230-17	probable inactive leucine-rich repeat receptor-like protein kinase At3g03770 isoform X2 [Aegilops tauschii subsp. tauschii]	1738-1757	2.2	GO:0004672(protein kinase activity);GO:0004674(protein serine/threonine kinase activity);GO:0005524(ATP binding);GO:0005886(plasma membrane);GO:0006468(protein phosphorylation);GO:0007169(transmembrane receptor protein tyrosine kinase signaling pathway);GO:0009506(plasmodesma);GO:0016021(integral component of membrane)	ko04624(Toll and Imd signaling pathway)
ata-MIR169d-p3	TRITD_2Av1G130230-18	probable inactive leucine-rich repeat receptor-like protein kinase At3g03770 isoform X2 [Aegilops tauschii subsp. tauschii]	1738-1757	2.2	GO:0004672(protein kinase activity);GO:0004674(protein serine/threonine kinase activity);GO:0005524(ATP binding);GO:0005886(plasma membrane);GO:0006468(protein phosphorylation);GO:0007169(transmembrane receptor protein tyrosine kinase signaling pathway);GO:0009506(plasmodesma);GO:0016021(integral component of membrane)	ko04624(Toll and Imd signaling pathway)
ata-MIR169d-p3	TRITD_2Av1G130230-15	probable inactive leucine-rich repeat receptor-like protein kinase At3g03770 isoform X1 [Aegilops tauschii subsp. tauschii]	1738-1757	2.2	GO:0004672(protein kinase activity);GO:0004674(protein serine/threonine kinase activity);GO:0005524(ATP binding);GO:0005886(plasma membrane);GO:0006468(protein phosphorylation);GO:0007169(transmembrane receptor protein tyrosine kinase signaling pathway);GO:0009506(plasmodesma);GO:0016021(integral component of membrane)	ko04010(MAPK signaling pathway);ko04620(Toll-like receptor signaling pathway)
ata-MIR169d-p3	TRITD_2Av1G130230-12	probable inactive leucine-rich repeat receptor-like protein kinase At3g03770 isoform X2 [Aegilops tauschii subsp. tauschii]	1738-1757	2.2	GO:0004672(protein kinase activity);GO:0004674(protein serine/threonine kinase activity);GO:0005524(ATP binding);GO:0005886(plasma membrane);GO:0006468(protein phosphorylation);GO:0007169(transmembrane receptor protein tyrosine kinase signaling pathway);GO:0009506(plasmodesma);GO:0016021(integral component of membrane)	ko04624(Toll and Imd signaling pathway)
ata-MIR169d-p3	TRITD_2Av1G130230-13	probable inactive leucine-rich repeat receptor-like protein kinase At3g03770 isoform X1 [Aegilops tauschii subsp. tauschii]	1738-1757	2.2	GO:0004672(protein kinase activity);GO:0004674(protein serine/threonine kinase activity);GO:0005524(ATP binding);GO:0005886(plasma membrane);GO:0006468(protein phosphorylation);GO:0007169(transmembrane receptor protein tyrosine kinase signaling pathway);GO:0009506(plasmodesma);GO:0016021(integral component of membrane)	ko04624(Toll and Imd signaling pathway)
ata-MIR169d-p3	TRITD_2Av1G130230-14	probable inactive leucine-rich repeat receptor-like protein kinase At3g03770 isoform X2 [Aegilops tauschii subsp. tauschii]	1738-1757	2.2	GO:0004672(protein kinase activity);GO:0004674(protein serine/threonine kinase activity);GO:0005524(ATP binding);GO:0005886(plasma membrane);GO:0006468(protein phosphorylation);GO:0007169(transmembrane receptor protein tyrosine kinase signaling pathway);GO:0009506(plasmodesma);GO:0016021(integral component of membrane)	ko04624(Toll and Imd signaling pathway)
ata-MIR169d-p3	TRITD_2Av1G130230-11	unnamed protein product [Triticum aestivum]	1738-1757	2.2	GO:0004672(protein kinase activity);GO:0004674(protein serine/threonine kinase activity);GO:0005524(ATP binding);GO:0005886(plasma membrane);GO:0006468(protein phosphorylation);GO:0007169(transmembrane receptor protein tyrosine kinase signaling pathway);GO:0009506(plasmodesma);GO:0016021(integral component of membrane)	ko04624(Toll and Imd signaling pathway)
ata-MIR169d-p3	TRITD_2Av1G130230-10	probable inactive leucine-rich repeat receptor-like protein kinase At3g03770 isoform X2 [Aegilops tauschii subsp. tauschii]	1738-1757	2.2	GO:0004672(protein kinase activity);GO:0004674(protein serine/threonine kinase activity);GO:0005524(ATP binding);GO:0005886(plasma membrane);GO:0006468(protein phosphorylation);GO:0007169(transmembrane receptor protein tyrosine kinase signaling pathway);GO:0009506(plasmodesma);GO:0016021(integral component of membrane)	ko04010(MAPK signaling pathway);ko04620(Toll-like receptor signaling pathway)
ata-MIR169d-p3	TRITD_2Av1G130230-7	probable inactive leucine-rich repeat receptor-like protein kinase At3g03770 isoform X1 [Aegilops tauschii subsp. tauschii]	1738-1757	2.2	GO:0004672(protein kinase activity);GO:0004674(protein serine/threonine kinase activity);GO:0005524(ATP binding);GO:0005886(plasma membrane);GO:0006468(protein phosphorylation);GO:0007169(transmembrane receptor protein tyrosine kinase signaling pathway);GO:0009506(plasmodesma);GO:0016021(integral component of membrane)	ko04010(MAPK signaling pathway);ko04620(Toll-like receptor signaling pathway)
ata-MIR169d-p3	TRITD_2Av1G130230-8	probable inactive leucine-rich repeat receptor-like protein kinase At3g03770 isoform X2 [Aegilops tauschii subsp. tauschii]	1738-1757	2.2	GO:0004672(protein kinase activity);GO:0004674(protein serine/threonine kinase activity);GO:0005524(ATP binding);GO:0005886(plasma membrane);GO:0006468(protein phosphorylation);GO:0007169(transmembrane receptor protein tyrosine kinase signaling pathway);GO:0009506(plasmodesma);GO:0016021(integral component of membrane)	ko04010(MAPK signaling pathway);ko04620(Toll-like receptor signaling pathway)
ata-MIR169d-p3	TRITD_2Av1G130230-9	probable inactive leucine-rich repeat receptor-like protein kinase At3g03770 isoform X2 [Aegilops tauschii subsp. tauschii]	1738-1757	2.2	GO:0004672(protein kinase activity);GO:0004674(protein serine/threonine kinase activity);GO:0005524(ATP binding);GO:0005886(plasma membrane);GO:0006468(protein phosphorylation);GO:0007169(transmembrane receptor protein tyrosine kinase signaling pathway);GO:0009506(plasmodesma);GO:0016021(integral component of membrane)	ko04010(MAPK signaling pathway);ko04620(Toll-like receptor signaling pathway)
ata-MIR169d-p3	TRITD_2Av1G130230-2	probable inactive leucine-rich repeat receptor-like protein kinase At3g03770 isoform X1 [Aegilops tauschii subsp. tauschii]	1738-1757	2.2	GO:0004672(protein kinase activity);GO:0004674(protein serine/threonine kinase activity);GO:0005524(ATP binding);GO:0005886(plasma membrane);GO:0006468(protein phosphorylation);GO:0007169(transmembrane receptor protein tyrosine kinase signaling pathway);GO:0009506(plasmodesma);GO:0016021(integral component of membrane)	ko04010(MAPK signaling pathway);ko04620(Toll-like receptor signaling pathway)
ata-MIR169d-p3	TRITD_2Av1G130230-3	unnamed protein product [Triticum aestivum]	1738-1757	2.2	GO:0004672(protein kinase activity);GO:0004674(protein serine/threonine kinase activity);GO:0005524(ATP binding);GO:0005886(plasma membrane);GO:0006468(protein phosphorylation);GO:0007169(transmembrane receptor protein tyrosine kinase signaling pathway);GO:0009506(plasmodesma);GO:0016021(integral component of membrane)	ko04010(MAPK signaling pathway);ko04620(Toll-like receptor signaling pathway)
ata-MIR169d-p3	TRITD_2Av1G130230-4	probable inactive leucine-rich repeat receptor-like protein kinase At3g03770 isoform X1 [Aegilops tauschii subsp. tauschii]	1738-1757	2.2	GO:0004672(protein kinase activity);GO:0004674(protein serine/threonine kinase activity);GO:0005524(ATP binding);GO:0005886(plasma membrane);GO:0006468(protein phosphorylation);GO:0007169(transmembrane receptor protein tyrosine kinase signaling pathway);GO:0009506(plasmodesma);GO:0016021(integral component of membrane)	ko04010(MAPK signaling pathway);ko04620(Toll-like receptor signaling pathway)
ata-MIR169d-p3	TRITD_2Av1G130230-5	probable inactive leucine-rich repeat receptor-like protein kinase At3g03770 isoform X2 [Aegilops tauschii subsp. tauschii]	1738-1757	2.2	GO:0004672(protein kinase activity);GO:0004674(protein serine/threonine kinase activity);GO:0005524(ATP binding);GO:0005886(plasma membrane);GO:0006468(protein phosphorylation);GO:0007169(transmembrane receptor protein tyrosine kinase signaling pathway);GO:0009506(plasmodesma);GO:0016021(integral component of membrane)	ko04010(MAPK signaling pathway);ko04620(Toll-like receptor signaling pathway)
ata-MIR169d-p3	TRITD_2Av1G130230-6	probable inactive leucine-rich repeat receptor-like protein kinase At3g03770 isoform X2 [Aegilops tauschii subsp. tauschii]	1738-1757	2.2	GO:0004672(protein kinase activity);GO:0004674(protein serine/threonine kinase activity);GO:0005524(ATP binding);GO:0005886(plasma membrane);GO:0006468(protein phosphorylation);GO:0007169(transmembrane receptor protein tyrosine kinase signaling pathway);GO:0009506(plasmodesma);GO:0016021(integral component of membrane)
ata-MIR169d-p3	TRITD_2Av1G130230	probable inactive leucine-rich repeat receptor-like protein kinase At3g03770 isoform X2 [Aegilops tauschii subsp. tauschii]	1759-1778	2.2	GO:0004672(protein kinase activity);GO:0004674(protein serine/threonine kinase activity);GO:0005524(ATP binding);GO:0005886(plasma membrane);GO:0006468(protein phosphorylation);GO:0007169(transmembrane receptor protein tyrosine kinase signaling pathway);GO:0009506(plasmodesma);GO:0016021(integral component of membrane)	ko04010(MAPK signaling pathway);ko04620(Toll-like receptor signaling pathway)
ata-miR169e-5p	TRITD_1Av1G148980-2	subtilisin-like protease SBT1.2 [Aegilops tauschii subsp. tauschii]	1085-1105	2	GO:0004252(serine-type endopeptidase activity);GO:0005618(cell wall)
ata-miR169e-5p	TRITD_1Av1G148980	Subtilisin-like protease SDD1 [Triticum urartu]	929-949	2	GO:0004252(serine-type endopeptidase activity);GO:0005618(cell wall)
ata-miR169e-5p	TRITD_1Av1G154490	subtilisin-like protease SBT1.2 [Aegilops tauschii subsp. tauschii]	1106-1126	2	GO:0004252(serine-type endopeptidase activity);GO:0005618(cell wall)
ata-miR169e-5p	TRITD_1Av1G199890-3	leucine-rich repeat receptor-like protein kinase At2g19210 isoform X1 [Aegilops tauschii subsp. tauschii]	16-36	2	GO:0010052(guard cell differentiation)
ata-miR169e-5p	TRITD_1Bv1G138980-2	subtilisin-like protease SBT1.2 [Aegilops tauschii subsp. tauschii]	1106-1126	2	GO:0004252(serine-type endopeptidase activity);GO:0005618(cell wall)
ata-miR169e-5p	TRITD_1Bv1G138980	Subtilisin-like protease SDD1 [Triticum urartu]	1106-1126	2	GO:0004252(serine-type endopeptidase activity);GO:0005618(cell wall)
ata-miR169e-5p	TRITD_7Bv1G021190	predicted protein [Hordeum vulgare subsp. vulgare]	812-832	2.5	GO:0004185(serine-type carboxypeptidase activity);GO:0005773(vacuole);GO:0051603(proteolysis involved in cellular protein catabolic process)
ata-miR169e-5p	TRITD_3Av1G084760	hypothetical protein TRIUR3_06016 [Triticum urartu]	135-155	2.5	-
ata-miR169f-3p_R-1	TRITD_5Bv1G106680	neurofilament light polypeptide-like [Aegilops tauschii subsp. tauschii]	295-315	2.5	-
ata-miR169f-3p_R-1	TRITD_5Bv1G125490	26.7 kDa heat shock protein, chloroplastic-like [Aegilops tauschii subsp. tauschii]	184-203	2	GO:0000427(plastid-encoded plastid RNA polymerase complex);GO:0005515(protein binding);GO:0006351(transcription, DNA-templated);GO:0006355(regulation of transcription, DNA-templated);GO:0009408(response to heat);GO:0009416(response to light stimulus);GO:0009507(chloroplast);GO:0009644(response to high light intensity);GO:0009658(chloroplast organization);GO:0042542(response to hydrogen peroxide);…
ata-miR169f-3p_R-1	TRITD_2Bv1G072980-4	eukaryotic translation initiation factor 5A-2-like [Aegilops tauschii subsp. tauschii]	381-401	2.5	GO:0003743(translation initiation factor activity);GO:0003746(translation elongation factor activity);GO:0005737(cytoplasm);GO:0006413(translational initiation);GO:0006452(translational frameshifting);GO:0010089(xylem development);GO:0043022(ribosome binding);GO:0045901(positive regulation of translational elongation);GO:0045905(positive regulation of translational termination)
ata-miR169f-3p_R-1	TRITD_3Bv1G152200-3	ABC transporter B family member 4 [Triticum urartu]	605-624	2.5	GO:0016021(integral component of membrane);GO:0042626(ATPase activity, coupled to transmembrane movement of substances);GO:0055085(transmembrane transport)	ko02010(ABC transporters);ko04976(Bile secretion);ko05206(MicroRNAs in cancer);ko05226(Gastric cancer)
ata-miR169f-3p_R-1	TRITD_3Bv1G152200	ABC transporter B family member 4-like [Aegilops tauschii subsp. tauschii]	668-687	2.5	GO:0016021(integral component of membrane);GO:0042626(ATPase activity, coupled to transmembrane movement of substances);GO:0055085(transmembrane transport)	ko02010(ABC transporters);ko04976(Bile secretion);ko05206(MicroRNAs in cancer);ko05226(Gastric cancer)
ata-miR169f-3p_R-1	TRITD_3Bv1G152200-2	ABC transporter B family member 4-like [Aegilops tauschii subsp. tauschii]	779-798	2.5	GO:0016021(integral component of membrane);GO:0042626(ATPase activity, coupled to transmembrane movement of substances);GO:0055085(transmembrane transport)	ko02010(ABC transporters);ko04976(Bile secretion);ko05206(MicroRNAs in cancer);ko05226(Gastric cancer)
ata-miR169f-3p_R-1	TRITD_3Bv1G152200-7	ABC transporter B family member 4-like [Aegilops tauschii subsp. tauschii]	779-798	2.5	GO:0016021(integral component of membrane);GO:0042626(ATPase activity, coupled to transmembrane movement of substances);GO:0055085(transmembrane transport)	ko02010(ABC transporters);ko04976(Bile secretion);ko05206(MicroRNAs in cancer);ko05226(Gastric cancer)
ata-miR169f-3p_R-1	TRITD_3Bv1G152200-9	ABC transporter B family member 4-like [Aegilops tauschii subsp. tauschii]	368-387	2.5	GO:0016021(integral component of membrane);GO:0042626(ATPase activity, coupled to transmembrane movement of substances);GO:0055085(transmembrane transport)	ko02010(ABC transporters);ko04976(Bile secretion);ko05206(MicroRNAs in cancer);ko05226(Gastric cancer)
ata-miR169f-3p_R-1	TRITD_3Bv1G152200-10	ABC transporter B family member 4-like [Aegilops tauschii subsp. tauschii]	779-798	2.5	GO:0016021(integral component of membrane);GO:0042626(ATPase activity, coupled to transmembrane movement of substances);GO:0055085(transmembrane transport)	ko02010(ABC transporters);ko04976(Bile secretion);ko05206(MicroRNAs in cancer);ko05226(Gastric cancer)
ata-miR169f-3p_R-1	TRITD_3Bv1G152200-12	unnamed protein product [Triticum aestivum]	368-387	2.5	GO:0016021(integral component of membrane);GO:0042626(ATPase activity, coupled to transmembrane movement of substances);GO:0055085(transmembrane transport)	ko02010(ABC transporters);ko04976(Bile secretion);ko05206(MicroRNAs in cancer);ko05226(Gastric cancer)
ata-miR169f-3p_R-1	TRITD_3Bv1G152200-11	ABC transporter B family member 4-like [Aegilops tauschii subsp. tauschii]	779-798	2.5	GO:0016021(integral component of membrane);GO:0042626(ATPase activity, coupled to transmembrane movement of substances);GO:0055085(transmembrane transport)	ko02010(ABC transporters);ko04976(Bile secretion);ko05206(MicroRNAs in cancer);ko05226(Gastric cancer)
ata-miR169f-3p_R-1	TRITD_6Av1G129180-3	BTB/POZ domain-containing protein At1g67900 [Aegilops tauschii subsp. tauschii]	706-726	2	GO:0005886(plasma membrane);GO:0009416(response to light stimulus);GO:0016567(protein ubiquitination)
ata-miR169f-3p_R-1	TRITD_6Av1G129180	BTB/POZ domain-containing protein At1g67900 [Aegilops tauschii subsp. tauschii]	706-726	2	GO:0005886(plasma membrane);GO:0009416(response to light stimulus);GO:0016567(protein ubiquitination)
ata-miR169f-3p_R-1	TRITD_6Av1G129180-2	Coleoptile phototropism protein 1 [Triticum urartu]	487-507	2	GO:0005886(plasma membrane);GO:0009416(response to light stimulus);GO:0016567(protein ubiquitination)
ata-miR169f-3p_R-1	TRITD_6Av1G129180-4	BTB/POZ domain-containing protein At1g67900 [Aegilops tauschii subsp. tauschii]	370-390	2	GO:0005886(plasma membrane);GO:0009416(response to light stimulus);GO:0016567(protein ubiquitination)
ata-miR169f-3p_R-1	TRITD_7Bv1G015200-3	protein SRG1-like [Aegilops tauschii subsp. tauschii]	538-558	2.2	GO:0051213(dioxygenase activity)	ko00270(Cysteine and methionine metabolism)
ata-miR169f-3p_R-1	TRITD_7Bv1G015200-2	protein SRG1-like [Aegilops tauschii subsp. tauschii]	538-558	2.2	GO:0051213(dioxygenase activity)	ko00270(Cysteine and methionine metabolism)
ata-miR169f-3p_R-1	TRITD_7Bv1G015200	Protein SRG1 [Triticum urartu]	406-426	2.2	GO:0051213(dioxygenase activity)	ko00270(Cysteine and methionine metabolism)
ata-miR169f-3p_R-1	TRITD_2Av1G062080	eukaryotic translation initiation factor 5A-2-like [Aegilops tauschii subsp. tauschii]	381-401	2.5	GO:0003743(translation initiation factor activity);GO:0003746(translation elongation factor activity);GO:0005737(cytoplasm);GO:0006413(translational initiation);GO:0006452(translational frameshifting);GO:0043022(ribosome binding);GO:0045901(positive regulation of translational elongation);GO:0045905(positive regulation of translational termination)
ata-miR169f-3p_R-1	TRITD_6Bv1G121960	BTB/POZ domain-containing protein At1g67900 [Aegilops tauschii subsp. tauschii]	703-723	2	GO:0005886(plasma membrane);GO:0009416(response to light stimulus);GO:0016567(protein ubiquitination)
ata-miR169f-3p_R-1	TRITD_6Bv1G121960-2	Coleoptile phototropism protein 1 [Triticum urartu]	484-504	2	GO:0005886(plasma membrane);GO:0009416(response to light stimulus);GO:0016567(protein ubiquitination)
ata-miR169f-3p_R-1	TRITD_3Av1G172090-3	ABC transporter B family member 4 [Triticum urartu]	605-624	2.5	GO:0016021(integral component of membrane);GO:0042626(ATPase activity, coupled to transmembrane movement of substances);GO:0055085(transmembrane transport)	ko02010(ABC transporters);ko04976(Bile secretion);ko05206(MicroRNAs in cancer);ko05226(Gastric cancer)
ata-miR169f-3p_R-1	TRITD_3Av1G172090	ABC transporter B family member 4-like [Aegilops tauschii subsp. tauschii]	662-681	2.5	GO:0016021(integral component of membrane);GO:0042626(ATPase activity, coupled to transmembrane movement of substances);GO:0055085(transmembrane transport)	ko02010(ABC transporters);ko04976(Bile secretion);ko05206(MicroRNAs in cancer);ko05226(Gastric cancer)
ata-miR169f-3p_R-1	TRITD_3Av1G172090-2	ABC transporter B family member 4-like [Aegilops tauschii subsp. tauschii]	773-792	2.5	GO:0016021(integral component of membrane);GO:0042626(ATPase activity, coupled to transmembrane movement of substances);GO:0055085(transmembrane transport)	ko02010(ABC transporters);ko04976(Bile secretion);ko05206(MicroRNAs in cancer);ko05226(Gastric cancer)
ata-miR169f-3p_R-1	TRITD_3Av1G172090-6	ABC transporter B family member 4-like [Aegilops tauschii subsp. tauschii]	770-789	2.5	GO:0016021(integral component of membrane);GO:0042626(ATPase activity, coupled to transmembrane movement of substances);GO:0055085(transmembrane transport)	ko02010(ABC transporters);ko04976(Bile secretion);ko05206(MicroRNAs in cancer);ko05226(Gastric cancer)
ata-miR169f-3p_R-1	TRITD_3Av1G172090-8	ABC transporter B family member 4-like [Aegilops tauschii subsp. tauschii]	773-792	2.5	GO:0016021(integral component of membrane);GO:0042626(ATPase activity, coupled to transmembrane movement of substances);GO:0055085(transmembrane transport)	ko02010(ABC transporters);ko04976(Bile secretion);ko05206(MicroRNAs in cancer);ko05226(Gastric cancer)
ata-miR169g-3p_L+1R-1	TRITD_5Bv1G031730-2	B3 domain-containing protein LOC_Os12g40080-like [Aegilops tauschii subsp. tauschii]	1742-1761	2.5	GO:0004674(protein serine/threonine kinase activity);GO:0005886(plasma membrane);GO:0007166(cell surface receptor signaling pathway)
ata-miR169g-3p_L+1R-1	TRITD_5Bv1G031730-6	B3 domain-containing protein LOC_Os12g40080-like [Aegilops tauschii subsp. tauschii]	1934-1953	2.5	GO:0004674(protein serine/threonine kinase activity);GO:0005886(plasma membrane);GO:0007166(cell surface receptor signaling pathway)
ata-miR169g-3p_L+1R-1	TRITD_5Bv1G031730-7	B3 domain-containing protein LOC_Os12g40080-like [Aegilops tauschii subsp. tauschii]	1841-1860	2.5	GO:0004674(protein serine/threonine kinase activity);GO:0005886(plasma membrane);GO:0007166(cell surface receptor signaling pathway)
ata-miR169g-3p_L+1R-1	TRITD_5Bv1G031730-8	B3 domain-containing protein LOC_Os12g40080-like [Aegilops tauschii subsp. tauschii]	1838-1857	2.5	GO:0004674(protein serine/threonine kinase activity);GO:0005886(plasma membrane);GO:0007166(cell surface receptor signaling pathway)
ata-miR169g-3p_L+1R-1	TRITD_5Bv1G031730-9	B3 domain-containing protein LOC_Os12g40080-like [Aegilops tauschii subsp. tauschii]	1358-1377	2.5	GO:0004674(protein serine/threonine kinase activity);GO:0005886(plasma membrane);GO:0007166(cell surface receptor signaling pathway)
ata-miR169g-3p_L+1R-1	TRITD_5Bv1G039690	uncharacterized protein LOC109784405 [Aegilops tauschii subsp. tauschii]	16-36	2.2	GO:0003674(molecular_function);GO:0005634(nucleus);GO:0008150(biological_process)
ata-miR169g-3p_L+1R-1	TRITD_3Av1G213020-3	TOM1-like protein 2 [Triticum urartu]	1476-1495	2.5	GO:0005622(intracellular);GO:0005623(cell);GO:0005634(nucleus);GO:0005737(cytoplasm);GO:0005769(early endosome);GO:0005771(multivesicular body);GO:0005795(Golgi stack);GO:0005886(plasma membrane);GO:0006886(intracellular protein transport);GO:0006891(intra-Golgi vesicle-mediated transport);GO:0031901(early endosome membrane);GO:0043130(ubiquitin binding);GO:0043328(protein transport to vacuole in…	ko04144(Endocytosis);ko04145(Phagosome)
ata-miR169g-3p_L+1R-1	TRITD_3Av1G213020	unnamed protein product [Triticum aestivum]	1479-1498	2.5	GO:0005622(intracellular);GO:0005623(cell);GO:0005634(nucleus);GO:0005737(cytoplasm);GO:0005769(early endosome);GO:0005771(multivesicular body);GO:0005795(Golgi stack);GO:0005886(plasma membrane);GO:0006886(intracellular protein transport);GO:0006891(intra-Golgi vesicle-mediated transport);GO:0031901(early endosome membrane);GO:0043130(ubiquitin binding);GO:0043328(protein transport to vacuole in…	ko04144(Endocytosis);ko04145(Phagosome)
ata-miR169g-3p_L+1R-1	TRITD_3Av1G213020-2	unnamed protein product [Triticum aestivum]	1587-1606	2.5	GO:0005622(intracellular);GO:0005623(cell);GO:0005634(nucleus);GO:0005737(cytoplasm);GO:0005769(early endosome);GO:0005771(multivesicular body);GO:0005795(Golgi stack);GO:0005886(plasma membrane);GO:0006886(intracellular protein transport);GO:0006891(intra-Golgi vesicle-mediated transport);GO:0031901(early endosome membrane);GO:0043130(ubiquitin binding);GO:0043328(protein transport to vacuole in…	ko04144(Endocytosis);ko04145(Phagosome)
ata-miR169g-3p_L+1R-1	TRITD_2Av1G276700	CRIB domain-containing protein RIC10-like [Aegilops tauschii subsp. tauschii]	371-390	2.5	GO:0003674(molecular_function);GO:0005634(nucleus);GO:0005737(cytoplasm);GO:0009860(pollen tube growth);GO:0040008(regulation of growth)
ata-miR169g-3p_L+1R-1	TRITD_2Av1G276700-2	CRIB domain-containing protein RIC10-like [Aegilops tauschii subsp. tauschii]	371-390	2.5	GO:0003674(molecular_function);GO:0005634(nucleus);GO:0005737(cytoplasm);GO:0009860(pollen tube growth);GO:0040008(regulation of growth)
ata-miR169g-3p_L+1R-1	TRITD_3Av1G284350	unnamed protein product [Triticum aestivum]	829-849	2.5	GO:0003700(DNA binding transcription factor activity);GO:0005634(nucleus);GO:0006351(transcription, DNA-templated);GO:0006355(regulation of transcription, DNA-templated);GO:0007275(multicellular organism development);GO:0009531(secondary cell wall);GO:0009620(response to fungus);GO:0009733(response to auxin);GO:0009735(response to cytokinin);GO:0009737(response to abscisic acid);GO:0009741(respon…
ata-miR169g-3p_L+1R-1	TRITD_3Av1G284350-2	unnamed protein product [Triticum aestivum]	934-954	2.5	GO:0003700(DNA binding transcription factor activity);GO:0005634(nucleus);GO:0006351(transcription, DNA-templated);GO:0006355(regulation of transcription, DNA-templated);GO:0007275(multicellular organism development);GO:0009531(secondary cell wall);GO:0009620(response to fungus);GO:0009733(response to auxin);GO:0009735(response to cytokinin);GO:0009737(response to abscisic acid);GO:0009741(respon…
ata-miR169g-3p_L+1R-1	TRITD_1Av1G193340	hypothetical protein TRIUR3_23507 [Triticum urartu]	2233-2253	2.2	GO:0003674(molecular_function);GO:0008150(biological_process)
ata-miR169g-3p_L+1R-1	TRITD_1Av1G193340-2	uncharacterized protein C18orf8 [Aegilops tauschii subsp. tauschii]	2095-2115	2.2	GO:0003674(molecular_function);GO:0008150(biological_process)
ata-miR169g-3p_L+1R-1	TRITD_1Av1G193340-3	uncharacterized protein C18orf8 [Aegilops tauschii subsp. tauschii]	2080-2100	2.2	GO:0003674(molecular_function);GO:0008150(biological_process)
ata-miR169g-3p_L+1R-1	TRITD_2Bv1G052020	putative protein TPRXL [Aegilops tauschii subsp. tauschii]	303-324	2	-
ata-miR169g-3p_L+1R-1	TRITD_3Bv1G195540-5	unnamed protein product [Triticum aestivum]	1503-1522	2.5	GO:0005622(intracellular);GO:0005623(cell);GO:0005634(nucleus);GO:0005737(cytoplasm);GO:0005769(early endosome);GO:0005771(multivesicular body);GO:0005795(Golgi stack);GO:0005886(plasma membrane);GO:0006886(intracellular protein transport);GO:0006891(intra-Golgi vesicle-mediated transport);GO:0031901(early endosome membrane);GO:0043130(ubiquitin binding);GO:0043328(protein transport to vacuole in…	ko04144(Endocytosis);ko04145(Phagosome)
ata-miR169g-3p_L+1R-1	TRITD_3Bv1G195540	unnamed protein product [Triticum aestivum]	1479-1498	2.5	GO:0005622(intracellular);GO:0005623(cell);GO:0005634(nucleus);GO:0005737(cytoplasm);GO:0005769(early endosome);GO:0005771(multivesicular body);GO:0005795(Golgi stack);GO:0005886(plasma membrane);GO:0006886(intracellular protein transport);GO:0006891(intra-Golgi vesicle-mediated transport);GO:0031901(early endosome membrane);GO:0043130(ubiquitin binding);GO:0043328(protein transport to vacuole in…	ko04144(Endocytosis);ko04145(Phagosome)
ata-miR169g-3p_L+1R-1	TRITD_3Bv1G195540-2	unnamed protein product [Triticum aestivum]	1560-1579	2.5	GO:0005622(intracellular);GO:0005623(cell);GO:0005634(nucleus);GO:0005737(cytoplasm);GO:0005769(early endosome);GO:0005771(multivesicular body);GO:0005795(Golgi stack);GO:0005886(plasma membrane);GO:0006886(intracellular protein transport);GO:0006891(intra-Golgi vesicle-mediated transport);GO:0031901(early endosome membrane);GO:0043130(ubiquitin binding);GO:0043328(protein transport to vacuole in…	ko04144(Endocytosis);ko04145(Phagosome)
ata-miR169g-3p_L+1R-1	TRITD_3Bv1G195540-3	unnamed protein product [Triticum aestivum]	1560-1579	2.5	GO:0005622(intracellular);GO:0005623(cell);GO:0005634(nucleus);GO:0005737(cytoplasm);GO:0005769(early endosome);GO:0005771(multivesicular body);GO:0005795(Golgi stack);GO:0005886(plasma membrane);GO:0006886(intracellular protein transport);GO:0006891(intra-Golgi vesicle-mediated transport);GO:0031901(early endosome membrane);GO:0043130(ubiquitin binding);GO:0043328(protein transport to vacuole in…	ko04144(Endocytosis);ko04145(Phagosome)
ata-miR169g-3p_L+1R-1	TRITD_3Bv1G195540-4	unnamed protein product [Triticum aestivum]	1614-1633	2.5	GO:0005622(intracellular);GO:0005623(cell);GO:0005634(nucleus);GO:0005737(cytoplasm);GO:0005769(early endosome);GO:0005771(multivesicular body);GO:0005795(Golgi stack);GO:0005886(plasma membrane);GO:0006886(intracellular protein transport);GO:0006891(intra-Golgi vesicle-mediated transport);GO:0031901(early endosome membrane);GO:0043130(ubiquitin binding);GO:0043328(protein transport to vacuole in…	ko04144(Endocytosis);ko04145(Phagosome)
ata-miR169g-3p_L+1R-1	TRITD_5Av1G033780	B3 domain-containing protein LOC_Os12g40080-like [Aegilops tauschii subsp. tauschii]	1970-1989	2.5	GO:0004674(protein serine/threonine kinase activity);GO:0005886(plasma membrane);GO:0007166(cell surface receptor signaling pathway)
ata-miR169g-3p_L+1R-1	TRITD_5Av1G033780-2	B3 domain-containing protein LOC_Os12g40080-like [Aegilops tauschii subsp. tauschii]	1841-1860	2.5	GO:0004674(protein serine/threonine kinase activity);GO:0005886(plasma membrane);GO:0007166(cell surface receptor signaling pathway)
ata-miR169g-3p_L+1R-1	TRITD_1Bv1G183540	uncharacterized protein C18orf8 [Aegilops tauschii subsp. tauschii]	2095-2115	2.2	GO:0003674(molecular_function);GO:0008150(biological_process)
ata-miR169g-3p_L+1R-1	TRITD_1Bv1G183540-2	uncharacterized protein C18orf8 [Aegilops tauschii subsp. tauschii]	2080-2100	2.2	GO:0003674(molecular_function);GO:0008150(biological_process)
ata-miR169g-3p_L+1R-1	TRITD_3Bv1G279790	unnamed protein product [Triticum aestivum]	823-843	2.5	-
ata-miR169g-3p_L+1R-1	TRITD_7Bv1G061230	predicted protein [Hordeum vulgare subsp. vulgare]	13-33	2.5	GO:0004842(ubiquitin-protein transferase activity);GO:0005515(protein binding);GO:0005634(nucleus);GO:0005886(plasma membrane);GO:0009690(cytokinin metabolic process);GO:0009738(abscisic acid-activated signaling pathway);GO:0009850(auxin metabolic process);GO:0046872(metal ion binding);GO:0080148(negative regulation of response to water deprivation)
ata-miR169g-3p_L+1R-1	TRITD_7Bv1G061230-2	predicted protein [Hordeum vulgare subsp. vulgare]	13-33	2.5	GO:0004842(ubiquitin-protein transferase activity);GO:0005515(protein binding);GO:0005634(nucleus);GO:0005886(plasma membrane);GO:0009690(cytokinin metabolic process);GO:0009738(abscisic acid-activated signaling pathway);GO:0009850(auxin metabolic process);GO:0046872(metal ion binding);GO:0080148(negative regulation of response to water deprivation)
ata-miR169g-3p_L+1R-1	TRITD_6Bv1G002890	cytochrome P450 71A1-like [Aegilops tauschii subsp. tauschii]	490-510	2.5	GO:0016020(membrane);GO:0016709(oxidoreductase activity, acting on paired donors, with incorporation or reduction of molecular oxygen, NAD);GO:0044550(secondary metabolite biosynthetic process)
ata-miR169g-3p_L+1R-1	TRITD_6Bv1G002890-2	cytochrome P450 71A1-like [Aegilops tauschii subsp. tauschii]	328-348	2.5	GO:0016020(membrane);GO:0016709(oxidoreductase activity, acting on paired donors, with incorporation or reduction of molecular oxygen, NAD);GO:0044550(secondary metabolite biosynthetic process)	ko00981(Insect hormone biosynthesis)
ata-miR169g-3p_L+1R-1	TRITD_2Av1G038410	putative protein TPRXL [Aegilops tauschii subsp. tauschii]	294-315	2	-
ata-miR169g-3p_L+1R-1	TRITD_3Av1G084760	hypothetical protein TRIUR3_06016 [Triticum urartu]	75-95	2.5	-
ata-miR169g-3p_L+1R-1	TRITD_7Bv1G202880-2	serine carboxypeptidase-like 51 [Aegilops tauschii subsp. tauschii]	676-696	2.5	GO:0004185(serine-type carboxypeptidase activity);GO:0051603(proteolysis involved in cellular protein catabolic process)
ata-miR169g-3p_L+1R-1	TRITD_7Bv1G202880	serine carboxypeptidase-like 51 [Aegilops tauschii subsp. tauschii]	811-831	2.5	GO:0004185(serine-type carboxypeptidase activity);GO:0051603(proteolysis involved in cellular protein catabolic process)
ata-miR169g-3p_L+1R-1	TRITD_7Bv1G202880-3	serine carboxypeptidase-like 51 [Aegilops tauschii subsp. tauschii]	673-693	2.5	GO:0004185(serine-type carboxypeptidase activity);GO:0051603(proteolysis involved in cellular protein catabolic process)
ata-miR169h-3p_L-1	TRITD_1Av1G013470	probable alkaline/neutral invertase F [Aegilops tauschii subsp. tauschii]	108-126	2	GO:0004575(sucrose alpha-glucosidase activity);GO:0005987(sucrose catabolic process);GO:0009555(pollen development);GO:0010311(lateral root formation);GO:0048510(regulation of timing of transition from vegetative to reproductive phase);GO:0080022(primary root development)
ata-miR169h-3p_L-1	TRITD_6Bv1G167860	Uncharacterized WD repeat-containing protein C2A9.03 [Triticum urartu]	586-603	2.5	GO:0003674(molecular_function);GO:0005737(cytoplasm);GO:0005834(heterotrimeric G-protein complex);GO:0008150(biological_process);GO:0080008(Cul4-RING E3 ubiquitin ligase complex)
ata-miR169h-3p_L-1	TRITD_6Bv1G167860-2	uncharacterized WD repeat-containing protein C2A9.03-like [Aegilops tauschii subsp. tauschii]	586-603	2.5	GO:0003674(molecular_function);GO:0005737(cytoplasm);GO:0005834(heterotrimeric G-protein complex);GO:0008150(biological_process);GO:0080008(Cul4-RING E3 ubiquitin ligase complex)	ko04745(Phototransduction - fly)
ata-miR169h-3p_L-1	TRITD_6Bv1G167860-11	uncharacterized WD repeat-containing protein C2A9.03-like [Aegilops tauschii subsp. tauschii]	145-162	2.5	GO:0003674(molecular_function);GO:0005737(cytoplasm);GO:0005834(heterotrimeric G-protein complex);GO:0008150(biological_process);GO:0080008(Cul4-RING E3 ubiquitin ligase complex)	ko04745(Phototransduction - fly)
ata-miR169h-3p_L-1	TRITD_6Bv1G167860-4	uncharacterized WD repeat-containing protein C2A9.03-like [Aegilops tauschii subsp. tauschii]	583-600	2.5	GO:0003674(molecular_function);GO:0005737(cytoplasm);GO:0005834(heterotrimeric G-protein complex);GO:0008150(biological_process);GO:0080008(Cul4-RING E3 ubiquitin ligase complex)	ko04745(Phototransduction - fly)
ata-miR169h-3p_L-1	TRITD_6Bv1G167860-5	Uncharacterized WD repeat-containing protein C2A9.03 [Triticum urartu]	586-603	2.5	GO:0003674(molecular_function);GO:0005737(cytoplasm);GO:0005834(heterotrimeric G-protein complex);GO:0008150(biological_process);GO:0080008(Cul4-RING E3 ubiquitin ligase complex)
ata-miR169h-3p_L-1	TRITD_6Bv1G167860-6	uncharacterized WD repeat-containing protein C2A9.03-like [Aegilops tauschii subsp. tauschii]	586-603	2.5	GO:0003674(molecular_function);GO:0005737(cytoplasm);GO:0005834(heterotrimeric G-protein complex);GO:0008150(biological_process);GO:0080008(Cul4-RING E3 ubiquitin ligase complex)
ata-miR169h-3p_L-1	TRITD_6Bv1G167860-7	uncharacterized WD repeat-containing protein C2A9.03-like [Aegilops tauschii subsp. tauschii]	586-603	2.5	GO:0003674(molecular_function);GO:0005737(cytoplasm);GO:0005834(heterotrimeric G-protein complex);GO:0008150(biological_process);GO:0080008(Cul4-RING E3 ubiquitin ligase complex)
ata-miR169h-3p_L-1	TRITD_6Bv1G167860-8	uncharacterized WD repeat-containing protein C2A9.03-like [Aegilops tauschii subsp. tauschii]	586-603	2.5	GO:0003674(molecular_function);GO:0005737(cytoplasm);GO:0005834(heterotrimeric G-protein complex);GO:0008150(biological_process);GO:0080008(Cul4-RING E3 ubiquitin ligase complex)	ko04745(Phototransduction - fly)
ata-miR169h-3p_L-1	TRITD_6Bv1G167860-9	Uncharacterized WD repeat-containing protein C2A9.03 [Triticum urartu]	586-603	2.5	GO:0003674(molecular_function);GO:0005737(cytoplasm);GO:0005834(heterotrimeric G-protein complex);GO:0008150(biological_process);GO:0080008(Cul4-RING E3 ubiquitin ligase complex)	ko04745(Phototransduction - fly)
ata-miR169h-3p_L-1	TRITD_6Bv1G167860-3	uncharacterized WD repeat-containing protein C2A9.03-like [Aegilops tauschii subsp. tauschii]	598-615	2.5	GO:0003674(molecular_function);GO:0005737(cytoplasm);GO:0005834(heterotrimeric G-protein complex);GO:0008150(biological_process);GO:0080008(Cul4-RING E3 ubiquitin ligase complex)	ko04745(Phototransduction - fly)
ata-miR169h-3p_L-1	TRITD_6Bv1G167860-13	uncharacterized WD repeat-containing protein C2A9.03-like [Aegilops tauschii subsp. tauschii]	586-603	2.5	GO:0003674(molecular_function);GO:0005737(cytoplasm);GO:0005834(heterotrimeric G-protein complex);GO:0008150(biological_process);GO:0080008(Cul4-RING E3 ubiquitin ligase complex)	ko04745(Phototransduction - fly)
ata-miR169h-3p_L-1	TRITD_6Bv1G167860-15	Uncharacterized WD repeat-containing protein C2A9.03 [Triticum urartu]	598-615	2.5	GO:0003674(molecular_function);GO:0005737(cytoplasm);GO:0005834(heterotrimeric G-protein complex);GO:0008150(biological_process);GO:0080008(Cul4-RING E3 ubiquitin ligase complex)
ata-miR169h-3p_L-1	TRITD_6Bv1G167860-16	Uncharacterized WD repeat-containing protein C2A9.03 [Triticum urartu]	598-615	2.5	GO:0005737(cytoplasm);GO:0005834(heterotrimeric G-protein complex);GO:0008150(biological_process);GO:0080008(Cul4-RING E3 ubiquitin ligase complex)
ata-miR169h-3p_L-1	TRITD_6Bv1G167860-17	Uncharacterized WD repeat-containing protein C2A9.03 [Triticum urartu]	598-615	2.5	GO:0005737(cytoplasm);GO:0005834(heterotrimeric G-protein complex);GO:0008150(biological_process);GO:0080008(Cul4-RING E3 ubiquitin ligase complex)
ata-miR169h-3p_L-1	TRITD_2Av1G206090-6	probable galactinol--sucrose galactosyltransferase 2 [Aegilops tauschii subsp. tauschii]	205-222	2.5	GO:0003824(catalytic activity);GO:0004553(hydrolase activity, hydrolyzing O-glycosyl compounds);GO:0005737(cytoplasm);GO:0006979(response to oxidative stress);GO:0009506(plasmodesma);GO:0034484(raffinose catabolic process);GO:0047274(galactinol-sucrose galactosyltransferase activity);GO:0052692(raffinose alpha-galactosidase activity);GO:0080167(response to karrikin)	ko00052(Galactose metabolism)
ata-miR169h-3p_L-1	TRITD_2Av1G206090-5	probable galactinol--sucrose galactosyltransferase 2 [Aegilops tauschii subsp. tauschii]	769-786	2.5	GO:0003824(catalytic activity);GO:0004553(hydrolase activity, hydrolyzing O-glycosyl compounds);GO:0005737(cytoplasm);GO:0006979(response to oxidative stress);GO:0009506(plasmodesma);GO:0034484(raffinose catabolic process);GO:0047274(galactinol-sucrose galactosyltransferase activity);GO:0052692(raffinose alpha-galactosidase activity);GO:0080167(response to karrikin)	ko00052(Galactose metabolism)
ata-miR169h-3p_L-1	TRITD_2Av1G206090-3	probable galactinol--sucrose galactosyltransferase 2 [Aegilops tauschii subsp. tauschii]	934-951	2.5	GO:0003824(catalytic activity);GO:0004553(hydrolase activity, hydrolyzing O-glycosyl compounds);GO:0005737(cytoplasm);GO:0006979(response to oxidative stress);GO:0009506(plasmodesma);GO:0034484(raffinose catabolic process);GO:0047274(galactinol-sucrose galactosyltransferase activity);GO:0052692(raffinose alpha-galactosidase activity);GO:0080167(response to karrikin)	ko00052(Galactose metabolism)
ata-miR169h-3p_L-1	TRITD_2Av1G206090-4	probable galactinol--sucrose galactosyltransferase 2 [Aegilops tauschii subsp. tauschii]	940-957	2.5	GO:0003824(catalytic activity);GO:0004553(hydrolase activity, hydrolyzing O-glycosyl compounds);GO:0005737(cytoplasm);GO:0006979(response to oxidative stress);GO:0009506(plasmodesma);GO:0034484(raffinose catabolic process);GO:0047274(galactinol-sucrose galactosyltransferase activity);GO:0052692(raffinose alpha-galactosidase activity);GO:0080167(response to karrikin)	ko00052(Galactose metabolism)
ata-miR169h-3p_L-1	TRITD_2Av1G206090-2	probable galactinol--sucrose galactosyltransferase 2 [Aegilops tauschii subsp. tauschii]	1063-1080	2.5	GO:0003824(catalytic activity);GO:0004553(hydrolase activity, hydrolyzing O-glycosyl compounds);GO:0005737(cytoplasm);GO:0006979(response to oxidative stress);GO:0009506(plasmodesma);GO:0034484(raffinose catabolic process);GO:0047274(galactinol-sucrose galactosyltransferase activity);GO:0052692(raffinose alpha-galactosidase activity);GO:0080167(response to karrikin)	ko00052(Galactose metabolism)
ata-miR169h-3p_L-1	TRITD_2Av1G206090	putative galactinol--sucrose galactosyltransferase 2 [Triticum urartu]	748-765	2.5	GO:0003824(catalytic activity);GO:0004553(hydrolase activity, hydrolyzing O-glycosyl compounds);GO:0005737(cytoplasm);GO:0006979(response to oxidative stress);GO:0009506(plasmodesma);GO:0034484(raffinose catabolic process);GO:0047274(galactinol-sucrose galactosyltransferase activity);GO:0052692(raffinose alpha-galactosidase activity);GO:0080167(response to karrikin)	ko00052(Galactose metabolism)
ata-miR169h-3p_L-1	TRITD_2Av1G206090-8	probable galactinol--sucrose galactosyltransferase 2 [Aegilops tauschii subsp. tauschii]	1063-1080	2.5	GO:0003824(catalytic activity);GO:0004553(hydrolase activity, hydrolyzing O-glycosyl compounds);GO:0005737(cytoplasm);GO:0006979(response to oxidative stress);GO:0009506(plasmodesma);GO:0034484(raffinose catabolic process);GO:0047274(galactinol-sucrose galactosyltransferase activity);GO:0052692(raffinose alpha-galactosidase activity);GO:0080167(response to karrikin)
ata-miR169h-3p_L-1	TRITD_2Av1G206090-9	probable galactinol--sucrose galactosyltransferase 2 [Aegilops tauschii subsp. tauschii]	1063-1080	2.5	GO:0003824(catalytic activity);GO:0004553(hydrolase activity, hydrolyzing O-glycosyl compounds);GO:0005737(cytoplasm);GO:0006979(response to oxidative stress);GO:0009506(plasmodesma);GO:0034484(raffinose catabolic process);GO:0047274(galactinol-sucrose galactosyltransferase activity);GO:0052692(raffinose alpha-galactosidase activity);GO:0080167(response to karrikin)
ata-miR169h-3p_L-1	TRITD_2Av1G206090-7	probable galactinol--sucrose galactosyltransferase 2 [Aegilops tauschii subsp. tauschii]	1198-1215	2.5	GO:0003824(catalytic activity);GO:0004553(hydrolase activity, hydrolyzing O-glycosyl compounds);GO:0005737(cytoplasm);GO:0006979(response to oxidative stress);GO:0009506(plasmodesma);GO:0034484(raffinose catabolic process);GO:0047274(galactinol-sucrose galactosyltransferase activity);GO:0052692(raffinose alpha-galactosidase activity);GO:0080167(response to karrikin)
ata-miR169h-3p_L-1	TRITD_2Av1G206090-10	probable galactinol--sucrose galactosyltransferase 2 [Aegilops tauschii subsp. tauschii]	1198-1215	2.5	GO:0003824(catalytic activity);GO:0004553(hydrolase activity, hydrolyzing O-glycosyl compounds);GO:0005737(cytoplasm);GO:0006979(response to oxidative stress);GO:0009506(plasmodesma);GO:0034484(raffinose catabolic process);GO:0047274(galactinol-sucrose galactosyltransferase activity);GO:0052692(raffinose alpha-galactosidase activity);GO:0080167(response to karrikin)
ata-miR169h-3p_L-1	TRITD_6Bv1G204500	Receptor-like protein 12 [Triticum urartu]	1128-1146	2.5	GO:0005886(plasma membrane);GO:0006952(defense response);GO:0007165(signal transduction);GO:0016301(kinase activity)
ata-miR169h-3p_L-1	TRITD_6Bv1G204530	receptor-like protein 12 [Aegilops tauschii subsp. tauschii]	1119-1137	2.5	GO:0006952(defense response);GO:0007165(signal transduction);GO:0016020(membrane);GO:0016021(integral component of membrane)
ata-miR169h-3p_L-1	TRITD_5Bv1G110440	zinc finger CCCH domain-containing protein 54-like [Aegilops tauschii subsp. tauschii]	66-84	2.5	GO:0003677(DNA binding);GO:0003723(RNA binding);GO:0004518(nuclease activity);GO:0005634(nucleus);GO:0008150(biological_process);GO:0046872(metal ion binding)
ata-miR169h-3p_L-1	TRITD_5Bv1G110440-2	Zinc finger CCCH domain-containing protein 54 [Triticum urartu]	66-84	2.5	GO:0003677(DNA binding);GO:0003723(RNA binding);GO:0004518(nuclease activity);GO:0005634(nucleus);GO:0008150(biological_process);GO:0046872(metal ion binding)
ata-miR169h-3p_L-1	TRITD_4Av1G263110	kinesin-like protein KIN-10B [Aegilops tauschii subsp. tauschii]	889-906	2.5	GO:0003777(microtubule motor activity);GO:0005871(kinesin complex);GO:0007018(microtubule-based movement);GO:0016887(ATPase activity)
ata-miR169h-3p_L-1	TRITD_4Av1G263110-3	kinesin-like protein KIN-10B [Aegilops tauschii subsp. tauschii]	481-498	2.5	GO:0003777(microtubule motor activity);GO:0005871(kinesin complex);GO:0007018(microtubule-based movement);GO:0016887(ATPase activity)
ata-miR169h-3p_L-1	TRITD_4Av1G263110-2	kinesin-like protein KIN-10B [Aegilops tauschii subsp. tauschii]	481-498	2.5	GO:0003777(microtubule motor activity);GO:0005871(kinesin complex);GO:0007018(microtubule-based movement);GO:0016887(ATPase activity)
ata-miR169h-3p_L-1	TRITD_4Av1G263110-6	kinesin-like protein KIN-10B [Aegilops tauschii subsp. tauschii]	397-414	2.5	GO:0003777(microtubule motor activity);GO:0005871(kinesin complex);GO:0007018(microtubule-based movement);GO:0016887(ATPase activity)
ata-miR169h-3p_L-1	TRITD_4Av1G263110-4	kinesin-like protein KIN-10B [Aegilops tauschii subsp. tauschii]	397-414	2.5	GO:0003777(microtubule motor activity);GO:0005871(kinesin complex);GO:0007018(microtubule-based movement);GO:0016887(ATPase activity)
ata-miR169h-3p_L-1	TRITD_4Av1G263110-5	kinesin-like protein KIN-10B [Aegilops tauschii subsp. tauschii]	397-414	2.5	GO:0003777(microtubule motor activity);GO:0005871(kinesin complex);GO:0007018(microtubule-based movement);GO:0016887(ATPase activity)
ata-miR169h-3p_L-1	TRITD_3Av1G265850-2	putative amino acid permease [Triticum aestivum]	1443-1461	2	GO:0005313(L-glutamate transmembrane transporter activity);GO:0005887(integral component of plasma membrane);GO:0015180(L-alanine transmembrane transporter activity);GO:0015181(arginine transmembrane transporter activity);GO:0015185(gamma-aminobutyric acid transmembrane transporter activity);GO:0015189(L-lysine transmembrane transporter activity);GO:0015297(antiporter activity);GO:0015812(gamma-a…
ata-miR169h-3p_L-1	TRITD_3Av1G265850	putative amino acid permease [Triticum aestivum]	1359-1377	2	GO:0005313(L-glutamate transmembrane transporter activity);GO:0005887(integral component of plasma membrane);GO:0015180(L-alanine transmembrane transporter activity);GO:0015181(arginine transmembrane transporter activity);GO:0015185(gamma-aminobutyric acid transmembrane transporter activity);GO:0015189(L-lysine transmembrane transporter activity);GO:0015297(antiporter activity);GO:0015812(gamma-a…
ata-miR169h-3p_L-1	TRITD_7Av1G000930-4	kinesin-like protein KIN-10B [Aegilops tauschii subsp. tauschii]	904-921	2.5	GO:0003777(microtubule motor activity);GO:0005871(kinesin complex);GO:0007018(microtubule-based movement);GO:0016887(ATPase activity)
ata-miR169h-3p_L-1	TRITD_7Av1G000930-3	kinesin-like protein KIN-10B [Aegilops tauschii subsp. tauschii]	904-921	2.5	GO:0003777(microtubule motor activity);GO:0005871(kinesin complex);GO:0007018(microtubule-based movement);GO:0016887(ATPase activity)
ata-miR169h-3p_L-1	TRITD_7Av1G000930-2	kinesin-like protein KIN-10B [Aegilops tauschii subsp. tauschii]	904-921	2.5	GO:0003777(microtubule motor activity);GO:0005871(kinesin complex);GO:0007018(microtubule-based movement);GO:0016887(ATPase activity)
ata-miR169h-3p_L-1	TRITD_7Av1G000930	kinesin-like protein KIN-10B [Aegilops tauschii subsp. tauschii]	904-921	2.5	GO:0003777(microtubule motor activity);GO:0005871(kinesin complex);GO:0007018(microtubule-based movement);GO:0016887(ATPase activity)
ata-miR169h-3p_L-1	TRITD_7Av1G000930-7	kinesin-like protein KIN-10B [Aegilops tauschii subsp. tauschii]	484-501	2.5	GO:0003777(microtubule motor activity);GO:0005871(kinesin complex);GO:0007018(microtubule-based movement);GO:0016887(ATPase activity)
ata-miR169h-3p_L-1	TRITD_7Av1G000930-5	kinesin-like protein KIN-10B [Aegilops tauschii subsp. tauschii]	484-501	2.5	GO:0003777(microtubule motor activity);GO:0005871(kinesin complex);GO:0007018(microtubule-based movement);GO:0016887(ATPase activity)
ata-miR169h-3p_L-1	TRITD_7Av1G000930-6	kinesin-like protein KIN-10B [Aegilops tauschii subsp. tauschii]	484-501	2.5	GO:0003777(microtubule motor activity);GO:0005871(kinesin complex);GO:0007018(microtubule-based movement);GO:0016887(ATPase activity)
ata-miR169h-3p_L-1	TRITD_7Av1G000930-8	kinesin-like protein KIN-10B [Aegilops tauschii subsp. tauschii]	475-492	2.5	GO:0003777(microtubule motor activity);GO:0005871(kinesin complex);GO:0007018(microtubule-based movement);GO:0016887(ATPase activity)
ata-miR169h-3p_L-1	TRITD_7Av1G000930-11	kinesin-like protein KIN-10B [Aegilops tauschii subsp. tauschii]	400-417	2.5	GO:0003777(microtubule motor activity);GO:0005871(kinesin complex);GO:0007018(microtubule-based movement);GO:0016887(ATPase activity)
ata-miR169h-3p_L-1	TRITD_7Av1G000930-10	kinesin-like protein KIN-10B [Aegilops tauschii subsp. tauschii]	400-417	2.5	GO:0003777(microtubule motor activity);GO:0005871(kinesin complex);GO:0007018(microtubule-based movement);GO:0016887(ATPase activity)
ata-miR169h-3p_L-1	TRITD_7Av1G000930-9	kinesin-like protein KIN-10B [Aegilops tauschii subsp. tauschii]	400-417	2.5	GO:0003777(microtubule motor activity);GO:0005871(kinesin complex);GO:0007018(microtubule-based movement);GO:0016887(ATPase activity)
ata-miR169h-3p_L-1	TRITD_2Av1G272130	hypothetical protein TRIUR3_17042 [Triticum urartu]	943-960	2.5	-
ata-miR169h-3p_L-1	TRITD_7Av1G004580	Cytochrome P450 76C4 [Triticum urartu]	798-816	2.2	GO:0016020(membrane);GO:0016709(oxidoreductase activity, acting on paired donors, with incorporation or reduction of molecular oxygen, NAD);GO:0044550(secondary metabolite biosynthetic process)
ata-miR169h-3p_L-1	TRITD_7Av1G004580-2	Cytochrome P450 76C4 [Triticum urartu]	798-816	2.2	GO:0016020(membrane);GO:0016709(oxidoreductase activity, acting on paired donors, with incorporation or reduction of molecular oxygen, NAD);GO:0044550(secondary metabolite biosynthetic process)
ata-miR169h-3p_L-1	TRITD_3Av1G284350	unnamed protein product [Triticum aestivum]	828-846	2.2	GO:0003700(DNA binding transcription factor activity);GO:0005634(nucleus);GO:0006351(transcription, DNA-templated);GO:0006355(regulation of transcription, DNA-templated);GO:0007275(multicellular organism development);GO:0009531(secondary cell wall);GO:0009620(response to fungus);GO:0009733(response to auxin);GO:0009735(response to cytokinin);GO:0009737(response to abscisic acid);GO:0009741(respon…
ata-miR169h-3p_L-1	TRITD_3Av1G284350-2	unnamed protein product [Triticum aestivum]	933-951	2.2	GO:0003700(DNA binding transcription factor activity);GO:0005634(nucleus);GO:0006351(transcription, DNA-templated);GO:0006355(regulation of transcription, DNA-templated);GO:0007275(multicellular organism development);GO:0009531(secondary cell wall);GO:0009620(response to fungus);GO:0009733(response to auxin);GO:0009735(response to cytokinin);GO:0009737(response to abscisic acid);GO:0009741(respon…
ata-miR169h-3p_L-1	TRITD_3Av1G287150-5	probable LRR receptor-like serine/threonine-protein kinase At1g06840 isoform X1 [Aegilops tauschii subsp. tauschii]	687-705	2.5	GO:0004672(protein kinase activity);GO:0004674(protein serine/threonine kinase activity);GO:0005524(ATP binding);GO:0005886(plasma membrane);GO:0006468(protein phosphorylation);GO:0007169(transmembrane receptor protein tyrosine kinase signaling pathway);GO:0016021(integral component of membrane)
ata-miR169h-3p_L-1	TRITD_3Av1G287150-4	probable LRR receptor-like serine/threonine-protein kinase At1g06840 isoform X1 [Aegilops tauschii subsp. tauschii]	687-705	2.5	GO:0004674(protein serine/threonine kinase activity);GO:0005524(ATP binding);GO:0005886(plasma membrane);GO:0006468(protein phosphorylation);GO:0007169(transmembrane receptor protein tyrosine kinase signaling pathway);GO:0009507(chloroplast);GO:0009755(hormone-mediated signaling pathway);GO:0016301(kinase activity)
ata-miR169h-3p_L-1	TRITD_3Av1G287150	probable LRR receptor-like serine/threonine-protein kinase At1g06840 isoform X1 [Aegilops tauschii subsp. tauschii]	687-705	2.5	GO:0004674(protein serine/threonine kinase activity);GO:0005524(ATP binding);GO:0005886(plasma membrane);GO:0006468(protein phosphorylation);GO:0007169(transmembrane receptor protein tyrosine kinase signaling pathway);GO:0009507(chloroplast);GO:0009755(hormone-mediated signaling pathway);GO:0016301(kinase activity)
ata-miR169h-3p_L-1	TRITD_3Av1G287150-2	probable LRR receptor-like serine/threonine-protein kinase At1g06840 isoform X1 [Aegilops tauschii subsp. tauschii]	687-705	2.5	GO:0004674(protein serine/threonine kinase activity);GO:0005524(ATP binding);GO:0005886(plasma membrane);GO:0006468(protein phosphorylation);GO:0007169(transmembrane receptor protein tyrosine kinase signaling pathway);GO:0009507(chloroplast);GO:0009755(hormone-mediated signaling pathway);GO:0016301(kinase activity)
ata-miR169h-3p_L-1	TRITD_3Av1G287150-3	probable LRR receptor-like serine/threonine-protein kinase At1g06840 isoform X1 [Aegilops tauschii subsp. tauschii]	687-705	2.5	GO:0004674(protein serine/threonine kinase activity);GO:0005524(ATP binding);GO:0005886(plasma membrane);GO:0006468(protein phosphorylation);GO:0007169(transmembrane receptor protein tyrosine kinase signaling pathway);GO:0009507(chloroplast);GO:0009755(hormone-mediated signaling pathway);GO:0016301(kinase activity)
ata-miR169h-3p_L-1	TRITD_3Av1G287150-7	probable LRR receptor-like serine/threonine-protein kinase At1g06840 isoform X1 [Aegilops tauschii subsp. tauschii]	627-645	2.5	GO:0004674(protein serine/threonine kinase activity);GO:0005524(ATP binding);GO:0005886(plasma membrane);GO:0006468(protein phosphorylation);GO:0007169(transmembrane receptor protein tyrosine kinase signaling pathway);GO:0009507(chloroplast);GO:0009755(hormone-mediated signaling pathway);GO:0016301(kinase activity)
ata-miR169h-3p_L-1	TRITD_3Av1G287150-8	probable LRR receptor-like serine/threonine-protein kinase At1g06840 isoform X1 [Aegilops tauschii subsp. tauschii]	453-471	2.5	GO:0004674(protein serine/threonine kinase activity);GO:0005524(ATP binding);GO:0005886(plasma membrane);GO:0006468(protein phosphorylation);GO:0007169(transmembrane receptor protein tyrosine kinase signaling pathway);GO:0009507(chloroplast);GO:0009755(hormone-mediated signaling pathway);GO:0016301(kinase activity)
ata-miR169h-3p_L-1	TRITD_3Av1G287150-9	probable LRR receptor-like serine/threonine-protein kinase At1g06840 isoform X1 [Aegilops tauschii subsp. tauschii]	375-393	2.5	GO:0004674(protein serine/threonine kinase activity);GO:0005524(ATP binding);GO:0005886(plasma membrane);GO:0006468(protein phosphorylation);GO:0007169(transmembrane receptor protein tyrosine kinase signaling pathway);GO:0009507(chloroplast);GO:0009755(hormone-mediated signaling pathway);GO:0016301(kinase activity)
ata-miR169h-3p_L-1	TRITD_5Bv1G172660	putative ER lumen protein-retaining receptor C28H8.4 [Aegilops tauschii subsp. tauschii]	390-408	2.5	GO:0006621(protein retention in ER lumen);GO:0015031(protein transport);GO:0016021(integral component of membrane);GO:0046923(ER retention sequence binding)
ata-miR169h-3p_L-1	TRITD_5Bv1G172660-2	putative ER lumen protein-retaining receptor C28H8.4 [Aegilops tauschii subsp. tauschii]	390-408	2.5	GO:0006621(protein retention in ER lumen);GO:0015031(protein transport);GO:0016021(integral component of membrane);GO:0046923(ER retention sequence binding)
ata-miR169h-3p_L-1	TRITD_5Bv1G172660-3	putative ER lumen protein-retaining receptor C28H8.4 [Aegilops tauschii subsp. tauschii]	99-117	2.5	GO:0006621(protein retention in ER lumen);GO:0015031(protein transport);GO:0016021(integral component of membrane);GO:0046923(ER retention sequence binding)
ata-miR169h-3p_L-1	TRITD_7Av1G038700-3	probable LRR receptor-like serine/threonine-protein kinase At1g06840 [Aegilops tauschii subsp. tauschii]	687-705	2.5	GO:0004672(protein kinase activity);GO:0004674(protein serine/threonine kinase activity);GO:0005524(ATP binding);GO:0005886(plasma membrane);GO:0006468(protein phosphorylation);GO:0007169(transmembrane receptor protein tyrosine kinase signaling pathway);GO:0016021(integral component of membrane)
ata-miR169h-3p_L-1	TRITD_7Av1G038700-2	probable LRR receptor-like serine/threonine-protein kinase At1g06840 [Aegilops tauschii subsp. tauschii]	687-705	2.5	GO:0004674(protein serine/threonine kinase activity);GO:0005524(ATP binding);GO:0005886(plasma membrane);GO:0006468(protein phosphorylation);GO:0007169(transmembrane receptor protein tyrosine kinase signaling pathway);GO:0009507(chloroplast);GO:0009755(hormone-mediated signaling pathway);GO:0016301(kinase activity)
ata-miR169h-3p_L-1	TRITD_7Av1G038700	probable LRR receptor-like serine/threonine-protein kinase At1g06840 [Aegilops tauschii subsp. tauschii]	687-705	2.5	GO:0004674(protein serine/threonine kinase activity);GO:0005524(ATP binding);GO:0005886(plasma membrane);GO:0006468(protein phosphorylation);GO:0007169(transmembrane receptor protein tyrosine kinase signaling pathway);GO:0009507(chloroplast);GO:0009755(hormone-mediated signaling pathway);GO:0016301(kinase activity)
ata-miR169h-3p_L-1	TRITD_7Av1G038700-4	probable LRR receptor-like serine/threonine-protein kinase At1g06840 [Aegilops tauschii subsp. tauschii]	444-462	2.5	GO:0004674(protein serine/threonine kinase activity);GO:0005524(ATP binding);GO:0005886(plasma membrane);GO:0006468(protein phosphorylation);GO:0007169(transmembrane receptor protein tyrosine kinase signaling pathway);GO:0009507(chloroplast);GO:0009755(hormone-mediated signaling pathway);GO:0016301(kinase activity)
ata-miR169h-3p_L-1	TRITD_7Av1G046080	tryptamine benzoyltransferase 1-like [Aegilops tauschii subsp. tauschii]	469-486	2.5	GO:0047634(agmatine N4-coumaroyltransferase activity)
ata-miR169h-3p_L-1	TRITD_5Bv1G207240	protein FAR1-RELATED SEQUENCE 7-like isoform X1 [Aegilops tauschii subsp. tauschii]	1869-1886	2.5	GO:0003700(DNA binding transcription factor activity);GO:0005515(protein binding);GO:0005634(nucleus);GO:0008270(zinc ion binding);GO:0009585(red, far-red light phototransduction);GO:0009639(response to red or far red light);GO:0010017(red or far-red light signaling pathway);GO:0010018(far-red light signaling pathway);GO:0010218(response to far red light);GO:0042753(positive regulation of circadi…
ata-miR169h-3p_L-1	TRITD_5Bv1G207240-5	protein FAR1-RELATED SEQUENCE 7-like isoform X1 [Aegilops tauschii subsp. tauschii]	1206-1223	2.5	GO:0003700(DNA binding transcription factor activity);GO:0005515(protein binding);GO:0005634(nucleus);GO:0008270(zinc ion binding);GO:0009585(red, far-red light phototransduction);GO:0009639(response to red or far red light);GO:0010017(red or far-red light signaling pathway);GO:0010018(far-red light signaling pathway);GO:0010218(response to far red light);GO:0042753(positive regulation of circadi…
ata-miR169h-3p_L-1	TRITD_5Bv1G207240-4	protein FAR1-RELATED SEQUENCE 7-like isoform X1 [Aegilops tauschii subsp. tauschii]	1728-1745	2.5	GO:0003700(DNA binding transcription factor activity);GO:0005515(protein binding);GO:0005634(nucleus);GO:0008270(zinc ion binding);GO:0009585(red, far-red light phototransduction);GO:0009639(response to red or far red light);GO:0010017(red or far-red light signaling pathway);GO:0010018(far-red light signaling pathway);GO:0010218(response to far red light);GO:0042753(positive regulation of circadi…
ata-miR169h-3p_L-1	TRITD_5Bv1G207240-2	protein FAR1-RELATED SEQUENCE 7-like isoform X1 [Aegilops tauschii subsp. tauschii]	1791-1808	2.5	GO:0003700(DNA binding transcription factor activity);GO:0005515(protein binding);GO:0005634(nucleus);GO:0008270(zinc ion binding);GO:0009585(red, far-red light phototransduction);GO:0009639(response to red or far red light);GO:0010017(red or far-red light signaling pathway);GO:0010018(far-red light signaling pathway);GO:0010218(response to far red light);GO:0042753(positive regulation of circadi…
ata-miR169h-3p_L-1	TRITD_5Bv1G207240-3	protein FAR1-RELATED SEQUENCE 7-like isoform X1 [Aegilops tauschii subsp. tauschii]	1869-1886	2.5	GO:0003700(DNA binding transcription factor activity);GO:0005515(protein binding);GO:0005634(nucleus);GO:0008270(zinc ion binding);GO:0009585(red, far-red light phototransduction);GO:0009639(response to red or far red light);GO:0010017(red or far-red light signaling pathway);GO:0010018(far-red light signaling pathway);GO:0010218(response to far red light);GO:0042753(positive regulation of circadi…
ata-miR169h-3p_L-1	TRITD_5Bv1G207240-6	protein FAR1-RELATED SEQUENCE 7-like isoform X1 [Aegilops tauschii subsp. tauschii]	1869-1886	2.5	GO:0003700(DNA binding transcription factor activity);GO:0005515(protein binding);GO:0005634(nucleus);GO:0006351(transcription, DNA-templated);GO:0007623(circadian rhythm);GO:0008270(zinc ion binding);GO:0009585(red, far-red light phototransduction);GO:0010017(red or far-red light signaling pathway);GO:0010018(far-red light signaling pathway);GO:0010218(response to far red light);GO:0042753(posit…
ata-miR169h-3p_L-1	TRITD_5Bv1G207240-7	protein FAR1-RELATED SEQUENCE 7-like isoform X2 [Aegilops tauschii subsp. tauschii]	1869-1886	2.5	GO:0003700(DNA binding transcription factor activity);GO:0005515(protein binding);GO:0005634(nucleus);GO:0008270(zinc ion binding);GO:0009585(red, far-red light phototransduction);GO:0009639(response to red or far red light);GO:0010017(red or far-red light signaling pathway);GO:0010018(far-red light signaling pathway);GO:0010218(response to far red light);GO:0042753(positive regulation of circadi…
ata-miR169h-3p_L-1	TRITD_5Bv1G207240-8	protein FAR1-RELATED SEQUENCE 7-like isoform X2 [Aegilops tauschii subsp. tauschii]	1791-1808	2.5	GO:0003700(DNA binding transcription factor activity);GO:0005515(protein binding);GO:0005634(nucleus);GO:0008270(zinc ion binding);GO:0009585(red, far-red light phototransduction);GO:0009639(response to red or far red light);GO:0010017(red or far-red light signaling pathway);GO:0010018(far-red light signaling pathway);GO:0010218(response to far red light);GO:0042753(positive regulation of circadi…
ata-miR169h-3p_L-1	TRITD_5Bv1G207240-9	protein FAR1-RELATED SEQUENCE 7-like isoform X2 [Aegilops tauschii subsp. tauschii]	1869-1886	2.5	GO:0003700(DNA binding transcription factor activity);GO:0005515(protein binding);GO:0005634(nucleus);GO:0008270(zinc ion binding);GO:0009585(red, far-red light phototransduction);GO:0009639(response to red or far red light);GO:0010017(red or far-red light signaling pathway);GO:0010018(far-red light signaling pathway);GO:0010218(response to far red light);GO:0042753(positive regulation of circadi…
ata-miR169h-3p_L-1	TRITD_5Bv1G207240-10	protein FAR1-RELATED SEQUENCE 7-like isoform X2 [Aegilops tauschii subsp. tauschii]	1869-1886	2.5	GO:0003700(DNA binding transcription factor activity);GO:0005515(protein binding);GO:0005634(nucleus);GO:0008270(zinc ion binding);GO:0009585(red, far-red light phototransduction);GO:0009639(response to red or far red light);GO:0010017(red or far-red light signaling pathway);GO:0010018(far-red light signaling pathway);GO:0010218(response to far red light);GO:0042753(positive regulation of circadi…
ata-miR169h-3p_L-1	TRITD_7Av1G088130	Uncharacterized WD repeat-containing protein C2A9.03 [Triticum urartu]	559-576	2.5	GO:0003674(molecular_function);GO:0005737(cytoplasm);GO:0005834(heterotrimeric G-protein complex);GO:0008150(biological_process);GO:0080008(Cul4-RING E3 ubiquitin ligase complex)
ata-miR169h-3p_L-1	TRITD_5Bv1G222580	Cell division cycle 5-like protein [Triticum urartu]	2390-2407	2.5	GO:0000981(RNA polymerase II transcription factor activity, sequence-specific DNA binding);GO:0001135(transcription factor activity, RNA polymerase II transcription factor recruiting);GO:0003677(DNA binding);GO:0003700(DNA binding transcription factor activity);GO:0005515(protein binding);GO:0005634(nucleus);GO:0005681(spliceosomal complex);GO:0006281(DNA repair);GO:0006351(transcription, DNA-tem…	ko03040(Spliceosome)
ata-miR169h-3p_L-1	TRITD_5Bv1G222580-4	cell division cycle 5-like protein [Aegilops tauschii subsp. tauschii]	2153-2170	2.5	GO:0000981(RNA polymerase II transcription factor activity, sequence-specific DNA binding);GO:0001135(transcription factor activity, RNA polymerase II transcription factor recruiting);GO:0003677(DNA binding);GO:0003700(DNA binding transcription factor activity);GO:0005515(protein binding);GO:0005634(nucleus);GO:0005681(spliceosomal complex);GO:0006281(DNA repair);GO:0006351(transcription, DNA-tem…	ko03040(Spliceosome)
ata-miR169h-3p_L-1	TRITD_5Bv1G222580-5	cell division cycle 5-like protein [Aegilops tauschii subsp. tauschii]	2162-2179	2.5	GO:0000981(RNA polymerase II transcription factor activity, sequence-specific DNA binding);GO:0001135(transcription factor activity, RNA polymerase II transcription factor recruiting);GO:0003677(DNA binding);GO:0003700(DNA binding transcription factor activity);GO:0005515(protein binding);GO:0005634(nucleus);GO:0005681(spliceosomal complex);GO:0006281(DNA repair);GO:0006351(transcription, DNA-tem…	ko03040(Spliceosome)
ata-miR169h-3p_L-1	TRITD_5Bv1G222580-2	cell division cycle 5-like protein [Aegilops tauschii subsp. tauschii]	2390-2407	2.5	GO:0000981(RNA polymerase II transcription factor activity, sequence-specific DNA binding);GO:0001135(transcription factor activity, RNA polymerase II transcription factor recruiting);GO:0003677(DNA binding);GO:0003700(DNA binding transcription factor activity);GO:0005515(protein binding);GO:0005634(nucleus);GO:0005681(spliceosomal complex);GO:0006281(DNA repair);GO:0006351(transcription, DNA-tem…	ko03040(Spliceosome)
ata-miR169h-3p_L-1	TRITD_5Bv1G222580-3	cell division cycle 5-like protein [Aegilops tauschii subsp. tauschii]	2390-2407	2.5	GO:0000981(RNA polymerase II transcription factor activity, sequence-specific DNA binding);GO:0001135(transcription factor activity, RNA polymerase II transcription factor recruiting);GO:0003677(DNA binding);GO:0003700(DNA binding transcription factor activity);GO:0005515(protein binding);GO:0005634(nucleus);GO:0005681(spliceosomal complex);GO:0006281(DNA repair);GO:0006351(transcription, DNA-tem…	ko03040(Spliceosome)
ata-miR169h-3p_L-1	TRITD_3Bv1G092300-2	unnamed protein product [Triticum aestivum]	147-165	2.5	GO:0005635(nuclear envelope);GO:0006998(nuclear envelope organization)
ata-miR169h-3p_L-1	TRITD_3Bv1G092300	unnamed protein product [Triticum aestivum]	1161-1179	2.5	GO:0005635(nuclear envelope);GO:0006998(nuclear envelope organization)
ata-miR169h-3p_L-1	TRITD_7Av1G103650	probable protein S-acyltransferase 7 [Aegilops tauschii subsp. tauschii]	1138-1156	2.2	GO:0005794(Golgi apparatus);GO:0005886(plasma membrane);GO:0016021(integral component of membrane);GO:0019706(protein-cysteine S-palmitoyltransferase activity)	ko04391(Hippo signaling pathway -fly)
ata-miR169h-3p_L-1	TRITD_7Av1G103650-2	probable protein S-acyltransferase 7 [Aegilops tauschii subsp. tauschii]	1048-1066	2.2	GO:0005794(Golgi apparatus);GO:0005886(plasma membrane);GO:0016021(integral component of membrane);GO:0019706(protein-cysteine S-palmitoyltransferase activity)	ko04391(Hippo signaling pathway -fly)
ata-miR169h-3p_L-1	TRITD_7Av1G103650-3	probable protein S-acyltransferase 7 [Aegilops tauschii subsp. tauschii]	1120-1138	2.2	GO:0005794(Golgi apparatus);GO:0005886(plasma membrane);GO:0016021(integral component of membrane);GO:0019706(protein-cysteine S-palmitoyltransferase activity)	ko04391(Hippo signaling pathway -fly)
ata-miR169h-3p_L-1	TRITD_7Av1G103650-6	probable protein S-acyltransferase 7 [Aegilops tauschii subsp. tauschii]	1123-1141	2.2	GO:0005794(Golgi apparatus);GO:0005886(plasma membrane);GO:0016021(integral component of membrane);GO:0019706(protein-cysteine S-palmitoyltransferase activity)	ko04391(Hippo signaling pathway -fly)
ata-miR169h-3p_L-1	TRITD_2Bv1G072790	probable LRR receptor-like serine/threonine-protein kinase At1g74360 [Aegilops tauschii subsp. tauschii]	1167-1185	2	GO:0002215(defense response to nematode);GO:0004674(protein serine/threonine kinase activity);GO:0005524(ATP binding);GO:0005739(mitochondrion);GO:0005886(plasma membrane);GO:0006468(protein phosphorylation);GO:0007169(transmembrane receptor protein tyrosine kinase signaling pathway);GO:0009506(plasmodesma);GO:0016021(integral component of membrane);GO:0031966(mitochondrial membrane)
ata-miR169h-3p_L-1	TRITD_2Bv1G072790-2	probable LRR receptor-like serine/threonine-protein kinase At1g74360 [Aegilops tauschii subsp. tauschii]	1167-1185	2	GO:0002215(defense response to nematode);GO:0004674(protein serine/threonine kinase activity);GO:0005524(ATP binding);GO:0005739(mitochondrion);GO:0005886(plasma membrane);GO:0006468(protein phosphorylation);GO:0007169(transmembrane receptor protein tyrosine kinase signaling pathway);GO:0009506(plasmodesma);GO:0016021(integral component of membrane);GO:0031966(mitochondrial membrane)
ata-miR169h-3p_L-1	TRITD_2Bv1G072790-3	probable LRR receptor-like serine/threonine-protein kinase At1g74360 [Aegilops tauschii subsp. tauschii]	1167-1185	2	GO:0002215(defense response to nematode);GO:0004674(protein serine/threonine kinase activity);GO:0005524(ATP binding);GO:0005739(mitochondrion);GO:0005886(plasma membrane);GO:0006468(protein phosphorylation);GO:0007169(transmembrane receptor protein tyrosine kinase signaling pathway);GO:0009506(plasmodesma);GO:0016021(integral component of membrane);GO:0031966(mitochondrial membrane)
ata-miR169h-3p_L-1	TRITD_2Bv1G121710	probable LRR receptor-like serine/threonine-protein kinase At4g20940 [Aegilops tauschii subsp. tauschii]	450-468	2.5	GO:0004672(protein kinase activity);GO:0004674(protein serine/threonine kinase activity);GO:0005524(ATP binding);GO:0005829(cytosol);GO:0005886(plasma membrane);GO:0006468(protein phosphorylation);GO:0007169(transmembrane receptor protein tyrosine kinase signaling pathway);GO:0016021(integral component of membrane)
ata-miR169h-3p_L-1	TRITD_2Bv1G121710-4	probable LRR receptor-like serine/threonine-protein kinase At4g20940 [Aegilops tauschii subsp. tauschii]	450-468	2.5	GO:0004672(protein kinase activity);GO:0004674(protein serine/threonine kinase activity);GO:0005524(ATP binding);GO:0005829(cytosol);GO:0005886(plasma membrane);GO:0006468(protein phosphorylation);GO:0007169(transmembrane receptor protein tyrosine kinase signaling pathway);GO:0016021(integral component of membrane)
ata-miR169h-3p_L-1	TRITD_2Bv1G121710-5	probable LRR receptor-like serine/threonine-protein kinase At4g20940 [Aegilops tauschii subsp. tauschii]	450-468	2.5	GO:0004672(protein kinase activity);GO:0004674(protein serine/threonine kinase activity);GO:0005524(ATP binding);GO:0005829(cytosol);GO:0005886(plasma membrane);GO:0006468(protein phosphorylation);GO:0007169(transmembrane receptor protein tyrosine kinase signaling pathway);GO:0016021(integral component of membrane)
ata-miR169h-3p_L-1	TRITD_2Bv1G121710-6	probable LRR receptor-like serine/threonine-protein kinase At4g20940 [Aegilops tauschii subsp. tauschii]	450-468	2.5	GO:0004674(protein serine/threonine kinase activity);GO:0005524(ATP binding);GO:0005886(plasma membrane);GO:0006468(protein phosphorylation);GO:0007169(transmembrane receptor protein tyrosine kinase signaling pathway)
ata-miR169h-3p_L-1	TRITD_2Bv1G129590	phytosulfokine receptor 2 [Aegilops tauschii subsp. tauschii]	1052-1071	2.5	GO:0001653(peptide receptor activity);GO:0004674(protein serine/threonine kinase activity);GO:0005524(ATP binding);GO:0005886(plasma membrane);GO:0006468(protein phosphorylation);GO:0007169(transmembrane receptor protein tyrosine kinase signaling pathway);GO:0009507(chloroplast);GO:0009611(response to wounding);GO:0016021(integral component of membrane)
ata-miR169h-3p_L-1	TRITD_6Av1G021380	probable alkaline/neutral invertase F [Aegilops tauschii subsp. tauschii]	1475-1494	2.5	GO:0004564(beta-fructofuranosidase activity);GO:0004575(sucrose alpha-glucosidase activity);GO:0005634(nucleus);GO:0005829(cytosol);GO:0005975(carbohydrate metabolic process);GO:0033926(glycopeptide alpha-N-acetylgalactosaminidase activity)
ata-miR169h-3p_L-1	TRITD_7Av1G207770-2	pentatricopeptide repeat-containing protein At1g73710 [Aegilops tauschii subsp. tauschii]	2209-2226	2	GO:0003674(molecular_function);GO:0005575(cellular_component);GO:0008150(biological_process)
ata-miR169h-3p_L-1	TRITD_7Av1G207770-3	pentatricopeptide repeat-containing protein At1g73710 [Aegilops tauschii subsp. tauschii]	2209-2226	2	GO:0003674(molecular_function);GO:0005575(cellular_component);GO:0008150(biological_process)
ata-miR169h-3p_L-1	TRITD_7Av1G207770	pentatricopeptide repeat-containing protein At1g73710 [Aegilops tauschii subsp. tauschii]	2209-2226	2	GO:0003674(molecular_function);GO:0005575(cellular_component);GO:0008150(biological_process)
ata-miR169h-3p_L-1	TRITD_2Bv1G162660	hypothetical protein GQ55_9G272500 [Panicum hallii var. hallii]	17-35	2.5	-
ata-miR169h-3p_L-1	TRITD_2Bv1G169580-5	probable galactinol--sucrose galactosyltransferase 2 [Aegilops tauschii subsp. tauschii]	70-87	2.5	GO:0003824(catalytic activity);GO:0004553(hydrolase activity, hydrolyzing O-glycosyl compounds);GO:0005737(cytoplasm);GO:0006979(response to oxidative stress);GO:0009506(plasmodesma);GO:0034484(raffinose catabolic process);GO:0047274(galactinol-sucrose galactosyltransferase activity);GO:0052692(raffinose alpha-galactosidase activity);GO:0080167(response to karrikin)	ko00052(Galactose metabolism)
ata-miR169h-3p_L-1	TRITD_2Bv1G169580-4	probable galactinol--sucrose galactosyltransferase 2 [Aegilops tauschii subsp. tauschii]	205-222	2.5	GO:0003824(catalytic activity);GO:0004553(hydrolase activity, hydrolyzing O-glycosyl compounds);GO:0005737(cytoplasm);GO:0006979(response to oxidative stress);GO:0009506(plasmodesma);GO:0034484(raffinose catabolic process);GO:0047274(galactinol-sucrose galactosyltransferase activity);GO:0052692(raffinose alpha-galactosidase activity);GO:0080167(response to karrikin)	ko00052(Galactose metabolism)
ata-miR169h-3p_L-1	TRITD_2Bv1G169580-2	putative galactinol--sucrose galactosyltransferase 2 [Triticum urartu]	661-678	2.5	GO:0003824(catalytic activity);GO:0004553(hydrolase activity, hydrolyzing O-glycosyl compounds);GO:0005737(cytoplasm);GO:0006979(response to oxidative stress);GO:0009506(plasmodesma);GO:0034484(raffinose catabolic process);GO:0047274(galactinol-sucrose galactosyltransferase activity);GO:0052692(raffinose alpha-galactosidase activity);GO:0080167(response to karrikin)	ko00052(Galactose metabolism)
ata-miR169h-3p_L-1	TRITD_2Bv1G169580-3	probable galactinol--sucrose galactosyltransferase 2 [Aegilops tauschii subsp. tauschii]	769-786	2.5	GO:0003824(catalytic activity);GO:0004553(hydrolase activity, hydrolyzing O-glycosyl compounds);GO:0005737(cytoplasm);GO:0006979(response to oxidative stress);GO:0009506(plasmodesma);GO:0034484(raffinose catabolic process);GO:0047274(galactinol-sucrose galactosyltransferase activity);GO:0052692(raffinose alpha-galactosidase activity);GO:0080167(response to karrikin)	ko00052(Galactose metabolism)
ata-miR169h-3p_L-1	TRITD_2Bv1G169580	probable galactinol--sucrose galactosyltransferase 2 [Aegilops tauschii subsp. tauschii]	1210-1227	2.5	GO:0003824(catalytic activity);GO:0004553(hydrolase activity, hydrolyzing O-glycosyl compounds);GO:0005737(cytoplasm);GO:0006979(response to oxidative stress);GO:0009506(plasmodesma);GO:0034484(raffinose catabolic process);GO:0047274(galactinol-sucrose galactosyltransferase activity);GO:0052692(raffinose alpha-galactosidase activity);GO:0080167(response to karrikin)	ko00052(Galactose metabolism)
ata-miR169h-3p_L-1	TRITD_2Bv1G169580-7	probable galactinol--sucrose galactosyltransferase 2 [Aegilops tauschii subsp. tauschii]	1063-1080	2.5	GO:0003824(catalytic activity);GO:0004553(hydrolase activity, hydrolyzing O-glycosyl compounds);GO:0005737(cytoplasm);GO:0006979(response to oxidative stress);GO:0009506(plasmodesma);GO:0034484(raffinose catabolic process);GO:0047274(galactinol-sucrose galactosyltransferase activity);GO:0052692(raffinose alpha-galactosidase activity);GO:0080167(response to karrikin)
ata-miR169h-3p_L-1	TRITD_2Bv1G169580-6	probable galactinol--sucrose galactosyltransferase 2 [Aegilops tauschii subsp. tauschii]	1210-1227	2.5	GO:0003824(catalytic activity);GO:0004553(hydrolase activity, hydrolyzing O-glycosyl compounds);GO:0005737(cytoplasm);GO:0006979(response to oxidative stress);GO:0009506(plasmodesma);GO:0034484(raffinose catabolic process);GO:0047274(galactinol-sucrose galactosyltransferase activity);GO:0052692(raffinose alpha-galactosidase activity);GO:0080167(response to karrikin)
ata-miR169h-3p_L-1	TRITD_2Bv1G169580-8	probable galactinol--sucrose galactosyltransferase 2 [Aegilops tauschii subsp. tauschii]	1210-1227	2.5	GO:0003824(catalytic activity);GO:0004553(hydrolase activity, hydrolyzing O-glycosyl compounds);GO:0005737(cytoplasm);GO:0006979(response to oxidative stress);GO:0009506(plasmodesma);GO:0034484(raffinose catabolic process);GO:0047274(galactinol-sucrose galactosyltransferase activity);GO:0052692(raffinose alpha-galactosidase activity);GO:0080167(response to karrikin)
ata-miR169h-3p_L-1	TRITD_2Bv1G169580-9	probable galactinol--sucrose galactosyltransferase 2 [Aegilops tauschii subsp. tauschii]	1192-1209	2.5	GO:0003824(catalytic activity);GO:0004553(hydrolase activity, hydrolyzing O-glycosyl compounds);GO:0005737(cytoplasm);GO:0006979(response to oxidative stress);GO:0009506(plasmodesma);GO:0034484(raffinose catabolic process);GO:0047274(galactinol-sucrose galactosyltransferase activity);GO:0052692(raffinose alpha-galactosidase activity);GO:0080167(response to karrikin)
ata-miR169h-3p_L-1	TRITD_7Av1G266090-3	transcription initiation factor TFIID subunit 1-like isoform X1 [Aegilops tauschii subsp. tauschii]	2950-2967	2.5	GO:0003677(DNA binding);GO:0004402(histone acetyltransferase activity);GO:0005634(nucleus);GO:0005669(transcription factor TFIID complex);GO:0009294(DNA mediated transformation);GO:0017025(TBP-class protein binding);GO:0043565(sequence-specific DNA binding);GO:0045944(positive regulation of transcription by RNA polymerase II)	ko03022(Basal transcription factors)
ata-miR169h-3p_L-1	TRITD_3Bv1G228430	unnamed protein product [Triticum aestivum]	1266-1284	2.5	GO:0004252(serine-type endopeptidase activity);GO:0005618(cell wall)
ata-miR169h-3p_L-1	TRITD_3Bv1G228430-10	unnamed protein product [Triticum aestivum]	1263-1281	2.5	GO:0004252(serine-type endopeptidase activity);GO:0005618(cell wall)
ata-miR169h-3p_L-1	TRITD_7Bv1G011340-4	probable LRR receptor-like serine/threonine-protein kinase At1g06840 [Aegilops tauschii subsp. tauschii]	687-705	2.5	GO:0004672(protein kinase activity);GO:0004674(protein serine/threonine kinase activity);GO:0005524(ATP binding);GO:0005886(plasma membrane);GO:0006468(protein phosphorylation);GO:0007169(transmembrane receptor protein tyrosine kinase signaling pathway);GO:0016021(integral component of membrane)
ata-miR169h-3p_L-1	TRITD_7Bv1G011340-3	probable LRR receptor-like serine/threonine-protein kinase At1g06840 [Aegilops tauschii subsp. tauschii]	687-705	2.5	GO:0004672(protein kinase activity);GO:0004674(protein serine/threonine kinase activity);GO:0005524(ATP binding);GO:0005886(plasma membrane);GO:0006468(protein phosphorylation);GO:0007169(transmembrane receptor protein tyrosine kinase signaling pathway);GO:0016021(integral component of membrane)
ata-miR169h-3p_L-1	TRITD_7Bv1G011340	probable LRR receptor-like serine/threonine-protein kinase At1g06840 [Aegilops tauschii subsp. tauschii]	687-705	2.5	GO:0004674(protein serine/threonine kinase activity);GO:0005524(ATP binding);GO:0005886(plasma membrane);GO:0006468(protein phosphorylation);GO:0007169(transmembrane receptor protein tyrosine kinase signaling pathway);GO:0009507(chloroplast);GO:0009755(hormone-mediated signaling pathway);GO:0016301(kinase activity)
ata-miR169h-3p_L-1	TRITD_7Bv1G011340-2	probable LRR receptor-like serine/threonine-protein kinase At1g06840 [Aegilops tauschii subsp. tauschii]	687-705	2.5	GO:0004674(protein serine/threonine kinase activity);GO:0005524(ATP binding);GO:0005886(plasma membrane);GO:0006468(protein phosphorylation);GO:0007169(transmembrane receptor protein tyrosine kinase signaling pathway);GO:0009507(chloroplast);GO:0009755(hormone-mediated signaling pathway);GO:0016301(kinase activity)
ata-miR169h-3p_L-1	TRITD_7Bv1G011340-5	probable LRR receptor-like serine/threonine-protein kinase At1g06840 [Aegilops tauschii subsp. tauschii]	444-462	2.5	GO:0004674(protein serine/threonine kinase activity);GO:0005524(ATP binding);GO:0005886(plasma membrane);GO:0006468(protein phosphorylation);GO:0007169(transmembrane receptor protein tyrosine kinase signaling pathway);GO:0009507(chloroplast);GO:0009755(hormone-mediated signaling pathway);GO:0016301(kinase activity)
ata-miR169h-3p_L-1	TRITD_7Bv1G011340-6	probable LRR receptor-like serine/threonine-protein kinase At1g06840 [Aegilops tauschii subsp. tauschii]	708-726	2.5	GO:0004674(protein serine/threonine kinase activity);GO:0005524(ATP binding);GO:0005886(plasma membrane);GO:0006468(protein phosphorylation);GO:0007169(transmembrane receptor protein tyrosine kinase signaling pathway);GO:0009507(chloroplast);GO:0009755(hormone-mediated signaling pathway);GO:0016301(kinase activity)
ata-miR169h-3p_L-1	TRITD_7Bv1G011340-7	probable LRR receptor-like serine/threonine-protein kinase At1g06840 [Aegilops tauschii subsp. tauschii]	375-393	2.5	GO:0004674(protein serine/threonine kinase activity);GO:0005524(ATP binding);GO:0005886(plasma membrane);GO:0006468(protein phosphorylation);GO:0007169(transmembrane receptor protein tyrosine kinase signaling pathway);GO:0009507(chloroplast);GO:0009755(hormone-mediated signaling pathway);GO:0016301(kinase activity)
ata-miR169h-3p_L-1	TRITD_1Bv1G189330	mitochondrial-processing peptidase subunit alpha-like [Aegilops tauschii subsp. tauschii]	1213-1231	2.2	GO:0004222(metalloendopeptidase activity);GO:0005743(mitochondrial inner membrane);GO:0006627(protein processing involved in protein targeting to mitochondrion);GO:0008270(zinc ion binding)
ata-miR169h-3p_L-1	TRITD_3Bv1G260030	unnamed protein product [Triticum aestivum]	1443-1461	2	GO:0005313(L-glutamate transmembrane transporter activity);GO:0005887(integral component of plasma membrane);GO:0015180(L-alanine transmembrane transporter activity);GO:0015181(arginine transmembrane transporter activity);GO:0015185(gamma-aminobutyric acid transmembrane transporter activity);GO:0015189(L-lysine transmembrane transporter activity);GO:0015297(antiporter activity);GO:0015812(gamma-a…
ata-miR169h-3p_L-1	TRITD_2Bv1G235310	uncharacterized protein LOC109756986 [Aegilops tauschii subsp. tauschii]	1237-1254	2.5	-
ata-miR169h-3p_L-1	TRITD_2Bv1G235310-2	hypothetical protein TRIUR3_17042 [Triticum urartu]	943-960	2.5	-
ata-miR169h-3p_L-1	TRITD_2Bv1G235310-3	uncharacterized protein LOC109756986 [Aegilops tauschii subsp. tauschii]	406-423	2.5	-
ata-miR169h-3p_L-1	TRITD_6Av1G178880	uncharacterized WD repeat-containing protein C2A9.03-like [Aegilops tauschii subsp. tauschii]	586-603	2.5	GO:0003674(molecular_function);GO:0005737(cytoplasm);GO:0005834(heterotrimeric G-protein complex);GO:0008150(biological_process);GO:0080008(Cul4-RING E3 ubiquitin ligase complex)	ko04745(Phototransduction - fly)
ata-miR169h-3p_L-1	TRITD_6Av1G178880-4	uncharacterized WD repeat-containing protein C2A9.03-like [Aegilops tauschii subsp. tauschii]	583-600	2.5	GO:0003674(molecular_function);GO:0005737(cytoplasm);GO:0005834(heterotrimeric G-protein complex);GO:0008150(biological_process);GO:0080008(Cul4-RING E3 ubiquitin ligase complex)	ko04745(Phototransduction - fly)
ata-miR169h-3p_L-1	TRITD_6Av1G178880-5	Uncharacterized WD repeat-containing protein C2A9.03 [Triticum urartu]	586-603	2.5	GO:0003674(molecular_function);GO:0005737(cytoplasm);GO:0005834(heterotrimeric G-protein complex);GO:0008150(biological_process);GO:0080008(Cul4-RING E3 ubiquitin ligase complex)
ata-miR169h-3p_L-1	TRITD_6Av1G178880-6	uncharacterized WD repeat-containing protein C2A9.03-like [Aegilops tauschii subsp. tauschii]	586-603	2.5	GO:0003674(molecular_function);GO:0005737(cytoplasm);GO:0005834(heterotrimeric G-protein complex);GO:0008150(biological_process);GO:0080008(Cul4-RING E3 ubiquitin ligase complex)
ata-miR169h-3p_L-1	TRITD_6Av1G178880-7	uncharacterized WD repeat-containing protein C2A9.03-like [Aegilops tauschii subsp. tauschii]	586-603	2.5	GO:0003674(molecular_function);GO:0005737(cytoplasm);GO:0005834(heterotrimeric G-protein complex);GO:0008150(biological_process);GO:0080008(Cul4-RING E3 ubiquitin ligase complex)
ata-miR169h-3p_L-1	TRITD_6Av1G178880-8	Uncharacterized WD repeat-containing protein C2A9.03 [Triticum urartu]	586-603	2.5	GO:0003674(molecular_function);GO:0005737(cytoplasm);GO:0005834(heterotrimeric G-protein complex);GO:0008150(biological_process);GO:0080008(Cul4-RING E3 ubiquitin ligase complex)	ko04745(Phototransduction - fly)
ata-miR169h-3p_L-1	TRITD_6Av1G178880-3	Uncharacterized WD repeat-containing protein C2A9.03 [Triticum urartu]	700-717	2.5	GO:0003674(molecular_function);GO:0005737(cytoplasm);GO:0005834(heterotrimeric G-protein complex);GO:0008150(biological_process);GO:0080008(Cul4-RING E3 ubiquitin ligase complex)	ko04745(Phototransduction - fly)
ata-miR169h-3p_L-1	TRITD_6Av1G178880-2	uncharacterized WD repeat-containing protein C2A9.03-like [Aegilops tauschii subsp. tauschii]	595-612	2.5	GO:0003674(molecular_function);GO:0005737(cytoplasm);GO:0005834(heterotrimeric G-protein complex);GO:0008150(biological_process);GO:0080008(Cul4-RING E3 ubiquitin ligase complex)	ko04745(Phototransduction - fly)
ata-miR169h-3p_L-1	TRITD_6Av1G178880-11	uncharacterized WD repeat-containing protein C2A9.03-like [Aegilops tauschii subsp. tauschii]	586-603	2.5	GO:0003674(molecular_function);GO:0005737(cytoplasm);GO:0005834(heterotrimeric G-protein complex);GO:0008150(biological_process);GO:0080008(Cul4-RING E3 ubiquitin ligase complex)	ko04745(Phototransduction - fly)
ata-miR169h-3p_L-1	TRITD_5Av1G131200	Zinc finger CCCH domain-containing protein 54 [Triticum urartu]	180-198	2.5	GO:0003677(DNA binding);GO:0003723(RNA binding);GO:0004518(nuclease activity);GO:0005634(nucleus);GO:0008150(biological_process);GO:0046872(metal ion binding)
ata-miR169h-3p_L-1	TRITD_5Av1G131200-2	zinc finger CCCH domain-containing protein 54-like [Aegilops tauschii subsp. tauschii]	66-84	2.5	GO:0003677(DNA binding);GO:0003723(RNA binding);GO:0004518(nuclease activity);GO:0005634(nucleus);GO:0008150(biological_process);GO:0046872(metal ion binding)
ata-miR169h-3p_L-1	TRITD_3Bv1G283450-9	probable LRR receptor-like serine/threonine-protein kinase At1g06840 isoform X1 [Aegilops tauschii subsp. tauschii]	453-471	2.5	GO:0004674(protein serine/threonine kinase activity);GO:0005524(ATP binding);GO:0005886(plasma membrane);GO:0006468(protein phosphorylation);GO:0007169(transmembrane receptor protein tyrosine kinase signaling pathway);GO:0009507(chloroplast);GO:0009755(hormone-mediated signaling pathway);GO:0016301(kinase activity)
ata-miR169h-3p_L-1	TRITD_3Bv1G283450-8	probable LRR receptor-like serine/threonine-protein kinase At1g06840 isoform X1 [Aegilops tauschii subsp. tauschii]	627-645	2.5	GO:0004674(protein serine/threonine kinase activity);GO:0005524(ATP binding);GO:0005886(plasma membrane);GO:0006468(protein phosphorylation);GO:0007169(transmembrane receptor protein tyrosine kinase signaling pathway);GO:0009507(chloroplast);GO:0009755(hormone-mediated signaling pathway);GO:0016301(kinase activity)
ata-miR169h-3p_L-1	TRITD_3Bv1G283450-2	probable LRR receptor-like serine/threonine-protein kinase At1g06840 isoform X1 [Aegilops tauschii subsp. tauschii]	675-693	2.5	GO:0004674(protein serine/threonine kinase activity);GO:0005524(ATP binding);GO:0005886(plasma membrane);GO:0006468(protein phosphorylation);GO:0007169(transmembrane receptor protein tyrosine kinase signaling pathway);GO:0009507(chloroplast);GO:0009755(hormone-mediated signaling pathway);GO:0016301(kinase activity)
ata-miR169h-3p_L-1	TRITD_3Bv1G283450-3	probable LRR receptor-like serine/threonine-protein kinase At1g06840 isoform X1 [Aegilops tauschii subsp. tauschii]	675-693	2.5	GO:0004674(protein serine/threonine kinase activity);GO:0005524(ATP binding);GO:0005886(plasma membrane);GO:0006468(protein phosphorylation);GO:0007169(transmembrane receptor protein tyrosine kinase signaling pathway);GO:0009507(chloroplast);GO:0009755(hormone-mediated signaling pathway);GO:0016301(kinase activity)
ata-miR169h-3p_L-1	TRITD_3Bv1G283450-4	probable LRR receptor-like serine/threonine-protein kinase At1g06840 isoform X1 [Aegilops tauschii subsp. tauschii]	675-693	2.5	GO:0004674(protein serine/threonine kinase activity);GO:0005524(ATP binding);GO:0005886(plasma membrane);GO:0006468(protein phosphorylation);GO:0007169(transmembrane receptor protein tyrosine kinase signaling pathway);GO:0009507(chloroplast);GO:0009755(hormone-mediated signaling pathway);GO:0016301(kinase activity)
ata-miR169h-3p_L-1	TRITD_3Bv1G283450-5	probable LRR receptor-like serine/threonine-protein kinase At1g06840 isoform X1 [Aegilops tauschii subsp. tauschii]	675-693	2.5	GO:0004674(protein serine/threonine kinase activity);GO:0005524(ATP binding);GO:0005886(plasma membrane);GO:0006468(protein phosphorylation);GO:0007169(transmembrane receptor protein tyrosine kinase signaling pathway);GO:0009507(chloroplast);GO:0009755(hormone-mediated signaling pathway);GO:0016301(kinase activity)
ata-miR169h-3p_L-1	TRITD_3Bv1G283450-6	probable LRR receptor-like serine/threonine-protein kinase At1g06840 isoform X1 [Aegilops tauschii subsp. tauschii]	675-693	2.5	GO:0004674(protein serine/threonine kinase activity);GO:0005524(ATP binding);GO:0005886(plasma membrane);GO:0006468(protein phosphorylation);GO:0007169(transmembrane receptor protein tyrosine kinase signaling pathway);GO:0009507(chloroplast);GO:0009755(hormone-mediated signaling pathway);GO:0016301(kinase activity)
ata-miR169h-3p_L-1	TRITD_3Bv1G283450-7	probable LRR receptor-like serine/threonine-protein kinase At1g06840 isoform X1 [Aegilops tauschii subsp. tauschii]	675-693	2.5	GO:0004674(protein serine/threonine kinase activity);GO:0005524(ATP binding);GO:0005886(plasma membrane);GO:0006468(protein phosphorylation);GO:0007169(transmembrane receptor protein tyrosine kinase signaling pathway);GO:0009507(chloroplast);GO:0009755(hormone-mediated signaling pathway);GO:0016301(kinase activity)
ata-miR169h-3p_L-1	TRITD_3Bv1G283450	probable LRR receptor-like serine/threonine-protein kinase At1g06840 isoform X1 [Aegilops tauschii subsp. tauschii]	918-936	2.5	GO:0004674(protein serine/threonine kinase activity);GO:0005524(ATP binding);GO:0005886(plasma membrane);GO:0006468(protein phosphorylation);GO:0007169(transmembrane receptor protein tyrosine kinase signaling pathway);GO:0009507(chloroplast);GO:0009755(hormone-mediated signaling pathway);GO:0016301(kinase activity)
ata-miR169h-3p_L-1	TRITD_3Bv1G283450-13	probable LRR receptor-like serine/threonine-protein kinase At1g06840 isoform X1 [Aegilops tauschii subsp. tauschii]	597-615	2.5	GO:0004674(protein serine/threonine kinase activity);GO:0005524(ATP binding);GO:0005886(plasma membrane);GO:0006468(protein phosphorylation);GO:0007169(transmembrane receptor protein tyrosine kinase signaling pathway);GO:0009507(chloroplast);GO:0009755(hormone-mediated signaling pathway);GO:0016301(kinase activity)
ata-miR169h-3p_L-1	TRITD_3Bv1G283450-12	probable LRR receptor-like serine/threonine-protein kinase At1g06840 isoform X1 [Aegilops tauschii subsp. tauschii]	675-693	2.5	GO:0004674(protein serine/threonine kinase activity);GO:0005524(ATP binding);GO:0005886(plasma membrane);GO:0006468(protein phosphorylation);GO:0007169(transmembrane receptor protein tyrosine kinase signaling pathway);GO:0009507(chloroplast);GO:0009755(hormone-mediated signaling pathway);GO:0016301(kinase activity)
ata-miR169h-3p_L-1	TRITD_3Bv1G283450-14	probable LRR receptor-like serine/threonine-protein kinase At1g06840 isoform X1 [Aegilops tauschii subsp. tauschii]	675-693	2.5	GO:0004674(protein serine/threonine kinase activity);GO:0005524(ATP binding);GO:0005886(plasma membrane);GO:0006468(protein phosphorylation);GO:0007169(transmembrane receptor protein tyrosine kinase signaling pathway);GO:0009507(chloroplast);GO:0009755(hormone-mediated signaling pathway);GO:0016301(kinase activity)
ata-miR169h-3p_L-1	TRITD_3Bv1G283450-15	probable LRR receptor-like serine/threonine-protein kinase At1g06840 isoform X1 [Aegilops tauschii subsp. tauschii]	675-693	2.5	GO:0004672(protein kinase activity);GO:0004674(protein serine/threonine kinase activity);GO:0005524(ATP binding);GO:0005886(plasma membrane);GO:0006468(protein phosphorylation);GO:0007169(transmembrane receptor protein tyrosine kinase signaling pathway);GO:0016021(integral component of membrane)
ata-miR169h-3p_L-1	TRITD_3Bv1G283450-16	probable LRR receptor-like serine/threonine-protein kinase At1g06840 isoform X1 [Aegilops tauschii subsp. tauschii]	675-693	2.5	GO:0004672(protein kinase activity);GO:0004674(protein serine/threonine kinase activity);GO:0005524(ATP binding);GO:0005886(plasma membrane);GO:0006468(protein phosphorylation);GO:0007169(transmembrane receptor protein tyrosine kinase signaling pathway);GO:0016021(integral component of membrane)
ata-miR169h-3p_L-1	TRITD_3Bv1G283450-17	probable LRR receptor-like serine/threonine-protein kinase At1g06840 isoform X1 [Aegilops tauschii subsp. tauschii]	675-693	2.5	GO:0004672(protein kinase activity);GO:0004674(protein serine/threonine kinase activity);GO:0005524(ATP binding);GO:0005886(plasma membrane);GO:0006468(protein phosphorylation);GO:0007169(transmembrane receptor protein tyrosine kinase signaling pathway);GO:0016021(integral component of membrane)
ata-miR169h-3p_L-1	TRITD_6Av1G208780-2	predicted protein [Hordeum vulgare subsp. vulgare]	966-984	2.5	GO:0043161(proteasome-mediated ubiquitin-dependent protein catabolic process);GO:0061630(ubiquitin protein ligase activity)
ata-miR169h-3p_L-1	TRITD_6Av1G208780-3	predicted protein [Hordeum vulgare subsp. vulgare]	1047-1065	2.5	GO:0043161(proteasome-mediated ubiquitin-dependent protein catabolic process);GO:0061630(ubiquitin protein ligase activity)
ata-miR169h-3p_L-1	TRITD_5Av1G206160	predicted protein [Hordeum vulgare subsp. vulgare]	976-993	2.5	GO:0003674(molecular_function);GO:0009507(chloroplast)
ata-miR169h-3p_L-1	TRITD_5Av1G206160-2	predicted protein [Hordeum vulgare subsp. vulgare]	973-990	2.5	GO:0003674(molecular_function);GO:0009507(chloroplast)
ata-miR169h-3p_L-1	TRITD_5Av1G210960-7	protein FAR1-RELATED SEQUENCE 7-like isoform X1 [Aegilops tauschii subsp. tauschii]	1206-1223	2.5	GO:0005515(protein binding);GO:0005634(nucleus);GO:0006355(regulation of transcription, DNA-templated);GO:0008270(zinc ion binding);GO:0009585(red, far-red light phototransduction);GO:0009639(response to red or far red light);GO:0045893(positive regulation of transcription, DNA-templated)
ata-miR169h-3p_L-1	TRITD_5Av1G210960-6	protein FAR1-RELATED SEQUENCE 7-like isoform X1 [Aegilops tauschii subsp. tauschii]	1539-1556	2.5	GO:0005515(protein binding);GO:0005634(nucleus);GO:0006355(regulation of transcription, DNA-templated);GO:0008270(zinc ion binding);GO:0009585(red, far-red light phototransduction);GO:0009639(response to red or far red light);GO:0045893(positive regulation of transcription, DNA-templated)
ata-miR169h-3p_L-1	TRITD_5Av1G210960-2	protein FAR1-RELATED SEQUENCE 7-like isoform X2 [Aegilops tauschii subsp. tauschii]	1803-1820	2.5	GO:0005515(protein binding);GO:0005634(nucleus);GO:0006355(regulation of transcription, DNA-templated);GO:0008270(zinc ion binding);GO:0009585(red, far-red light phototransduction);GO:0009639(response to red or far red light);GO:0045893(positive regulation of transcription, DNA-templated)
ata-miR169h-3p_L-1	TRITD_5Av1G210960-3	protein FAR1-RELATED SEQUENCE 7-like isoform X1 [Aegilops tauschii subsp. tauschii]	1881-1898	2.5	GO:0005515(protein binding);GO:0005634(nucleus);GO:0006355(regulation of transcription, DNA-templated);GO:0008270(zinc ion binding);GO:0009585(red, far-red light phototransduction);GO:0009639(response to red or far red light);GO:0045893(positive regulation of transcription, DNA-templated)
ata-miR169h-3p_L-1	TRITD_5Av1G210960-4	protein FAR1-RELATED SEQUENCE 7-like isoform X2 [Aegilops tauschii subsp. tauschii]	1881-1898	2.5	GO:0005515(protein binding);GO:0005634(nucleus);GO:0006355(regulation of transcription, DNA-templated);GO:0008270(zinc ion binding);GO:0009585(red, far-red light phototransduction);GO:0009639(response to red or far red light);GO:0045893(positive regulation of transcription, DNA-templated)
ata-miR169h-3p_L-1	TRITD_5Av1G210960-5	protein FAR1-RELATED SEQUENCE 7-like isoform X1 [Aegilops tauschii subsp. tauschii]	1881-1898	2.5	GO:0005515(protein binding);GO:0005634(nucleus);GO:0006355(regulation of transcription, DNA-templated);GO:0008270(zinc ion binding);GO:0009585(red, far-red light phototransduction);GO:0009639(response to red or far red light);GO:0045893(positive regulation of transcription, DNA-templated)
ata-miR169h-3p_L-1	TRITD_5Av1G210960-8	protein FAR1-RELATED SEQUENCE 7-like isoform X1 [Aegilops tauschii subsp. tauschii]	1881-1898	2.5	GO:0005515(protein binding);GO:0005634(nucleus);GO:0006355(regulation of transcription, DNA-templated);GO:0008270(zinc ion binding);GO:0009585(red, far-red light phototransduction);GO:0009639(response to red or far red light);GO:0045893(positive regulation of transcription, DNA-templated)
ata-miR169h-3p_L-1	TRITD_5Av1G210960-10	protein FAR1-RELATED SEQUENCE 7-like isoform X2 [Aegilops tauschii subsp. tauschii]	1881-1898	2.5	GO:0005515(protein binding);GO:0005634(nucleus);GO:0006355(regulation of transcription, DNA-templated);GO:0008270(zinc ion binding);GO:0009585(red, far-red light phototransduction);GO:0009639(response to red or far red light);GO:0045893(positive regulation of transcription, DNA-templated)
ata-miR169h-3p_L-1	TRITD_5Av1G210960-9	protein FAR1-RELATED SEQUENCE 7-like isoform X1 [Aegilops tauschii subsp. tauschii]	1881-1898	2.5	GO:0005515(protein binding);GO:0005634(nucleus);GO:0006355(regulation of transcription, DNA-templated);GO:0008270(zinc ion binding);GO:0009585(red, far-red light phototransduction);GO:0009639(response to red or far red light);GO:0045893(positive regulation of transcription, DNA-templated)
ata-miR169h-3p_L-1	TRITD_5Av1G210960-11	protein FAR1-RELATED SEQUENCE 7-like isoform X2 [Aegilops tauschii subsp. tauschii]	1881-1898	2.5	GO:0005515(protein binding);GO:0005634(nucleus);GO:0006355(regulation of transcription, DNA-templated);GO:0008270(zinc ion binding);GO:0009585(red, far-red light phototransduction);GO:0009639(response to red or far red light);GO:0045893(positive regulation of transcription, DNA-templated)
ata-miR169h-3p_L-1	TRITD_6Bv1G033180	probable alkaline/neutral invertase F [Aegilops tauschii subsp. tauschii]	1475-1494	2.5	GO:0004564(beta-fructofuranosidase activity);GO:0004575(sucrose alpha-glucosidase activity);GO:0005829(cytosol);GO:0005975(carbohydrate metabolic process);GO:0033926(glycopeptide alpha-N-acetylgalactosaminidase activity)
ata-miR169h-3p_L-1	TRITD_2Av1G061990	predicted protein, partial [Hordeum vulgare subsp. vulgare]	1311-1329	2	GO:0002215(defense response to nematode);GO:0004674(protein serine/threonine kinase activity);GO:0005524(ATP binding);GO:0005739(mitochondrion);GO:0005886(plasma membrane);GO:0006468(protein phosphorylation);GO:0007169(transmembrane receptor protein tyrosine kinase signaling pathway);GO:0009506(plasmodesma);GO:0016021(integral component of membrane);GO:0031966(mitochondrial membrane)
ata-miR169h-3p_L-1	TRITD_2Av1G061990-2	probable LRR receptor-like serine/threonine-protein kinase At1g74360 [Aegilops tauschii subsp. tauschii]	1146-1164	2	GO:0002215(defense response to nematode);GO:0004674(protein serine/threonine kinase activity);GO:0005524(ATP binding);GO:0005739(mitochondrion);GO:0005886(plasma membrane);GO:0006468(protein phosphorylation);GO:0007169(transmembrane receptor protein tyrosine kinase signaling pathway);GO:0009506(plasmodesma);GO:0016021(integral component of membrane);GO:0031966(mitochondrial membrane)
ata-miR169h-3p_L-1	TRITD_2Av1G061990-6	probable LRR receptor-like serine/threonine-protein kinase At1g74360 [Aegilops tauschii subsp. tauschii]	1167-1185	2	GO:0002215(defense response to nematode);GO:0004674(protein serine/threonine kinase activity);GO:0005524(ATP binding);GO:0005739(mitochondrion);GO:0005886(plasma membrane);GO:0006468(protein phosphorylation);GO:0007169(transmembrane receptor protein tyrosine kinase signaling pathway);GO:0009506(plasmodesma);GO:0016021(integral component of membrane);GO:0031966(mitochondrial membrane)
ata-miR169h-3p_L-1	TRITD_2Av1G061990-3	probable LRR receptor-like serine/threonine-protein kinase At1g74360 [Aegilops tauschii subsp. tauschii]	1167-1185	2	GO:0002215(defense response to nematode);GO:0004674(protein serine/threonine kinase activity);GO:0005524(ATP binding);GO:0005739(mitochondrion);GO:0005886(plasma membrane);GO:0006468(protein phosphorylation);GO:0007169(transmembrane receptor protein tyrosine kinase signaling pathway);GO:0009506(plasmodesma);GO:0016021(integral component of membrane);GO:0031966(mitochondrial membrane)
ata-miR169h-3p_L-1	TRITD_2Av1G061990-4	probable LRR receptor-like serine/threonine-protein kinase At1g74360 [Aegilops tauschii subsp. tauschii]	1167-1185	2	GO:0002215(defense response to nematode);GO:0004674(protein serine/threonine kinase activity);GO:0005524(ATP binding);GO:0005739(mitochondrion);GO:0005886(plasma membrane);GO:0006468(protein phosphorylation);GO:0007169(transmembrane receptor protein tyrosine kinase signaling pathway);GO:0009506(plasmodesma);GO:0016021(integral component of membrane);GO:0031966(mitochondrial membrane)
ata-miR169h-3p_L-1	TRITD_2Av1G061990-5	probable LRR receptor-like serine/threonine-protein kinase At1g74360 [Aegilops tauschii subsp. tauschii]	1185-1203	2	GO:0002215(defense response to nematode);GO:0004674(protein serine/threonine kinase activity);GO:0005524(ATP binding);GO:0005739(mitochondrion);GO:0005886(plasma membrane);GO:0006468(protein phosphorylation);GO:0007169(transmembrane receptor protein tyrosine kinase signaling pathway);GO:0009506(plasmodesma);GO:0016021(integral component of membrane);GO:0031966(mitochondrial membrane)
ata-miR169h-3p_L-1	TRITD_2Av1G061990-7	probable LRR receptor-like serine/threonine-protein kinase At1g74360 [Aegilops tauschii subsp. tauschii]	645-663	2	GO:0002215(defense response to nematode);GO:0004674(protein serine/threonine kinase activity);GO:0005524(ATP binding);GO:0005739(mitochondrion);GO:0005886(plasma membrane);GO:0006468(protein phosphorylation);GO:0007169(transmembrane receptor protein tyrosine kinase signaling pathway);GO:0009506(plasmodesma);GO:0016021(integral component of membrane);GO:0031966(mitochondrial membrane)
ata-miR169h-3p_L-1	TRITD_7Bv1G161610	pentatricopeptide repeat-containing protein At1g73710 [Aegilops tauschii subsp. tauschii]	1270-1287	2	GO:0003674(molecular_function);GO:0005575(cellular_component);GO:0008150(biological_process)
ata-miR169h-3p_L-1	TRITD_3Av1G084760	hypothetical protein TRIUR3_06016 [Triticum urartu]	75-92	2.5	-
ata-miR169h-3p_L-1	TRITD_5Av1G223080	Cell division cycle 5-like protein [Triticum urartu]	2324-2341	2.5	GO:0000981(RNA polymerase II transcription factor activity, sequence-specific DNA binding);GO:0001135(transcription factor activity, RNA polymerase II transcription factor recruiting);GO:0003677(DNA binding);GO:0003700(DNA binding transcription factor activity);GO:0005515(protein binding);GO:0005634(nucleus);GO:0005681(spliceosomal complex);GO:0006281(DNA repair);GO:0006351(transcription, DNA-tem…	ko03040(Spliceosome)
ata-miR169h-3p_L-1	TRITD_5Av1G223080-4	cell division cycle 5-like protein [Aegilops tauschii subsp. tauschii]	1559-1576	2.5	GO:0000981(RNA polymerase II transcription factor activity, sequence-specific DNA binding);GO:0001135(transcription factor activity, RNA polymerase II transcription factor recruiting);GO:0003677(DNA binding);GO:0003700(DNA binding transcription factor activity);GO:0005515(protein binding);GO:0005634(nucleus);GO:0005681(spliceosomal complex);GO:0006281(DNA repair);GO:0006351(transcription, DNA-tem…	ko03040(Spliceosome)
ata-miR169h-3p_L-1	TRITD_5Av1G223080-2	cell division cycle 5-like protein [Aegilops tauschii subsp. tauschii]	2390-2407	2.5	GO:0000981(RNA polymerase II transcription factor activity, sequence-specific DNA binding);GO:0001135(transcription factor activity, RNA polymerase II transcription factor recruiting);GO:0003677(DNA binding);GO:0003700(DNA binding transcription factor activity);GO:0005515(protein binding);GO:0005634(nucleus);GO:0005681(spliceosomal complex);GO:0006281(DNA repair);GO:0006351(transcription, DNA-tem…	ko03040(Spliceosome)
ata-miR169h-3p_L-1	TRITD_5Av1G223080-3	cell division cycle 5-like protein [Aegilops tauschii subsp. tauschii]	2390-2407	2.5	GO:0000981(RNA polymerase II transcription factor activity, sequence-specific DNA binding);GO:0001135(transcription factor activity, RNA polymerase II transcription factor recruiting);GO:0003677(DNA binding);GO:0003700(DNA binding transcription factor activity);GO:0005515(protein binding);GO:0005634(nucleus);GO:0005681(spliceosomal complex);GO:0006281(DNA repair);GO:0006351(transcription, DNA-tem…	ko03040(Spliceosome)
ata-miR169h-3p_L-1	TRITD_3Av1G089820-3	protein SAD1/UNC-84 domain protein 1-like [Aegilops tauschii subsp. tauschii]	147-165	2.5	GO:0005635(nuclear envelope);GO:0006998(nuclear envelope organization)
ata-miR169h-3p_L-1	TRITD_3Av1G089820-2	protein SAD1/UNC-84 domain protein 1-like [Aegilops tauschii subsp. tauschii]	1161-1179	2.5	GO:0005635(nuclear envelope);GO:0006998(nuclear envelope organization)
ata-miR169h-3p_L-1	TRITD_3Av1G089820	hypothetical protein TRIUR3_30165 [Triticum urartu]	945-963	2.5	GO:0005635(nuclear envelope);GO:0006998(nuclear envelope organization)
ata-miR169h-3p_L-1	TRITD_2Av1G075510	hypothetical protein TRIUR3_30709 [Triticum urartu]	482-499	2.5	-
ata-miR169h-3p_L-1	TRITD_6Bv1G053520	tyrosine-sulfated glycopeptide receptor 1-like [Aegilops tauschii subsp. tauschii]	609-627	1.8	GO:0004674(protein serine/threonine kinase activity);GO:0005886(plasma membrane);GO:0006468(protein phosphorylation);GO:0006952(defense response);GO:0009506(plasmodesma)
ata-miR169h-3p_L-1	TRITD_6Bv1G053520-3	tyrosine-sulfated glycopeptide receptor 1-like [Aegilops tauschii subsp. tauschii]	1143-1161	1.8	GO:0004674(protein serine/threonine kinase activity);GO:0005886(plasma membrane);GO:0006468(protein phosphorylation);GO:0006952(defense response);GO:0009506(plasmodesma)
ata-miR169h-3p_L-1	TRITD_2Av1G138590-3	probable LRR receptor-like serine/threonine-protein kinase At4g20940 [Aegilops tauschii subsp. tauschii]	453-471	2.5	GO:0004672(protein kinase activity);GO:0004674(protein serine/threonine kinase activity);GO:0005524(ATP binding);GO:0005829(cytosol);GO:0005886(plasma membrane);GO:0006468(protein phosphorylation);GO:0007169(transmembrane receptor protein tyrosine kinase signaling pathway);GO:0016021(integral component of membrane)
ata-miR169h-3p_L-1	TRITD_2Av1G138590-2	probable LRR receptor-like serine/threonine-protein kinase At4g20940 [Aegilops tauschii subsp. tauschii]	453-471	2.5	GO:0004672(protein kinase activity);GO:0004674(protein serine/threonine kinase activity);GO:0005524(ATP binding);GO:0005829(cytosol);GO:0005886(plasma membrane);GO:0006468(protein phosphorylation);GO:0007169(transmembrane receptor protein tyrosine kinase signaling pathway);GO:0016021(integral component of membrane)
ata-miR169h-3p_L-1	TRITD_2Av1G138590	probable LRR receptor-like serine/threonine-protein kinase At4g20940 [Aegilops tauschii subsp. tauschii]	453-471	2.5	GO:0004672(protein kinase activity);GO:0004674(protein serine/threonine kinase activity);GO:0005524(ATP binding);GO:0005829(cytosol);GO:0005886(plasma membrane);GO:0006468(protein phosphorylation);GO:0007169(transmembrane receptor protein tyrosine kinase signaling pathway);GO:0016021(integral component of membrane)
ata-miR169h-3p_L-1	TRITD_7Bv1G229490-2	probable LRR receptor-like serine/threonine-protein kinase At3g47570 [Aegilops tauschii subsp. tauschii]	684-702	2.5	GO:0002764(immune response-regulating signaling pathway);GO:0004674(protein serine/threonine kinase activity);GO:0005515(protein binding);GO:0005524(ATP binding);GO:0005886(plasma membrane);GO:0006468(protein phosphorylation);GO:0007169(transmembrane receptor protein tyrosine kinase signaling pathway);GO:0009626(plant-type hypersensitive response);GO:0010204(defense response signaling pathway, re…
ata-miR169h-3p_L-1	TRITD_7Bv1G229490	probable LRR receptor-like serine/threonine-protein kinase At3g47570 [Aegilops tauschii subsp. tauschii]	684-702	2.5	GO:0004674(protein serine/threonine kinase activity);GO:0005524(ATP binding);GO:0005886(plasma membrane);GO:0006468(protein phosphorylation);GO:0007169(transmembrane receptor protein tyrosine kinase signaling pathway);GO:0009507(chloroplast);GO:0016021(integral component of membrane);GO:0016301(kinase activity)	ko04010(MAPK signaling pathway);ko04620(Toll-like receptor signaling pathway)
ata-MIR169h-p5	TRITD_2Av1G268970	unnamed protein product [Triticum aestivum]	4831-4850	2.5	GO:0000148(1,3-beta-D-glucan synthase complex);GO:0003843(1,3-beta-D-glucan synthase activity);GO:0005886(plasma membrane)
ata-MIR169h-p5	TRITD_5Av1G182810	lon protease homolog 2, peroxisomal [Aegilops tauschii subsp. tauschii]	1247-1267	2.5	GO:0004176(ATP-dependent peptidase activity);GO:0005782(peroxisomal matrix);GO:0006515(protein quality control for misfolded or incompletely synthesized proteins);GO:0006625(protein targeting to peroxisome);GO:0016485(protein processing)
ata-MIR169h-p5	TRITD_5Av1G182810-2	lon protease homolog 2, peroxisomal [Aegilops tauschii subsp. tauschii]	1247-1267	2.5	GO:0004176(ATP-dependent peptidase activity);GO:0005782(peroxisomal matrix);GO:0006515(protein quality control for misfolded or incompletely synthesized proteins);GO:0006625(protein targeting to peroxisome);GO:0016485(protein processing)
ata-MIR169h-p5	TRITD_5Av1G182810-3	lon protease homolog 2, peroxisomal [Aegilops tauschii subsp. tauschii]	1247-1267	2.5	GO:0004176(ATP-dependent peptidase activity);GO:0005782(peroxisomal matrix);GO:0006515(protein quality control for misfolded or incompletely synthesized proteins);GO:0006625(protein targeting to peroxisome);GO:0016485(protein processing)
ata-MIR169h-p5	TRITD_3Av1G048550	hypothetical protein C2845_PM08G02470 [Panicum miliaceum]	583-603	2.5	GO:0003968(RNA-directed 5'-3' RNA polymerase activity);GO:0005575(cellular_component);GO:0016441(posttranscriptional gene silencing)
ata-MIR169h-p5	TRITD_7Bv1G157380-2	probable RNA-dependent RNA polymerase 3 [Sorghum bicolor]	2155-2175	2.5	GO:0003968(RNA-directed 5'-3' RNA polymerase activity);GO:0005575(cellular_component);GO:0016441(posttranscriptional gene silencing)
ata-MIR169h-p5	TRITD_7Bv1G157380	probable RNA-dependent RNA polymerase 3 [Sorghum bicolor]	2503-2523	2.5	GO:0003968(RNA-directed 5'-3' RNA polymerase activity);GO:0005575(cellular_component);GO:0016441(posttranscriptional gene silencing)
ata-MIR169h-p5	TRITD_7Bv1G157380-3	hypothetical protein C2845_PM08G02470 [Panicum miliaceum]	583-603	2.5	GO:0003968(RNA-directed 5'-3' RNA polymerase activity);GO:0005575(cellular_component);GO:0016441(posttranscriptional gene silencing)
ata-miR169i-3p_1ss8TG	TRITD_6Bv1G159060-8	CCD-B4 [Triticum aestivum]	814-832	2	GO:0005515(protein binding);GO:0009507(chloroplast);GO:0010287(plastoglobule);GO:0016702(oxidoreductase activity, acting on single donors with incorporation of molecular oxygen, incorporation of two atoms of oxygen);GO:0046872(metal ion binding);GO:0055114(oxidation-reduction process)
ata-miR169i-3p_1ss8TG	TRITD_6Bv1G159060-7	CCD-B4 [Triticum aestivum]	1495-1513	2	GO:0005515(protein binding);GO:0009507(chloroplast);GO:0010287(plastoglobule);GO:0016702(oxidoreductase activity, acting on single donors with incorporation of molecular oxygen, incorporation of two atoms of oxygen);GO:0046872(metal ion binding);GO:0055114(oxidation-reduction process)
ata-miR169i-3p_1ss8TG	TRITD_6Bv1G159060	CCD-B4 [Triticum aestivum]	619-637	2	GO:0005515(protein binding);GO:0009507(chloroplast);GO:0010287(plastoglobule);GO:0016702(oxidoreductase activity, acting on single donors with incorporation of molecular oxygen, incorporation of two atoms of oxygen);GO:0046872(metal ion binding);GO:0055114(oxidation-reduction process)
ata-miR169i-3p_1ss8TG	TRITD_6Bv1G159060-2	CCD-B4 [Triticum aestivum]	661-679	2	GO:0005515(protein binding);GO:0009507(chloroplast);GO:0010287(plastoglobule);GO:0016702(oxidoreductase activity, acting on single donors with incorporation of molecular oxygen, incorporation of two atoms of oxygen);GO:0046872(metal ion binding);GO:0055114(oxidation-reduction process)
ata-miR169i-3p_1ss8TG	TRITD_6Bv1G159060-3	CCD-B4 [Triticum aestivum]	568-586	2	GO:0005515(protein binding);GO:0009507(chloroplast);GO:0010287(plastoglobule);GO:0016702(oxidoreductase activity, acting on single donors with incorporation of molecular oxygen, incorporation of two atoms of oxygen);GO:0046872(metal ion binding);GO:0055114(oxidation-reduction process)
ata-miR169i-3p_1ss8TG	TRITD_6Bv1G159060-4	zeaxanthin 7,8(7',8')-cleavage dioxygenase, chromoplastic-like [Aegilops tauschii subsp. tauschii]	1561-1579	2	GO:0005515(protein binding);GO:0009507(chloroplast);GO:0010287(plastoglobule);GO:0016702(oxidoreductase activity, acting on single donors with incorporation of molecular oxygen, incorporation of two atoms of oxygen);GO:0046872(metal ion binding);GO:0055114(oxidation-reduction process)
ata-miR169i-3p_1ss8TG	TRITD_6Bv1G159060-5	CCD-B4 [Triticum aestivum]	1531-1549	2	GO:0005515(protein binding);GO:0009507(chloroplast);GO:0010287(plastoglobule);GO:0016702(oxidoreductase activity, acting on single donors with incorporation of molecular oxygen, incorporation of two atoms of oxygen);GO:0046872(metal ion binding);GO:0055114(oxidation-reduction process)
ata-miR169i-3p_1ss8TG	TRITD_6Bv1G159060-6	CCD-B4 [Triticum aestivum]	1645-1663	2	GO:0005515(protein binding);GO:0009507(chloroplast);GO:0010287(plastoglobule);GO:0016702(oxidoreductase activity, acting on single donors with incorporation of molecular oxygen, incorporation of two atoms of oxygen);GO:0046872(metal ion binding);GO:0055114(oxidation-reduction process)
ata-miR169i-3p_1ss8TG	TRITD_4Av1G206900	uncharacterized protein LOC109770729 [Aegilops tauschii subsp. tauschii]	276-294	2.5	-
ata-miR169i-3p_1ss8TG	TRITD_4Av1G208900	Dehydrogenase/reductase SDR family protein 7-like protein [Triticum urartu]	691-709	2.2	GO:0008202(steroid metabolic process);GO:0009507(chloroplast);GO:0009737(response to abscisic acid);GO:0009741(response to brassinosteroid);GO:0016491(oxidoreductase activity);GO:0070524(11-beta-hydroxysteroid dehydrogenase );GO:0072555(17-beta-ketosteroid reductase activity);GO:0072582(17-beta-hydroxysteroid dehydrogenase )	ko00980(Metabolism of xenobiotics by cytochrome P450)
ata-miR169i-3p_1ss8TG	TRITD_6Bv1G171140-2	predicted protein [Hordeum vulgare subsp. vulgare]	108-126	2.5	GO:0005739(mitochondrion);GO:0009507(chloroplast);GO:0009534(chloroplast thylakoid);GO:0009535(chloroplast thylakoid membrane);GO:0009579(thylakoid);GO:0009704(de-etiolation);GO:0016021(integral component of membrane);GO:0071277(cellular response to calcium ion);GO:0090333(regulation of stomatal closure)
ata-miR169i-3p_1ss8TG	TRITD_6Bv1G171140-3	predicted protein [Hordeum vulgare subsp. vulgare]	108-126	2.5	GO:0005739(mitochondrion);GO:0009507(chloroplast);GO:0009534(chloroplast thylakoid);GO:0009535(chloroplast thylakoid membrane);GO:0009579(thylakoid);GO:0009704(de-etiolation);GO:0016021(integral component of membrane);GO:0071277(cellular response to calcium ion);GO:0090333(regulation of stomatal closure)
ata-miR169i-3p_1ss8TG	TRITD_6Bv1G171140-4	predicted protein [Hordeum vulgare subsp. vulgare]	108-126	2.5	GO:0005739(mitochondrion);GO:0009507(chloroplast);GO:0009534(chloroplast thylakoid);GO:0009535(chloroplast thylakoid membrane);GO:0009579(thylakoid);GO:0009704(de-etiolation);GO:0016021(integral component of membrane);GO:0071277(cellular response to calcium ion);GO:0090333(regulation of stomatal closure)
ata-miR169i-3p_1ss8TG	TRITD_1Av1G032310	putative uncharacterized protein DDB_G0277003 [Aegilops tauschii subsp. tauschii]	986-1005	2.5	GO:0005737(cytoplasm);GO:0005829(cytosol);GO:0008168(methyltransferase activity);GO:0032259(methylation)
ata-miR169i-3p_1ss8TG	TRITD_1Av1G032310-2	hypothetical protein TRIUR3_12594 [Triticum urartu]	410-429	2.5	GO:0005737(cytoplasm);GO:0005829(cytosol);GO:0008168(methyltransferase activity);GO:0032259(methylation)
ata-miR169i-3p_1ss8TG	TRITD_5Bv1G059000-4	Adenylate kinase B [Triticum urartu]	187-205	2.5	GO:0004017(adenylate kinase activity);GO:0006163(purine nucleotide metabolic process)	ko00230(Purine metabolism);ko00730(Thiamine metabolism)
ata-miR169i-3p_1ss8TG	TRITD_6Bv1G185930	protein EXORDIUM-like [Aegilops tauschii subsp. tauschii]	288-306	2.5	GO:0003674(molecular_function);GO:0005576(extracellular region);GO:0005615(extracellular space);GO:0005618(cell wall);GO:0005794(Golgi apparatus);GO:0005829(cytosol);GO:0009505(plant-type cell wall);GO:0009741(response to brassinosteroid);GO:0048046(apoplast)
ata-miR169i-3p_1ss8TG	TRITD_1Av1G042090	basic helix-loop-helix protein A [Aegilops tauschii subsp. tauschii]	249-267	2.5	GO:0000976(transcription regulatory region sequence-specific DNA binding);GO:0003677(DNA binding);GO:0003700(DNA binding transcription factor activity);GO:0005515(protein binding);GO:0005634(nucleus);GO:0006351(transcription, DNA-templated);GO:0006355(regulation of transcription, DNA-templated);GO:0009813(flavonoid biosynthetic process);GO:0009867(jasmonic acid mediated signaling pathway);GO:0009…
ata-miR169i-3p_1ss8TG	TRITD_1Av1G042090-2	basic helix-loop-helix protein A [Aegilops tauschii subsp. tauschii]	249-267	2.5	GO:0000976(transcription regulatory region sequence-specific DNA binding);GO:0003677(DNA binding);GO:0003700(DNA binding transcription factor activity);GO:0005515(protein binding);GO:0005634(nucleus);GO:0006351(transcription, DNA-templated);GO:0006355(regulation of transcription, DNA-templated);GO:0009813(flavonoid biosynthetic process);GO:0009867(jasmonic acid mediated signaling pathway);GO:0009…
ata-miR169i-3p_1ss8TG	TRITD_1Av1G093540	uncharacterized protein LOC109770729 [Aegilops tauschii subsp. tauschii]	276-294	2.5	-
ata-miR169i-3p_1ss8TG	TRITD_1Av1G124650	cell division control protein 48 homolog E-like [Aegilops tauschii subsp. tauschii]	1593-1611	2.5	GO:0005515(protein binding);GO:0005524(ATP binding);GO:0005654(nucleoplasm);GO:0005730(nucleolus);GO:0005794(Golgi apparatus);GO:0005829(cytosol);GO:0005856(cytoskeleton);GO:0005886(plasma membrane);GO:0007049(cell cycle);GO:0009524(phragmoplast);GO:0015031(protein transport);GO:0016787(hydrolase activity);GO:0045732(positive regulation of protein catabolic process);GO:0046686(response to cadmium…	ko04141(Protein processing in endoplasmic reticulum);ko05134(Legionellosis)
ata-miR169i-3p_1ss8TG	TRITD_1Av1G142260-2	uncharacterized protein LOC109741654 isoform X1 [Aegilops tauschii subsp. tauschii]	423-441	2	GO:0005739(mitochondrion);GO:0008150(biological_process);GO:0016021(integral component of membrane);GO:0016787(hydrolase activity)
ata-miR169i-3p_1ss8TG	TRITD_1Av1G142260	uncharacterized protein LOC109741654 isoform X2 [Aegilops tauschii subsp. tauschii]	423-441	2	GO:0005739(mitochondrion);GO:0008150(biological_process);GO:0016021(integral component of membrane);GO:0016787(hydrolase activity)
ata-miR169i-3p_1ss8TG	TRITD_1Av1G142480	cell division control protein 48 homolog E-like [Aegilops tauschii subsp. tauschii]	894-912	1.5	GO:0005515(protein binding);GO:0005524(ATP binding);GO:0005654(nucleoplasm);GO:0005730(nucleolus);GO:0005794(Golgi apparatus);GO:0005829(cytosol);GO:0005856(cytoskeleton);GO:0005886(plasma membrane);GO:0007049(cell cycle);GO:0009524(phragmoplast);GO:0015031(protein transport);GO:0016787(hydrolase activity);GO:0045732(positive regulation of protein catabolic process);GO:0046686(response to cadmium…	ko04141(Protein processing in endoplasmic reticulum);ko05134(Legionellosis)
ata-miR169i-3p_1ss8TG	TRITD_1Av1G142540	cell division control protein 48 homolog E-like [Aegilops tauschii subsp. tauschii]	585-603	1.5	GO:0005515(protein binding);GO:0005524(ATP binding);GO:0005618(cell wall);GO:0005634(nucleus);GO:0005794(Golgi apparatus);GO:0005829(cytosol);GO:0005856(cytoskeleton);GO:0007049(cell cycle);GO:0009524(phragmoplast);GO:0015031(protein transport);GO:0016787(hydrolase activity);GO:0016887(ATPase activity);GO:0051301(cell division)	ko04141(Protein processing in endoplasmic reticulum);ko05134(Legionellosis)
ata-miR169i-3p_1ss8TG	TRITD_5Bv1G143170	uncharacterized protein LOC109773567 [Aegilops tauschii subsp. tauschii]	168-186	2.5	-
ata-miR169i-3p_1ss8TG	TRITD_1Av1G160090	hypothetical protein TRIUR3_34329 [Triticum urartu]	1683-1701	2.5	GO:0005829(cytosol);GO:0009903(chloroplast avoidance movement);GO:0009904(chloroplast accumulation movement)
ata-miR169i-3p_1ss8TG	TRITD_1Av1G160090-2	hypothetical protein TRIUR3_34329 [Triticum urartu]	1617-1635	2.5	GO:0005829(cytosol);GO:0009903(chloroplast avoidance movement);GO:0009904(chloroplast accumulation movement)
ata-miR169i-3p_1ss8TG	TRITD_1Av1G160090-3	hypothetical protein TRIUR3_34329 [Triticum urartu]	1683-1701	2.5	GO:0005829(cytosol);GO:0009903(chloroplast avoidance movement);GO:0009904(chloroplast accumulation movement)
ata-miR169i-3p_1ss8TG	TRITD_3Bv1G005280	hypothetical protein, expressed [Triticum aestivum]	1-18	2.5	GO:0005634(nucleus);GO:0005737(cytoplasm);GO:0006915(apoptotic process);GO:0043161(proteasome-mediated ubiquitin-dependent protein catabolic process);GO:0061630(ubiquitin protein ligase activity)	ko04120(Ubiquitin mediated proteolysis);ko04310(Wnt signaling pathway)
ata-miR169i-3p_1ss8TG	TRITD_4Bv1G057680-2	putative receptor protein kinase ZmPK1 [Aegilops tauschii subsp. tauschii]	1581-1599	2	GO:0004674(protein serine/threonine kinase activity);GO:0005886(plasma membrane);GO:0006468(protein phosphorylation)
ata-miR169i-3p_1ss8TG	TRITD_4Bv1G057680-3	putative receptor protein kinase ZmPK1 [Aegilops tauschii subsp. tauschii]	1581-1599	2	GO:0004674(protein serine/threonine kinase activity);GO:0005886(plasma membrane);GO:0006468(protein phosphorylation)
ata-miR169i-3p_1ss8TG	TRITD_4Bv1G057680	putative receptor protein kinase ZmPK1 [Aegilops tauschii subsp. tauschii]	1638-1656	2	GO:0004674(protein serine/threonine kinase activity);GO:0005886(plasma membrane);GO:0006468(protein phosphorylation)
ata-miR169i-3p_1ss8TG	TRITD_2Bv1G021480	predicted protein [Hordeum vulgare subsp. vulgare]	54-72	2.5	GO:0004368(glycerol-3-phosphate dehydrogenase activity);GO:0005739(mitochondrion);GO:0005743(mitochondrial inner membrane);GO:0006071(glycerol metabolic process);GO:0006127(glycerophosphate shuttle);GO:0009331(glycerol-3-phosphate dehydrogenase complex);GO:0019563(glycerol catabolic process);GO:0052591(sn-glycerol-3-phosphate:ubiquinone-8 oxidoreductase activity)	ko00564(Glycerophospholipid metabolism)
ata-miR169i-3p_1ss8TG	TRITD_2Bv1G021480-2	predicted protein [Hordeum vulgare subsp. vulgare]	54-72	2.5	GO:0004368(glycerol-3-phosphate dehydrogenase activity);GO:0005739(mitochondrion);GO:0005743(mitochondrial inner membrane);GO:0006071(glycerol metabolic process);GO:0006127(glycerophosphate shuttle);GO:0009331(glycerol-3-phosphate dehydrogenase complex);GO:0019563(glycerol catabolic process);GO:0052591(sn-glycerol-3-phosphate:ubiquinone-8 oxidoreductase activity)	ko00564(Glycerophospholipid metabolism)
ata-miR169i-3p_1ss8TG	TRITD_2Bv1G021480-3	predicted protein [Hordeum vulgare subsp. vulgare]	54-72	2.5	GO:0004368(glycerol-3-phosphate dehydrogenase activity);GO:0005739(mitochondrion);GO:0005743(mitochondrial inner membrane);GO:0006071(glycerol metabolic process);GO:0006127(glycerophosphate shuttle);GO:0009331(glycerol-3-phosphate dehydrogenase complex);GO:0019563(glycerol catabolic process);GO:0052591(sn-glycerol-3-phosphate:ubiquinone-8 oxidoreductase activity)	ko00564(Glycerophospholipid metabolism)
ata-miR169i-3p_1ss8TG	TRITD_2Bv1G021480-4	predicted protein [Hordeum vulgare subsp. vulgare]	54-72	2.5	GO:0004368(glycerol-3-phosphate dehydrogenase activity);GO:0005739(mitochondrion);GO:0005743(mitochondrial inner membrane);GO:0006071(glycerol metabolic process);GO:0006127(glycerophosphate shuttle);GO:0009331(glycerol-3-phosphate dehydrogenase complex);GO:0019563(glycerol catabolic process);GO:0052591(sn-glycerol-3-phosphate:ubiquinone-8 oxidoreductase activity)	ko00564(Glycerophospholipid metabolism)
ata-miR169i-3p_1ss8TG	TRITD_2Bv1G021480-5	predicted protein [Hordeum vulgare subsp. vulgare]	54-72	2.5	GO:0004368(glycerol-3-phosphate dehydrogenase activity);GO:0005739(mitochondrion);GO:0005743(mitochondrial inner membrane);GO:0006071(glycerol metabolic process);GO:0006127(glycerophosphate shuttle);GO:0009331(glycerol-3-phosphate dehydrogenase complex);GO:0019563(glycerol catabolic process);GO:0052591(sn-glycerol-3-phosphate:ubiquinone-8 oxidoreductase activity)	ko00564(Glycerophospholipid metabolism)
ata-miR169i-3p_1ss8TG	TRITD_2Bv1G021480-6	predicted protein [Hordeum vulgare subsp. vulgare]	54-72	2.5	GO:0004368(glycerol-3-phosphate dehydrogenase activity);GO:0005739(mitochondrion);GO:0005743(mitochondrial inner membrane);GO:0006071(glycerol metabolic process);GO:0006127(glycerophosphate shuttle);GO:0009331(glycerol-3-phosphate dehydrogenase complex);GO:0019563(glycerol catabolic process);GO:0052591(sn-glycerol-3-phosphate:ubiquinone-8 oxidoreductase activity)	ko00564(Glycerophospholipid metabolism)
ata-miR169i-3p_1ss8TG	TRITD_4Bv1G065750	agamous-like MADS-box protein AGL65 [Aegilops tauschii subsp. tauschii]	842-859	2	GO:0000987(proximal promoter sequence-specific DNA binding);GO:0003677(DNA binding);GO:0003700(DNA binding transcription factor activity);GO:0005515(protein binding);GO:0005634(nucleus);GO:0006351(transcription, DNA-templated);GO:0009555(pollen development);GO:0010152(pollen maturation);GO:0016021(integral component of membrane);GO:0043565(sequence-specific DNA binding);GO:0045944(positive regula…
ata-miR169i-3p_1ss8TG	TRITD_1Av1G202780	hypothetical protein TRIUR3_26332 [Triticum urartu]	63-81	2.5	GO:0005515(protein binding);GO:0005739(mitochondrion);GO:0008150(biological_process)
ata-miR169i-3p_1ss8TG	TRITD_1Av1G202780-7	hypothetical protein TRIUR3_26332 [Triticum urartu]	54-72	2.5	GO:0003723(RNA binding);GO:0003729(mRNA binding);GO:0005634(nucleus);GO:0005737(cytoplasm);GO:0006970(response to osmotic stress);GO:0009651(response to salt stress);GO:0009737(response to abscisic acid);GO:0009738(abscisic acid-activated signaling pathway);GO:0009787(regulation of abscisic acid-activated signaling pathway);GO:0048471(perinuclear region of cytoplasm);GO:0071470(cellular response …
ata-miR169i-3p_1ss8TG	TRITD_1Av1G202780-6	hypothetical protein TRIUR3_26332 [Triticum urartu]	63-81	2.5	GO:0003723(RNA binding);GO:0003729(mRNA binding);GO:0005634(nucleus);GO:0005737(cytoplasm);GO:0006970(response to osmotic stress);GO:0009651(response to salt stress);GO:0009737(response to abscisic acid);GO:0009738(abscisic acid-activated signaling pathway);GO:0009787(regulation of abscisic acid-activated signaling pathway);GO:0048471(perinuclear region of cytoplasm);GO:0071470(cellular response …
ata-miR169i-3p_1ss8TG	TRITD_1Av1G202780-8	hypothetical protein TRIUR3_26332 [Triticum urartu]	63-81	2.5	-
ata-miR169i-3p_1ss8TG	TRITD_1Av1G202780-9	hypothetical protein TRIUR3_26332 [Triticum urartu]	63-81	2.5	-
ata-miR169i-3p_1ss8TG	TRITD_1Av1G207940-5	FRIGIDA-like protein 3 [Aegilops tauschii subsp. tauschii]	834-852	2.5	GO:0005515(protein binding);GO:0005634(nucleus);GO:0009908(flower development);GO:0030154(cell differentiation)
ata-miR169i-3p_1ss8TG	TRITD_1Av1G207940-4	FRIGIDA-like protein 3 [Aegilops tauschii subsp. tauschii]	834-852	2.5	GO:0005515(protein binding);GO:0005634(nucleus);GO:0009908(flower development);GO:0030154(cell differentiation)
ata-miR169i-3p_1ss8TG	TRITD_1Av1G207940-2	FRIGIDA-like protein 3 [Aegilops tauschii subsp. tauschii]	834-852	2.5	GO:0005515(protein binding);GO:0005634(nucleus);GO:0009908(flower development);GO:0030154(cell differentiation)
ata-miR169i-3p_1ss8TG	TRITD_1Av1G207940-3	FRIGIDA-like protein 3 [Aegilops tauschii subsp. tauschii]	834-852	2.5	GO:0005515(protein binding);GO:0005634(nucleus);GO:0009908(flower development);GO:0030154(cell differentiation)
ata-miR169i-3p_1ss8TG	TRITD_1Av1G207940	hypothetical protein TRIUR3_31082 [Triticum urartu]	834-852	2.5	GO:0005515(protein binding);GO:0005634(nucleus);GO:0009908(flower development);GO:0030154(cell differentiation)
ata-miR169i-3p_1ss8TG	TRITD_2Bv1G043980-3	unnamed protein product [Triticum aestivum]	86-105	2.5	GO:0016491(oxidoreductase activity);GO:0055114(oxidation-reduction process)	ko00650(Butanoate metabolism);ko00072(Synthesis and degradation of ketone bodies)
ata-miR169i-3p_1ss8TG	TRITD_2Bv1G043980	unnamed protein product [Triticum aestivum]	152-171	2.5	GO:0016491(oxidoreductase activity);GO:0055114(oxidation-reduction process)	ko00650(Butanoate metabolism);ko00072(Synthesis and degradation of ketone bodies)
ata-miR169i-3p_1ss8TG	TRITD_2Bv1G043980-2	unnamed protein product [Triticum aestivum]	158-177	2.5	GO:0016491(oxidoreductase activity);GO:0055114(oxidation-reduction process)	ko00650(Butanoate metabolism);ko00072(Synthesis and degradation of ketone bodies)
ata-miR169i-3p_1ss8TG	TRITD_4Bv1G106960	acid phosphatase 1 [Aegilops tauschii subsp. tauschii]	652-670	2	GO:0003993(acid phosphatase activity);GO:0016311(dephosphorylation)
ata-miR169i-3p_1ss8TG	TRITD_4Bv1G106960-2	acid phosphatase 1 [Aegilops tauschii subsp. tauschii]	286-304	2	GO:0003993(acid phosphatase activity);GO:0016311(dephosphorylation)
ata-miR169i-3p_1ss8TG	TRITD_5Bv1G219360-2	wall-associated receptor kinase 2-like [Aegilops tauschii subsp. tauschii]	1152-1170	2	GO:0004674(protein serine/threonine kinase activity);GO:0005886(plasma membrane);GO:0007166(cell surface receptor signaling pathway)
ata-miR169i-3p_1ss8TG	TRITD_5Bv1G219360	wall-associated receptor kinase 2-like [Aegilops tauschii subsp. tauschii]	1152-1170	2	GO:0004674(protein serine/threonine kinase activity);GO:0005886(plasma membrane);GO:0007166(cell surface receptor signaling pathway)
ata-miR169i-3p_1ss8TG	TRITD_5Bv1G220190	wall-associated receptor kinase 2-like [Aegilops tauschii subsp. tauschii]	1152-1170	2	GO:0004674(protein serine/threonine kinase activity);GO:0005886(plasma membrane);GO:0007166(cell surface receptor signaling pathway)
ata-miR169i-3p_1ss8TG	TRITD_5Bv1G220670	wall-associated receptor kinase 2-like [Aegilops tauschii subsp. tauschii]	1152-1170	2	GO:0004674(protein serine/threonine kinase activity);GO:0005886(plasma membrane);GO:0007166(cell surface receptor signaling pathway)
ata-miR169i-3p_1ss8TG	TRITD_5Bv1G221060-2	wall-associated receptor kinase 2-like [Aegilops tauschii subsp. tauschii]	1152-1170	2	GO:0004674(protein serine/threonine kinase activity);GO:0005886(plasma membrane);GO:0007166(cell surface receptor signaling pathway)
ata-miR169i-3p_1ss8TG	TRITD_5Bv1G221060	wall-associated receptor kinase 2-like [Aegilops tauschii subsp. tauschii]	1152-1170	2	GO:0004674(protein serine/threonine kinase activity);GO:0005886(plasma membrane);GO:0007166(cell surface receptor signaling pathway)
ata-miR169i-3p_1ss8TG	TRITD_7Av1G098320	uncharacterized protein LOC109787489 [Aegilops tauschii subsp. tauschii]	286-303	1.5	GO:0003674(molecular_function);GO:0005634(nucleus);GO:0008150(biological_process)
ata-miR169i-3p_1ss8TG	TRITD_7Av1G098320-2	uncharacterized protein LOC109787489 [Aegilops tauschii subsp. tauschii]	424-441	1.5	GO:0003674(molecular_function);GO:0005634(nucleus);GO:0008150(biological_process)
ata-miR169i-3p_1ss8TG	TRITD_1Bv1G041330	putative uncharacterized protein DDB_G0277003 [Aegilops tauschii subsp. tauschii]	980-999	2.5	GO:0005737(cytoplasm);GO:0005829(cytosol);GO:0008168(methyltransferase activity);GO:0032259(methylation)
ata-miR169i-3p_1ss8TG	TRITD_1Bv1G041330-2	putative uncharacterized protein DDB_G0277003 [Aegilops tauschii subsp. tauschii]	977-996	2.5	GO:0005737(cytoplasm);GO:0005829(cytosol);GO:0008168(methyltransferase activity);GO:0032259(methylation)
ata-miR169i-3p_1ss8TG	TRITD_1Bv1G041330-3	putative uncharacterized protein DDB_G0277003 [Aegilops tauschii subsp. tauschii]	410-429	2.5	GO:0005737(cytoplasm);GO:0005829(cytosol);GO:0008168(methyltransferase activity);GO:0032259(methylation)
ata-miR169i-3p_1ss8TG	TRITD_1Bv1G045240-5	basic helix-loop-helix protein A [Aegilops tauschii subsp. tauschii]	249-267	2.5	GO:0000976(transcription regulatory region sequence-specific DNA binding);GO:0003677(DNA binding);GO:0003700(DNA binding transcription factor activity);GO:0005515(protein binding);GO:0005634(nucleus);GO:0006351(transcription, DNA-templated);GO:0006355(regulation of transcription, DNA-templated);GO:0009813(flavonoid biosynthetic process);GO:0009867(jasmonic acid mediated signaling pathway);GO:0009…
ata-miR169i-3p_1ss8TG	TRITD_1Bv1G045240-4	basic helix-loop-helix protein A [Aegilops tauschii subsp. tauschii]	249-267	2.5	GO:0000976(transcription regulatory region sequence-specific DNA binding);GO:0003677(DNA binding);GO:0003700(DNA binding transcription factor activity);GO:0005515(protein binding);GO:0005634(nucleus);GO:0006351(transcription, DNA-templated);GO:0006355(regulation of transcription, DNA-templated);GO:0009813(flavonoid biosynthetic process);GO:0009867(jasmonic acid mediated signaling pathway);GO:0009…
ata-miR169i-3p_1ss8TG	TRITD_1Bv1G045240-3	basic helix-loop-helix protein A [Aegilops tauschii subsp. tauschii]	249-267	2.5	GO:0000976(transcription regulatory region sequence-specific DNA binding);GO:0003677(DNA binding);GO:0003700(DNA binding transcription factor activity);GO:0005515(protein binding);GO:0005634(nucleus);GO:0006351(transcription, DNA-templated);GO:0006355(regulation of transcription, DNA-templated);GO:0009813(flavonoid biosynthetic process);GO:0009867(jasmonic acid mediated signaling pathway);GO:0009…
ata-miR169i-3p_1ss8TG	TRITD_1Bv1G045240	basic helix-loop-helix protein A [Aegilops tauschii subsp. tauschii]	249-267	2.5	GO:0000976(transcription regulatory region sequence-specific DNA binding);GO:0003677(DNA binding);GO:0003700(DNA binding transcription factor activity);GO:0005515(protein binding);GO:0005634(nucleus);GO:0006351(transcription, DNA-templated);GO:0006355(regulation of transcription, DNA-templated);GO:0009813(flavonoid biosynthetic process);GO:0009867(jasmonic acid mediated signaling pathway);GO:0009…
ata-miR169i-3p_1ss8TG	TRITD_1Bv1G045240-2	basic helix-loop-helix protein A [Aegilops tauschii subsp. tauschii]	249-267	2.5	GO:0000976(transcription regulatory region sequence-specific DNA binding);GO:0003677(DNA binding);GO:0003700(DNA binding transcription factor activity);GO:0005515(protein binding);GO:0005634(nucleus);GO:0006351(transcription, DNA-templated);GO:0006355(regulation of transcription, DNA-templated);GO:0009813(flavonoid biosynthetic process);GO:0009867(jasmonic acid mediated signaling pathway);GO:0009…
ata-miR169i-3p_1ss8TG	TRITD_1Bv1G045240-6	basic helix-loop-helix protein A [Aegilops tauschii subsp. tauschii]	162-180	2.5	GO:0000976(transcription regulatory region sequence-specific DNA binding);GO:0003677(DNA binding);GO:0003700(DNA binding transcription factor activity);GO:0005515(protein binding);GO:0005634(nucleus);GO:0006351(transcription, DNA-templated);GO:0006355(regulation of transcription, DNA-templated);GO:0009813(flavonoid biosynthetic process);GO:0009867(jasmonic acid mediated signaling pathway);GO:0009…
ata-miR169i-3p_1ss8TG	TRITD_6Av1G014140	Wall-associated receptor kinase 1 [Triticum urartu]	1078-1095	2	GO:0004674(protein serine/threonine kinase activity);GO:0005886(plasma membrane);GO:0007166(cell surface receptor signaling pathway)
ata-miR169i-3p_1ss8TG	TRITD_6Av1G014140-2	Wall-associated receptor kinase 1 [Triticum urartu]	1198-1215	2	GO:0004674(protein serine/threonine kinase activity);GO:0005886(plasma membrane);GO:0007166(cell surface receptor signaling pathway)
ata-miR169i-3p_1ss8TG	TRITD_7Av1G199820-2	lactoylglutathione lyase [Aegilops tauschii subsp. tauschii]	765-782	2.5	GO:0004462(lactoylglutathione lyase activity);GO:0005739(mitochondrion);GO:0005975(carbohydrate metabolic process);GO:0009409(response to cold);GO:0009507(chloroplast);GO:0009570(chloroplast stroma);GO:0009579(thylakoid);GO:0010319(stromule);GO:0019243(methylglyoxal catabolic process to D-lactate via S-lactoyl-glutathione);GO:0031977(thylakoid lumen);GO:0046872(metal ion binding)	ko00620(Pyruvate metabolism)
ata-miR169i-3p_1ss8TG	TRITD_7Av1G199820	lactoylglutathione lyase [Aegilops tauschii subsp. tauschii]	765-782	2.5	GO:0004462(lactoylglutathione lyase activity);GO:0005739(mitochondrion);GO:0005975(carbohydrate metabolic process);GO:0009409(response to cold);GO:0009507(chloroplast);GO:0009570(chloroplast stroma);GO:0009579(thylakoid);GO:0010319(stromule);GO:0019243(methylglyoxal catabolic process to D-lactate via S-lactoyl-glutathione);GO:0031977(thylakoid lumen);GO:0046872(metal ion binding)	ko00620(Pyruvate metabolism)
ata-miR169i-3p_1ss8TG	TRITD_4Bv1G197060-2	conserved hypothetical protein [Triticum aestivum]	435-453	2.5	GO:0009451(RNA modification);GO:0019239(deaminase activity)
ata-miR169i-3p_1ss8TG	TRITD_4Bv1G197060	conserved hypothetical protein [Triticum aestivum]	720-738	2.5	GO:0009451(RNA modification);GO:0019239(deaminase activity)
ata-miR169i-3p_1ss8TG	TRITD_4Bv1G197060-4	conserved hypothetical protein [Triticum aestivum]	435-453	2.5	GO:0009451(RNA modification);GO:0019239(deaminase activity)
ata-miR169i-3p_1ss8TG	TRITD_4Bv1G197060-3	conserved hypothetical protein [Triticum aestivum]	720-738	2.5	GO:0009451(RNA modification);GO:0019239(deaminase activity)
ata-miR169i-3p_1ss8TG	TRITD_1Bv1G113460	cell division control protein 48 homolog E-like [Aegilops tauschii subsp. tauschii]	1593-1611	2.5	GO:0005515(protein binding);GO:0005524(ATP binding);GO:0005654(nucleoplasm);GO:0005730(nucleolus);GO:0005794(Golgi apparatus);GO:0005829(cytosol);GO:0005856(cytoskeleton);GO:0005886(plasma membrane);GO:0007049(cell cycle);GO:0009524(phragmoplast);GO:0015031(protein transport);GO:0016787(hydrolase activity);GO:0045732(positive regulation of protein catabolic process);GO:0046686(response to cadmium…	ko04141(Protein processing in endoplasmic reticulum);ko05134(Legionellosis)
ata-miR169i-3p_1ss8TG	TRITD_2Bv1G181740	receptor-like serine/threonine-protein kinase ALE2 [Aegilops tauschii subsp. tauschii]	1746-1764	2	GO:0004674(protein serine/threonine kinase activity);GO:0004675(transmembrane receptor protein serine/threonine kinase activity);GO:0005524(ATP binding);GO:0005886(plasma membrane);GO:0007166(cell surface receptor signaling pathway);GO:0010068(protoderm histogenesis);GO:0016021(integral component of membrane);GO:0016301(kinase activity);GO:0030154(cell differentiation);GO:0042335(cuticle developm…
ata-miR169i-3p_1ss8TG	TRITD_2Bv1G181740-2	receptor-like serine/threonine-protein kinase ALE2 [Aegilops tauschii subsp. tauschii]	903-921	2	GO:0004674(protein serine/threonine kinase activity);GO:0004675(transmembrane receptor protein serine/threonine kinase activity);GO:0005524(ATP binding);GO:0005886(plasma membrane);GO:0007166(cell surface receptor signaling pathway);GO:0010068(protoderm histogenesis);GO:0016021(integral component of membrane);GO:0016301(kinase activity);GO:0030154(cell differentiation);GO:0042335(cuticle developm…
ata-miR169i-3p_1ss8TG	TRITD_1Bv1G135070	uncharacterized protein LOC109741654 isoform X2 [Aegilops tauschii subsp. tauschii]	417-435	2	GO:0005739(mitochondrion);GO:0008150(biological_process);GO:0016021(integral component of membrane);GO:0016787(hydrolase activity)
ata-miR169i-3p_1ss8TG	TRITD_1Bv1G135160	cell division control protein 48 homolog E-like [Aegilops tauschii subsp. tauschii]	1368-1386	1.5	GO:0005515(protein binding);GO:0005524(ATP binding);GO:0005654(nucleoplasm);GO:0005730(nucleolus);GO:0005794(Golgi apparatus);GO:0005829(cytosol);GO:0005856(cytoskeleton);GO:0005886(plasma membrane);GO:0007049(cell cycle);GO:0009524(phragmoplast);GO:0015031(protein transport);GO:0016787(hydrolase activity);GO:0045732(positive regulation of protein catabolic process);GO:0046686(response to cadmium…	ko04141(Protein processing in endoplasmic reticulum);ko05134(Legionellosis)
ata-miR169i-3p_1ss8TG	TRITD_1Bv1G135180	cell division control protein 48 homolog E-like [Aegilops tauschii subsp. tauschii]	1104-1122	1.5	GO:0005515(protein binding);GO:0005524(ATP binding);GO:0005654(nucleoplasm);GO:0005730(nucleolus);GO:0005794(Golgi apparatus);GO:0005829(cytosol);GO:0005856(cytoskeleton);GO:0005886(plasma membrane);GO:0007049(cell cycle);GO:0009524(phragmoplast);GO:0015031(protein transport);GO:0016787(hydrolase activity);GO:0045732(positive regulation of protein catabolic process);GO:0046686(response to cadmium…	ko04141(Protein processing in endoplasmic reticulum);ko05134(Legionellosis)
ata-miR169i-3p_1ss8TG	TRITD_1Bv1G135190-2	cell division control protein 48 homolog E-like [Aegilops tauschii subsp. tauschii]	1440-1458	1.5	GO:0005515(protein binding);GO:0005524(ATP binding);GO:0005618(cell wall);GO:0005634(nucleus);GO:0005794(Golgi apparatus);GO:0005829(cytosol);GO:0005856(cytoskeleton);GO:0007049(cell cycle);GO:0009524(phragmoplast);GO:0015031(protein transport);GO:0016787(hydrolase activity);GO:0016887(ATPase activity);GO:0051301(cell division)	ko04141(Protein processing in endoplasmic reticulum);ko05134(Legionellosis)
ata-miR169i-3p_1ss8TG	TRITD_1Bv1G135190	cell division control protein 48 homolog E-like [Aegilops tauschii subsp. tauschii]	1440-1458	1.5	GO:0005515(protein binding);GO:0005524(ATP binding);GO:0005654(nucleoplasm);GO:0005730(nucleolus);GO:0005794(Golgi apparatus);GO:0005829(cytosol);GO:0005856(cytoskeleton);GO:0005886(plasma membrane);GO:0007049(cell cycle);GO:0009524(phragmoplast);GO:0015031(protein transport);GO:0016787(hydrolase activity);GO:0045732(positive regulation of protein catabolic process);GO:0046686(response to cadmium…	ko04141(Protein processing in endoplasmic reticulum);ko05134(Legionellosis)
ata-miR169i-3p_1ss8TG	TRITD_1Bv1G145580	protein WEAK CHLOROPLAST MOVEMENT UNDER BLUE LIGHT 1-like [Aegilops tauschii subsp. tauschii]	1635-1653	2.5	GO:0005829(cytosol);GO:0009903(chloroplast avoidance movement);GO:0009904(chloroplast accumulation movement)
ata-miR169i-3p_1ss8TG	TRITD_1Bv1G145580-5	hypothetical protein TRIUR3_34329 [Triticum urartu]	1161-1179	2.5	GO:0005829(cytosol);GO:0009903(chloroplast avoidance movement);GO:0009904(chloroplast accumulation movement)
ata-miR169i-3p_1ss8TG	TRITD_1Bv1G145580-2	protein WEAK CHLOROPLAST MOVEMENT UNDER BLUE LIGHT 1-like [Aegilops tauschii subsp. tauschii]	1626-1644	2.5	GO:0005829(cytosol);GO:0009903(chloroplast avoidance movement);GO:0009904(chloroplast accumulation movement)
ata-miR169i-3p_1ss8TG	TRITD_1Bv1G145580-3	protein WEAK CHLOROPLAST MOVEMENT UNDER BLUE LIGHT 1-like [Aegilops tauschii subsp. tauschii]	1635-1653	2.5	GO:0005829(cytosol);GO:0009903(chloroplast avoidance movement);GO:0009904(chloroplast accumulation movement)
ata-miR169i-3p_1ss8TG	TRITD_1Bv1G145580-4	protein WEAK CHLOROPLAST MOVEMENT UNDER BLUE LIGHT 1-like [Aegilops tauschii subsp. tauschii]	1635-1653	2.5	GO:0005829(cytosol);GO:0009903(chloroplast avoidance movement);GO:0009904(chloroplast accumulation movement)
ata-miR169i-3p_1ss8TG	TRITD_2Bv1G219780	uncharacterized protein LOC109765770 [Aegilops tauschii subsp. tauschii]	193-210	2.5	GO:0003674(molecular_function);GO:0005634(nucleus);GO:0008150(biological_process)
ata-miR169i-3p_1ss8TG	TRITD_2Bv1G223930	predicted protein, partial [Hordeum vulgare subsp. vulgare]	390-408	2.5	GO:0030599(pectinesterase activity);GO:0046910(pectinesterase inhibitor activity);GO:0071944(cell periphery)
ata-miR169i-3p_1ss8TG	TRITD_1Bv1G193410-4	RGG repeats nuclear RNA binding protein A-like [Aegilops tauschii subsp. tauschii]	63-81	2.5	-
ata-miR169i-3p_1ss8TG	TRITD_1Bv1G193410-3	RGG repeats nuclear RNA binding protein A-like [Aegilops tauschii subsp. tauschii]	63-81	2.5	GO:0003723(RNA binding);GO:0003729(mRNA binding);GO:0005634(nucleus);GO:0005737(cytoplasm);GO:0006970(response to osmotic stress);GO:0009651(response to salt stress);GO:0009737(response to abscisic acid);GO:0009738(abscisic acid-activated signaling pathway);GO:0009787(regulation of abscisic acid-activated signaling pathway);GO:0048471(perinuclear region of cytoplasm);GO:0071470(cellular response …
ata-miR169i-3p_1ss8TG	TRITD_1Bv1G193410-2	RGG repeats nuclear RNA binding protein A-like [Aegilops tauschii subsp. tauschii]	63-81	2.5	GO:0003723(RNA binding);GO:0003729(mRNA binding);GO:0005634(nucleus);GO:0005737(cytoplasm);GO:0006970(response to osmotic stress);GO:0009651(response to salt stress);GO:0009737(response to abscisic acid);GO:0009738(abscisic acid-activated signaling pathway);GO:0009787(regulation of abscisic acid-activated signaling pathway);GO:0048471(perinuclear region of cytoplasm);GO:0071470(cellular response …
ata-miR169i-3p_1ss8TG	TRITD_6Av1G181190	protein FAM32A-like [Aegilops tauschii subsp. tauschii]	300-318	2.5	GO:0005730(nucleolus)
ata-miR169i-3p_1ss8TG	TRITD_7Bv1G038690	ATP-dependent zinc metalloprotease FTSH 6, chloroplastic-like [Aegilops tauschii subsp. tauschii]	753-771	2.5	GO:0004176(ATP-dependent peptidase activity);GO:0005739(mitochondrion);GO:0006508(proteolysis);GO:0008237(metallopeptidase activity);GO:0009535(chloroplast thylakoid membrane);GO:0009941(chloroplast envelope);GO:0010027(thylakoid membrane organization);GO:0010205(photoinhibition);GO:0010206(photosystem II repair);GO:0010304(PSII associated light-harvesting complex II catabolic process)
ata-miR169i-3p_1ss8TG	TRITD_7Bv1G038690-2	ATP-dependent zinc metalloprotease FTSH 6, chloroplastic-like [Aegilops tauschii subsp. tauschii]	804-822	2.5	GO:0004176(ATP-dependent peptidase activity);GO:0005739(mitochondrion);GO:0006508(proteolysis);GO:0008237(metallopeptidase activity);GO:0009535(chloroplast thylakoid membrane);GO:0009941(chloroplast envelope);GO:0010027(thylakoid membrane organization);GO:0010205(photoinhibition);GO:0010206(photosystem II repair);GO:0010304(PSII associated light-harvesting complex II catabolic process)
ata-miR169i-3p_1ss8TG	TRITD_5Av1G128770-8	sodium/hydrogen exchanger 6-like isoform X1 [Aegilops tauschii subsp. tauschii]	249-266	2	GO:0005737(cytoplasm);GO:0005768(endosome);GO:0005886(plasma membrane);GO:0006814(sodium ion transport);GO:0010008(endosome membrane);GO:0015385(sodium:proton antiporter activity);GO:0015386(potassium:proton antiporter activity);GO:0016021(integral component of membrane);GO:0032580(Golgi cisterna membrane);GO:0051453(regulation of intracellular pH);GO:0071805(potassium ion transmembrane transport…
ata-miR169i-3p_1ss8TG	TRITD_1Bv1G215300	FRIGIDA-like protein 3 [Aegilops tauschii subsp. tauschii]	834-852	2.5	GO:0005515(protein binding);GO:0005634(nucleus);GO:0009908(flower development);GO:0030154(cell differentiation)
ata-miR169i-3p_1ss8TG	TRITD_1Bv1G215300-2	FRIGIDA-like protein 3 [Aegilops tauschii subsp. tauschii]	834-852	2.5	GO:0005515(protein binding);GO:0005634(nucleus);GO:0009908(flower development);GO:0030154(cell differentiation)
ata-miR169i-3p_1ss8TG	TRITD_1Bv1G215300-3	FRIGIDA-like protein 3 [Aegilops tauschii subsp. tauschii]	834-852	2.5	GO:0005515(protein binding);GO:0005634(nucleus);GO:0009908(flower development);GO:0030154(cell differentiation)
ata-miR169i-3p_1ss8TG	TRITD_1Bv1G215300-4	FRIGIDA-like protein 3 [Aegilops tauschii subsp. tauschii]	834-852	2.5	GO:0005515(protein binding);GO:0005634(nucleus);GO:0009908(flower development);GO:0030154(cell differentiation)
ata-miR169i-3p_1ss8TG	TRITD_1Bv1G215300-5	FRIGIDA-like protein 3 [Aegilops tauschii subsp. tauschii]	834-852	2.5	GO:0005515(protein binding);GO:0005634(nucleus);GO:0009908(flower development);GO:0030154(cell differentiation)
ata-miR169i-3p_1ss8TG	TRITD_1Bv1G215300-6	FRIGIDA-like protein 3 [Aegilops tauschii subsp. tauschii]	834-852	2.5	GO:0005515(protein binding);GO:0005634(nucleus);GO:0009908(flower development);GO:0030154(cell differentiation)
ata-miR169i-3p_1ss8TG	TRITD_1Bv1G215300-7	FRIGIDA-like protein 3 [Aegilops tauschii subsp. tauschii]	834-852	2.5	GO:0005515(protein binding);GO:0005634(nucleus);GO:0009908(flower development);GO:0030154(cell differentiation)
ata-miR169i-3p_1ss8TG	TRITD_5Av1G154560	uncharacterized protein LOC109773576 [Aegilops tauschii subsp. tauschii]	159-177	2.5	-
ata-miR169i-3p_1ss8TG	TRITD_2Av1G016210-2	predicted protein [Hordeum vulgare subsp. vulgare]	54-72	2.5	GO:0004368(glycerol-3-phosphate dehydrogenase activity);GO:0005739(mitochondrion);GO:0005743(mitochondrial inner membrane);GO:0006071(glycerol metabolic process);GO:0006127(glycerophosphate shuttle);GO:0009331(glycerol-3-phosphate dehydrogenase complex);GO:0019563(glycerol catabolic process);GO:0052591(sn-glycerol-3-phosphate:ubiquinone-8 oxidoreductase activity)	ko00564(Glycerophospholipid metabolism)
ata-miR169i-3p_1ss8TG	TRITD_2Av1G016210	predicted protein [Hordeum vulgare subsp. vulgare]	54-72	2.5	GO:0004368(glycerol-3-phosphate dehydrogenase activity);GO:0005739(mitochondrion);GO:0005743(mitochondrial inner membrane);GO:0006071(glycerol metabolic process);GO:0006127(glycerophosphate shuttle);GO:0009331(glycerol-3-phosphate dehydrogenase complex);GO:0019563(glycerol catabolic process);GO:0052591(sn-glycerol-3-phosphate:ubiquinone-8 oxidoreductase activity)	ko00564(Glycerophospholipid metabolism)
ata-miR169i-3p_1ss8TG	TRITD_2Av1G017110	Wall-associated receptor kinase 2 [Triticum urartu]	197-214	2.5	GO:0004674(protein serine/threonine kinase activity);GO:0005886(plasma membrane);GO:0007166(cell surface receptor signaling pathway)
ata-miR169i-3p_1ss8TG	TRITD_2Av1G017110-2	Wall-associated receptor kinase 2 [Triticum urartu]	197-214	2.5	GO:0004674(protein serine/threonine kinase activity);GO:0005886(plasma membrane);GO:0007166(cell surface receptor signaling pathway)
ata-miR169i-3p_1ss8TG	TRITD_5Av1G187600	ankyrin repeat-containing protein At2g01680-like [Aegilops tauschii subsp. tauschii]	232-250	2.5	GO:0007165(signal transduction);GO:0016020(membrane)
ata-miR169i-3p_1ss8TG	TRITD_2Av1G034900	unnamed protein product [Triticum aestivum]	152-171	2.5	GO:0016491(oxidoreductase activity);GO:0055114(oxidation-reduction process)	ko00280(Valine, leucine and isoleucine degradation)
ata-miR169i-3p_1ss8TG	TRITD_2Av1G034900-2	momilactone A synthase-like [Aegilops tauschii subsp. tauschii]	152-171	2.5	GO:0005575(cellular_component);GO:0016491(oxidoreductase activity);GO:0055114(oxidation-reduction process)	ko00650(Butanoate metabolism);ko00072(Synthesis and degradation of ketone bodies)
ata-miR169i-3p_1ss8TG	TRITD_2Av1G034900-3	momilactone A synthase-like [Aegilops tauschii subsp. tauschii]	158-177	2.5	GO:0016491(oxidoreductase activity);GO:0055114(oxidation-reduction process)	ko00650(Butanoate metabolism);ko00072(Synthesis and degradation of ketone bodies)
ata-miR169i-3p_1ss8TG	TRITD_6Bv1G013380	cytochrome P450 CYP71D313-like, partial [Aegilops tauschii subsp. tauschii]	156-174	2.5	GO:0016020(membrane);GO:0016709(oxidoreductase activity, acting on paired donors, with incorporation or reduction of molecular oxygen, NAD);GO:0044550(secondary metabolite biosynthetic process)
ata-miR169i-3p_1ss8TG	TRITD_4Av1G069070	Acid phosphatase 1 [Triticum urartu]	295-313	2.5	GO:0003993(acid phosphatase activity);GO:0016311(dephosphorylation)
ata-miR169i-3p_1ss8TG	TRITD_7Bv1G146550	lactoylglutathione lyase [Aegilops tauschii subsp. tauschii]	999-1016	2.5	GO:0004462(lactoylglutathione lyase activity);GO:0005739(mitochondrion);GO:0005975(carbohydrate metabolic process);GO:0009409(response to cold);GO:0009507(chloroplast);GO:0009570(chloroplast stroma);GO:0009579(thylakoid);GO:0010319(stromule);GO:0019243(methylglyoxal catabolic process to D-lactate via S-lactoyl-glutathione);GO:0031977(thylakoid lumen);GO:0046872(metal ion binding)	ko00620(Pyruvate metabolism)
ata-miR169i-3p_1ss8TG	TRITD_3Av1G062500-3	Spastin [Triticum urartu]	1179-1197	2	GO:0005634(nucleus);GO:0008568(microtubule-severing ATPase activity);GO:0031122(cytoplasmic microtubule organization)
ata-miR169i-3p_1ss8TG	TRITD_3Av1G062500	uncharacterized protein LOC109739305 [Aegilops tauschii subsp. tauschii]	1728-1746	2	GO:0005634(nucleus);GO:0008568(microtubule-severing ATPase activity);GO:0031122(cytoplasmic microtubule organization)
ata-miR169i-3p_1ss8TG	TRITD_3Av1G062500-2	unnamed protein product [Triticum aestivum]	1740-1758	2	GO:0005634(nucleus);GO:0008568(microtubule-severing ATPase activity);GO:0031122(cytoplasmic microtubule organization)
ata-miR169i-3p_1ss8TG	TRITD_5Av1G221840	wall-associated receptor kinase 2-like [Aegilops tauschii subsp. tauschii]	1231-1248	2	GO:0004674(protein serine/threonine kinase activity);GO:0005886(plasma membrane);GO:0007166(cell surface receptor signaling pathway)
ata-miR169i-3p_1ss8TG	TRITD_5Av1G221840-2	wall-associated receptor kinase 2-like [Aegilops tauschii subsp. tauschii]	1156-1173	2	GO:0004674(protein serine/threonine kinase activity);GO:0005886(plasma membrane);GO:0007166(cell surface receptor signaling pathway)
ata-miR169i-3p_1ss8TG	TRITD_4Av1G129530	agamous-like MADS-box protein AGL65 [Aegilops tauschii subsp. tauschii]	836-853	2	GO:0000976(transcription regulatory region sequence-specific DNA binding);GO:0000987(proximal promoter sequence-specific DNA binding);GO:0003677(DNA binding);GO:0003700(DNA binding transcription factor activity);GO:0005515(protein binding);GO:0005634(nucleus);GO:0006351(transcription, DNA-templated);GO:0007275(multicellular organism development);GO:0009555(pollen development);GO:0010152(pollen ma…
ata-miR169i-3p_1ss8TG	TRITD_4Av1G146250	Putative receptor protein kinase ZmPK1 [Triticum urartu]	1641-1659	2	GO:0004674(protein serine/threonine kinase activity);GO:0005886(plasma membrane);GO:0006468(protein phosphorylation)
ata-miR169i-3p_1ss8TG	TRITD_4Av1G146250-2	Putative receptor protein kinase ZmPK1 [Triticum urartu]	1584-1602	2	GO:0004674(protein serine/threonine kinase activity);GO:0005886(plasma membrane);GO:0006468(protein phosphorylation)
ata-miR169i-3p_1ss8TG	TRITD_4Av1G146250-3	Putative receptor protein kinase ZmPK1 [Triticum urartu]	1584-1602	2	GO:0004674(protein serine/threonine kinase activity);GO:0005886(plasma membrane);GO:0006468(protein phosphorylation)
ata-miR169i-3p_1ss8TG	TRITD_5Av1G237690	Riboflavin biosynthesis protein RibD [Triticum urartu]	435-453	2.5	GO:0009451(RNA modification);GO:0019239(deaminase activity)
ata-miR169i-3p_1ss8TG	TRITD_5Av1G237690-2	Riboflavin biosynthesis protein RibD [Triticum urartu]	438-456	2.5	GO:0009451(RNA modification);GO:0019239(deaminase activity)
ata-miR169i-3p_1ss8TG	TRITD_5Av1G247820	Riboflavin biosynthesis protein RibD [Triticum urartu]	435-453	2.5	GO:0009451(RNA modification);GO:0019239(deaminase activity)
ata-miR169i-3p_1ss8TG	TRITD_5Av1G247820-2	Riboflavin biosynthesis protein RibD [Triticum urartu]	435-453	2.5	GO:0009451(RNA modification);GO:0019239(deaminase activity)
ata-miR169i-3p_1ss8TG	TRITD_7Bv1G214530	putative F-box/LRR-repeat protein 23 [Aegilops tauschii subsp. tauschii]	279-297	2.5	-
ata-miR169i-3p_1ss8TG	TRITD_4Av1G194160	integral membrane protein [Triticum aestivum]	51-69	2.5	GO:0003674(molecular_function);GO:0008150(biological_process)
ata-miR169i-3p_1ss8TG	TRITD_4Av1G194160-3	integral membrane protein [Triticum aestivum]	51-69	2.5	-
ata-miR169i-3p_1ss8TG	TRITD_7Bv1G230660	putative F-box/LRR-repeat protein 23 [Aegilops tauschii subsp. tauschii]	318-336	2.5	GO:0004842(ubiquitin-protein transferase activity);GO:0005634(nucleus);GO:0006511(ubiquitin-dependent protein catabolic process);GO:0016567(protein ubiquitination)
ata-miR169i-5p_1ss15TC	TRITD_3Av1G191790-4	nucleobase-ascorbate transporter 2-like [Aegilops tauschii subsp. tauschii]	420-440	2.5	GO:0016020(membrane);GO:0016021(integral component of membrane);GO:0022857(transmembrane transporter activity);GO:0055085(transmembrane transport)
ata-miR169i-5p_1ss15TC	TRITD_3Av1G191790-3	Nucleobase-ascorbate transporter 2 [Triticum urartu]	243-263	2.5	GO:0016020(membrane);GO:0016021(integral component of membrane);GO:0022857(transmembrane transporter activity);GO:0055085(transmembrane transport)
ata-miR169i-5p_1ss15TC	TRITD_3Av1G191790	nucleobase-ascorbate transporter 2-like [Aegilops tauschii subsp. tauschii]	420-440	2.5	GO:0016020(membrane);GO:0016021(integral component of membrane);GO:0022857(transmembrane transporter activity);GO:0055085(transmembrane transport)
ata-miR169i-5p_1ss15TC	TRITD_3Av1G191790-2	nucleobase-ascorbate transporter 2-like [Aegilops tauschii subsp. tauschii]	420-440	2.5	GO:0016020(membrane);GO:0016021(integral component of membrane);GO:0022857(transmembrane transporter activity);GO:0055085(transmembrane transport)
ata-miR169i-5p_1ss15TC	TRITD_3Bv1G174330	unnamed protein product [Triticum aestivum]	2052-2072	2.5	GO:0016020(membrane);GO:0016021(integral component of membrane);GO:0022857(transmembrane transporter activity);GO:0055085(transmembrane transport)
ata-miR169i-5p_1ss15TC	TRITD_3Bv1G174330-15	unnamed protein product [Triticum aestivum]	420-440	2.5	GO:0016020(membrane);GO:0016021(integral component of membrane);GO:0022857(transmembrane transporter activity);GO:0055085(transmembrane transport)
ata-miR169i-5p_1ss15TC	TRITD_3Bv1G174330-12	unnamed protein product [Triticum aestivum]	420-440	2.5	GO:0016020(membrane);GO:0016021(integral component of membrane);GO:0022857(transmembrane transporter activity);GO:0055085(transmembrane transport)
ata-miR169i-5p_1ss15TC	TRITD_3Bv1G174330-13	unnamed protein product [Triticum aestivum]	420-440	2.5	GO:0016020(membrane);GO:0016021(integral component of membrane);GO:0022857(transmembrane transporter activity);GO:0055085(transmembrane transport)
ata-miR169i-5p_1ss15TC	TRITD_3Bv1G174330-14	unnamed protein product [Triticum aestivum]	420-440	2.5	GO:0016020(membrane);GO:0016021(integral component of membrane);GO:0022857(transmembrane transporter activity);GO:0055085(transmembrane transport)
ata-miR169i-5p_1ss15TC	TRITD_3Bv1G174330-11	unnamed protein product [Triticum aestivum]	420-440	2.5	GO:0016020(membrane);GO:0016021(integral component of membrane);GO:0022857(transmembrane transporter activity);GO:0055085(transmembrane transport)
ata-miR169i-5p_1ss15TC	TRITD_3Bv1G174330-10	Nucleobase-ascorbate transporter 2 [Triticum urartu]	243-263	2.5	GO:0016020(membrane);GO:0016021(integral component of membrane);GO:0022857(transmembrane transporter activity);GO:0055085(transmembrane transport)
ata-miR169i-5p_1ss15TC	TRITD_3Bv1G174330-8	unnamed protein product [Triticum aestivum]	420-440	2.5	GO:0016020(membrane);GO:0016021(integral component of membrane);GO:0022857(transmembrane transporter activity);GO:0055085(transmembrane transport)
ata-miR169i-5p_1ss15TC	TRITD_3Bv1G174330-9	unnamed protein product [Triticum aestivum]	420-440	2.5	GO:0016020(membrane);GO:0016021(integral component of membrane);GO:0022857(transmembrane transporter activity);GO:0055085(transmembrane transport)
ata-miR169i-5p_1ss15TC	TRITD_3Bv1G174330-16	unnamed protein product [Triticum aestivum]	333-353	2.5	GO:0016020(membrane);GO:0016021(integral component of membrane);GO:0022857(transmembrane transporter activity);GO:0055085(transmembrane transport)
ata-miR171a-5p	TRITD_2Av1G294120-3	unnamed protein product [Triticum aestivum]	638-658	2	GO:0008150(biological_process)
ata-miR171a-5p	TRITD_2Av1G294120-4	unnamed protein product [Triticum aestivum]	638-658	2	GO:0008150(biological_process)
ata-miR171a-5p	TRITD_2Av1G294120-5	unnamed protein product [Triticum aestivum]	638-658	2	GO:0008150(biological_process)
ata-miR171a-5p	TRITD_2Av1G294120-6	unnamed protein product [Triticum aestivum]	638-658	2	GO:0008150(biological_process)
ata-miR171a-5p	TRITD_2Av1G294120-7	unnamed protein product [Triticum aestivum]	629-649	2	GO:0008150(biological_process)
ata-miR171a-5p	TRITD_2Av1G294120-8	unnamed protein product [Triticum aestivum]	629-649	2	GO:0008150(biological_process)
ata-miR171a-5p	TRITD_2Av1G294120	unnamed protein product [Triticum aestivum]	638-658	2	GO:0008150(biological_process)
ata-miR171a-5p	TRITD_2Av1G294120-2	unnamed protein product [Triticum aestivum]	638-658	2	GO:0008150(biological_process)
ata-miR171a-5p	TRITD_2Av1G294120-10	Small glutamine-rich tetratricopeptide repeat-containing protein beta [Triticum urartu]	461-481	2	GO:0008150(biological_process)
ata-miR171a-5p	TRITD_2Av1G294120-9	Small glutamine-rich tetratricopeptide repeat-containing protein beta [Triticum urartu]	461-481	2	GO:0008150(biological_process)
ata-miR171a-5p	TRITD_2Bv1G057600	kinesin-like protein KIN-12E isoform X1 [Aegilops tauschii subsp. tauschii]	2206-2225	2	GO:0003777(microtubule motor activity);GO:0005871(kinesin complex);GO:0007018(microtubule-based movement);GO:0016887(ATPase activity)
ata-miR171a-5p	TRITD_2Bv1G057600-3	kinesin-like protein KIN-12E isoform X1 [Aegilops tauschii subsp. tauschii]	1678-1697	2	GO:0003777(microtubule motor activity);GO:0005871(kinesin complex);GO:0007018(microtubule-based movement);GO:0016887(ATPase activity)
ata-miR171a-5p	TRITD_2Bv1G057600-2	kinesin-like protein KIN-12E isoform X1 [Aegilops tauschii subsp. tauschii]	1678-1697	2	GO:0003777(microtubule motor activity);GO:0005871(kinesin complex);GO:0007018(microtubule-based movement);GO:0016887(ATPase activity)
ata-miR171a-5p	TRITD_7Bv1G014540	uncharacterized protein LOC109766700 [Aegilops tauschii subsp. tauschii]	105-123	2	-
ata-miR171a-5p	TRITD_2Bv1G234330	uncharacterized protein LOC109731712 [Aegilops tauschii subsp. tauschii]	3398-3417	2.5	-
ata-miR171a-5p	TRITD_2Bv1G234330-4	uncharacterized protein LOC109731712 [Aegilops tauschii subsp. tauschii]	3392-3411	2.5	-
ata-miR171a-5p	TRITD_2Av1G043650	kinesin-like protein KIN-12E isoform X1 [Aegilops tauschii subsp. tauschii]	2203-2222	2	GO:0003777(microtubule motor activity);GO:0005871(kinesin complex);GO:0007018(microtubule-based movement);GO:0016887(ATPase activity)
ata-miR171a-5p	TRITD_2Av1G043650-2	kinesin-like protein KIN-12E isoform X1 [Aegilops tauschii subsp. tauschii]	1810-1829	2	GO:0003777(microtubule motor activity);GO:0005871(kinesin complex);GO:0007018(microtubule-based movement);GO:0016887(ATPase activity)
ata-miR171a-5p	TRITD_2Av1G043650-3	kinesin-like protein KIN-12E isoform X1 [Aegilops tauschii subsp. tauschii]	1810-1829	2	GO:0003777(microtubule motor activity);GO:0005871(kinesin complex);GO:0007018(microtubule-based movement);GO:0016887(ATPase activity)
ata-miR171a-5p	TRITD_2Av1G043650-6	kinesin-like protein KIN-12E isoform X1 [Aegilops tauschii subsp. tauschii]	1606-1625	2	GO:0003777(microtubule motor activity);GO:0005871(kinesin complex);GO:0007018(microtubule-based movement);GO:0016887(ATPase activity)
ata-miR171a-5p	TRITD_2Av1G043650-4	Kinesin-like protein KIF15 [Triticum urartu]	1429-1448	2	GO:0003777(microtubule motor activity);GO:0005871(kinesin complex);GO:0007018(microtubule-based movement);GO:0016887(ATPase activity)
ata-miR171a-5p	TRITD_2Av1G043650-5	kinesin-like protein KIN-12E isoform X1 [Aegilops tauschii subsp. tauschii]	1606-1625	2	GO:0003777(microtubule motor activity);GO:0005871(kinesin complex);GO:0007018(microtubule-based movement);GO:0016887(ATPase activity)
ata-miR171a-5p	TRITD_6Bv1G087720	PREDICTED: heat shock 70 kDa protein 14-like [Elaeis guineensis]	574-593	2.5	GO:0005524(ATP binding);GO:0005634(nucleus);GO:0005737(cytoplasm);GO:0005829(cytosol);GO:0006986(response to unfolded protein);GO:0016887(ATPase activity);GO:0031072(heat shock protein binding);GO:0034605(cellular response to heat);GO:0034620(cellular response to unfolded protein);GO:0042026(protein refolding);GO:0042623(ATPase activity, coupled);GO:0044183(protein binding involved in protein fol…	ko04141(Protein processing in endoplasmic reticulum)
ata-miR171d-5p	TRITD_7Av1G228690	hypothetical protein TRIUR3_18800 [Triticum urartu]	183-203	2.5	GO:0000176(nuclear exosome );GO:0000177(cytoplasmic exosome );GO:0005730(nucleolus);GO:0016075(rRNA catabolic process);GO:0031125(rRNA 3'-end processing);GO:0034427(nuclear-transcribed mRNA catabolic process, exonucleolytic, 3'-5');GO:0034475(U4 snRNA 3'-end processing);GO:0071028(nuclear mRNA surveillance);GO:0071051(polyadenylation-dependent snoRNA 3'-end processing)	ko03018(RNA degradation)
ata-miR172b-5p	TRITD_1Av1G009120	disease resistance protein RPM1-like [Aegilops tauschii subsp. tauschii]	970-991	2.5	-
ata-miR172b-5p	TRITD_1Av1G009120-2	disease resistance protein RPM1-like [Aegilops tauschii subsp. tauschii]	970-991	2.5	-
ata-miR172b-5p	TRITD_4Av1G225820-4	protein GDAP2 homolog [Aegilops tauschii subsp. tauschii]	456-476	2.5	GO:0003674(molecular_function);GO:0005634(nucleus);GO:0008150(biological_process)
ata-miR172b-5p	TRITD_4Av1G225820-3	protein GDAP2 homolog [Aegilops tauschii subsp. tauschii]	699-719	2.5	GO:0003674(molecular_function);GO:0005634(nucleus);GO:0008150(biological_process)
ata-miR172b-5p	TRITD_4Av1G225820-2	hypothetical protein TRIUR3_17225 [Triticum urartu]	507-527	2.5	GO:0003674(molecular_function);GO:0005634(nucleus);GO:0008150(biological_process)
ata-miR172b-5p	TRITD_4Av1G225820	protein GDAP2 homolog [Aegilops tauschii subsp. tauschii]	1137-1157	2.5	GO:0003674(molecular_function);GO:0005634(nucleus);GO:0008150(biological_process)
ata-miR172b-5p	TRITD_4Av1G225820-5	protein GDAP2 homolog [Aegilops tauschii subsp. tauschii]	1137-1157	2.5	GO:0003674(molecular_function);GO:0005634(nucleus);GO:0008150(biological_process)
ata-miR172b-5p	TRITD_2Av1G285910	hypothetical protein TRIUR3_01097 [Triticum urartu]	123-142	2.5	GO:0004842(ubiquitin-protein transferase activity);GO:0019005(SCF ubiquitin ligase complex);GO:0031146(SCF-dependent proteasomal ubiquitin-dependent protein catabolic process)
ata-miR172b-5p	TRITD_4Bv1G036650	protein CELLULOSE SYNTHASE INTERACTIVE 3 [Aegilops tauschii subsp. tauschii]	3075-3095	2	GO:0005634(nucleus);GO:0005737(cytoplasm)
ata-miR172b-5p	TRITD_4Bv1G036650-3	protein CELLULOSE SYNTHASE INTERACTIVE 3 [Aegilops tauschii subsp. tauschii]	555-575	2	GO:0005634(nucleus);GO:0005737(cytoplasm)
ata-miR172b-5p	TRITD_4Bv1G036650-4	protein CELLULOSE SYNTHASE INTERACTIVE 3 [Aegilops tauschii subsp. tauschii]	3153-3173	2	GO:0005634(nucleus);GO:0005737(cytoplasm)
ata-miR172b-5p	TRITD_4Bv1G036650-5	protein CELLULOSE SYNTHASE INTERACTIVE 3 [Aegilops tauschii subsp. tauschii]	3075-3095	2	GO:0005634(nucleus);GO:0005737(cytoplasm)
ata-miR172b-5p	TRITD_5Bv1G204240-4	putative thylakoidal processing peptidase 2, chloroplastic [Triticum urartu]	177-197	2.5	GO:0004252(serine-type endopeptidase activity);GO:0006465(signal peptide processing);GO:0006627(protein processing involved in protein targeting to mitochondrion);GO:0009535(chloroplast thylakoid membrane);GO:0010027(thylakoid membrane organization);GO:0033108(mitochondrial respiratory chain complex assembly);GO:0042720(mitochondrial inner membrane peptidase complex)	ko03060(Protein export)
ata-miR172b-5p	TRITD_5Bv1G204240	probable thylakoidal processing peptidase 2, chloroplastic [Aegilops tauschii subsp. tauschii]	828-848	2.5	GO:0004252(serine-type endopeptidase activity);GO:0006465(signal peptide processing);GO:0006627(protein processing involved in protein targeting to mitochondrion);GO:0009535(chloroplast thylakoid membrane);GO:0010027(thylakoid membrane organization);GO:0033108(mitochondrial respiratory chain complex assembly);GO:0042720(mitochondrial inner membrane peptidase complex)	ko03060(Protein export)
ata-miR172b-5p	TRITD_5Bv1G204240-2	probable thylakoidal processing peptidase 2, chloroplastic [Aegilops tauschii subsp. tauschii]	882-902	2.5	GO:0004252(serine-type endopeptidase activity);GO:0006465(signal peptide processing);GO:0006627(protein processing involved in protein targeting to mitochondrion);GO:0009535(chloroplast thylakoid membrane);GO:0010027(thylakoid membrane organization);GO:0033108(mitochondrial respiratory chain complex assembly);GO:0042720(mitochondrial inner membrane peptidase complex)	ko03060(Protein export)
ata-miR172b-5p	TRITD_5Bv1G204240-3	probable thylakoidal processing peptidase 2, chloroplastic [Aegilops tauschii subsp. tauschii]	882-902	2.5	GO:0004252(serine-type endopeptidase activity);GO:0006465(signal peptide processing);GO:0006627(protein processing involved in protein targeting to mitochondrion);GO:0009535(chloroplast thylakoid membrane);GO:0010027(thylakoid membrane organization);GO:0033108(mitochondrial respiratory chain complex assembly);GO:0042720(mitochondrial inner membrane peptidase complex)	ko03060(Protein export)
ata-miR172b-5p	TRITD_5Bv1G204240-5	predicted protein [Hordeum vulgare subsp. vulgare]	882-902	2.5	GO:0004252(serine-type endopeptidase activity);GO:0006465(signal peptide processing);GO:0006627(protein processing involved in protein targeting to mitochondrion);GO:0009535(chloroplast thylakoid membrane);GO:0010027(thylakoid membrane organization);GO:0033108(mitochondrial respiratory chain complex assembly);GO:0042720(mitochondrial inner membrane peptidase complex)	ko03060(Protein export)
ata-miR172b-5p	TRITD_5Bv1G204240-6	predicted protein [Hordeum vulgare subsp. vulgare]	882-902	2.5	GO:0004252(serine-type endopeptidase activity);GO:0006465(signal peptide processing);GO:0006627(protein processing involved in protein targeting to mitochondrion);GO:0009535(chloroplast thylakoid membrane);GO:0010027(thylakoid membrane organization);GO:0033108(mitochondrial respiratory chain complex assembly);GO:0042720(mitochondrial inner membrane peptidase complex)	ko03060(Protein export)
ata-miR172b-5p	TRITD_5Bv1G204240-7	predicted protein [Hordeum vulgare subsp. vulgare]	882-902	2.5	GO:0004252(serine-type endopeptidase activity);GO:0006465(signal peptide processing);GO:0006627(protein processing involved in protein targeting to mitochondrion);GO:0009535(chloroplast thylakoid membrane);GO:0010027(thylakoid membrane organization);GO:0033108(mitochondrial respiratory chain complex assembly);GO:0042720(mitochondrial inner membrane peptidase complex)	ko03060(Protein export)
ata-miR172b-5p	TRITD_5Bv1G204240-8	predicted protein [Hordeum vulgare subsp. vulgare]	882-902	2.5	GO:0004252(serine-type endopeptidase activity);GO:0006465(signal peptide processing);GO:0006627(protein processing involved in protein targeting to mitochondrion);GO:0009535(chloroplast thylakoid membrane);GO:0010027(thylakoid membrane organization);GO:0033108(mitochondrial respiratory chain complex assembly);GO:0042720(mitochondrial inner membrane peptidase complex)	ko03060(Protein export)
ata-miR172b-5p	TRITD_5Bv1G204240-9	predicted protein [Hordeum vulgare subsp. vulgare]	882-902	2.5	GO:0004252(serine-type endopeptidase activity);GO:0006465(signal peptide processing);GO:0006627(protein processing involved in protein targeting to mitochondrion);GO:0009535(chloroplast thylakoid membrane);GO:0010027(thylakoid membrane organization);GO:0033108(mitochondrial respiratory chain complex assembly);GO:0042720(mitochondrial inner membrane peptidase complex)	ko03060(Protein export)
ata-miR172b-5p	TRITD_5Bv1G204240-10	predicted protein [Hordeum vulgare subsp. vulgare]	882-902	2.5	GO:0004252(serine-type endopeptidase activity);GO:0006465(signal peptide processing);GO:0006627(protein processing involved in protein targeting to mitochondrion);GO:0009535(chloroplast thylakoid membrane);GO:0010027(thylakoid membrane organization);GO:0033108(mitochondrial respiratory chain complex assembly);GO:0042720(mitochondrial inner membrane peptidase complex)	ko03060(Protein export)
ata-miR172b-5p	TRITD_5Bv1G204240-11	predicted protein [Hordeum vulgare subsp. vulgare]	882-902	2.5	GO:0004252(serine-type endopeptidase activity);GO:0006465(signal peptide processing);GO:0006627(protein processing involved in protein targeting to mitochondrion);GO:0009535(chloroplast thylakoid membrane);GO:0010027(thylakoid membrane organization);GO:0033108(mitochondrial respiratory chain complex assembly);GO:0042720(mitochondrial inner membrane peptidase complex)	ko03060(Protein export)
ata-miR172b-5p	TRITD_5Bv1G204240-12	predicted protein [Hordeum vulgare subsp. vulgare]	882-902	2.5	GO:0004252(serine-type endopeptidase activity);GO:0006465(signal peptide processing);GO:0006627(protein processing involved in protein targeting to mitochondrion);GO:0009535(chloroplast thylakoid membrane);GO:0010027(thylakoid membrane organization);GO:0033108(mitochondrial respiratory chain complex assembly);GO:0042720(mitochondrial inner membrane peptidase complex)	ko03060(Protein export)
ata-miR172b-5p	TRITD_5Bv1G204240-13	predicted protein [Hordeum vulgare subsp. vulgare]	882-902	2.5	GO:0004252(serine-type endopeptidase activity);GO:0006465(signal peptide processing);GO:0006627(protein processing involved in protein targeting to mitochondrion);GO:0009535(chloroplast thylakoid membrane);GO:0010027(thylakoid membrane organization);GO:0033108(mitochondrial respiratory chain complex assembly);GO:0042720(mitochondrial inner membrane peptidase complex)	ko03060(Protein export)
ata-miR172b-5p	TRITD_5Bv1G204240-14	predicted protein [Hordeum vulgare subsp. vulgare]	882-902	2.5	GO:0004252(serine-type endopeptidase activity);GO:0006465(signal peptide processing);GO:0006627(protein processing involved in protein targeting to mitochondrion);GO:0009535(chloroplast thylakoid membrane);GO:0010027(thylakoid membrane organization);GO:0033108(mitochondrial respiratory chain complex assembly);GO:0042720(mitochondrial inner membrane peptidase complex)	ko03060(Protein export)
ata-miR172b-5p	TRITD_4Bv1G181320-6	protein GDAP2 homolog [Aegilops tauschii subsp. tauschii]	456-476	2.5	GO:0003674(molecular_function);GO:0005634(nucleus);GO:0008150(biological_process)
ata-miR172b-5p	TRITD_4Bv1G181320-5	protein GDAP2 homolog [Aegilops tauschii subsp. tauschii]	699-719	2.5	GO:0003674(molecular_function);GO:0005634(nucleus);GO:0008150(biological_process)
ata-miR172b-5p	TRITD_4Bv1G181320-4	hypothetical protein TRIUR3_17225 [Triticum urartu]	507-527	2.5	GO:0003674(molecular_function);GO:0005634(nucleus);GO:0008150(biological_process)
ata-miR172b-5p	TRITD_4Bv1G181320-3	protein GDAP2 homolog [Aegilops tauschii subsp. tauschii]	792-812	2.5	GO:0003674(molecular_function);GO:0005634(nucleus);GO:0008150(biological_process)
ata-miR172b-5p	TRITD_4Bv1G181320	protein GDAP2 homolog [Aegilops tauschii subsp. tauschii]	1128-1148	2.5	GO:0003674(molecular_function);GO:0005634(nucleus);GO:0008150(biological_process)
ata-miR172b-5p	TRITD_4Bv1G181320-2	protein GDAP2 homolog [Aegilops tauschii subsp. tauschii]	1131-1151	2.5	GO:0003674(molecular_function);GO:0005634(nucleus);GO:0008150(biological_process)
ata-miR172b-5p	TRITD_4Bv1G181320-7	protein GDAP2 homolog [Aegilops tauschii subsp. tauschii]	1131-1151	2.5	GO:0003674(molecular_function);GO:0005634(nucleus);GO:0008150(biological_process)
ata-miR172b-5p	TRITD_4Bv1G181320-8	protein GDAP2 homolog [Aegilops tauschii subsp. tauschii]	1131-1151	2.5	GO:0003674(molecular_function);GO:0005634(nucleus);GO:0008150(biological_process)
ata-miR172b-5p	TRITD_5Av1G021800-3	CASP-like protein 1B1 [Aegilops tauschii subsp. tauschii]	275-295	2.5	GO:0003954(NADH dehydrogenase activity);GO:0005886(plasma membrane);GO:0016021(integral component of membrane);GO:0051536(iron-sulfur cluster binding)
ata-miR172b-5p	TRITD_5Av1G021800-2	CASP-like protein 1B1 [Aegilops tauschii subsp. tauschii]	275-295	2.5	GO:0003954(NADH dehydrogenase activity);GO:0005515(protein binding);GO:0005576(extracellular region);GO:0005886(plasma membrane);GO:0016021(integral component of membrane);GO:0051536(iron-sulfur cluster binding)
ata-miR172b-5p	TRITD_5Av1G021800	CASP-like protein 1B1 [Aegilops tauschii subsp. tauschii]	275-295	2.5	GO:0003954(NADH dehydrogenase activity);GO:0005886(plasma membrane);GO:0016021(integral component of membrane);GO:0051536(iron-sulfur cluster binding)
ata-miR172b-5p	TRITD_6Av1G103090	E2F protein [Triticum sp.]	996-1016	2	GO:0003677(DNA binding);GO:0003700(DNA binding transcription factor activity);GO:0005515(protein binding);GO:0005634(nucleus);GO:0005667(transcription factor complex);GO:0005737(cytoplasm);GO:0006351(transcription, DNA-templated);GO:0006355(regulation of transcription, DNA-templated);GO:0007049(cell cycle);GO:0008284(positive regulation of cell proliferation);GO:0009733(response to auxin);GO:0010…	ko04110(Cell cycle);ko04218(Cellular senescence)
ata-miR172b-5p	TRITD_6Av1G103090-2	transcription factor E2FA-like isoform X2 [Aegilops tauschii subsp. tauschii]	996-1016	2	GO:0003677(DNA binding);GO:0003700(DNA binding transcription factor activity);GO:0005515(protein binding);GO:0005634(nucleus);GO:0005667(transcription factor complex);GO:0005737(cytoplasm);GO:0006351(transcription, DNA-templated);GO:0006355(regulation of transcription, DNA-templated);GO:0007049(cell cycle);GO:0008284(positive regulation of cell proliferation);GO:0009733(response to auxin);GO:0010…	ko04110(Cell cycle);ko04218(Cellular senescence)
ata-miR172b-5p	TRITD_6Av1G103090-3	E2F protein [Triticum sp.]	969-989	2	GO:0003677(DNA binding);GO:0003700(DNA binding transcription factor activity);GO:0005515(protein binding);GO:0005634(nucleus);GO:0005667(transcription factor complex);GO:0005737(cytoplasm);GO:0006351(transcription, DNA-templated);GO:0006355(regulation of transcription, DNA-templated);GO:0007049(cell cycle);GO:0008284(positive regulation of cell proliferation);GO:0009733(response to auxin);GO:0010…	ko04110(Cell cycle);ko04218(Cellular senescence)
ata-miR172b-5p	TRITD_6Av1G103090-4	Transcription factor E2FB [Triticum urartu]	1503-1523	2	GO:0003677(DNA binding);GO:0003700(DNA binding transcription factor activity);GO:0005515(protein binding);GO:0005634(nucleus);GO:0005667(transcription factor complex);GO:0005737(cytoplasm);GO:0006351(transcription, DNA-templated);GO:0006355(regulation of transcription, DNA-templated);GO:0007049(cell cycle);GO:0008284(positive regulation of cell proliferation);GO:0009733(response to auxin);GO:0010…	ko04110(Cell cycle);ko04218(Cellular senescence)
ata-miR172b-5p	TRITD_6Av1G103090-5	E2F protein [Triticum sp.]	588-608	2	GO:0003677(DNA binding);GO:0003700(DNA binding transcription factor activity);GO:0005515(protein binding);GO:0005634(nucleus);GO:0005667(transcription factor complex);GO:0005737(cytoplasm);GO:0006351(transcription, DNA-templated);GO:0006355(regulation of transcription, DNA-templated);GO:0007049(cell cycle);GO:0008284(positive regulation of cell proliferation);GO:0009733(response to auxin);GO:0010…	ko04110(Cell cycle);ko04218(Cellular senescence)
ata-miR172b-5p	TRITD_6Av1G103090-6	E2F protein [Triticum sp.]	561-581	2	GO:0003677(DNA binding);GO:0003700(DNA binding transcription factor activity);GO:0005515(protein binding);GO:0005634(nucleus);GO:0005667(transcription factor complex);GO:0005737(cytoplasm);GO:0006351(transcription, DNA-templated);GO:0006355(regulation of transcription, DNA-templated);GO:0007049(cell cycle);GO:0008284(positive regulation of cell proliferation);GO:0009733(response to auxin);GO:0010…	ko04110(Cell cycle);ko04218(Cellular senescence)
ata-miR172b-5p	TRITD_7Bv1G021710	unnamed protein product [Triticum aestivum]	2079-2099	2.2	GO:0005515(protein binding);GO:0005524(ATP binding);GO:0005576(extracellular region);GO:0006952(defense response);GO:0043531(ADP binding)	ko04210(Apoptosis);ko04115(p53 signaling pathway)
ata-miR172b-5p	TRITD_5Av1G119960-7	Ethylene-insensitive protein 2 [Triticum urartu]	1062-1082	2	GO:0001736(establishment of planar polarity);GO:0002237(response to molecule of bacterial origin);GO:0003729(mRNA binding);GO:0005515(protein binding);GO:0005634(nucleus);GO:0005789(endoplasmic reticulum membrane);GO:0005886(plasma membrane);GO:0006970(response to osmotic stress);GO:0006979(response to oxidative stress);GO:0008219(cell death);GO:0009408(response to heat);GO:0009651(response to sa…
ata-miR172b-5p	TRITD_5Av1G119960-6	Ethylene-insensitive protein 2 [Triticum urartu]	2145-2165	2	GO:0001736(establishment of planar polarity);GO:0002237(response to molecule of bacterial origin);GO:0003729(mRNA binding);GO:0005515(protein binding);GO:0005634(nucleus);GO:0005789(endoplasmic reticulum membrane);GO:0005886(plasma membrane);GO:0006970(response to osmotic stress);GO:0006979(response to oxidative stress);GO:0008219(cell death);GO:0009408(response to heat);GO:0009651(response to sa…
ata-miR172b-5p	TRITD_5Av1G119960-5	Ethylene-insensitive protein 2 [Triticum urartu]	2424-2444	2	GO:0001736(establishment of planar polarity);GO:0002237(response to molecule of bacterial origin);GO:0003729(mRNA binding);GO:0005515(protein binding);GO:0005634(nucleus);GO:0005789(endoplasmic reticulum membrane);GO:0005886(plasma membrane);GO:0006970(response to osmotic stress);GO:0006979(response to oxidative stress);GO:0008219(cell death);GO:0009408(response to heat);GO:0009651(response to sa…
ata-miR172b-5p	TRITD_5Av1G119960-4	Ethylene-insensitive protein 2 [Triticum urartu]	2553-2573	2	GO:0001736(establishment of planar polarity);GO:0002237(response to molecule of bacterial origin);GO:0003729(mRNA binding);GO:0005515(protein binding);GO:0005634(nucleus);GO:0005789(endoplasmic reticulum membrane);GO:0005886(plasma membrane);GO:0006970(response to osmotic stress);GO:0006979(response to oxidative stress);GO:0008219(cell death);GO:0009408(response to heat);GO:0009651(response to sa…
ata-miR172b-5p	TRITD_5Av1G119960-3	protein ETHYLENE-INSENSITIVE 2-like [Aegilops tauschii subsp. tauschii]	2556-2576	2	GO:0001736(establishment of planar polarity);GO:0002237(response to molecule of bacterial origin);GO:0003729(mRNA binding);GO:0005515(protein binding);GO:0005634(nucleus);GO:0005789(endoplasmic reticulum membrane);GO:0005886(plasma membrane);GO:0006970(response to osmotic stress);GO:0006979(response to oxidative stress);GO:0008219(cell death);GO:0009408(response to heat);GO:0009651(response to sa…
ata-miR172b-5p	TRITD_5Av1G119960	protein ETHYLENE-INSENSITIVE 2-like [Aegilops tauschii subsp. tauschii]	2796-2816	2	GO:0001736(establishment of planar polarity);GO:0002237(response to molecule of bacterial origin);GO:0003729(mRNA binding);GO:0005515(protein binding);GO:0005634(nucleus);GO:0005789(endoplasmic reticulum membrane);GO:0005886(plasma membrane);GO:0006970(response to osmotic stress);GO:0006979(response to oxidative stress);GO:0008219(cell death);GO:0009408(response to heat);GO:0009651(response to sa…	ko04142(Lysosome)
ata-miR172b-5p	TRITD_5Av1G119960-2	protein ETHYLENE-INSENSITIVE 2-like [Aegilops tauschii subsp. tauschii]	2883-2903	2	GO:0001736(establishment of planar polarity);GO:0002237(response to molecule of bacterial origin);GO:0003729(mRNA binding);GO:0005515(protein binding);GO:0005634(nucleus);GO:0005789(endoplasmic reticulum membrane);GO:0005886(plasma membrane);GO:0006970(response to osmotic stress);GO:0006979(response to oxidative stress);GO:0008219(cell death);GO:0009408(response to heat);GO:0009651(response to sa…	ko04142(Lysosome)
ata-miR172b-5p	TRITD_5Av1G119960-9	Ethylene-insensitive protein 2 [Triticum urartu]	2457-2477	2	GO:0001736(establishment of planar polarity);GO:0002237(response to molecule of bacterial origin);GO:0003729(mRNA binding);GO:0005515(protein binding);GO:0005634(nucleus);GO:0005789(endoplasmic reticulum membrane);GO:0005886(plasma membrane);GO:0006970(response to osmotic stress);GO:0006979(response to oxidative stress);GO:0008219(cell death);GO:0009408(response to heat);GO:0009651(response to sa…
ata-miR172b-5p	TRITD_5Av1G119960-8	protein ETHYLENE-INSENSITIVE 2-like [Aegilops tauschii subsp. tauschii]	2799-2819	2	GO:0001736(establishment of planar polarity);GO:0002237(response to molecule of bacterial origin);GO:0003729(mRNA binding);GO:0005515(protein binding);GO:0005634(nucleus);GO:0005789(endoplasmic reticulum membrane);GO:0005886(plasma membrane);GO:0006970(response to osmotic stress);GO:0006979(response to oxidative stress);GO:0008219(cell death);GO:0009408(response to heat);GO:0009651(response to sa…	ko04142(Lysosome)
ata-miR172b-5p	TRITD_4Av1G048430-4	hypothetical protein TRIUR3_18273 [Triticum urartu]	1916-1937	2.5	GO:0003746(translation elongation factor activity);GO:0006414(translational elongation);GO:0009507(chloroplast)
ata-miR172b-5p	TRITD_4Av1G048430-3	uncharacterized protein LOC109768218 [Aegilops tauschii subsp. tauschii]	2309-2330	2.5	GO:0003746(translation elongation factor activity);GO:0006414(translational elongation);GO:0009507(chloroplast)
ata-miR172b-5p	TRITD_4Av1G048430-2	hypothetical protein TRIUR3_18273 [Triticum urartu]	2189-2210	2.5	GO:0003746(translation elongation factor activity);GO:0006414(translational elongation);GO:0009507(chloroplast)
ata-miR172b-5p	TRITD_4Av1G048430	uncharacterized protein LOC109768218 [Aegilops tauschii subsp. tauschii]	2471-2492	2.5	GO:0003746(translation elongation factor activity);GO:0006414(translational elongation);GO:0009507(chloroplast)
ata-miR172b-5p	TRITD_5Av1G207960-2	putative thylakoidal processing peptidase 2, chloroplastic [Triticum urartu]	177-197	2.5	GO:0004252(serine-type endopeptidase activity);GO:0006465(signal peptide processing);GO:0006627(protein processing involved in protein targeting to mitochondrion);GO:0009535(chloroplast thylakoid membrane);GO:0010027(thylakoid membrane organization);GO:0033108(mitochondrial respiratory chain complex assembly);GO:0042720(mitochondrial inner membrane peptidase complex)	ko03060(Protein export)
ata-miR172b-5p	TRITD_5Av1G207960	probable thylakoidal processing peptidase 2, chloroplastic [Aegilops tauschii subsp. tauschii]	879-899	2.5	GO:0004252(serine-type endopeptidase activity);GO:0006465(signal peptide processing);GO:0006627(protein processing involved in protein targeting to mitochondrion);GO:0009535(chloroplast thylakoid membrane);GO:0010027(thylakoid membrane organization);GO:0033108(mitochondrial respiratory chain complex assembly);GO:0042720(mitochondrial inner membrane peptidase complex)	ko03060(Protein export)
ata-miR172b-5p	TRITD_5Av1G207960-3	predicted protein [Hordeum vulgare subsp. vulgare]	879-899	2.5	GO:0004252(serine-type endopeptidase activity);GO:0006465(signal peptide processing);GO:0006627(protein processing involved in protein targeting to mitochondrion);GO:0009535(chloroplast thylakoid membrane);GO:0010027(thylakoid membrane organization);GO:0033108(mitochondrial respiratory chain complex assembly);GO:0042720(mitochondrial inner membrane peptidase complex)	ko03060(Protein export)
ata-miR172b-5p	TRITD_5Av1G207960-4	predicted protein [Hordeum vulgare subsp. vulgare]	879-899	2.5	GO:0004252(serine-type endopeptidase activity);GO:0006465(signal peptide processing);GO:0006627(protein processing involved in protein targeting to mitochondrion);GO:0009535(chloroplast thylakoid membrane);GO:0010027(thylakoid membrane organization);GO:0033108(mitochondrial respiratory chain complex assembly);GO:0042720(mitochondrial inner membrane peptidase complex)	ko03060(Protein export)
ata-miR172b-5p	TRITD_5Av1G207960-5	predicted protein [Hordeum vulgare subsp. vulgare]	879-899	2.5	GO:0004252(serine-type endopeptidase activity);GO:0006465(signal peptide processing);GO:0006627(protein processing involved in protein targeting to mitochondrion);GO:0009535(chloroplast thylakoid membrane);GO:0010027(thylakoid membrane organization);GO:0033108(mitochondrial respiratory chain complex assembly);GO:0042720(mitochondrial inner membrane peptidase complex)	ko03060(Protein export)
ata-miR172b-5p	TRITD_5Av1G207960-6	predicted protein [Hordeum vulgare subsp. vulgare]	879-899	2.5	GO:0004252(serine-type endopeptidase activity);GO:0006465(signal peptide processing);GO:0006627(protein processing involved in protein targeting to mitochondrion);GO:0009535(chloroplast thylakoid membrane);GO:0010027(thylakoid membrane organization);GO:0033108(mitochondrial respiratory chain complex assembly);GO:0042720(mitochondrial inner membrane peptidase complex)	ko03060(Protein export)
ata-miR172b-5p	TRITD_5Av1G207960-7	predicted protein [Hordeum vulgare subsp. vulgare]	879-899	2.5	GO:0004252(serine-type endopeptidase activity);GO:0006465(signal peptide processing);GO:0006627(protein processing involved in protein targeting to mitochondrion);GO:0009535(chloroplast thylakoid membrane);GO:0010027(thylakoid membrane organization);GO:0033108(mitochondrial respiratory chain complex assembly);GO:0042720(mitochondrial inner membrane peptidase complex)	ko03060(Protein export)
ata-miR172b-5p	TRITD_5Av1G207960-8	predicted protein [Hordeum vulgare subsp. vulgare]	879-899	2.5	GO:0004252(serine-type endopeptidase activity);GO:0006465(signal peptide processing);GO:0006627(protein processing involved in protein targeting to mitochondrion);GO:0009535(chloroplast thylakoid membrane);GO:0010027(thylakoid membrane organization);GO:0033108(mitochondrial respiratory chain complex assembly);GO:0042720(mitochondrial inner membrane peptidase complex)	ko03060(Protein export)
ata-miR172b-5p	TRITD_5Av1G207960-9	predicted protein [Hordeum vulgare subsp. vulgare]	879-899	2.5	GO:0004252(serine-type endopeptidase activity);GO:0006465(signal peptide processing);GO:0006627(protein processing involved in protein targeting to mitochondrion);GO:0009535(chloroplast thylakoid membrane);GO:0010027(thylakoid membrane organization);GO:0033108(mitochondrial respiratory chain complex assembly);GO:0042720(mitochondrial inner membrane peptidase complex)	ko03060(Protein export)
ata-miR172b-5p	TRITD_6Bv1G067830	predicted protein [Hordeum vulgare subsp. vulgare]	466-485	2.5	GO:0003674(molecular_function);GO:0005634(nucleus);GO:0008150(biological_process)
ata-miR172b-5p	TRITD_4Av1G173060	protein CELLULOSE SYNTHASE INTERACTIVE 3 [Aegilops tauschii subsp. tauschii]	3153-3173	2	GO:0005634(nucleus);GO:0005737(cytoplasm)
ata-miR172b-5p	TRITD_4Av1G173060-5	U-box domain-containing protein 4 [Triticum urartu]	3075-3095	2	GO:0005634(nucleus);GO:0005737(cytoplasm)
ata-miR172b-5p	TRITD_4Av1G173060-4	U-box domain-containing protein 4 [Triticum urartu]	3075-3095	2	GO:0005634(nucleus);GO:0005737(cytoplasm)
ata-miR172b-5p	TRITD_4Av1G173060-3	protein CELLULOSE SYNTHASE INTERACTIVE 3 [Aegilops tauschii subsp. tauschii]	3075-3095	2	GO:0005634(nucleus);GO:0005737(cytoplasm)
ata-miR172b-5p	TRITD_4Av1G173060-2	protein CELLULOSE SYNTHASE INTERACTIVE 3 [Aegilops tauschii subsp. tauschii]	3075-3095	2	GO:0005634(nucleus);GO:0005737(cytoplasm)
ata-miR172b-5p	TRITD_4Av1G173060-6	protein CELLULOSE SYNTHASE INTERACTIVE 3 [Aegilops tauschii subsp. tauschii]	189-209	2	GO:0005634(nucleus);GO:0005737(cytoplasm)
ata-miR172b-5p	TRITD_6Bv1G106520	transcription factor E2FA-like isoform X1 [Aegilops tauschii subsp. tauschii]	996-1016	2	GO:0003677(DNA binding);GO:0003700(DNA binding transcription factor activity);GO:0005515(protein binding);GO:0005634(nucleus);GO:0005667(transcription factor complex);GO:0005737(cytoplasm);GO:0006351(transcription, DNA-templated);GO:0006355(regulation of transcription, DNA-templated);GO:0007049(cell cycle);GO:0008284(positive regulation of cell proliferation);GO:0009733(response to auxin);GO:0010…	ko04110(Cell cycle);ko04218(Cellular senescence)
ata-miR172b-5p	TRITD_6Bv1G106520-2	transcription factor E2FA-like isoform X2 [Aegilops tauschii subsp. tauschii]	996-1016	2	GO:0003677(DNA binding);GO:0003700(DNA binding transcription factor activity);GO:0005515(protein binding);GO:0005634(nucleus);GO:0005667(transcription factor complex);GO:0005737(cytoplasm);GO:0006351(transcription, DNA-templated);GO:0006355(regulation of transcription, DNA-templated);GO:0007049(cell cycle);GO:0008284(positive regulation of cell proliferation);GO:0009733(response to auxin);GO:0010…	ko04110(Cell cycle);ko04218(Cellular senescence)
ata-miR172b-5p	TRITD_6Bv1G106520-3	transcription factor E2FA-like isoform X1 [Aegilops tauschii subsp. tauschii]	969-989	2	GO:0003677(DNA binding);GO:0003700(DNA binding transcription factor activity);GO:0005515(protein binding);GO:0005634(nucleus);GO:0005667(transcription factor complex);GO:0005737(cytoplasm);GO:0006351(transcription, DNA-templated);GO:0006355(regulation of transcription, DNA-templated);GO:0007049(cell cycle);GO:0008284(positive regulation of cell proliferation);GO:0009733(response to auxin);GO:0010…	ko04110(Cell cycle);ko04218(Cellular senescence)
ata-miR172b-5p	TRITD_6Bv1G106520-5	E2F protein [Triticum sp.]	588-608	2	GO:0003677(DNA binding);GO:0003700(DNA binding transcription factor activity);GO:0005515(protein binding);GO:0005634(nucleus);GO:0005667(transcription factor complex);GO:0005737(cytoplasm);GO:0006351(transcription, DNA-templated);GO:0006355(regulation of transcription, DNA-templated);GO:0007049(cell cycle);GO:0008284(positive regulation of cell proliferation);GO:0009733(response to auxin);GO:0010…	ko04110(Cell cycle);ko04218(Cellular senescence)
ata-miR172b-5p	TRITD_6Bv1G106520-6	E2F protein [Triticum sp.]	561-581	2	GO:0003677(DNA binding);GO:0003700(DNA binding transcription factor activity);GO:0005515(protein binding);GO:0005634(nucleus);GO:0005667(transcription factor complex);GO:0005737(cytoplasm);GO:0006351(transcription, DNA-templated);GO:0006355(regulation of transcription, DNA-templated);GO:0007049(cell cycle);GO:0008284(positive regulation of cell proliferation);GO:0009733(response to auxin);GO:0010…	ko04110(Cell cycle);ko04218(Cellular senescence)
ata-miR172c-3p	TRITD_1Av1G017620	Floral homeotic protein APETALA 2 [Triticum urartu]	920-941	2.2	GO:0003677(DNA binding);GO:0003700(DNA binding transcription factor activity);GO:0005634(nucleus);GO:0006351(transcription, DNA-templated);GO:0006355(regulation of transcription, DNA-templated);GO:0009908(flower development);GO:0010073(meristem maintenance);GO:0010093(specification of floral organ identity);GO:0019953(sexual reproduction);GO:0030154(cell differentiation);GO:0048316(seed developme…
ata-miR172c-3p	TRITD_1Av1G017620-2	target of EAT1-B1 [Triticum aestivum]	1241-1261	1.2	GO:0003677(DNA binding);GO:0003700(DNA binding transcription factor activity);GO:0005634(nucleus);GO:0006351(transcription, DNA-templated);GO:0006355(regulation of transcription, DNA-templated);GO:0009908(flower development);GO:0010073(meristem maintenance);GO:0010093(specification of floral organ identity);GO:0019953(sexual reproduction);GO:0030154(cell differentiation);GO:0048316(seed developme…
ata-miR172c-3p	TRITD_1Av1G017620-3	starch negative regulator RSR1 [Triticum aestivum]	1346-1366	1.2	GO:0003677(DNA binding);GO:0003700(DNA binding transcription factor activity);GO:0005634(nucleus);GO:0006351(transcription, DNA-templated);GO:0006355(regulation of transcription, DNA-templated);GO:0009908(flower development);GO:0010073(meristem maintenance);GO:0010093(specification of floral organ identity);GO:0019953(sexual reproduction);GO:0030154(cell differentiation);GO:0048316(seed developme…
ata-miR172c-3p	TRITD_1Av1G017620-4	starch negative regulator RSR1 [Triticum aestivum]	1358-1378	1.2	GO:0003677(DNA binding);GO:0003700(DNA binding transcription factor activity);GO:0005634(nucleus);GO:0006351(transcription, DNA-templated);GO:0006355(regulation of transcription, DNA-templated);GO:0009908(flower development);GO:0010073(meristem maintenance);GO:0010093(specification of floral organ identity);GO:0019953(sexual reproduction);GO:0030154(cell differentiation);GO:0048316(seed developme…
ata-miR172c-3p	TRITD_1Av1G017620-5	starch negative regulator RSR1 [Triticum aestivum]	1355-1375	1.2	GO:0003677(DNA binding);GO:0003700(DNA binding transcription factor activity);GO:0005634(nucleus);GO:0006351(transcription, DNA-templated);GO:0006355(regulation of transcription, DNA-templated);GO:0009908(flower development);GO:0010073(meristem maintenance);GO:0010093(specification of floral organ identity);GO:0019953(sexual reproduction);GO:0030154(cell differentiation);GO:0048316(seed developme…
ata-miR172c-3p	TRITD_1Av1G017620-6	target of EAT1-B1 [Triticum aestivum]	1400-1420	1.2	GO:0003677(DNA binding);GO:0003700(DNA binding transcription factor activity);GO:0005634(nucleus);GO:0006351(transcription, DNA-templated);GO:0006355(regulation of transcription, DNA-templated);GO:0009908(flower development);GO:0010073(meristem maintenance);GO:0010093(specification of floral organ identity);GO:0019953(sexual reproduction);GO:0030154(cell differentiation);GO:0048316(seed developme…
ata-miR172c-3p	TRITD_1Av1G044970-5	probable E3 ubiquitin-protein ligase RHG1A isoform X2 [Aegilops tauschii subsp. tauschii]	980-1000	2.5	GO:0043161(proteasome-mediated ubiquitin-dependent protein catabolic process);GO:0061630(ubiquitin protein ligase activity)
ata-miR172c-3p	TRITD_1Av1G044970	probable E3 ubiquitin-protein ligase RHG1A isoform X2 [Aegilops tauschii subsp. tauschii]	1031-1051	2.5	GO:0043161(proteasome-mediated ubiquitin-dependent protein catabolic process);GO:0061630(ubiquitin protein ligase activity)
ata-miR172c-3p	TRITD_1Av1G044970-4	probable E3 ubiquitin-protein ligase RHG1A isoform X1 [Aegilops tauschii subsp. tauschii]	1052-1072	2.5	GO:0043161(proteasome-mediated ubiquitin-dependent protein catabolic process);GO:0061630(ubiquitin protein ligase activity)
ata-miR172c-3p	TRITD_1Av1G044970-6	probable E3 ubiquitin-protein ligase RHG1A isoform X1 [Aegilops tauschii subsp. tauschii]	1052-1072	2.5	GO:0043161(proteasome-mediated ubiquitin-dependent protein catabolic process);GO:0061630(ubiquitin protein ligase activity)
ata-miR172c-3p	TRITD_1Av1G044970-7	probable E3 ubiquitin-protein ligase RHG1A isoform X1 [Aegilops tauschii subsp. tauschii]	1052-1072	2.5	-
ata-miR172c-3p	TRITD_2Av1G275720	TaAP2-A [Triticum aestivum]	1337-1357	1.5	GO:0003677(DNA binding);GO:0003700(DNA binding transcription factor activity);GO:0005634(nucleus);GO:0006351(transcription, DNA-templated);GO:0006355(regulation of transcription, DNA-templated);GO:0009908(flower development);GO:0010073(meristem maintenance);GO:0010093(specification of floral organ identity);GO:0019953(sexual reproduction);GO:0030154(cell differentiation);GO:0048316(seed developme…
ata-miR172c-3p	TRITD_2Av1G275720-2	TaAP2-A [Triticum aestivum]	1451-1471	1.5	GO:0003677(DNA binding);GO:0003700(DNA binding transcription factor activity);GO:0005634(nucleus);GO:0006351(transcription, DNA-templated);GO:0006355(regulation of transcription, DNA-templated);GO:0009908(flower development);GO:0010073(meristem maintenance);GO:0010093(specification of floral organ identity);GO:0019953(sexual reproduction);GO:0030154(cell differentiation);GO:0048316(seed developme…
ata-miR172c-3p	TRITD_5Bv1G230680	spelt factor protein [Aegilops speltoides]	665-685	1.2	GO:0010227(floral organ abscission);GO:0048316(seed development);GO:0048461(flower structural organization);GO:0080187(floral organ senescence)
ata-miR172c-3p	TRITD_5Bv1G230680-2	spelt factor protein [Aegilops speltoides]	659-679	1.2	GO:0010227(floral organ abscission);GO:0048316(seed development);GO:0048461(flower structural organization);GO:0080187(floral organ senescence)
ata-miR172c-3p	TRITD_5Bv1G230680-3	spelt factor protein [Aegilops speltoides]	677-697	1.2	GO:0010227(floral organ abscission);GO:0048316(seed development);GO:0048461(flower structural organization);GO:0080187(floral organ senescence)
ata-miR172c-3p	TRITD_5Bv1G230680-4	floral homeotic protein [Triticum aestivum]	683-703	1.2	GO:0010227(floral organ abscission);GO:0048316(seed development);GO:0048461(flower structural organization);GO:0080187(floral organ senescence)
ata-miR172c-3p	TRITD_5Bv1G230680-5	spelt factor protein [Aegilops speltoides]	683-703	1.2	GO:0010227(floral organ abscission);GO:0048316(seed development);GO:0048461(flower structural organization);GO:0080187(floral organ senescence)
ata-miR172c-3p	TRITD_1Bv1G020840	Floral homeotic protein APETALA 2 [Triticum urartu]	920-941	2.2	GO:0003677(DNA binding);GO:0003700(DNA binding transcription factor activity);GO:0005634(nucleus);GO:0006351(transcription, DNA-templated);GO:0006355(regulation of transcription, DNA-templated);GO:0009908(flower development);GO:0010073(meristem maintenance);GO:0010093(specification of floral organ identity);GO:0019953(sexual reproduction);GO:0030154(cell differentiation);GO:0048316(seed developme…
ata-miR172c-3p	TRITD_1Bv1G020840-8	target of EAT1-B1 [Triticum aestivum]	569-589	1.2	GO:0010227(floral organ abscission);GO:0048316(seed development);GO:0048461(flower structural organization);GO:0080187(floral organ senescence)
ata-miR172c-3p	TRITD_1Bv1G020840-2	target of EAT1-B1 [Triticum aestivum]	1145-1165	1.2	GO:0003677(DNA binding);GO:0003700(DNA binding transcription factor activity);GO:0005634(nucleus);GO:0006351(transcription, DNA-templated);GO:0006355(regulation of transcription, DNA-templated);GO:0009908(flower development);GO:0010073(meristem maintenance);GO:0010093(specification of floral organ identity);GO:0019953(sexual reproduction);GO:0030154(cell differentiation);GO:0048316(seed developme…
ata-miR172c-3p	TRITD_1Bv1G020840-3	target of EAT1-B1 [Triticum aestivum]	1271-1291	1.2	GO:0003677(DNA binding);GO:0003700(DNA binding transcription factor activity);GO:0005634(nucleus);GO:0006351(transcription, DNA-templated);GO:0006355(regulation of transcription, DNA-templated);GO:0009908(flower development);GO:0010073(meristem maintenance);GO:0010093(specification of floral organ identity);GO:0019953(sexual reproduction);GO:0030154(cell differentiation);GO:0048316(seed developme…
ata-miR172c-3p	TRITD_1Bv1G020840-4	target of EAT1-B1 [Triticum aestivum]	1250-1270	1.2	GO:0003677(DNA binding);GO:0003700(DNA binding transcription factor activity);GO:0005634(nucleus);GO:0006351(transcription, DNA-templated);GO:0006355(regulation of transcription, DNA-templated);GO:0009908(flower development);GO:0010073(meristem maintenance);GO:0010093(specification of floral organ identity);GO:0019953(sexual reproduction);GO:0030154(cell differentiation);GO:0048316(seed developme…
ata-miR172c-3p	TRITD_1Bv1G020840-5	target of EAT1-B1 [Triticum aestivum]	1355-1375	1.2	GO:0003677(DNA binding);GO:0003700(DNA binding transcription factor activity);GO:0005634(nucleus);GO:0006351(transcription, DNA-templated);GO:0006355(regulation of transcription, DNA-templated);GO:0009908(flower development);GO:0010073(meristem maintenance);GO:0010093(specification of floral organ identity);GO:0019953(sexual reproduction);GO:0030154(cell differentiation);GO:0048316(seed developme…
ata-miR172c-3p	TRITD_1Bv1G020840-6	target of EAT1-B1 [Triticum aestivum]	1364-1384	1.2	GO:0003677(DNA binding);GO:0003700(DNA binding transcription factor activity);GO:0005634(nucleus);GO:0006351(transcription, DNA-templated);GO:0006355(regulation of transcription, DNA-templated);GO:0009908(flower development);GO:0010073(meristem maintenance);GO:0010093(specification of floral organ identity);GO:0019953(sexual reproduction);GO:0030154(cell differentiation);GO:0048316(seed developme…
ata-miR172c-3p	TRITD_1Bv1G020840-7	target of EAT1-B1 [Triticum aestivum]	1409-1429	1.2	GO:0003677(DNA binding);GO:0003700(DNA binding transcription factor activity);GO:0005634(nucleus);GO:0006351(transcription, DNA-templated);GO:0006355(regulation of transcription, DNA-templated);GO:0009908(flower development);GO:0010073(meristem maintenance);GO:0010093(specification of floral organ identity);GO:0019953(sexual reproduction);GO:0030154(cell differentiation);GO:0048316(seed developme…
ata-miR172c-3p	TRITD_3Bv1G177600	unnamed protein product [Triticum aestivum]	59-80	2.2	-
ata-miR172c-3p	TRITD_7Av1G247240	Disease resistance protein RPM1 [Triticum urartu]	3578-3597	2.5	GO:0005515(protein binding);GO:0042802(identical protein binding)
ata-miR172c-3p	TRITD_7Av1G247240-2	Disease resistance protein RPM1 [Triticum urartu]	3482-3501	2.5	GO:0005515(protein binding);GO:0042802(identical protein binding)
ata-miR172c-3p	TRITD_5Av1G080100	predicted protein [Hordeum vulgare subsp. vulgare]	107-127	2.5	GO:0005524(ATP binding);GO:0005739(mitochondrion);GO:0006457(protein folding);GO:0009408(response to heat);GO:0009507(chloroplast);GO:0009535(chloroplast thylakoid membrane);GO:0009941(chloroplast envelope);GO:0031072(heat shock protein binding);GO:0046872(metal ion binding);GO:0051082(unfolded protein binding)
ata-miR172c-3p	TRITD_5Av1G080100-2	chaperone protein dnaJ A6, chloroplastic-like [Aegilops tauschii subsp. tauschii]	98-118	2.5	GO:0005524(ATP binding);GO:0005739(mitochondrion);GO:0006457(protein folding);GO:0009408(response to heat);GO:0009507(chloroplast);GO:0009535(chloroplast thylakoid membrane);GO:0009941(chloroplast envelope);GO:0031072(heat shock protein binding);GO:0046872(metal ion binding);GO:0051082(unfolded protein binding)
ata-miR172c-3p	TRITD_2Bv1G239830	TaAP2-B [Triticum aestivum]	1361-1381	2	GO:0003677(DNA binding);GO:0003700(DNA binding transcription factor activity);GO:0005634(nucleus);GO:0006351(transcription, DNA-templated);GO:0006355(regulation of transcription, DNA-templated);GO:0009908(flower development);GO:0010073(meristem maintenance);GO:0010093(specification of floral organ identity);GO:0019953(sexual reproduction);GO:0030154(cell differentiation);GO:0048316(seed developme…
ata-miR172c-3p	TRITD_2Bv1G239830-2	TaAP2-B [Triticum aestivum]	1310-1330	2	GO:0003677(DNA binding);GO:0003700(DNA binding transcription factor activity);GO:0005634(nucleus);GO:0006351(transcription, DNA-templated);GO:0006355(regulation of transcription, DNA-templated);GO:0009908(flower development);GO:0010073(meristem maintenance);GO:0010093(specification of floral organ identity);GO:0019953(sexual reproduction);GO:0030154(cell differentiation);GO:0048316(seed developme…
ata-miR172c-3p	TRITD_2Bv1G239830-3	TaAP2-B [Triticum aestivum]	950-970	2	GO:0003677(DNA binding);GO:0003700(DNA binding transcription factor activity);GO:0005634(nucleus);GO:0006351(transcription, DNA-templated);GO:0006355(regulation of transcription, DNA-templated);GO:0009908(flower development);GO:0010073(meristem maintenance);GO:0010093(specification of floral organ identity);GO:0019953(sexual reproduction);GO:0030154(cell differentiation);GO:0048316(seed developme…
ata-miR172c-3p	TRITD_2Bv1G254260	unnamed protein product [Triticum aestivum]	129-149	2.5	GO:0005634(nucleus);GO:0005737(cytoplasm)
ata-miR172c-3p	TRITD_6Av1G198020	hypothetical protein TRIUR3_15788 [Triticum urartu]	59-80	2.5	-
ata-miR172c-3p	TRITD_5Av1G231510	floral homeotic protein [Triticum aestivum]	683-703	1.8	GO:0010227(floral organ abscission);GO:0048316(seed development);GO:0048461(flower structural organization);GO:0080187(floral organ senescence)
ata-miR172c-3p	TRITD_5Av1G231510-2	floral homeotic protein [Triticum aestivum]	659-679	1.8	GO:0010227(floral organ abscission);GO:0048316(seed development);GO:0048461(flower structural organization);GO:0080187(floral organ senescence)
ata-miR172c-3p	TRITD_7Bv1G195130-2	hypothetical protein TRIUR3_17280 [Triticum urartu]	53-72	2.5	GO:0003674(molecular_function);GO:0005634(nucleus);GO:0008150(biological_process)
ata-miR172c-3p	TRITD_7Bv1G195130	Disease resistance protein RPM1 [Triticum urartu]	3089-3108	2.5	GO:0005515(protein binding);GO:0042802(identical protein binding)
ata-miR172c-3p	TRITD_7Bv1G195130-4	Disease resistance protein RPM1 [Triticum urartu]	3089-3108	2.5	GO:0005515(protein binding);GO:0042802(identical protein binding)
ata-miR172c-3p	TRITD_7Bv1G195130-5	Disease resistance protein RPM1 [Triticum urartu]	3605-3624	2.5	GO:0005515(protein binding);GO:0042802(identical protein binding)
ata-miR172c-3p	TRITD_7Bv1G195130-6	Disease resistance protein RPM1 [Triticum urartu]	3605-3624	2.5	GO:0005515(protein binding);GO:0042802(identical protein binding)
ata-miR172c-3p	TRITD_7Bv1G195130-7	Disease resistance protein RPM1 [Triticum urartu]	3604-3623	2.5	GO:0005515(protein binding);GO:0042802(identical protein binding)
ata-miR172c-3p	TRITD_7Bv1G195130-8	Disease resistance protein RPM1 [Triticum urartu]	3509-3528	2.5	GO:0005515(protein binding);GO:0042802(identical protein binding)
ata-miR172c-3p	TRITD_7Bv1G220970	ethylene-responsive transcription factor RAP2-7-like [Aegilops tauschii subsp. tauschii]	1122-1141	1	GO:0003677(DNA binding);GO:0003700(DNA binding transcription factor activity);GO:0005634(nucleus);GO:0006351(transcription, DNA-templated);GO:0006355(regulation of transcription, DNA-templated);GO:0009908(flower development);GO:0010073(meristem maintenance);GO:0010093(specification of floral organ identity);GO:0019953(sexual reproduction);GO:0030154(cell differentiation);GO:0048316(seed developme…
ata-miR390-3p_L-1	TRITD_1Av1G006430	hypothetical protein TRIUR3_01524 [Triticum urartu]	558-576	2.5	GO:0003674(molecular_function);GO:0005886(plasma membrane);GO:0008150(biological_process);GO:0016021(integral component of membrane)
ata-miR390-3p_L-1	TRITD_6Bv1G190860	separase isoform X2 [Aegilops tauschii subsp. tauschii]	4444-4462	2	GO:0004004(ATP-dependent RNA helicase activity);GO:0006413(translational initiation);GO:0010468(regulation of gene expression);GO:0010501(RNA secondary structure unwinding)
ata-miR390-3p_L-1	TRITD_6Bv1G190860-2	separase isoform X2 [Aegilops tauschii subsp. tauschii]	3358-3376	2	GO:0004004(ATP-dependent RNA helicase activity);GO:0006413(translational initiation);GO:0010468(regulation of gene expression);GO:0010501(RNA secondary structure unwinding)
ata-miR390-3p_L-1	TRITD_6Bv1G190860-5	separase isoform X2 [Aegilops tauschii subsp. tauschii]	1876-1894	2	GO:0004004(ATP-dependent RNA helicase activity);GO:0006413(translational initiation);GO:0010468(regulation of gene expression);GO:0010501(RNA secondary structure unwinding)
ata-miR390-3p_L-1	TRITD_6Bv1G190860-3	separase isoform X2 [Aegilops tauschii subsp. tauschii]	1945-1963	2	GO:0004004(ATP-dependent RNA helicase activity);GO:0006413(translational initiation);GO:0010468(regulation of gene expression);GO:0010501(RNA secondary structure unwinding)
ata-miR390-3p_L-1	TRITD_6Bv1G190860-4	separase isoform X2 [Aegilops tauschii subsp. tauschii]	1876-1894	2	GO:0004004(ATP-dependent RNA helicase activity);GO:0006413(translational initiation);GO:0010468(regulation of gene expression);GO:0010501(RNA secondary structure unwinding)
ata-miR390-3p_L-1	TRITD_4Av1G227590	hypothetical protein TRIUR3_11247 [Triticum urartu]	2034-2052	2	GO:0008150(biological_process);GO:0016021(integral component of membrane)
ata-miR390-3p_L-1	TRITD_4Av1G227590-2	hypothetical protein TRIUR3_11247 [Triticum urartu]	1602-1620	2	GO:0008150(biological_process);GO:0016021(integral component of membrane)
ata-miR390-3p_L-1	TRITD_6Bv1G218520	hypothetical protein TRIUR3_15055 [Triticum urartu]	31-49	2	GO:0003674(molecular_function);GO:0005634(nucleus);GO:0008150(biological_process)
ata-miR390-3p_L-1	TRITD_6Bv1G218520-2	hypothetical protein TRIUR3_15055 [Triticum urartu]	25-43	2	GO:0003674(molecular_function);GO:0005634(nucleus);GO:0008150(biological_process)
ata-miR390-3p_L-1	TRITD_6Bv1G218520-4	hypothetical protein TRIUR3_15055 [Triticum urartu]	7-25	2	GO:0003674(molecular_function);GO:0005634(nucleus);GO:0008150(biological_process)
ata-miR390-3p_L-1	TRITD_6Bv1G218520-3	hypothetical protein TRIUR3_15055 [Triticum urartu]	7-25	2	GO:0003674(molecular_function);GO:0005634(nucleus);GO:0008150(biological_process)
ata-miR390-3p_L-1	TRITD_3Bv1G106900-8	unnamed protein product [Triticum aestivum]	1304-1322	2.5	GO:0005737(cytoplasm);GO:0016491(oxidoreductase activity);GO:0055114(oxidation-reduction process)	ko00910(Nitrogen metabolism);ko00250(Alanine, aspartate and glutamate metabolism);ko00220(Arginine biosynthesis)
ata-miR390-3p_L-1	TRITD_3Bv1G106900-7	NADP-specific glutamate dehydrogenase isoform X2 [Aegilops tauschii subsp. tauschii]	1304-1322	2.5	GO:0005737(cytoplasm);GO:0016491(oxidoreductase activity);GO:0055114(oxidation-reduction process)	ko00910(Nitrogen metabolism);ko00250(Alanine, aspartate and glutamate metabolism);ko00220(Arginine biosynthesis)
ata-miR390-3p_L-1	TRITD_3Bv1G106900-6	NADP-specific glutamate dehydrogenase isoform X2 [Aegilops tauschii subsp. tauschii]	1304-1322	2.5	GO:0005737(cytoplasm);GO:0016491(oxidoreductase activity);GO:0055114(oxidation-reduction process)	ko00910(Nitrogen metabolism);ko00250(Alanine, aspartate and glutamate metabolism);ko00220(Arginine biosynthesis)
ata-miR390-3p_L-1	TRITD_3Bv1G106900-4	NADP-specific glutamate dehydrogenase isoform X2 [Aegilops tauschii subsp. tauschii]	1304-1322	2.5	GO:0005737(cytoplasm);GO:0016491(oxidoreductase activity);GO:0055114(oxidation-reduction process)	ko00910(Nitrogen metabolism);ko00250(Alanine, aspartate and glutamate metabolism);ko00220(Arginine biosynthesis)
ata-miR390-3p_L-1	TRITD_3Bv1G106900	NADP-specific glutamate dehydrogenase isoform X2 [Aegilops tauschii subsp. tauschii]	1304-1322	2.5	GO:0005737(cytoplasm);GO:0016491(oxidoreductase activity);GO:0055114(oxidation-reduction process)	ko00910(Nitrogen metabolism);ko00250(Alanine, aspartate and glutamate metabolism);ko00220(Arginine biosynthesis)
ata-miR390-3p_L-1	TRITD_3Bv1G106900-2	NADP-specific glutamate dehydrogenase isoform X2 [Aegilops tauschii subsp. tauschii]	1304-1322	2.5	GO:0005737(cytoplasm);GO:0016491(oxidoreductase activity);GO:0055114(oxidation-reduction process)	ko00910(Nitrogen metabolism);ko00250(Alanine, aspartate and glutamate metabolism);ko00220(Arginine biosynthesis)
ata-miR390-3p_L-1	TRITD_3Bv1G106900-3	NADP-specific glutamate dehydrogenase isoform X2 [Aegilops tauschii subsp. tauschii]	1304-1322	2.5	GO:0005737(cytoplasm);GO:0016491(oxidoreductase activity);GO:0055114(oxidation-reduction process)	ko00910(Nitrogen metabolism);ko00250(Alanine, aspartate and glutamate metabolism);ko00220(Arginine biosynthesis)
ata-miR390-3p_L-1	TRITD_3Bv1G106900-13	unnamed protein product [Triticum aestivum]	407-425	2.5	GO:0005737(cytoplasm);GO:0016491(oxidoreductase activity);GO:0055114(oxidation-reduction process)	ko00910(Nitrogen metabolism);ko00250(Alanine, aspartate and glutamate metabolism);ko00220(Arginine biosynthesis)
ata-miR390-3p_L-1	TRITD_3Bv1G106900-15	unnamed protein product [Triticum aestivum]	347-365	2.5	GO:0005737(cytoplasm);GO:0016491(oxidoreductase activity);GO:0055114(oxidation-reduction process)	ko00910(Nitrogen metabolism);ko00250(Alanine, aspartate and glutamate metabolism);ko00220(Arginine biosynthesis)
ata-miR390-3p_L-1	TRITD_4Bv1G178480	uncharacterized protein LOC109734550 [Aegilops tauschii subsp. tauschii]	2037-2055	2	GO:0008150(biological_process);GO:0016021(integral component of membrane)
ata-miR390-3p_L-1	TRITD_5Av1G033680	B3 domain-containing protein Os12g0592300-like [Aegilops tauschii subsp. tauschii]	89-107	2.5	GO:0004674(protein serine/threonine kinase activity);GO:0005886(plasma membrane);GO:0007166(cell surface receptor signaling pathway)
ata-miR390-3p_L-1	TRITD_7Av1G267890-2	Transcriptional corepressor SEUSS [Triticum urartu]	831-850	2.5	GO:0005515(protein binding);GO:0005634(nucleus);GO:0006351(transcription, DNA-templated);GO:0006355(regulation of transcription, DNA-templated);GO:0009793(embryo development ending in seed dormancy);GO:0010044(response to aluminum ion);GO:0030154(cell differentiation);GO:0047484(regulation of response to osmotic stress);GO:0048467(gynoecium development);GO:0048481(plant ovule development);GO:1901…
ata-miR390-3p_L-1	TRITD_7Av1G267890-3	probable transcriptional regulator SLK2 [Aegilops tauschii subsp. tauschii]	831-850	2.5	GO:0005515(protein binding);GO:0005634(nucleus);GO:0006351(transcription, DNA-templated);GO:0006355(regulation of transcription, DNA-templated);GO:0009793(embryo development ending in seed dormancy);GO:0010044(response to aluminum ion);GO:0030154(cell differentiation);GO:0047484(regulation of response to osmotic stress);GO:0048467(gynoecium development);GO:0048481(plant ovule development);GO:1901…
ata-miR390-3p_L-1	TRITD_7Av1G267890-4	probable transcriptional regulator SLK2 [Aegilops tauschii subsp. tauschii]	831-850	2.5	GO:0005515(protein binding);GO:0005634(nucleus);GO:0006351(transcription, DNA-templated);GO:0006355(regulation of transcription, DNA-templated);GO:0009793(embryo development ending in seed dormancy);GO:0010044(response to aluminum ion);GO:0030154(cell differentiation);GO:0047484(regulation of response to osmotic stress);GO:0048467(gynoecium development);GO:0048481(plant ovule development);GO:1901…
ata-miR390-3p_L-1	TRITD_7Av1G267890-5	probable transcriptional regulator SLK2 [Aegilops tauschii subsp. tauschii]	831-850	2.5	GO:0005515(protein binding);GO:0005634(nucleus);GO:0006351(transcription, DNA-templated);GO:0006355(regulation of transcription, DNA-templated);GO:0009793(embryo development ending in seed dormancy);GO:0010044(response to aluminum ion);GO:0030154(cell differentiation);GO:0047484(regulation of response to osmotic stress);GO:0048467(gynoecium development);GO:0048481(plant ovule development);GO:1901…
ata-miR390-3p_L-1	TRITD_7Av1G267890-6	probable transcriptional regulator SLK2 [Aegilops tauschii subsp. tauschii]	831-850	2.5	GO:0005515(protein binding);GO:0005634(nucleus);GO:0006351(transcription, DNA-templated);GO:0006355(regulation of transcription, DNA-templated);GO:0009793(embryo development ending in seed dormancy);GO:0010044(response to aluminum ion);GO:0030154(cell differentiation);GO:0047484(regulation of response to osmotic stress);GO:0048467(gynoecium development);GO:0048481(plant ovule development);GO:1901…
ata-miR390-3p_L-1	TRITD_7Av1G267890-7	Transcriptional corepressor SEUSS [Triticum urartu]	831-850	2.5	GO:0005515(protein binding);GO:0005634(nucleus);GO:0006351(transcription, DNA-templated);GO:0006355(regulation of transcription, DNA-templated);GO:0009793(embryo development ending in seed dormancy);GO:0010044(response to aluminum ion);GO:0030154(cell differentiation);GO:0047484(regulation of response to osmotic stress);GO:0048467(gynoecium development);GO:0048481(plant ovule development);GO:1901…
ata-miR390-3p_L-1	TRITD_6Av1G197090-3	separase isoform X2 [Aegilops tauschii subsp. tauschii]	1879-1897	2	GO:0004004(ATP-dependent RNA helicase activity);GO:0006413(translational initiation);GO:0010468(regulation of gene expression);GO:0010501(RNA secondary structure unwinding)
ata-miR390-3p_L-1	TRITD_6Av1G197090	separase isoform X2 [Aegilops tauschii subsp. tauschii]	1948-1966	2	GO:0004004(ATP-dependent RNA helicase activity);GO:0006413(translational initiation);GO:0010468(regulation of gene expression);GO:0010501(RNA secondary structure unwinding)
ata-miR390-3p_L-1	TRITD_6Av1G197090-2	separase isoform X2 [Aegilops tauschii subsp. tauschii]	1879-1897	2	GO:0004004(ATP-dependent RNA helicase activity);GO:0006413(translational initiation);GO:0010468(regulation of gene expression);GO:0010501(RNA secondary structure unwinding)
ata-miR390-3p_L-1	TRITD_2Av1G006580-8	putative disease resistance RPP13-like protein 3 [Aegilops tauschii subsp. tauschii]	2450-2469	2.5	GO:0004185(serine-type carboxypeptidase activity);GO:0051603(proteolysis involved in cellular protein catabolic process)
ata-miR390-3p_L-1	TRITD_6Av1G219310-3	hypothetical protein TRIUR3_15055 [Triticum urartu]	25-43	2	GO:0003674(molecular_function);GO:0005634(nucleus);GO:0008150(biological_process)
ata-miR390-3p_L-1	TRITD_6Av1G219310-2	hypothetical protein TRIUR3_15055 [Triticum urartu]	31-49	2	GO:0003674(molecular_function);GO:0005634(nucleus);GO:0008150(biological_process)
ata-miR390-3p_L-1	TRITD_6Av1G219310	hypothetical protein TRIUR3_15055 [Triticum urartu]	238-256	2	GO:0003674(molecular_function);GO:0005634(nucleus);GO:0008150(biological_process)
ata-miR390-3p_L-1	TRITD_6Av1G219310-4	hypothetical protein TRIUR3_15055 [Triticum urartu]	7-25	2	GO:0003674(molecular_function);GO:0005634(nucleus);GO:0008150(biological_process)
ata-miR390-3p_L-1	TRITD_6Av1G219310-5	hypothetical protein TRIUR3_15055 [Triticum urartu]	7-25	2	GO:0003674(molecular_function);GO:0005634(nucleus);GO:0008150(biological_process)
ata-miR390-3p_L-1	TRITD_4Av1G062120-2	protein trichome birefringence-like 6 [Aegilops tauschii subsp. tauschii]	1788-1806	2.5	GO:0005794(Golgi apparatus);GO:0016413(O-acetyltransferase activity);GO:0071554(cell wall organization or biogenesis)
ata-miR390-3p_L-1	TRITD_3Av1G124780-7	NADP-specific glutamate dehydrogenase [Secale cereale x Triticum turgidum subsp. durum]	1307-1325	2.5	GO:0005737(cytoplasm);GO:0016491(oxidoreductase activity);GO:0055114(oxidation-reduction process)	ko00910(Nitrogen metabolism);ko00250(Alanine, aspartate and glutamate metabolism);ko00220(Arginine biosynthesis)
ata-miR390-3p_L-1	TRITD_3Av1G124780-6	NADP-specific glutamate dehydrogenase [Secale cereale x Triticum turgidum subsp. durum]	1307-1325	2.5	GO:0005737(cytoplasm);GO:0016491(oxidoreductase activity);GO:0055114(oxidation-reduction process)	ko00910(Nitrogen metabolism);ko00250(Alanine, aspartate and glutamate metabolism);ko00220(Arginine biosynthesis)
[truncated: 14,661 more rows]

## Sheet: AuWH_N vs AuWH_C
Table S6 continued. List of gene transcripts targeted by N starvation responsive DEMs (differentially expressed miRNAs).
[truncated: 11,789 more rows]

[truncated: 2 more sheets: L6CG_N vs L6CG_C, L6WH_N vs L6WH_C]
