# Supplementary material for: Nitrogen Starvation-Responsive MicroRNAs Are Affected by Transgenerational Stress in Durum Wheat Seedlings
Source: Plants (Basel). 2021 Apr 21;10(5):826. doi: 10.3390/plants10050826 (PMC8143135; doi:10.3390/plants10050826)
Supplement: Supplementary file 1 [file plants-10-00826-s001.zip › Supplementary material/Table S7.xlsx]

## Sheet: AuWH_C vs AuCG_C
Table S7. List of gene transcripts targeted by DEMs (differentially expressed miRNAs) responsive to the transgenerational effects of parental stress treatment.
The abbreviations of library names are: AuCG_C (DBA Aurora control parents, progeny treated with the control), AuCG_N (DBA Aurora control parents, progeny treated with N starvation), AuWH_C (DBA Aurora water-deficit and heat stress parents, progeny treated with the control), AuWH_N (DBA Aurora water-deficit and heat stress parents, progeny treated with N starvation), L6CG_C (L6 control parents, p…
miRNA ID	Transcript ID	Gene Annoation	Sequence Binding Range	Prediction Score (the lower the better)	GO	KEGG
ata-miR1432-3p	TRITD_6Bv1G204750	predicted protein [Hordeum vulgare subsp. vulgare]	124-145	2.5	GO:0005351(carbohydrate:proton symporter activity);GO:0005355(glucose transmembrane transporter activity);GO:0005887(integral component of plasma membrane);GO:0046323(glucose import)
ata-miR1432-3p	TRITD_7Av1G084480-5	ubiquitin-like-specific protease 1D isoform X2 [Aegilops tauschii subsp. tauschii]	554-574	2	GO:0004175(endopeptidase activity);GO:0005634(nucleus);GO:0016926(protein desumoylation);GO:0016929(SUMO-specific protease activity)
ata-miR1432-3p	TRITD_7Av1G084480-6	Ubiquitin-like-specific protease 1D [Triticum urartu]	506-526	2	GO:0004175(endopeptidase activity);GO:0005634(nucleus);GO:0016926(protein desumoylation);GO:0016929(SUMO-specific protease activity)
ata-miR1432-3p	TRITD_7Av1G084480-7	Ubiquitin-like-specific protease 1D [Triticum urartu]	257-277	2	GO:0004175(endopeptidase activity);GO:0005634(nucleus);GO:0016926(protein desumoylation);GO:0016929(SUMO-specific protease activity)
ata-miR1432-3p	TRITD_7Bv1G059010-2	ubiquitin-like-specific protease 1D isoform X1 [Aegilops tauschii subsp. tauschii]	1238-1258	1.5	GO:0004175(endopeptidase activity);GO:0005634(nucleus);GO:0016926(protein desumoylation);GO:0016929(SUMO-specific protease activity)
ata-miR1432-3p	TRITD_7Bv1G059010-4	ubiquitin-like-specific protease 1D isoform X2 [Aegilops tauschii subsp. tauschii]	683-703	1.5	GO:0004175(endopeptidase activity);GO:0005634(nucleus);GO:0016926(protein desumoylation);GO:0016929(SUMO-specific protease activity)
ata-miR1432-3p	TRITD_7Bv1G059010-6	ubiquitin-like-specific protease 1D isoform X2 [Aegilops tauschii subsp. tauschii]	554-574	1.5	GO:0004175(endopeptidase activity);GO:0005634(nucleus);GO:0016926(protein desumoylation);GO:0016929(SUMO-specific protease activity)
ata-miR1432-3p	TRITD_7Bv1G059010-7	ubiquitin-like-specific protease 1D isoform X2 [Aegilops tauschii subsp. tauschii]	461-481	1.5	GO:0004175(endopeptidase activity);GO:0005634(nucleus);GO:0016926(protein desumoylation);GO:0016929(SUMO-specific protease activity)
ata-miR1432-3p	TRITD_7Bv1G090700	protein FAR-RED ELONGATED HYPOCOTYL 3-like [Aegilops tauschii subsp. tauschii]	466-485	2.5	-
ata-miR1432-5p_L+1R-1	TRITD_6Bv1G187700	galactoside 2-alpha-L-fucosyltransferase-like [Aegilops tauschii subsp. tauschii]	622-642	2.5	GO:0005794(Golgi apparatus);GO:0008417(fucosyltransferase activity);GO:0009832(plant-type cell wall biogenesis);GO:0009969(xyloglucan biosynthetic process)
ata-miR1432-5p_L+1R-1	TRITD_4Av1G261280-2	hypothetical protein TRIUR3_11242 [Triticum urartu]	943-962	2.5	GO:0003674(molecular_function);GO:0008150(biological_process);GO:0016021(integral component of membrane)
ata-miR1432-5p_L+1R-1	TRITD_6Bv1G225970	hypothetical protein TRIUR3_00403 [Triticum urartu]	1167-1187	2.5	GO:0003674(molecular_function);GO:0005739(mitochondrion);GO:0008150(biological_process);GO:0016021(integral component of membrane)
ata-miR1432-5p_L+1R-1	TRITD_1Av1G149730	L-tryptophan--pyruvate aminotransferase 1-like [Aegilops tauschii subsp. tauschii]	298-318	2	GO:0005789(endoplasmic reticulum membrane);GO:0009684(indoleacetic acid biosynthetic process);GO:0009723(response to ethylene);GO:0009793(embryo development ending in seed dormancy);GO:0009851(auxin biosynthetic process);GO:0009908(flower development);GO:0009958(positive gravitropism);GO:0010078(maintenance of root meristem identity);GO:0010087(phloem or xylem histogenesis);GO:0010588(cotyledon v…
ata-miR1432-5p_L+1R-1	TRITD_4Bv1G038100	F-box/LRR-repeat protein At2g29930-like [Aegilops tauschii subsp. tauschii]	551-570	2.5	GO:0003674(molecular_function);GO:0005634(nucleus);GO:0008150(biological_process)
ata-miR1432-5p_L+1R-1	TRITD_3Bv1G031000	tryptophan aminotransferase related 2 [Triticum aestivum]	340-360	1.5	GO:0005789(endoplasmic reticulum membrane);GO:0009684(indoleacetic acid biosynthetic process);GO:0009723(response to ethylene);GO:0009793(embryo development ending in seed dormancy);GO:0009851(auxin biosynthetic process);GO:0009908(flower development);GO:0009958(positive gravitropism);GO:0010078(maintenance of root meristem identity);GO:0010087(phloem or xylem histogenesis);GO:0010588(cotyledon v…
ata-miR1432-5p_L+1R-1	TRITD_7Av1G080330	uncharacterized protein LOC109732667 [Aegilops tauschii subsp. tauschii]	588-608	2.2	GO:0009507(chloroplast);GO:0016021(integral component of membrane)
ata-miR1432-5p_L+1R-1	TRITD_1Av1G227430	Calmodulin-like protein 5 [Triticum urartu]	102-122	0.8	GO:0005509(calcium ion binding)	ko04014(Ras signaling pathway);ko04015(Rap1 signaling pathway);ko04371(Apelin signaling pathway);ko04020(Calcium signaling pathway);ko04070(Phosphatidylinositol signaling system);ko04024(cAMP signaling pathway);ko04022(cGMP - PKG signaling pathway);ko04114(Oocyte meiosis);ko04218(Cellular senescence);ko04625(C-type lectin receptor signaling pathway);ko04910(Insulin signaling pathway);ko04922(Gluc…
ata-miR1432-5p_L+1R-1	TRITD_1Av1G227440	calmodulin-like protein 3 [Aegilops tauschii subsp. tauschii]	42-62	0.8	GO:0005509(calcium ion binding)	ko04020(Calcium signaling pathway);ko04070(Phosphatidylinositol signaling system)
ata-miR1432-5p_L+1R-1	TRITD_5Bv1G228300	probable calcium-binding protein CML18 [Aegilops tauschii subsp. tauschii]	45-65	0	GO:0005509(calcium ion binding)	ko04070(Phosphatidylinositol signaling system)
ata-miR1432-5p_L+1R-1	TRITD_5Bv1G228300-2	probable calcium-binding protein CML18 [Aegilops tauschii subsp. tauschii]	45-65	0	GO:0005509(calcium ion binding)
ata-miR1432-5p_L+1R-1	TRITD_4Bv1G141410-5	DNA polymerase I [Triticum urartu]	772-792	2.5	GO:0003677(DNA binding);GO:0003824(catalytic activity);GO:0003887(DNA-directed DNA polymerase activity);GO:0004527(exonuclease activity);GO:0005634(nucleus);GO:0005737(cytoplasm);GO:0006261(DNA-dependent DNA replication);GO:0008409(5'-3' exonuclease activity)
ata-miR1432-5p_L+1R-1	TRITD_4Bv1G141410-4	uncharacterized protein LOC109732965 isoform X3 [Aegilops tauschii subsp. tauschii]	664-684	2.5	GO:0003677(DNA binding);GO:0003824(catalytic activity);GO:0003887(DNA-directed DNA polymerase activity);GO:0004527(exonuclease activity);GO:0005634(nucleus);GO:0005737(cytoplasm);GO:0006261(DNA-dependent DNA replication);GO:0008409(5'-3' exonuclease activity)
ata-miR1432-5p_L+1R-1	TRITD_4Bv1G141410	uncharacterized protein LOC109732965 isoform X1 [Aegilops tauschii subsp. tauschii]	721-741	2.5	GO:0003677(DNA binding);GO:0003824(catalytic activity);GO:0003887(DNA-directed DNA polymerase activity);GO:0004527(exonuclease activity);GO:0005634(nucleus);GO:0005737(cytoplasm);GO:0006261(DNA-dependent DNA replication);GO:0008409(5'-3' exonuclease activity)
ata-miR1432-5p_L+1R-1	TRITD_4Bv1G141410-2	uncharacterized protein LOC109732965 isoform X3 [Aegilops tauschii subsp. tauschii]	664-684	2.5	GO:0003677(DNA binding);GO:0003824(catalytic activity);GO:0003887(DNA-directed DNA polymerase activity);GO:0004527(exonuclease activity);GO:0005634(nucleus);GO:0005737(cytoplasm);GO:0006261(DNA-dependent DNA replication);GO:0008409(5'-3' exonuclease activity)
ata-miR1432-5p_L+1R-1	TRITD_4Bv1G141410-3	uncharacterized protein LOC109732965 isoform X2 [Aegilops tauschii subsp. tauschii]	706-726	2.5	GO:0003677(DNA binding);GO:0003824(catalytic activity);GO:0003887(DNA-directed DNA polymerase activity);GO:0004527(exonuclease activity);GO:0005634(nucleus);GO:0005737(cytoplasm);GO:0006261(DNA-dependent DNA replication);GO:0008409(5'-3' exonuclease activity)
ata-miR1432-5p_L+1R-1	TRITD_4Bv1G141410-8	DNA polymerase I [Triticum urartu]	196-216	2.5	GO:0003677(DNA binding);GO:0003824(catalytic activity);GO:0003887(DNA-directed DNA polymerase activity);GO:0004527(exonuclease activity);GO:0005634(nucleus);GO:0005737(cytoplasm);GO:0006261(DNA-dependent DNA replication);GO:0008409(5'-3' exonuclease activity)
ata-miR1432-5p_L+1R-1	TRITD_5Bv1G250370-9	Beta-fructofuranosidase, insoluble isoenzyme 4 [Triticum urartu]	1375-1394	2.5	GO:0016787(hydrolase activity)	ko00052(Galactose metabolism);ko00500(Starch and sucrose metabolism)
ata-miR1432-5p_L+1R-1	TRITD_2Bv1G152950	acyl-coenzyme A thioesterase 13-like [Aegilops tauschii subsp. tauschii]	352-372	2	GO:0005777(peroxisome);GO:0008150(biological_process);GO:0016788(hydrolase activity, acting on ester bonds);GO:0047617(acyl-CoA hydrolase activity)
ata-miR1432-5p_L+1R-1	TRITD_5Av1G004500	hypothetical protein TRIUR3_12313 [Triticum urartu]	1136-1155	2.5	-
ata-miR1432-5p_L+1R-1	TRITD_7Bv1G043180-4	dynamin-2A-like [Aegilops tauschii subsp. tauschii]	1850-1869	2.5	GO:0000139(Golgi membrane);GO:0000266(mitochondrial fission);GO:0003924(GTPase activity);GO:0005525(GTP binding);GO:0005737(cytoplasm);GO:0005774(vacuolar membrane);GO:0005794(Golgi apparatus);GO:0005829(cytosol);GO:0005874(microtubule);GO:0005886(plasma membrane);GO:0006896(Golgi to vacuole transport);GO:0008017(microtubule binding);GO:0008289(lipid binding);GO:0009506(plasmodesma);GO:0009524(ph…	ko04072(Phospholipase D signaling pathway);ko04144(Endocytosis);ko04961(Endocrine and other factor-regulated calcium reabsorption);ko04721(Synaptic vesicle cycle);ko05100(Bacterial invasion of epithelial cells)
ata-miR1432-5p_L+1R-1	TRITD_7Bv1G043180-3	dynamin-2A-like [Aegilops tauschii subsp. tauschii]	1850-1869	2.5	GO:0000139(Golgi membrane);GO:0000266(mitochondrial fission);GO:0003924(GTPase activity);GO:0005525(GTP binding);GO:0005737(cytoplasm);GO:0005774(vacuolar membrane);GO:0005794(Golgi apparatus);GO:0005829(cytosol);GO:0005874(microtubule);GO:0005886(plasma membrane);GO:0006896(Golgi to vacuole transport);GO:0008017(microtubule binding);GO:0008289(lipid binding);GO:0009506(plasmodesma);GO:0009524(ph…	ko04072(Phospholipase D signaling pathway);ko04144(Endocytosis);ko04961(Endocrine and other factor-regulated calcium reabsorption);ko04721(Synaptic vesicle cycle);ko05100(Bacterial invasion of epithelial cells)
ata-miR1432-5p_L+1R-1	TRITD_7Bv1G043180	dynamin-2A-like [Aegilops tauschii subsp. tauschii]	1850-1869	2.5	GO:0000139(Golgi membrane);GO:0000266(mitochondrial fission);GO:0003924(GTPase activity);GO:0005525(GTP binding);GO:0005737(cytoplasm);GO:0005774(vacuolar membrane);GO:0005794(Golgi apparatus);GO:0005829(cytosol);GO:0005874(microtubule);GO:0005886(plasma membrane);GO:0006896(Golgi to vacuole transport);GO:0008017(microtubule binding);GO:0008289(lipid binding);GO:0009506(plasmodesma);GO:0009524(ph…	ko04072(Phospholipase D signaling pathway);ko04144(Endocytosis);ko04961(Endocrine and other factor-regulated calcium reabsorption);ko04721(Synaptic vesicle cycle);ko05100(Bacterial invasion of epithelial cells)
ata-miR1432-5p_L+1R-1	TRITD_7Bv1G043180-2	dynamin-2A-like [Aegilops tauschii subsp. tauschii]	1880-1899	2.5	GO:0000139(Golgi membrane);GO:0000266(mitochondrial fission);GO:0003924(GTPase activity);GO:0005525(GTP binding);GO:0005737(cytoplasm);GO:0005774(vacuolar membrane);GO:0005794(Golgi apparatus);GO:0005829(cytosol);GO:0005874(microtubule);GO:0005886(plasma membrane);GO:0006896(Golgi to vacuole transport);GO:0008017(microtubule binding);GO:0008289(lipid binding);GO:0009506(plasmodesma);GO:0009524(ph…	ko04072(Phospholipase D signaling pathway);ko04144(Endocytosis);ko04961(Endocrine and other factor-regulated calcium reabsorption);ko04721(Synaptic vesicle cycle);ko05100(Bacterial invasion of epithelial cells)
ata-miR1432-5p_L+1R-1	TRITD_7Bv1G043180-8	hypothetical protein BRADI_1g44440v3 [Brachypodium distachyon]	584-603	2.5	GO:0000139(Golgi membrane);GO:0000266(mitochondrial fission);GO:0003924(GTPase activity);GO:0005525(GTP binding);GO:0005737(cytoplasm);GO:0005774(vacuolar membrane);GO:0005794(Golgi apparatus);GO:0005829(cytosol);GO:0005874(microtubule);GO:0005886(plasma membrane);GO:0006896(Golgi to vacuole transport);GO:0008017(microtubule binding);GO:0008289(lipid binding);GO:0009506(plasmodesma);GO:0009524(ph…
ata-miR1432-5p_L+1R-1	TRITD_7Bv1G043180-9	dynamin-2A-like [Aegilops tauschii subsp. tauschii]	410-429	2.5	GO:0000139(Golgi membrane);GO:0000266(mitochondrial fission);GO:0003924(GTPase activity);GO:0005525(GTP binding);GO:0005737(cytoplasm);GO:0005774(vacuolar membrane);GO:0005794(Golgi apparatus);GO:0005829(cytosol);GO:0005874(microtubule);GO:0005886(plasma membrane);GO:0006896(Golgi to vacuole transport);GO:0008017(microtubule binding);GO:0008289(lipid binding);GO:0009506(plasmodesma);GO:0009524(ph…
ata-miR1432-5p_L+1R-1	TRITD_1Bv1G225200	calmodulin-like protein 3 [Aegilops tauschii subsp. tauschii]	33-53	1.8	GO:0005509(calcium ion binding)	ko04020(Calcium signaling pathway);ko04070(Phosphatidylinositol signaling system)
ata-miR1432-5p_L+1R-1	TRITD_1Bv1G225210	calmodulin-like protein 7 [Aegilops tauschii subsp. tauschii]	42-62	1.8	GO:0005509(calcium ion binding)	ko04070(Phosphatidylinositol signaling system);ko04745(Phototransduction - fly)
ata-miR1432-5p_L+1R-1	TRITD_1Bv1G225220	calmodulin-like protein 3 [Aegilops tauschii subsp. tauschii]	42-62	1.8	GO:0005509(calcium ion binding)	ko04020(Calcium signaling pathway);ko04070(Phosphatidylinositol signaling system)
ata-miR1432-5p_L+1R-1	TRITD_7Bv1G055280	uncharacterized protein LOC109732667 [Aegilops tauschii subsp. tauschii]	579-599	2.2	GO:0009507(chloroplast);GO:0016021(integral component of membrane)
ata-miR1432-5p_L+1R-1	TRITD_3Av1G002930-4	unnamed protein product [Triticum aestivum]	2133-2153	2.5	-
ata-miR1432-5p_L+1R-1	TRITD_3Av1G002930-3	uncharacterized protein LOC109770330 [Aegilops tauschii subsp. tauschii]	2553-2573	2.5	-
ata-miR1432-5p_L+1R-1	TRITD_3Av1G002930	uncharacterized protein LOC109770330 [Aegilops tauschii subsp. tauschii]	2559-2579	2.5	-
ata-miR1432-5p_L+1R-1	TRITD_3Av1G002930-2	uncharacterized protein LOC109770330 [Aegilops tauschii subsp. tauschii]	2526-2546	2.5	-
ata-miR1432-5p_L+1R-1	TRITD_4Av1G028180	uncharacterized protein LOC109732965 isoform X2 [Aegilops tauschii subsp. tauschii]	706-726	1.5	GO:0003677(DNA binding);GO:0003824(catalytic activity);GO:0003887(DNA-directed DNA polymerase activity);GO:0004527(exonuclease activity);GO:0005634(nucleus);GO:0005737(cytoplasm);GO:0006261(DNA-dependent DNA replication);GO:0008409(5'-3' exonuclease activity)
ata-miR1432-5p_L+1R-1	TRITD_4Av1G028180-2	uncharacterized protein LOC109732965 isoform X3 [Aegilops tauschii subsp. tauschii]	664-684	1.5	GO:0003677(DNA binding);GO:0003824(catalytic activity);GO:0003887(DNA-directed DNA polymerase activity);GO:0004527(exonuclease activity);GO:0005634(nucleus);GO:0005737(cytoplasm);GO:0006261(DNA-dependent DNA replication);GO:0008409(5'-3' exonuclease activity)
ata-miR1432-5p_L+1R-1	TRITD_4Av1G028180-3	uncharacterized protein LOC109732965 isoform X3 [Aegilops tauschii subsp. tauschii]	664-684	1.5	GO:0003677(DNA binding);GO:0003824(catalytic activity);GO:0003887(DNA-directed DNA polymerase activity);GO:0004527(exonuclease activity);GO:0005634(nucleus);GO:0005737(cytoplasm);GO:0006261(DNA-dependent DNA replication);GO:0008409(5'-3' exonuclease activity)
ata-miR1432-5p_L+1R-1	TRITD_4Av1G028180-4	DNA polymerase I [Triticum urartu]	772-792	1.5	GO:0003677(DNA binding);GO:0003824(catalytic activity);GO:0003887(DNA-directed DNA polymerase activity);GO:0004527(exonuclease activity);GO:0005634(nucleus);GO:0005737(cytoplasm);GO:0006261(DNA-dependent DNA replication);GO:0008409(5'-3' exonuclease activity)
ata-miR1432-5p_L+1R-1	TRITD_4Av1G028180-5	DNA polymerase I [Triticum urartu]	196-216	1.5	GO:0003677(DNA binding);GO:0003824(catalytic activity);GO:0003887(DNA-directed DNA polymerase activity);GO:0004527(exonuclease activity);GO:0005634(nucleus);GO:0005737(cytoplasm);GO:0006261(DNA-dependent DNA replication);GO:0008409(5'-3' exonuclease activity)
ata-miR1432-5p_L+1R-1	TRITD_4Av1G028180-6	uncharacterized protein LOC109732965 isoform X3 [Aegilops tauschii subsp. tauschii]	664-684	1.5	GO:0003677(DNA binding);GO:0003824(catalytic activity);GO:0003887(DNA-directed DNA polymerase activity);GO:0004527(exonuclease activity);GO:0005634(nucleus);GO:0005737(cytoplasm);GO:0006261(DNA-dependent DNA replication);GO:0008409(5'-3' exonuclease activity)
ata-miR1432-5p_L+1R-1	TRITD_3Av1G027200	L-tryptophan--pyruvate aminotransferase 1-like [Aegilops tauschii subsp. tauschii]	340-360	1	GO:0005789(endoplasmic reticulum membrane);GO:0009684(indoleacetic acid biosynthetic process);GO:0009723(response to ethylene);GO:0009793(embryo development ending in seed dormancy);GO:0009851(auxin biosynthetic process);GO:0009908(flower development);GO:0009958(positive gravitropism);GO:0010078(maintenance of root meristem identity);GO:0010087(phloem or xylem histogenesis);GO:0010588(cotyledon v…
ata-miR1432-5p_L+1R-1	TRITD_3Av1G027200-2	Tryptophan aminotransferase 1 [Triticum urartu]	100-120	1	GO:0005789(endoplasmic reticulum membrane);GO:0009684(indoleacetic acid biosynthetic process);GO:0009723(response to ethylene);GO:0009793(embryo development ending in seed dormancy);GO:0009851(auxin biosynthetic process);GO:0009908(flower development);GO:0009958(positive gravitropism);GO:0010078(maintenance of root meristem identity);GO:0010087(phloem or xylem histogenesis);GO:0010588(cotyledon v…
ata-miR1432-5p_L+1R-1	TRITD_5Av1G229000	probable calcium-binding protein CML18 [Aegilops tauschii subsp. tauschii]	45-65	1	GO:0005509(calcium ion binding)	ko04070(Phosphatidylinositol signaling system)
ata-miR1432-5p_L+1R-1	TRITD_7Bv1G223480-2	U-box domain-containing protein 33-like [Aegilops tauschii subsp. tauschii]	286-306	2.5	GO:0004842(ubiquitin-protein transferase activity);GO:0016567(protein ubiquitination)	ko04010(MAPK signaling pathway);ko04064(NF-kappa B signaling pathway);ko04620(Toll-like receptor signaling pathway);ko04621(NOD-like receptor signaling pathway);ko04722(Neurotrophin signaling pathway);ko05133(Pertussis);ko05152(Tuberculosis);ko05162(Measles);ko05164(Influenza A);ko05145(Toxoplasmosis);ko05140(Leishmaniasis);ko05142(Chagas disease )
ata-miR1432-5p_L+1R-1	TRITD_7Bv1G223480	U-box domain-containing protein 33-like [Aegilops tauschii subsp. tauschii]	913-933	2.5	GO:0004842(ubiquitin-protein transferase activity);GO:0016567(protein ubiquitination)	ko04010(MAPK signaling pathway);ko04064(NF-kappa B signaling pathway);ko04620(Toll-like receptor signaling pathway);ko04621(NOD-like receptor signaling pathway);ko04722(Neurotrophin signaling pathway);ko05133(Pertussis);ko05152(Tuberculosis);ko05162(Measles);ko05164(Influenza A);ko05145(Toxoplasmosis);ko05140(Leishmaniasis);ko05142(Chagas disease )
ata-miR164c-3p	TRITD_3Av1G195400	SKP1-like protein 11 [Triticum urartu]	735-755	2.5	GO:0004842(ubiquitin-protein transferase activity);GO:0005515(protein binding);GO:0005634(nucleus);GO:0005737(cytoplasm);GO:0006511(ubiquitin-dependent protein catabolic process);GO:0007059(chromosome segregation);GO:0009734(auxin-activated signaling pathway);GO:0009793(embryo development ending in seed dormancy);GO:0009873(ethylene-activated signaling pathway);GO:0016032(viral process);GO:001656…	ko04141(Protein processing in endoplasmic reticulum);ko04120(Ubiquitin mediated proteolysis);ko04310(Wnt signaling pathway);ko04350(TGF-beta signaling pathway)
ata-miR164c-3p	TRITD_4Av1G237240	Putative disease resistance protein RGA3 [Triticum urartu]	3515-3534	2.5	GO:0005515(protein binding);GO:0005524(ATP binding);GO:0005576(extracellular region);GO:0006952(defense response);GO:0043531(ADP binding)
ata-miR164c-3p	TRITD_2Av1G236730	heat stress transcription factor B-2a-like [Aegilops tauschii subsp. tauschii]	468-488	2.5	GO:0005634(nucleus)
ata-miR164c-3p	TRITD_4Av1G247240	probable E3 ubiquitin-protein ligase XBOS36 [Aegilops tauschii subsp. tauschii]	985-1004	2	GO:0004842(ubiquitin-protein transferase activity);GO:0005737(cytoplasm);GO:0016567(protein ubiquitination);GO:0046872(metal ion binding)
ata-miR164c-3p	TRITD_4Av1G247240-2	probable E3 ubiquitin-protein ligase XBOS36 [Aegilops tauschii subsp. tauschii]	1054-1073	2	GO:0004842(ubiquitin-protein transferase activity);GO:0005737(cytoplasm);GO:0016567(protein ubiquitination);GO:0046872(metal ion binding)
ata-miR164c-3p	TRITD_4Av1G247240-3	probable E3 ubiquitin-protein ligase XBOS36 [Aegilops tauschii subsp. tauschii]	1054-1073	2	GO:0004842(ubiquitin-protein transferase activity);GO:0005737(cytoplasm);GO:0016567(protein ubiquitination);GO:0046872(metal ion binding)
ata-miR164c-3p	TRITD_6Bv1G213510	quinone oxidoreductase PIG3 [Aegilops tauschii subsp. tauschii]	838-857	2.5	GO:0005737(cytoplasm);GO:0005739(mitochondrion);GO:0005829(cytosol);GO:0008270(zinc ion binding);GO:0016491(oxidoreductase activity);GO:0055114(oxidation-reduction process)	ko04115(p53 signaling pathway)
ata-miR164c-3p	TRITD_6Bv1G213510-2	quinone oxidoreductase PIG3 [Aegilops tauschii subsp. tauschii]	664-683	2.5	GO:0005737(cytoplasm);GO:0005739(mitochondrion);GO:0005829(cytosol);GO:0008270(zinc ion binding);GO:0016491(oxidoreductase activity);GO:0055114(oxidation-reduction process)	ko04115(p53 signaling pathway)
ata-miR164c-3p	TRITD_3Av1G248760	metacaspase-1-like [Aegilops tauschii subsp. tauschii]	385-404	2.5	GO:0006508(proteolysis);GO:0006952(defense response);GO:0008234(cysteine-type peptidase activity);GO:0043069(negative regulation of programmed cell death)
ata-miR164c-3p	TRITD_3Av1G248760-2	unnamed protein product [Triticum aestivum]	385-404	2.5	GO:0004197(cysteine-type endopeptidase activity);GO:0005515(protein binding);GO:0006508(proteolysis);GO:0006952(defense response);GO:0043068(positive regulation of programmed cell death)
ata-miR164c-3p	TRITD_3Av1G248760-3	metacaspase-1-like [Aegilops tauschii subsp. tauschii]	385-404	2.5	GO:0004197(cysteine-type endopeptidase activity);GO:0005515(protein binding);GO:0006508(proteolysis);GO:0006952(defense response);GO:0043068(positive regulation of programmed cell death)
ata-miR164c-3p	TRITD_3Av1G248760-6	metacaspase-1-like [Aegilops tauschii subsp. tauschii]	385-404	2.5	GO:0004197(cysteine-type endopeptidase activity);GO:0005515(protein binding);GO:0006508(proteolysis);GO:0006952(defense response);GO:0043068(positive regulation of programmed cell death)
ata-miR164c-3p	TRITD_3Av1G248760-7	metacaspase-1-like [Aegilops tauschii subsp. tauschii]	385-404	2.5	GO:0006508(proteolysis);GO:0006952(defense response);GO:0008234(cysteine-type peptidase activity);GO:0043069(negative regulation of programmed cell death)
ata-miR164c-3p	TRITD_3Av1G248760-9	metacaspase-1-like [Aegilops tauschii subsp. tauschii]	385-404	2.5	GO:0004197(cysteine-type endopeptidase activity);GO:0005515(protein binding);GO:0006508(proteolysis);GO:0006952(defense response);GO:0043068(positive regulation of programmed cell death)
ata-miR164c-3p	TRITD_3Av1G248760-10	metacaspase-1-like [Aegilops tauschii subsp. tauschii]	385-404	2.5	GO:0004197(cysteine-type endopeptidase activity);GO:0005515(protein binding);GO:0006508(proteolysis);GO:0006952(defense response);GO:0043068(positive regulation of programmed cell death)
ata-miR164c-3p	TRITD_2Av1G273750	endonuclease 2-like isoform X2 [Aegilops tauschii subsp. tauschii]	303-323	2	GO:0000014(single-stranded DNA endodeoxyribonuclease activity);GO:0003676(nucleic acid binding);GO:0004519(endonuclease activity);GO:0005576(extracellular region);GO:0006308(DNA catabolic process);GO:0043765(T/G mismatch-specific endonuclease activity)
ata-miR164c-3p	TRITD_7Av1G007140-11	Cellulose synthase-like protein D2 [Triticum urartu]	718-737	2.5	GO:0000271(polysaccharide biosynthetic process);GO:0000977(RNA polymerase II regulatory region sequence-specific DNA binding);GO:0005768(endosome);GO:0005794(Golgi apparatus);GO:0005802(trans-Golgi network);GO:0005886(plasma membrane);GO:0009409(response to cold);GO:0009832(plant-type cell wall biogenesis);GO:0016757(transferase activity, transferring glycosyl groups);GO:0016759(cellulose synthas…
ata-miR164c-3p	TRITD_7Av1G007140-10	Cellulose synthase-like protein D2 [Triticum urartu]	1543-1562	2.5	GO:0000271(polysaccharide biosynthetic process);GO:0000977(RNA polymerase II regulatory region sequence-specific DNA binding);GO:0005768(endosome);GO:0005794(Golgi apparatus);GO:0005802(trans-Golgi network);GO:0005886(plasma membrane);GO:0009409(response to cold);GO:0009832(plant-type cell wall biogenesis);GO:0016757(transferase activity, transferring glycosyl groups);GO:0016759(cellulose synthas…
ata-miR164c-3p	TRITD_7Av1G007140-7	Cellulose synthase-like protein D2 [Triticum urartu]	1567-1586	2.5	GO:0000271(polysaccharide biosynthetic process);GO:0000977(RNA polymerase II regulatory region sequence-specific DNA binding);GO:0005768(endosome);GO:0005794(Golgi apparatus);GO:0005802(trans-Golgi network);GO:0005886(plasma membrane);GO:0009409(response to cold);GO:0009832(plant-type cell wall biogenesis);GO:0016757(transferase activity, transferring glycosyl groups);GO:0016759(cellulose synthas…
ata-miR164c-3p	TRITD_7Av1G007140-8	cellulose synthase-like protein D2 [Aegilops tauschii subsp. tauschii]	1579-1598	2.5	GO:0000271(polysaccharide biosynthetic process);GO:0000977(RNA polymerase II regulatory region sequence-specific DNA binding);GO:0005768(endosome);GO:0005794(Golgi apparatus);GO:0005802(trans-Golgi network);GO:0005886(plasma membrane);GO:0009409(response to cold);GO:0009832(plant-type cell wall biogenesis);GO:0016757(transferase activity, transferring glycosyl groups);GO:0016759(cellulose synthas…
ata-miR164c-3p	TRITD_7Av1G007140-9	Cellulose synthase-like protein D2 [Triticum urartu]	1567-1586	2.5	GO:0000271(polysaccharide biosynthetic process);GO:0000977(RNA polymerase II regulatory region sequence-specific DNA binding);GO:0005768(endosome);GO:0005794(Golgi apparatus);GO:0005802(trans-Golgi network);GO:0005886(plasma membrane);GO:0009409(response to cold);GO:0009832(plant-type cell wall biogenesis);GO:0016757(transferase activity, transferring glycosyl groups);GO:0016759(cellulose synthas…
ata-miR164c-3p	TRITD_7Av1G007140-5	Cellulose synthase-like protein D2 [Triticum urartu]	1669-1688	2.5	GO:0000271(polysaccharide biosynthetic process);GO:0000977(RNA polymerase II regulatory region sequence-specific DNA binding);GO:0005768(endosome);GO:0005794(Golgi apparatus);GO:0005802(trans-Golgi network);GO:0005886(plasma membrane);GO:0009409(response to cold);GO:0009832(plant-type cell wall biogenesis);GO:0016757(transferase activity, transferring glycosyl groups);GO:0016759(cellulose synthas…
ata-miR164c-3p	TRITD_7Av1G007140-6	cellulose synthase-like protein D2 [Aegilops tauschii subsp. tauschii]	2089-2108	2.5	GO:0000271(polysaccharide biosynthetic process);GO:0000977(RNA polymerase II regulatory region sequence-specific DNA binding);GO:0005768(endosome);GO:0005794(Golgi apparatus);GO:0005802(trans-Golgi network);GO:0005886(plasma membrane);GO:0009409(response to cold);GO:0009832(plant-type cell wall biogenesis);GO:0016757(transferase activity, transferring glycosyl groups);GO:0016759(cellulose synthas…
ata-miR164c-3p	TRITD_7Av1G007140-2	cellulose synthase-like protein D2 [Aegilops tauschii subsp. tauschii]	2023-2042	2.5	GO:0000271(polysaccharide biosynthetic process);GO:0000977(RNA polymerase II regulatory region sequence-specific DNA binding);GO:0005768(endosome);GO:0005794(Golgi apparatus);GO:0005802(trans-Golgi network);GO:0005886(plasma membrane);GO:0009409(response to cold);GO:0009832(plant-type cell wall biogenesis);GO:0016757(transferase activity, transferring glycosyl groups);GO:0016759(cellulose synthas…
ata-miR164c-3p	TRITD_7Av1G007140-3	cellulose synthase-like protein D2 [Aegilops tauschii subsp. tauschii]	2353-2372	2.5	GO:0000271(polysaccharide biosynthetic process);GO:0000977(RNA polymerase II regulatory region sequence-specific DNA binding);GO:0005768(endosome);GO:0005794(Golgi apparatus);GO:0005802(trans-Golgi network);GO:0005886(plasma membrane);GO:0009409(response to cold);GO:0009832(plant-type cell wall biogenesis);GO:0016757(transferase activity, transferring glycosyl groups);GO:0016759(cellulose synthas…
ata-miR164c-3p	TRITD_7Av1G007140-4	cellulose synthase-like protein D2 [Aegilops tauschii subsp. tauschii]	2392-2411	2.5	GO:0000271(polysaccharide biosynthetic process);GO:0000977(RNA polymerase II regulatory region sequence-specific DNA binding);GO:0005768(endosome);GO:0005794(Golgi apparatus);GO:0005802(trans-Golgi network);GO:0005886(plasma membrane);GO:0009409(response to cold);GO:0009832(plant-type cell wall biogenesis);GO:0016757(transferase activity, transferring glycosyl groups);GO:0016759(cellulose synthas…
ata-miR164c-3p	TRITD_7Av1G007140	cellulose synthase-like protein D2 [Aegilops tauschii subsp. tauschii]	2488-2507	2.5	GO:0000271(polysaccharide biosynthetic process);GO:0000977(RNA polymerase II regulatory region sequence-specific DNA binding);GO:0005768(endosome);GO:0005794(Golgi apparatus);GO:0005802(trans-Golgi network);GO:0005886(plasma membrane);GO:0009409(response to cold);GO:0009832(plant-type cell wall biogenesis);GO:0016757(transferase activity, transferring glycosyl groups);GO:0016759(cellulose synthas…
ata-miR164c-3p	TRITD_4Bv1G059920	PRA1 family protein B2-like [Aegilops tauschii subsp. tauschii]	661-681	2.5	GO:0003674(molecular_function);GO:0005783(endoplasmic reticulum);GO:0010008(endosome membrane);GO:0016021(integral component of membrane);GO:0016192(vesicle-mediated transport)
ata-miR164c-3p	TRITD_4Bv1G059920-2	PRA1 family protein B2-like [Aegilops tauschii subsp. tauschii]	517-537	2.5	GO:0003674(molecular_function);GO:0005783(endoplasmic reticulum);GO:0010008(endosome membrane);GO:0016021(integral component of membrane);GO:0016192(vesicle-mediated transport)
ata-miR164c-3p	TRITD_2Bv1G076890	hypothetical protein TRIUR3_22207 [Triticum urartu]	391-410	2.5	GO:0003700(DNA binding transcription factor activity);GO:0005634(nucleus);GO:0006355(regulation of transcription, DNA-templated);GO:0043565(sequence-specific DNA binding)
ata-miR164c-3p	TRITD_2Bv1G076890-2	chitin-inducible gibberellin-responsive protein 2-like [Aegilops tauschii subsp. tauschii]	583-602	2.5	GO:0003700(DNA binding transcription factor activity);GO:0005634(nucleus);GO:0006355(regulation of transcription, DNA-templated);GO:0043565(sequence-specific DNA binding)
ata-miR164c-3p	TRITD_7Av1G108260-4	ankyrin repeat-containing protein At5g02620-like [Aegilops tauschii subsp. tauschii]	768-788	2	GO:0005886(plasma membrane);GO:0016021(integral component of membrane)
ata-miR164c-3p	TRITD_7Av1G108260-3	ankyrin repeat-containing protein At5g02620-like [Aegilops tauschii subsp. tauschii]	780-800	2	GO:0005886(plasma membrane);GO:0016021(integral component of membrane)
ata-miR164c-3p	TRITD_7Av1G108260	ankyrin repeat-containing protein At5g02620-like [Aegilops tauschii subsp. tauschii]	855-875	2	GO:0005886(plasma membrane);GO:0016021(integral component of membrane)
ata-miR164c-3p	TRITD_7Av1G108260-2	ankyrin repeat-containing protein At5g02620-like [Aegilops tauschii subsp. tauschii]	1524-1544	2	GO:0005886(plasma membrane);GO:0016021(integral component of membrane)
ata-miR164c-3p	TRITD_4Bv1G135910	ACT domain-containing protein ACR8-like [Aegilops tauschii subsp. tauschii]	1252-1273	2.5	GO:0005575(cellular_component);GO:0009737(response to abscisic acid);GO:0016597(amino acid binding)
ata-miR164c-3p	TRITD_2Bv1G088030-2	uncharacterized protein LOC109781968 isoform X2 [Aegilops tauschii subsp. tauschii]	562-582	2	GO:0003674(molecular_function);GO:0008150(biological_process);GO:0009507(chloroplast)
ata-miR164c-3p	TRITD_2Bv1G088030-3	unnamed protein product [Triticum aestivum]	568-588	2	GO:0003674(molecular_function);GO:0008150(biological_process);GO:0009507(chloroplast)
ata-miR164c-3p	TRITD_2Bv1G088030-4	unnamed protein product [Triticum aestivum]	556-576	2	GO:0003674(molecular_function);GO:0008150(biological_process);GO:0009507(chloroplast)
ata-miR164c-3p	TRITD_1Bv1G029370	zinc finger CCCH domain-containing protein 33-like [Aegilops tauschii subsp. tauschii]	130-149	2.5	GO:0003677(DNA binding);GO:0003700(DNA binding transcription factor activity);GO:0005634(nucleus);GO:0006355(regulation of transcription, DNA-templated);GO:0046872(metal ion binding)
ata-miR164c-3p	TRITD_1Bv1G029370-2	zinc finger CCCH domain-containing protein 33-like [Aegilops tauschii subsp. tauschii]	130-149	2.5	GO:0003677(DNA binding);GO:0003700(DNA binding transcription factor activity);GO:0005634(nucleus);GO:0006355(regulation of transcription, DNA-templated);GO:0046872(metal ion binding)
ata-miR164c-3p	TRITD_7Av1G163110-3	transcription factor GTE9-like [Aegilops tauschii subsp. tauschii]	1687-1706	2.5	GO:0005515(protein binding);GO:0005634(nucleus);GO:0006351(transcription, DNA-templated);GO:0009409(response to cold);GO:0009651(response to salt stress);GO:0009737(response to abscisic acid);GO:0009738(abscisic acid-activated signaling pathway);GO:0045892(negative regulation of transcription, DNA-templated);GO:0051365(cellular response to potassium ion starvation)
ata-miR164c-3p	TRITD_7Av1G163110	transcription factor GTE9-like [Aegilops tauschii subsp. tauschii]	1687-1706	2.5	GO:0005515(protein binding);GO:0005634(nucleus);GO:0006351(transcription, DNA-templated);GO:0009409(response to cold);GO:0009651(response to salt stress);GO:0009737(response to abscisic acid);GO:0009738(abscisic acid-activated signaling pathway);GO:0045892(negative regulation of transcription, DNA-templated);GO:0051365(cellular response to potassium ion starvation)
ata-miR164c-3p	TRITD_7Av1G163110-2	transcription factor GTE9-like [Aegilops tauschii subsp. tauschii]	1495-1514	2.5	GO:0005515(protein binding);GO:0005634(nucleus);GO:0006351(transcription, DNA-templated);GO:0009409(response to cold);GO:0009651(response to salt stress);GO:0009737(response to abscisic acid);GO:0009738(abscisic acid-activated signaling pathway);GO:0045892(negative regulation of transcription, DNA-templated);GO:0051365(cellular response to potassium ion starvation)
ata-miR164c-3p	TRITD_6Av1G006030	High-affinity nitrate transporter 2.1 [Triticum urartu]	1390-1409	2.5	GO:0005886(plasma membrane);GO:0015112(nitrate transmembrane transporter activity);GO:0015706(nitrate transport)
ata-miR164c-3p	TRITD_6Av1G006030-2	high affinity nitrate transporter [Triticum aestivum]	1393-1412	2.5	GO:0005886(plasma membrane);GO:0015112(nitrate transmembrane transporter activity);GO:0015706(nitrate transport)
ata-miR164c-3p	TRITD_6Av1G006030-3	High-affinity nitrate transporter 2.1 [Triticum urartu]	1183-1202	2.5	GO:0005886(plasma membrane);GO:0015112(nitrate transmembrane transporter activity);GO:0015706(nitrate transport)
ata-miR164c-3p	TRITD_4Bv1G203810	metacaspase-1-like [Aegilops tauschii subsp. tauschii]	352-371	2.5	GO:0004197(cysteine-type endopeptidase activity);GO:0005515(protein binding);GO:0006508(proteolysis);GO:0006952(defense response);GO:0043068(positive regulation of programmed cell death)
ata-miR164c-3p	TRITD_4Bv1G204140	predicted protein, partial [Hordeum vulgare subsp. vulgare]	352-371	2.5	GO:0004197(cysteine-type endopeptidase activity);GO:0005515(protein binding);GO:0006508(proteolysis);GO:0006952(defense response);GO:0043068(positive regulation of programmed cell death)
ata-miR164c-3p	TRITD_4Bv1G204140-6	unnamed protein product [Triticum aestivum]	61-80	2.5	GO:0004197(cysteine-type endopeptidase activity);GO:0005515(protein binding);GO:0006508(proteolysis);GO:0006952(defense response);GO:0043068(positive regulation of programmed cell death)
ata-miR164c-3p	TRITD_4Bv1G204140-4	predicted protein, partial [Hordeum vulgare subsp. vulgare]	352-371	2.5	GO:0004197(cysteine-type endopeptidase activity);GO:0005515(protein binding);GO:0006508(proteolysis);GO:0006952(defense response);GO:0043068(positive regulation of programmed cell death)
ata-miR164c-3p	TRITD_4Bv1G204140-5	predicted protein, partial [Hordeum vulgare subsp. vulgare]	352-371	2.5	GO:0004197(cysteine-type endopeptidase activity);GO:0005515(protein binding);GO:0006508(proteolysis);GO:0006952(defense response);GO:0043068(positive regulation of programmed cell death)
ata-miR164c-3p	TRITD_4Bv1G204140-7	predicted protein, partial [Hordeum vulgare subsp. vulgare]	334-353	2.5	GO:0004197(cysteine-type endopeptidase activity);GO:0005515(protein binding);GO:0006508(proteolysis);GO:0006952(defense response);GO:0043068(positive regulation of programmed cell death)
ata-miR164c-3p	TRITD_3Bv1G186250	unnamed protein product [Triticum aestivum]	400-419	2.5	GO:0004497(monooxygenase activity);GO:0005506(iron ion binding);GO:0009507(chloroplast);GO:0016705(oxidoreductase activity, acting on paired donors, with incorporation or reduction of molecular oxygen);GO:0019825(oxygen binding);GO:0020037(heme binding);GO:0055114(oxidation-reduction process)	ko00071(Fatty acid degradation);ko00073(Cutin, suberine and wax biosynthesis)
ata-miR164c-3p	TRITD_6Av1G052830	Dihydroflavonol-4-reductase [Triticum urartu]	28-48	2.2	GO:0003824(catalytic activity);GO:0005737(cytoplasm);GO:0005829(cytosol);GO:0007623(circadian rhythm);GO:0009409(response to cold);GO:0009809(lignin biosynthetic process);GO:0016621(cinnamoyl-CoA reductase activity);GO:0050662(coenzyme binding);GO:0055114(oxidation-reduction process)	ko00100(Steroid biosynthesis)
ata-miR164c-3p	TRITD_2Bv1G198720	heat shock factor protein 4 [Zea mays]	468-488	2.5	GO:0005634(nucleus)
ata-miR164c-3p	TRITD_7Av1G262490	putative protein phosphatase 2C 58 [Triticum urartu]	1176-1196	2	GO:0004722(protein serine/threonine phosphatase activity);GO:0005634(nucleus);GO:0005886(plasma membrane);GO:0006470(protein dephosphorylation);GO:0046872(metal ion binding)
ata-miR164c-3p	TRITD_3Bv1G240240	unnamed protein product [Triticum aestivum]	382-401	2	GO:0006508(proteolysis);GO:0006952(defense response);GO:0008234(cysteine-type peptidase activity);GO:0043069(negative regulation of programmed cell death)
ata-miR164c-3p	TRITD_3Bv1G240240-6	unnamed protein product [Triticum aestivum]	61-80	2	GO:0006508(proteolysis);GO:0006952(defense response);GO:0008234(cysteine-type peptidase activity);GO:0043069(negative regulation of programmed cell death)
ata-miR164c-3p	TRITD_3Bv1G240240-3	unnamed protein product [Triticum aestivum]	382-401	2	GO:0004197(cysteine-type endopeptidase activity);GO:0005515(protein binding);GO:0006508(proteolysis);GO:0006952(defense response);GO:0043068(positive regulation of programmed cell death)
ata-miR164c-3p	TRITD_3Bv1G240240-4	unnamed protein product [Triticum aestivum]	382-401	2	GO:0004197(cysteine-type endopeptidase activity);GO:0005515(protein binding);GO:0006508(proteolysis);GO:0006952(defense response);GO:0043068(positive regulation of programmed cell death)
ata-miR164c-3p	TRITD_3Bv1G240240-5	unnamed protein product [Triticum aestivum]	382-401	2	GO:0004197(cysteine-type endopeptidase activity);GO:0005515(protein binding);GO:0006508(proteolysis);GO:0006952(defense response);GO:0043068(positive regulation of programmed cell death)
ata-miR164c-3p	TRITD_3Bv1G240240-10	metacaspase-1-like [Aegilops tauschii subsp. tauschii]	382-401	2	GO:0004197(cysteine-type endopeptidase activity);GO:0005515(protein binding);GO:0006508(proteolysis);GO:0006952(defense response);GO:0043068(positive regulation of programmed cell death)
ata-miR164c-3p	TRITD_3Bv1G240240-11	unnamed protein product [Triticum aestivum]	382-401	2	GO:0004197(cysteine-type endopeptidase activity);GO:0005515(protein binding);GO:0006508(proteolysis);GO:0006952(defense response);GO:0043068(positive regulation of programmed cell death)
ata-miR164c-3p	TRITD_3Bv1G240240-8	metacaspase-1-like [Aegilops tauschii subsp. tauschii]	369-388	2	GO:0004197(cysteine-type endopeptidase activity);GO:0005515(protein binding);GO:0006508(proteolysis);GO:0006952(defense response);GO:0043068(positive regulation of programmed cell death)
ata-miR164c-3p	TRITD_3Bv1G240240-9	unnamed protein product [Triticum aestivum]	381-400	2	GO:0004197(cysteine-type endopeptidase activity);GO:0005515(protein binding);GO:0006508(proteolysis);GO:0006952(defense response);GO:0043068(positive regulation of programmed cell death)
ata-miR164c-3p	TRITD_3Bv1G240240-12	unnamed protein product [Triticum aestivum]	378-397	2.5	GO:0004197(cysteine-type endopeptidase activity);GO:0005515(protein binding);GO:0006508(proteolysis);GO:0006952(defense response);GO:0043068(positive regulation of programmed cell death)
ata-miR164c-3p	TRITD_3Bv1G240240-13	metacaspase-1-like [Aegilops tauschii subsp. tauschii]	382-401	2	GO:0004197(cysteine-type endopeptidase activity);GO:0005515(protein binding);GO:0006508(proteolysis);GO:0006952(defense response);GO:0043068(positive regulation of programmed cell death)
ata-miR164c-3p	TRITD_3Bv1G240240-14	metacaspase-1-like [Aegilops tauschii subsp. tauschii]	382-401	2	GO:0004197(cysteine-type endopeptidase activity);GO:0005515(protein binding);GO:0006508(proteolysis);GO:0006952(defense response);GO:0043068(positive regulation of programmed cell death)
ata-miR164c-3p	TRITD_3Bv1G240240-15	metacaspase-1-like [Aegilops tauschii subsp. tauschii]	382-401	2	GO:0004197(cysteine-type endopeptidase activity);GO:0005515(protein binding);GO:0006508(proteolysis);GO:0006952(defense response);GO:0043068(positive regulation of programmed cell death)
ata-miR164c-3p	TRITD_3Bv1G242960	unnamed protein product [Triticum aestivum]	579-600	2.5	GO:0009699(phenylpropanoid biosynthetic process);GO:0042349(guiding stereospecific synthesis activity)
ata-miR164c-3p	TRITD_3Bv1G263200	putative RNA-dependent RNA polymerase SHL2 [Triticum urartu]	211-230	2.5	GO:0010492(maintenance of shoot apical meristem identity);GO:0016246(RNA interference)
ata-miR164c-3p	TRITD_6Av1G153690-3	B-box zinc finger protein 20-like [Aegilops tauschii subsp. tauschii]	372-392	2.5	GO:0005634(nucleus);GO:0006355(regulation of transcription, DNA-templated);GO:0009640(photomorphogenesis)
ata-miR164c-3p	TRITD_6Av1G153690-2	B-box zinc finger protein 20-like [Aegilops tauschii subsp. tauschii]	372-392	2.5	GO:0005634(nucleus);GO:0006355(regulation of transcription, DNA-templated);GO:0009640(photomorphogenesis)
ata-miR164c-3p	TRITD_6Av1G153690	B-box zinc finger protein 20-like [Aegilops tauschii subsp. tauschii]	372-392	2.5	GO:0005634(nucleus);GO:0006355(regulation of transcription, DNA-templated);GO:0009640(photomorphogenesis)
ata-miR164c-3p	TRITD_3Bv1G270590	unnamed protein product [Triticum aestivum]	334-353	2.5	GO:0004197(cysteine-type endopeptidase activity);GO:0005515(protein binding);GO:0006508(proteolysis);GO:0006952(defense response);GO:0043068(positive regulation of programmed cell death)
ata-miR164c-3p	TRITD_3Bv1G270590-2	unnamed protein product [Triticum aestivum]	334-353	2.5	GO:0004197(cysteine-type endopeptidase activity);GO:0005515(protein binding);GO:0006508(proteolysis);GO:0006952(defense response);GO:0043068(positive regulation of programmed cell death)
ata-miR164c-3p	TRITD_3Bv1G270590-3	unnamed protein product [Triticum aestivum]	181-200	2.5	GO:0004197(cysteine-type endopeptidase activity);GO:0005515(protein binding);GO:0006508(proteolysis);GO:0006952(defense response);GO:0043068(positive regulation of programmed cell death)
ata-miR164c-3p	TRITD_4Av1G010710	hypothetical protein TRIUR3_02112 [Triticum urartu]	381-401	2.5	GO:0003674(molecular_function);GO:0005737(cytoplasm);GO:0009408(response to heat)
ata-miR164c-3p	TRITD_6Av1G192630-2	hypothetical protein OsI_32579 [Oryza sativa Indica Group]	1129-1148	2.5	GO:0004674(protein serine/threonine kinase activity);GO:0005515(protein binding);GO:0005524(ATP binding);GO:0005634(nucleus);GO:0005886(plasma membrane);GO:0006468(protein phosphorylation);GO:0009506(plasmodesma);GO:0009755(hormone-mediated signaling pathway);GO:0010183(pollen tube guidance);GO:0016020(membrane);GO:0016021(integral component of membrane);GO:0016301(kinase activity);GO:0090406(pol…
ata-miR164c-3p	TRITD_6Av1G192630	hypothetical protein OsI_32579 [Oryza sativa Indica Group]	2452-2471	2.5	GO:0004674(protein serine/threonine kinase activity);GO:0005515(protein binding);GO:0005524(ATP binding);GO:0005634(nucleus);GO:0005886(plasma membrane);GO:0006468(protein phosphorylation);GO:0009506(plasmodesma);GO:0009755(hormone-mediated signaling pathway);GO:0010183(pollen tube guidance);GO:0016020(membrane);GO:0016021(integral component of membrane);GO:0016301(kinase activity);GO:0090406(pol…
ata-miR164c-3p	TRITD_1Bv1G224670	metacaspase-1-like [Aegilops tauschii subsp. tauschii]	438-458	2.5	GO:0006508(proteolysis);GO:0006952(defense response);GO:0008234(cysteine-type peptidase activity);GO:0043069(negative regulation of programmed cell death)
ata-miR164c-3p	TRITD_4Av1G028990-4	glutamate decarboxylase 1-like [Aegilops tauschii subsp. tauschii]	681-701	2.5	GO:0004351(glutamate decarboxylase activity);GO:0005516(calmodulin binding);GO:0005829(cytosol);GO:0006536(glutamate metabolic process);GO:0030170(pyridoxal phosphate binding);GO:0046686(response to cadmium ion)	ko00650(Butanoate metabolism);ko00250(Alanine, aspartate and glutamate metabolism);ko00410(beta-Alanine metabolism);ko00430(Taurine and hypotaurine metabolism);ko04727(GABAergic synapse);ko04940(Type I diabetes mellitus)
ata-miR164c-3p	TRITD_4Av1G028990	Glutamate decarboxylase 1 [Triticum urartu]	762-782	2.5	GO:0004351(glutamate decarboxylase activity);GO:0005516(calmodulin binding);GO:0005829(cytosol);GO:0006536(glutamate metabolic process);GO:0030170(pyridoxal phosphate binding);GO:0046686(response to cadmium ion)	ko00650(Butanoate metabolism);ko00250(Alanine, aspartate and glutamate metabolism);ko00410(beta-Alanine metabolism);ko00430(Taurine and hypotaurine metabolism);ko04727(GABAergic synapse);ko04940(Type I diabetes mellitus)
ata-miR164c-3p	TRITD_4Av1G028990-2	Glutamate decarboxylase 1 [Triticum urartu]	681-701	2.5	GO:0004351(glutamate decarboxylase activity);GO:0005516(calmodulin binding);GO:0005829(cytosol);GO:0006536(glutamate metabolic process);GO:0030170(pyridoxal phosphate binding);GO:0046686(response to cadmium ion)	ko00650(Butanoate metabolism);ko00250(Alanine, aspartate and glutamate metabolism);ko00410(beta-Alanine metabolism);ko00430(Taurine and hypotaurine metabolism);ko04727(GABAergic synapse);ko04940(Type I diabetes mellitus)
ata-miR164c-3p	TRITD_4Av1G028990-3	Glutamate decarboxylase 1 [Triticum urartu]	681-701	2.5	GO:0004351(glutamate decarboxylase activity);GO:0005516(calmodulin binding);GO:0005829(cytosol);GO:0006536(glutamate metabolic process);GO:0030170(pyridoxal phosphate binding);GO:0046686(response to cadmium ion)	ko00650(Butanoate metabolism);ko00250(Alanine, aspartate and glutamate metabolism);ko00410(beta-Alanine metabolism);ko00430(Taurine and hypotaurine metabolism);ko04727(GABAergic synapse);ko04940(Type I diabetes mellitus)
ata-miR164c-3p	TRITD_4Av1G034000	ACT domain-containing protein ACR8-like [Aegilops tauschii subsp. tauschii]	1250-1270	2.5	GO:0005575(cellular_component);GO:0009737(response to abscisic acid);GO:0016597(amino acid binding)
ata-miR164c-3p	TRITD_4Av1G034000-2	ACT domain-containing protein ACR8-like [Aegilops tauschii subsp. tauschii]	1349-1369	2.5	GO:0005575(cellular_component);GO:0009737(response to abscisic acid);GO:0016597(amino acid binding)
ata-miR164c-3p	TRITD_7Bv1G082900-2	ankyrin repeat-containing protein At5g02620-like [Aegilops tauschii subsp. tauschii]	780-800	2	GO:0005886(plasma membrane);GO:0016021(integral component of membrane)
ata-miR164c-3p	TRITD_7Bv1G082900	ankyrin repeat-containing protein At5g02620-like [Aegilops tauschii subsp. tauschii]	1524-1544	2	GO:0005886(plasma membrane);GO:0016021(integral component of membrane)
ata-miR164c-3p	TRITD_6Bv1G008690-2	High-affinity nitrate transporter 2.1 [Triticum urartu]	1180-1199	2.5	GO:0005886(plasma membrane);GO:0015112(nitrate transmembrane transporter activity);GO:0015706(nitrate transport)
ata-miR164c-3p	TRITD_6Bv1G008690	high-affinity nitrate transporter 2.1-like [Aegilops tauschii subsp. tauschii]	1390-1409	2.5	GO:0005886(plasma membrane);GO:0015112(nitrate transmembrane transporter activity);GO:0015706(nitrate transport)
ata-miR164c-3p	TRITD_7Bv1G120510-3	transcription factor GTE9-like [Aegilops tauschii subsp. tauschii]	1687-1706	2.5	GO:0005515(protein binding);GO:0005634(nucleus);GO:0006351(transcription, DNA-templated);GO:0009409(response to cold);GO:0009651(response to salt stress);GO:0009737(response to abscisic acid);GO:0009738(abscisic acid-activated signaling pathway);GO:0045892(negative regulation of transcription, DNA-templated);GO:0051365(cellular response to potassium ion starvation)
ata-miR164c-3p	TRITD_7Bv1G120510	transcription factor GTE9-like [Aegilops tauschii subsp. tauschii]	1687-1706	2.5	GO:0005515(protein binding);GO:0005634(nucleus);GO:0006351(transcription, DNA-templated);GO:0009409(response to cold);GO:0009651(response to salt stress);GO:0009737(response to abscisic acid);GO:0009738(abscisic acid-activated signaling pathway);GO:0045892(negative regulation of transcription, DNA-templated);GO:0051365(cellular response to potassium ion starvation)
ata-miR164c-3p	TRITD_7Bv1G120510-2	transcription factor GTE9-like [Aegilops tauschii subsp. tauschii]	1672-1691	2.5	GO:0005515(protein binding);GO:0005634(nucleus);GO:0006351(transcription, DNA-templated);GO:0009409(response to cold);GO:0009651(response to salt stress);GO:0009737(response to abscisic acid);GO:0009738(abscisic acid-activated signaling pathway);GO:0045892(negative regulation of transcription, DNA-templated);GO:0051365(cellular response to potassium ion starvation)
ata-miR164c-3p	TRITD_7Bv1G144780	3-ketoacyl-CoA synthase 11-like [Aegilops tauschii subsp. tauschii]	1431-1451	2.2	GO:0005634(nucleus);GO:0006633(fatty acid biosynthetic process);GO:0009409(response to cold);GO:0009416(response to light stimulus);GO:0016021(integral component of membrane);GO:0102336(3-oxo-arachidoyl-CoA synthase activity);GO:0102337(3-oxo-cerotoyl-CoA synthase activity);GO:0102338(3-oxo-lignoceronyl-CoA synthase activity);GO:0102756(very-long-chain 3-ketoacyl-CoA synthase activity)	ko00062(Fatty acid elongation)
ata-miR164c-3p	TRITD_2Av1G066560	chitin-inducible gibberellin-responsive protein 2-like [Aegilops tauschii subsp. tauschii]	583-602	1.5	GO:0003700(DNA binding transcription factor activity);GO:0005634(nucleus);GO:0006355(regulation of transcription, DNA-templated);GO:0043565(sequence-specific DNA binding)
ata-miR164c-3p	TRITD_2Av1G066560-2	hypothetical protein TRIUR3_22207 [Triticum urartu]	388-407	1.5	GO:0003700(DNA binding transcription factor activity);GO:0005634(nucleus);GO:0006355(regulation of transcription, DNA-templated);GO:0043565(sequence-specific DNA binding)
ata-miR164c-3p	TRITD_2Av1G066560-3	predicted protein [Hordeum vulgare subsp. vulgare]	337-356	1.5	GO:0003700(DNA binding transcription factor activity);GO:0005634(nucleus);GO:0006355(regulation of transcription, DNA-templated);GO:0043565(sequence-specific DNA binding)
ata-miR164c-3p	TRITD_2Av1G082440	uncharacterized protein LOC109781968 isoform X2 [Aegilops tauschii subsp. tauschii]	563-582	2	GO:0003674(molecular_function);GO:0008150(biological_process);GO:0009507(chloroplast)
ata-miR164c-3p	TRITD_5Av1G255440	metacaspase-1-like [Aegilops tauschii subsp. tauschii]	352-371	2.5	GO:0004197(cysteine-type endopeptidase activity);GO:0005515(protein binding);GO:0006508(proteolysis);GO:0006952(defense response);GO:0043068(positive regulation of programmed cell death)
ata-miR164c-3p	TRITD_5Av1G255440-2	metacaspase-1-like [Aegilops tauschii subsp. tauschii]	193-212	2.5	GO:0004197(cysteine-type endopeptidase activity);GO:0005515(protein binding);GO:0006508(proteolysis);GO:0006952(defense response);GO:0043068(positive regulation of programmed cell death)
ata-miR164c-3p	TRITD_5Av1G255520-7	Metacaspase-1 [Triticum urartu]	61-80	2.5	GO:0006508(proteolysis);GO:0006952(defense response);GO:0008234(cysteine-type peptidase activity);GO:0043069(negative regulation of programmed cell death)
ata-miR164c-3p	TRITD_5Av1G255520	metacaspase-1-like [Aegilops tauschii subsp. tauschii]	202-221	2.5	GO:0004197(cysteine-type endopeptidase activity);GO:0005515(protein binding);GO:0006508(proteolysis);GO:0006952(defense response);GO:0043068(positive regulation of programmed cell death)
ata-miR164c-3p	TRITD_5Av1G255520-2	metacaspase-1-like [Aegilops tauschii subsp. tauschii]	208-227	2.5	GO:0004197(cysteine-type endopeptidase activity);GO:0005515(protein binding);GO:0006508(proteolysis);GO:0006952(defense response);GO:0043068(positive regulation of programmed cell death)
ata-miR164c-3p	TRITD_5Av1G255520-3	metacaspase-1-like [Aegilops tauschii subsp. tauschii]	334-353	2.5	GO:0006508(proteolysis);GO:0006952(defense response);GO:0008234(cysteine-type peptidase activity);GO:0043069(negative regulation of programmed cell death)
ata-miR164c-3p	TRITD_5Av1G255520-4	metacaspase-1-like [Aegilops tauschii subsp. tauschii]	334-353	2.5	GO:0004197(cysteine-type endopeptidase activity);GO:0005515(protein binding);GO:0006508(proteolysis);GO:0006952(defense response);GO:0043068(positive regulation of programmed cell death)
ata-miR164c-3p	TRITD_5Av1G255520-5	metacaspase-1-like [Aegilops tauschii subsp. tauschii]	334-353	2.5	GO:0006508(proteolysis);GO:0006952(defense response);GO:0008234(cysteine-type peptidase activity);GO:0043069(negative regulation of programmed cell death)
ata-miR164c-3p	TRITD_5Av1G255520-6	metacaspase-1-like [Aegilops tauschii subsp. tauschii]	334-353	2.5	GO:0006508(proteolysis);GO:0006952(defense response);GO:0008234(cysteine-type peptidase activity);GO:0043069(negative regulation of programmed cell death)
ata-miR164c-3p	TRITD_5Av1G255520-9	metacaspase-1-like [Aegilops tauschii subsp. tauschii]	334-353	2.5	GO:0004197(cysteine-type endopeptidase activity);GO:0005515(protein binding);GO:0006508(proteolysis);GO:0006952(defense response);GO:0043068(positive regulation of programmed cell death)
ata-miR164c-3p	TRITD_6Bv1G073530	exopolygalacturonase-like [Aegilops tauschii subsp. tauschii]	472-491	2.5	GO:0004650(polygalacturonase activity);GO:0005576(extracellular region);GO:0005975(carbohydrate metabolic process);GO:0016829(lyase activity);GO:0071555(cell wall organization)	ko00040(Pentose and glucuronate interconversions)
ata-miR164c-3p	TRITD_7Bv1G212540-2	probable protein phosphatase 2C 58 [Aegilops tauschii subsp. tauschii]	1215-1235	2	GO:0004722(protein serine/threonine phosphatase activity);GO:0005634(nucleus);GO:0005886(plasma membrane);GO:0006470(protein dephosphorylation);GO:0046872(metal ion binding)
ata-miR164c-3p	TRITD_7Bv1G212540	probable protein phosphatase 2C 58 [Aegilops tauschii subsp. tauschii]	1214-1234	2	GO:0004722(protein serine/threonine phosphatase activity);GO:0005634(nucleus);GO:0005886(plasma membrane);GO:0006470(protein dephosphorylation);GO:0046872(metal ion binding)
ata-miR399a-5p_R-1_1ss20CT	TRITD_4Av1G205890	predicted leucine rich repeat protein [Triticum dicoccoides]	192-211	2.5	GO:0004252(serine-type endopeptidase activity);GO:0005618(cell wall)
ata-miR399a-5p_R-1_1ss20CT	TRITD_2Av1G254230	predicted protein [Hordeum vulgare subsp. vulgare]	1441-1460	2.5	GO:0003677(DNA binding);GO:0003700(DNA binding transcription factor activity);GO:0005634(nucleus);GO:0006338(chromatin remodeling)
ata-miR399a-5p_R-1_1ss20CT	TRITD_2Av1G254230-2	high mobility group B protein 6-like [Aegilops tauschii subsp. tauschii]	1255-1274	2.5	GO:0003677(DNA binding);GO:0003700(DNA binding transcription factor activity);GO:0005634(nucleus);GO:0006338(chromatin remodeling)
ata-miR399a-5p_R-1_1ss20CT	TRITD_3Av1G252960	unnamed protein product [Triticum aestivum]	133-152	2.5	GO:0005524(ATP binding);GO:0005634(nucleus);GO:0005856(cytoskeleton);GO:0005886(plasma membrane);GO:0007049(cell cycle);GO:0009524(phragmoplast);GO:0009793(embryo development ending in seed dormancy);GO:0015031(protein transport);GO:0016887(ATPase activity);GO:0051301(cell division)	ko03008(Ribosome biogenesis in eukaryotes)
ata-miR399a-5p_R-1_1ss20CT	TRITD_5Bv1G155010	uncharacterized protein LOC109742385 [Aegilops tauschii subsp. tauschii]	1463-1482	2.5	-
ata-miR399a-5p_R-1_1ss20CT	TRITD_4Bv1G059160-2	protein DWARF 53-like [Aegilops tauschii subsp. tauschii]	2211-2231	2	GO:0005515(protein binding);GO:0005634(nucleus);GO:0005737(cytoplasm);GO:0006351(transcription, DNA-templated);GO:0006355(regulation of transcription, DNA-templated);GO:0019538(protein metabolic process)
ata-miR399a-5p_R-1_1ss20CT	TRITD_4Bv1G059160-3	protein DWARF 53-like [Aegilops tauschii subsp. tauschii]	2208-2228	2	GO:0005515(protein binding);GO:0005634(nucleus);GO:0005737(cytoplasm);GO:0006351(transcription, DNA-templated);GO:0006355(regulation of transcription, DNA-templated);GO:0019538(protein metabolic process)
ata-miR399a-5p_R-1_1ss20CT	TRITD_4Bv1G059160-4	protein DWARF 53-like [Aegilops tauschii subsp. tauschii]	2214-2234	2	GO:0005515(protein binding);GO:0005634(nucleus);GO:0005737(cytoplasm);GO:0006351(transcription, DNA-templated);GO:0006355(regulation of transcription, DNA-templated);GO:0019538(protein metabolic process)
ata-miR399a-5p_R-1_1ss20CT	TRITD_4Bv1G059160-5	protein DWARF 53-like [Aegilops tauschii subsp. tauschii]	2238-2258	2	GO:0005515(protein binding);GO:0005634(nucleus);GO:0005737(cytoplasm);GO:0006351(transcription, DNA-templated);GO:0006355(regulation of transcription, DNA-templated);GO:0019538(protein metabolic process)
ata-miR399a-5p_R-1_1ss20CT	TRITD_4Bv1G059160	protein DWARF 53-like [Aegilops tauschii subsp. tauschii]	2238-2258	2	GO:0005515(protein binding);GO:0005634(nucleus);GO:0005737(cytoplasm);GO:0006351(transcription, DNA-templated);GO:0006355(regulation of transcription, DNA-templated);GO:0019538(protein metabolic process)
ata-miR399a-5p_R-1_1ss20CT	TRITD_4Bv1G059160-7	protein DWARF 53-like [Aegilops tauschii subsp. tauschii]	1110-1130	2	GO:0005515(protein binding);GO:0005634(nucleus);GO:0005737(cytoplasm);GO:0006351(transcription, DNA-templated);GO:0006355(regulation of transcription, DNA-templated);GO:0019538(protein metabolic process)
ata-miR399a-5p_R-1_1ss20CT	TRITD_4Bv1G059160-6	protein DWARF 53-like [Aegilops tauschii subsp. tauschii]	1110-1130	2	GO:0005515(protein binding);GO:0005634(nucleus);GO:0005737(cytoplasm);GO:0006351(transcription, DNA-templated);GO:0006355(regulation of transcription, DNA-templated);GO:0019538(protein metabolic process)
ata-miR399a-5p_R-1_1ss20CT	TRITD_4Bv1G059160-8	protein DWARF 53-like [Aegilops tauschii subsp. tauschii]	831-851	2	GO:0005515(protein binding);GO:0005634(nucleus);GO:0005737(cytoplasm);GO:0006351(transcription, DNA-templated);GO:0006355(regulation of transcription, DNA-templated);GO:0019538(protein metabolic process)
ata-miR399a-5p_R-1_1ss20CT	TRITD_4Bv1G059160-9	protein DWARF 53-like [Aegilops tauschii subsp. tauschii]	819-839	2	GO:0005515(protein binding);GO:0005634(nucleus);GO:0005737(cytoplasm);GO:0006351(transcription, DNA-templated);GO:0006355(regulation of transcription, DNA-templated);GO:0019538(protein metabolic process)
ata-miR399a-5p_R-1_1ss20CT	TRITD_4Bv1G059160-10	protein DWARF 53-like [Aegilops tauschii subsp. tauschii]	783-803	2	GO:0005515(protein binding);GO:0005634(nucleus);GO:0005737(cytoplasm);GO:0006351(transcription, DNA-templated);GO:0006355(regulation of transcription, DNA-templated);GO:0019538(protein metabolic process)
ata-miR399a-5p_R-1_1ss20CT	TRITD_5Bv1G232320-21	heat shock cognate 70 kDa protein 2-like [Aegilops tauschii subsp. tauschii]	964-983	2.2	GO:0002020(protease binding);GO:0005515(protein binding);GO:0005524(ATP binding);GO:0005618(cell wall);GO:0005634(nucleus);GO:0005730(nucleolus);GO:0005737(cytoplasm);GO:0005774(vacuolar membrane);GO:0005794(Golgi apparatus);GO:0005829(cytosol);GO:0005886(plasma membrane);GO:0006351(transcription, DNA-templated);GO:0006355(regulation of transcription, DNA-templated);GO:0006457(protein folding);GO…	ko03040(Spliceosome);ko04141(Protein processing in endoplasmic reticulum);ko04010(MAPK signaling pathway);ko04144(Endocytosis);ko04612(Antigen processing and presentation);ko04915(Estrogen signaling pathway);ko04213(Longevity regulating pathway - multiple species);ko05134(Legionellosis);ko05162(Measles);ko05164(Influenza A);ko05169(Epstein-Barr virus infection);ko05145(Toxoplasmosis)
ata-miR399a-5p_R-1_1ss20CT	TRITD_5Bv1G232320-19	heat shock cognate 70 kDa protein 2-like [Aegilops tauschii subsp. tauschii]	964-983	2.2	GO:0002020(protease binding);GO:0005515(protein binding);GO:0005524(ATP binding);GO:0005618(cell wall);GO:0005634(nucleus);GO:0005730(nucleolus);GO:0005737(cytoplasm);GO:0005774(vacuolar membrane);GO:0005794(Golgi apparatus);GO:0005829(cytosol);GO:0005886(plasma membrane);GO:0006351(transcription, DNA-templated);GO:0006355(regulation of transcription, DNA-templated);GO:0006457(protein folding);GO…	ko03040(Spliceosome);ko04141(Protein processing in endoplasmic reticulum);ko04010(MAPK signaling pathway);ko04144(Endocytosis);ko04612(Antigen processing and presentation);ko04915(Estrogen signaling pathway);ko04213(Longevity regulating pathway - multiple species);ko05134(Legionellosis);ko05162(Measles);ko05164(Influenza A);ko05169(Epstein-Barr virus infection);ko05145(Toxoplasmosis)
ata-miR399a-5p_R-1_1ss20CT	TRITD_5Bv1G232320-20	heat shock cognate 70 kDa protein 2-like [Aegilops tauschii subsp. tauschii]	874-893	2.2	GO:0002020(protease binding);GO:0005515(protein binding);GO:0005524(ATP binding);GO:0005618(cell wall);GO:0005634(nucleus);GO:0005730(nucleolus);GO:0005737(cytoplasm);GO:0005774(vacuolar membrane);GO:0005794(Golgi apparatus);GO:0005829(cytosol);GO:0005886(plasma membrane);GO:0006351(transcription, DNA-templated);GO:0006355(regulation of transcription, DNA-templated);GO:0006457(protein folding);GO…	ko03040(Spliceosome);ko04141(Protein processing in endoplasmic reticulum);ko04010(MAPK signaling pathway);ko04144(Endocytosis);ko04612(Antigen processing and presentation);ko04915(Estrogen signaling pathway);ko04213(Longevity regulating pathway - multiple species);ko05134(Legionellosis);ko05162(Measles);ko05164(Influenza A);ko05169(Epstein-Barr virus infection);ko05145(Toxoplasmosis)
ata-miR399a-5p_R-1_1ss20CT	TRITD_5Bv1G232320-13	heat shock cognate 70 kDa protein 2-like [Aegilops tauschii subsp. tauschii]	688-707	2.2	GO:0005524(ATP binding);GO:0005618(cell wall);GO:0005634(nucleus);GO:0005739(mitochondrion);GO:0005774(vacuolar membrane);GO:0005794(Golgi apparatus);GO:0005829(cytosol);GO:0005886(plasma membrane);GO:0006351(transcription, DNA-templated);GO:0006355(regulation of transcription, DNA-templated);GO:0006457(protein folding);GO:0006986(response to unfolded protein);GO:0009266(response to temperature s…	ko03040(Spliceosome);ko04141(Protein processing in endoplasmic reticulum);ko04010(MAPK signaling pathway);ko04144(Endocytosis);ko04612(Antigen processing and presentation);ko04915(Estrogen signaling pathway);ko04213(Longevity regulating pathway - multiple species);ko05134(Legionellosis);ko05162(Measles);ko05164(Influenza A);ko05169(Epstein-Barr virus infection);ko05145(Toxoplasmosis)
ata-miR399a-5p_R-1_1ss20CT	TRITD_5Bv1G232320-15	heat shock cognate 70 kDa protein 2-like [Aegilops tauschii subsp. tauschii]	805-824	2.2	GO:0005524(ATP binding);GO:0005618(cell wall);GO:0005634(nucleus);GO:0005739(mitochondrion);GO:0005774(vacuolar membrane);GO:0005794(Golgi apparatus);GO:0005829(cytosol);GO:0005886(plasma membrane);GO:0006351(transcription, DNA-templated);GO:0006355(regulation of transcription, DNA-templated);GO:0006457(protein folding);GO:0006986(response to unfolded protein);GO:0009266(response to temperature s…	ko03040(Spliceosome);ko04141(Protein processing in endoplasmic reticulum);ko04010(MAPK signaling pathway);ko04144(Endocytosis);ko04612(Antigen processing and presentation);ko04915(Estrogen signaling pathway);ko04213(Longevity regulating pathway - multiple species);ko05134(Legionellosis);ko05162(Measles);ko05164(Influenza A);ko05169(Epstein-Barr virus infection);ko05145(Toxoplasmosis)
ata-miR399a-5p_R-1_1ss20CT	TRITD_5Bv1G232320-18	heat shock cognate 70 kDa protein 2-like [Aegilops tauschii subsp. tauschii]	871-890	2.2	GO:0005515(protein binding);GO:0005524(ATP binding);GO:0005618(cell wall);GO:0005634(nucleus);GO:0005794(Golgi apparatus);GO:0005829(cytosol);GO:0005886(plasma membrane);GO:0006351(transcription, DNA-templated);GO:0006355(regulation of transcription, DNA-templated);GO:0006457(protein folding);GO:0009408(response to heat);GO:0009615(response to virus);GO:0009617(response to bacterium);GO:0034620(c…	ko03040(Spliceosome);ko04141(Protein processing in endoplasmic reticulum);ko04010(MAPK signaling pathway);ko04144(Endocytosis);ko04612(Antigen processing and presentation);ko04915(Estrogen signaling pathway);ko04213(Longevity regulating pathway - multiple species);ko05134(Legionellosis);ko05162(Measles);ko05164(Influenza A);ko05169(Epstein-Barr virus infection);ko05145(Toxoplasmosis)
ata-miR399a-5p_R-1_1ss20CT	TRITD_5Bv1G232320-3	heat shock cognate 70 kDa protein 2-like [Aegilops tauschii subsp. tauschii]	964-983	2.2	GO:0005515(protein binding);GO:0005524(ATP binding);GO:0005618(cell wall);GO:0005634(nucleus);GO:0005794(Golgi apparatus);GO:0005829(cytosol);GO:0005886(plasma membrane);GO:0006351(transcription, DNA-templated);GO:0006355(regulation of transcription, DNA-templated);GO:0006457(protein folding);GO:0009408(response to heat);GO:0009615(response to virus);GO:0009617(response to bacterium);GO:0034620(c…	ko03040(Spliceosome);ko04141(Protein processing in endoplasmic reticulum);ko04010(MAPK signaling pathway);ko04144(Endocytosis);ko04612(Antigen processing and presentation);ko04915(Estrogen signaling pathway);ko04213(Longevity regulating pathway - multiple species);ko05134(Legionellosis);ko05162(Measles);ko05164(Influenza A);ko05169(Epstein-Barr virus infection);ko05145(Toxoplasmosis)
ata-miR399a-5p_R-1_1ss20CT	TRITD_5Bv1G232320-4	heat shock cognate 70 kDa protein 2-like [Aegilops tauschii subsp. tauschii]	964-983	2.2	GO:0005524(ATP binding);GO:0005618(cell wall);GO:0005634(nucleus);GO:0005739(mitochondrion);GO:0005774(vacuolar membrane);GO:0005794(Golgi apparatus);GO:0005829(cytosol);GO:0005886(plasma membrane);GO:0006351(transcription, DNA-templated);GO:0006355(regulation of transcription, DNA-templated);GO:0006457(protein folding);GO:0006986(response to unfolded protein);GO:0009266(response to temperature s…	ko03040(Spliceosome);ko04141(Protein processing in endoplasmic reticulum);ko04010(MAPK signaling pathway);ko04144(Endocytosis);ko04612(Antigen processing and presentation);ko04915(Estrogen signaling pathway);ko04213(Longevity regulating pathway - multiple species);ko05134(Legionellosis);ko05162(Measles);ko05164(Influenza A);ko05169(Epstein-Barr virus infection);ko05145(Toxoplasmosis)
ata-miR399a-5p_R-1_1ss20CT	TRITD_5Bv1G232320-5	heat shock cognate 70 kDa protein 2-like [Aegilops tauschii subsp. tauschii]	964-983	2.2	GO:0005524(ATP binding);GO:0005618(cell wall);GO:0005634(nucleus);GO:0005739(mitochondrion);GO:0005774(vacuolar membrane);GO:0005794(Golgi apparatus);GO:0005829(cytosol);GO:0005886(plasma membrane);GO:0006351(transcription, DNA-templated);GO:0006355(regulation of transcription, DNA-templated);GO:0006457(protein folding);GO:0006986(response to unfolded protein);GO:0009266(response to temperature s…	ko03040(Spliceosome);ko04141(Protein processing in endoplasmic reticulum);ko04010(MAPK signaling pathway);ko04144(Endocytosis);ko04612(Antigen processing and presentation);ko04915(Estrogen signaling pathway);ko04213(Longevity regulating pathway - multiple species);ko05134(Legionellosis);ko05162(Measles);ko05164(Influenza A);ko05169(Epstein-Barr virus infection);ko05145(Toxoplasmosis)
ata-miR399a-5p_R-1_1ss20CT	TRITD_5Bv1G232320-6	heat shock cognate 70 kDa protein 2-like [Aegilops tauschii subsp. tauschii]	964-983	2.2	GO:0002020(protease binding);GO:0005515(protein binding);GO:0005524(ATP binding);GO:0005618(cell wall);GO:0005634(nucleus);GO:0005730(nucleolus);GO:0005737(cytoplasm);GO:0005774(vacuolar membrane);GO:0005794(Golgi apparatus);GO:0005829(cytosol);GO:0005886(plasma membrane);GO:0006351(transcription, DNA-templated);GO:0006355(regulation of transcription, DNA-templated);GO:0006457(protein folding);GO…	ko03040(Spliceosome);ko04141(Protein processing in endoplasmic reticulum);ko04010(MAPK signaling pathway);ko04144(Endocytosis);ko04612(Antigen processing and presentation);ko04915(Estrogen signaling pathway);ko04213(Longevity regulating pathway - multiple species);ko05134(Legionellosis);ko05162(Measles);ko05164(Influenza A);ko05169(Epstein-Barr virus infection);ko05145(Toxoplasmosis)
ata-miR399a-5p_R-1_1ss20CT	TRITD_5Bv1G232320-7	heat shock cognate 70 kDa protein 2-like [Aegilops tauschii subsp. tauschii]	964-983	2.2	GO:0005515(protein binding);GO:0005524(ATP binding);GO:0005618(cell wall);GO:0005634(nucleus);GO:0005794(Golgi apparatus);GO:0005829(cytosol);GO:0005886(plasma membrane);GO:0006351(transcription, DNA-templated);GO:0006355(regulation of transcription, DNA-templated);GO:0006457(protein folding);GO:0009408(response to heat);GO:0009615(response to virus);GO:0009617(response to bacterium);GO:0034620(c…	ko03040(Spliceosome);ko04141(Protein processing in endoplasmic reticulum);ko04010(MAPK signaling pathway);ko04144(Endocytosis);ko04612(Antigen processing and presentation);ko04915(Estrogen signaling pathway);ko04213(Longevity regulating pathway - multiple species);ko05134(Legionellosis);ko05162(Measles);ko05164(Influenza A);ko05169(Epstein-Barr virus infection);ko05145(Toxoplasmosis)
ata-miR399a-5p_R-1_1ss20CT	TRITD_5Bv1G232320-8	heat shock cognate 70 kDa protein 2-like [Aegilops tauschii subsp. tauschii]	964-983	2.2	GO:0005515(protein binding);GO:0005524(ATP binding);GO:0005618(cell wall);GO:0005634(nucleus);GO:0005794(Golgi apparatus);GO:0005829(cytosol);GO:0005886(plasma membrane);GO:0006351(transcription, DNA-templated);GO:0006355(regulation of transcription, DNA-templated);GO:0006457(protein folding);GO:0009408(response to heat);GO:0009615(response to virus);GO:0009617(response to bacterium);GO:0034620(c…	ko03040(Spliceosome);ko04141(Protein processing in endoplasmic reticulum);ko04010(MAPK signaling pathway);ko04144(Endocytosis);ko04612(Antigen processing and presentation);ko04915(Estrogen signaling pathway);ko04213(Longevity regulating pathway - multiple species);ko05134(Legionellosis);ko05162(Measles);ko05164(Influenza A);ko05169(Epstein-Barr virus infection);ko05145(Toxoplasmosis)
ata-miR399a-5p_R-1_1ss20CT	TRITD_5Bv1G232320-9	heat shock cognate 70 kDa protein 2-like [Aegilops tauschii subsp. tauschii]	964-983	2.2	GO:0002020(protease binding);GO:0005515(protein binding);GO:0005524(ATP binding);GO:0005618(cell wall);GO:0005634(nucleus);GO:0005730(nucleolus);GO:0005737(cytoplasm);GO:0005774(vacuolar membrane);GO:0005794(Golgi apparatus);GO:0005829(cytosol);GO:0005886(plasma membrane);GO:0006351(transcription, DNA-templated);GO:0006355(regulation of transcription, DNA-templated);GO:0006457(protein folding);GO…	ko03040(Spliceosome);ko04141(Protein processing in endoplasmic reticulum);ko04010(MAPK signaling pathway);ko04144(Endocytosis);ko04612(Antigen processing and presentation);ko04915(Estrogen signaling pathway);ko04213(Longevity regulating pathway - multiple species);ko05134(Legionellosis);ko05162(Measles);ko05164(Influenza A);ko05169(Epstein-Barr virus infection);ko05145(Toxoplasmosis)
ata-miR399a-5p_R-1_1ss20CT	TRITD_5Bv1G232320-2	heat shock cognate 70 kDa protein 2-like [Aegilops tauschii subsp. tauschii]	964-983	2.2	GO:0005515(protein binding);GO:0005524(ATP binding);GO:0005618(cell wall);GO:0005634(nucleus);GO:0005794(Golgi apparatus);GO:0005829(cytosol);GO:0005886(plasma membrane);GO:0006351(transcription, DNA-templated);GO:0006355(regulation of transcription, DNA-templated);GO:0006457(protein folding);GO:0009408(response to heat);GO:0009615(response to virus);GO:0009617(response to bacterium);GO:0034620(c…	ko03040(Spliceosome);ko04141(Protein processing in endoplasmic reticulum);ko04010(MAPK signaling pathway);ko04144(Endocytosis);ko04612(Antigen processing and presentation);ko04915(Estrogen signaling pathway);ko04213(Longevity regulating pathway - multiple species);ko05134(Legionellosis);ko05162(Measles);ko05164(Influenza A);ko05169(Epstein-Barr virus infection);ko05145(Toxoplasmosis)
ata-miR399a-5p_R-1_1ss20CT	TRITD_5Bv1G232320	heat shock cognate 70 kDa protein 2-like [Aegilops tauschii subsp. tauschii]	964-983	2.2	GO:0005515(protein binding);GO:0005524(ATP binding);GO:0005618(cell wall);GO:0005634(nucleus);GO:0005794(Golgi apparatus);GO:0005829(cytosol);GO:0005886(plasma membrane);GO:0006351(transcription, DNA-templated);GO:0006355(regulation of transcription, DNA-templated);GO:0006457(protein folding);GO:0009408(response to heat);GO:0009615(response to virus);GO:0009617(response to bacterium);GO:0034620(c…	ko03040(Spliceosome);ko04141(Protein processing in endoplasmic reticulum);ko04010(MAPK signaling pathway);ko04144(Endocytosis);ko04612(Antigen processing and presentation);ko04915(Estrogen signaling pathway);ko04213(Longevity regulating pathway - multiple species);ko05134(Legionellosis);ko05162(Measles);ko05164(Influenza A);ko05169(Epstein-Barr virus infection);ko05145(Toxoplasmosis)
ata-miR399a-5p_R-1_1ss20CT	TRITD_5Bv1G232320-22	heat shock cognate 70 kDa protein 2-like [Aegilops tauschii subsp. tauschii]	718-737	2.2	GO:0005524(ATP binding);GO:0005618(cell wall);GO:0005634(nucleus);GO:0005739(mitochondrion);GO:0005774(vacuolar membrane);GO:0005794(Golgi apparatus);GO:0005829(cytosol);GO:0005886(plasma membrane);GO:0006351(transcription, DNA-templated);GO:0006355(regulation of transcription, DNA-templated);GO:0006457(protein folding);GO:0006986(response to unfolded protein);GO:0009266(response to temperature s…	ko03040(Spliceosome);ko04141(Protein processing in endoplasmic reticulum);ko04010(MAPK signaling pathway);ko04144(Endocytosis);ko04612(Antigen processing and presentation);ko04915(Estrogen signaling pathway);ko04213(Longevity regulating pathway - multiple species);ko05134(Legionellosis);ko05162(Measles);ko05164(Influenza A);ko05169(Epstein-Barr virus infection);ko05145(Toxoplasmosis)
ata-miR399a-5p_R-1_1ss20CT	TRITD_5Bv1G232320-24	heat shock cognate 70 kDa protein 2-like [Aegilops tauschii subsp. tauschii]	376-395	2.2	GO:0005524(ATP binding);GO:0005618(cell wall);GO:0005634(nucleus);GO:0005739(mitochondrion);GO:0005774(vacuolar membrane);GO:0005794(Golgi apparatus);GO:0005829(cytosol);GO:0005886(plasma membrane);GO:0006351(transcription, DNA-templated);GO:0006355(regulation of transcription, DNA-templated);GO:0006457(protein folding);GO:0006986(response to unfolded protein);GO:0009266(response to temperature s…	ko03040(Spliceosome);ko04141(Protein processing in endoplasmic reticulum);ko04010(MAPK signaling pathway);ko04144(Endocytosis);ko04612(Antigen processing and presentation);ko04915(Estrogen signaling pathway);ko04213(Longevity regulating pathway - multiple species);ko05134(Legionellosis);ko05162(Measles);ko05164(Influenza A);ko05169(Epstein-Barr virus infection);ko05145(Toxoplasmosis)
ata-miR399a-5p_R-1_1ss20CT	TRITD_5Bv1G232320-26	heat shock cognate 70 kDa protein 2-like [Aegilops tauschii subsp. tauschii]	25-44	2.2	GO:0005515(protein binding);GO:0005524(ATP binding);GO:0005618(cell wall);GO:0005634(nucleus);GO:0005794(Golgi apparatus);GO:0005829(cytosol);GO:0005886(plasma membrane);GO:0006351(transcription, DNA-templated);GO:0006355(regulation of transcription, DNA-templated);GO:0006457(protein folding);GO:0009408(response to heat);GO:0009615(response to virus);GO:0009617(response to bacterium);GO:0034620(c…	ko03040(Spliceosome);ko04141(Protein processing in endoplasmic reticulum);ko04010(MAPK signaling pathway);ko04144(Endocytosis);ko04612(Antigen processing and presentation);ko04915(Estrogen signaling pathway);ko04213(Longevity regulating pathway - multiple species);ko05134(Legionellosis);ko05162(Measles);ko05164(Influenza A);ko05169(Epstein-Barr virus infection);ko05145(Toxoplasmosis)
ata-miR399a-5p_R-1_1ss20CT	TRITD_4Bv1G141020	metal tolerance protein 4 isoform X1 [Aegilops tauschii subsp. tauschii]	1066-1086	2.5	GO:0005385(zinc ion transmembrane transporter activity);GO:0010043(response to zinc ion);GO:0016020(membrane);GO:0061088(regulation of sequestering of zinc ion)
ata-miR399a-5p_R-1_1ss20CT	TRITD_4Bv1G141020-4	Mn-specific cation diffusion facilitator transporter MTP8.1 [Hordeum vulgare]	250-270	2.5	GO:0005385(zinc ion transmembrane transporter activity);GO:0010043(response to zinc ion);GO:0016020(membrane);GO:0061088(regulation of sequestering of zinc ion)
ata-miR399a-5p_R-1_1ss20CT	TRITD_5Bv1G252710	predicted leucine rich repeat protein [Triticum dicoccoides]	264-283	2.5	-
ata-miR399a-5p_R-1_1ss20CT	TRITD_6Av1G001430-2	Disease resistance protein RPM1 [Triticum urartu]	1981-2000	2.2	GO:0004185(serine-type carboxypeptidase activity);GO:0051603(proteolysis involved in cellular protein catabolic process)
ata-miR399a-5p_R-1_1ss20CT	TRITD_6Av1G001530	putative disease resistance RPP13-like protein 3 [Aegilops tauschii subsp. tauschii]	1186-1205	2.5	GO:0004185(serine-type carboxypeptidase activity);GO:0051603(proteolysis involved in cellular protein catabolic process)
ata-miR399a-5p_R-1_1ss20CT	TRITD_6Av1G001530-5	putative disease resistance RPP13-like protein 3 [Aegilops tauschii subsp. tauschii]	1138-1157	2.5	GO:0004185(serine-type carboxypeptidase activity);GO:0051603(proteolysis involved in cellular protein catabolic process)
ata-miR399a-5p_R-1_1ss20CT	TRITD_6Av1G001530-2	putative disease resistance RPP13-like protein 3 [Aegilops tauschii subsp. tauschii]	1138-1157	2.5	GO:0004185(serine-type carboxypeptidase activity);GO:0051603(proteolysis involved in cellular protein catabolic process)
ata-miR399a-5p_R-1_1ss20CT	TRITD_6Av1G001530-3	putative disease resistance RPP13-like protein 3 [Aegilops tauschii subsp. tauschii]	1138-1157	2.5	GO:0004185(serine-type carboxypeptidase activity);GO:0051603(proteolysis involved in cellular protein catabolic process)
ata-miR399a-5p_R-1_1ss20CT	TRITD_6Av1G001530-4	putative disease resistance RPP13-like protein 3 [Aegilops tauschii subsp. tauschii]	1138-1157	2.5	GO:0004185(serine-type carboxypeptidase activity);GO:0051603(proteolysis involved in cellular protein catabolic process)
ata-miR399a-5p_R-1_1ss20CT	TRITD_6Av1G001530-6	putative disease resistance RPP13-like protein 3 [Aegilops tauschii subsp. tauschii]	1039-1058	2.5	GO:0004185(serine-type carboxypeptidase activity);GO:0051603(proteolysis involved in cellular protein catabolic process)
ata-miR399a-5p_R-1_1ss20CT	TRITD_4Bv1G168290	uncharacterized protein LOC109749607 [Aegilops tauschii subsp. tauschii]	1089-1109	2.5	GO:0008150(biological_process)
ata-miR399a-5p_R-1_1ss20CT	TRITD_4Bv1G187010	cytochrome P450 78A6-like [Aegilops tauschii subsp. tauschii]	1083-1104	2.5	GO:0016020(membrane);GO:0016709(oxidoreductase activity, acting on paired donors, with incorporation or reduction of molecular oxygen, NAD);GO:0044550(secondary metabolite biosynthetic process)
ata-miR399a-5p_R-1_1ss20CT	TRITD_4Bv1G187010-3	cytochrome P450 78A6-like [Aegilops tauschii subsp. tauschii]	942-963	2.5	GO:0016020(membrane);GO:0016709(oxidoreductase activity, acting on paired donors, with incorporation or reduction of molecular oxygen, NAD);GO:0044550(secondary metabolite biosynthetic process)
ata-miR399a-5p_R-1_1ss20CT	TRITD_1Bv1G138510	uncharacterized protein LOC109771501 isoform X2 [Aegilops tauschii subsp. tauschii]	1398-1417	2.5	GO:0008422(beta-glucosidase activity);GO:1901657(glycosyl compound metabolic process)
ata-miR399a-5p_R-1_1ss20CT	TRITD_6Bv1G002270-2	putative disease resistance RPP13-like protein 3 [Aegilops tauschii subsp. tauschii]	1993-2012	2.2	GO:0004185(serine-type carboxypeptidase activity);GO:0051603(proteolysis involved in cellular protein catabolic process)
ata-miR399a-5p_R-1_1ss20CT	TRITD_6Bv1G002270	putative disease resistance RPP13-like protein 3 [Aegilops tauschii subsp. tauschii]	1993-2012	2.2	GO:0004185(serine-type carboxypeptidase activity);GO:0051603(proteolysis involved in cellular protein catabolic process)
ata-miR399a-5p_R-1_1ss20CT	TRITD_6Bv1G002270-4	putative disease resistance RPP13-like protein 3 [Aegilops tauschii subsp. tauschii]	1231-1250	2.2	GO:0004185(serine-type carboxypeptidase activity);GO:0051603(proteolysis involved in cellular protein catabolic process)
ata-miR399a-5p_R-1_1ss20CT	TRITD_6Bv1G002730-2	putative disease resistance RPP13-like protein 3 [Aegilops tauschii subsp. tauschii]	1231-1250	2.2	GO:0004185(serine-type carboxypeptidase activity);GO:0051603(proteolysis involved in cellular protein catabolic process)
ata-miR399a-5p_R-1_1ss20CT	TRITD_6Bv1G002730-11	putative disease resistance RPP13-like protein 3 [Aegilops tauschii subsp. tauschii]	1237-1256	2.2	GO:0004185(serine-type carboxypeptidase activity);GO:0051603(proteolysis involved in cellular protein catabolic process)
ata-miR399a-5p_R-1_1ss20CT	TRITD_3Av1G058200	hypothetical protein TRIUR3_17931 [Triticum urartu]	246-266	2.5	-
ata-miR399a-5p_R-1_1ss20CT	TRITD_5Av1G232950-20	heat shock cognate 70 kDa protein 2-like [Aegilops tauschii subsp. tauschii]	964-983	2.2	GO:0002020(protease binding);GO:0005515(protein binding);GO:0005524(ATP binding);GO:0005618(cell wall);GO:0005634(nucleus);GO:0005730(nucleolus);GO:0005737(cytoplasm);GO:0005774(vacuolar membrane);GO:0005794(Golgi apparatus);GO:0005829(cytosol);GO:0005886(plasma membrane);GO:0006351(transcription, DNA-templated);GO:0006355(regulation of transcription, DNA-templated);GO:0006457(protein folding);GO…	ko03040(Spliceosome);ko04141(Protein processing in endoplasmic reticulum);ko04010(MAPK signaling pathway);ko04144(Endocytosis);ko04612(Antigen processing and presentation);ko04915(Estrogen signaling pathway);ko04213(Longevity regulating pathway - multiple species);ko05134(Legionellosis);ko05162(Measles);ko05164(Influenza A);ko05169(Epstein-Barr virus infection);ko05145(Toxoplasmosis)
ata-miR399a-5p_R-1_1ss20CT	TRITD_5Av1G232950-19	heat shock cognate 70 kDa protein 2-like [Aegilops tauschii subsp. tauschii]	964-983	2.2	GO:0002020(protease binding);GO:0005515(protein binding);GO:0005524(ATP binding);GO:0005618(cell wall);GO:0005634(nucleus);GO:0005730(nucleolus);GO:0005737(cytoplasm);GO:0005774(vacuolar membrane);GO:0005794(Golgi apparatus);GO:0005829(cytosol);GO:0005886(plasma membrane);GO:0006351(transcription, DNA-templated);GO:0006355(regulation of transcription, DNA-templated);GO:0006457(protein folding);GO…	ko03040(Spliceosome);ko04141(Protein processing in endoplasmic reticulum);ko04010(MAPK signaling pathway);ko04144(Endocytosis);ko04612(Antigen processing and presentation);ko04915(Estrogen signaling pathway);ko04213(Longevity regulating pathway - multiple species);ko05134(Legionellosis);ko05162(Measles);ko05164(Influenza A);ko05169(Epstein-Barr virus infection);ko05145(Toxoplasmosis)
ata-miR399a-5p_R-1_1ss20CT	TRITD_5Av1G232950-10	heat shock cognate 70 kDa protein 2-like [Aegilops tauschii subsp. tauschii]	964-983	2.2	GO:0005515(protein binding);GO:0005524(ATP binding);GO:0005618(cell wall);GO:0005634(nucleus);GO:0005794(Golgi apparatus);GO:0005829(cytosol);GO:0005886(plasma membrane);GO:0006351(transcription, DNA-templated);GO:0006355(regulation of transcription, DNA-templated);GO:0006457(protein folding);GO:0009408(response to heat);GO:0009615(response to virus);GO:0009617(response to bacterium);GO:0034620(c…	ko03040(Spliceosome);ko04141(Protein processing in endoplasmic reticulum);ko04010(MAPK signaling pathway);ko04144(Endocytosis);ko04612(Antigen processing and presentation);ko04915(Estrogen signaling pathway);ko04213(Longevity regulating pathway - multiple species);ko05134(Legionellosis);ko05162(Measles);ko05164(Influenza A);ko05169(Epstein-Barr virus infection);ko05145(Toxoplasmosis)
ata-miR399a-5p_R-1_1ss20CT	TRITD_5Av1G232950-13	heat shock cognate 70 kDa protein 2-like [Aegilops tauschii subsp. tauschii]	940-959	2.2	GO:0005515(protein binding);GO:0005524(ATP binding);GO:0005618(cell wall);GO:0005634(nucleus);GO:0005794(Golgi apparatus);GO:0005829(cytosol);GO:0005886(plasma membrane);GO:0006351(transcription, DNA-templated);GO:0006355(regulation of transcription, DNA-templated);GO:0006457(protein folding);GO:0009408(response to heat);GO:0009615(response to virus);GO:0009617(response to bacterium);GO:0034620(c…	ko03040(Spliceosome);ko04141(Protein processing in endoplasmic reticulum);ko04010(MAPK signaling pathway);ko04144(Endocytosis);ko04612(Antigen processing and presentation);ko04915(Estrogen signaling pathway);ko04213(Longevity regulating pathway - multiple species);ko05134(Legionellosis);ko05162(Measles);ko05164(Influenza A);ko05169(Epstein-Barr virus infection);ko05145(Toxoplasmosis)
ata-miR399a-5p_R-1_1ss20CT	TRITD_5Av1G232950-15	heat shock cognate 70 kDa protein 2-like [Aegilops tauschii subsp. tauschii]	688-707	2.2	GO:0005524(ATP binding);GO:0005618(cell wall);GO:0005634(nucleus);GO:0005739(mitochondrion);GO:0005774(vacuolar membrane);GO:0005794(Golgi apparatus);GO:0005829(cytosol);GO:0005886(plasma membrane);GO:0006351(transcription, DNA-templated);GO:0006355(regulation of transcription, DNA-templated);GO:0006457(protein folding);GO:0006986(response to unfolded protein);GO:0009266(response to temperature s…	ko03040(Spliceosome);ko04141(Protein processing in endoplasmic reticulum);ko04010(MAPK signaling pathway);ko04144(Endocytosis);ko04612(Antigen processing and presentation);ko04915(Estrogen signaling pathway);ko04213(Longevity regulating pathway - multiple species);ko05134(Legionellosis);ko05162(Measles);ko05164(Influenza A);ko05169(Epstein-Barr virus infection);ko05145(Toxoplasmosis)
ata-miR399a-5p_R-1_1ss20CT	TRITD_5Av1G232950-17	heat shock cognate 70 kDa protein 2-like [Aegilops tauschii subsp. tauschii]	874-893	2.2	GO:0002020(protease binding);GO:0005515(protein binding);GO:0005524(ATP binding);GO:0005618(cell wall);GO:0005634(nucleus);GO:0005730(nucleolus);GO:0005737(cytoplasm);GO:0005774(vacuolar membrane);GO:0005794(Golgi apparatus);GO:0005829(cytosol);GO:0005886(plasma membrane);GO:0006351(transcription, DNA-templated);GO:0006355(regulation of transcription, DNA-templated);GO:0006457(protein folding);GO…	ko03040(Spliceosome);ko04141(Protein processing in endoplasmic reticulum);ko04010(MAPK signaling pathway);ko04144(Endocytosis);ko04612(Antigen processing and presentation);ko04915(Estrogen signaling pathway);ko04213(Longevity regulating pathway - multiple species);ko05134(Legionellosis);ko05162(Measles);ko05164(Influenza A);ko05169(Epstein-Barr virus infection);ko05145(Toxoplasmosis)
ata-miR399a-5p_R-1_1ss20CT	TRITD_5Av1G232950-18	heat shock cognate 70 kDa protein 2-like [Aegilops tauschii subsp. tauschii]	871-890	2.2	GO:0005515(protein binding);GO:0005524(ATP binding);GO:0005618(cell wall);GO:0005634(nucleus);GO:0005794(Golgi apparatus);GO:0005829(cytosol);GO:0005886(plasma membrane);GO:0006351(transcription, DNA-templated);GO:0006355(regulation of transcription, DNA-templated);GO:0006457(protein folding);GO:0009408(response to heat);GO:0009615(response to virus);GO:0009617(response to bacterium);GO:0034620(c…	ko03040(Spliceosome);ko04141(Protein processing in endoplasmic reticulum);ko04010(MAPK signaling pathway);ko04144(Endocytosis);ko04612(Antigen processing and presentation);ko04915(Estrogen signaling pathway);ko04213(Longevity regulating pathway - multiple species);ko05134(Legionellosis);ko05162(Measles);ko05164(Influenza A);ko05169(Epstein-Barr virus infection);ko05145(Toxoplasmosis)
ata-miR399a-5p_R-1_1ss20CT	TRITD_5Av1G232950-5	heat shock cognate 70 kDa protein 2-like [Aegilops tauschii subsp. tauschii]	964-983	2.2	GO:0005515(protein binding);GO:0005524(ATP binding);GO:0005618(cell wall);GO:0005634(nucleus);GO:0005794(Golgi apparatus);GO:0005829(cytosol);GO:0005886(plasma membrane);GO:0006351(transcription, DNA-templated);GO:0006355(regulation of transcription, DNA-templated);GO:0006457(protein folding);GO:0009408(response to heat);GO:0009615(response to virus);GO:0009617(response to bacterium);GO:0034620(c…	ko03040(Spliceosome);ko04141(Protein processing in endoplasmic reticulum);ko04010(MAPK signaling pathway);ko04144(Endocytosis);ko04612(Antigen processing and presentation);ko04915(Estrogen signaling pathway);ko04213(Longevity regulating pathway - multiple species);ko05134(Legionellosis);ko05162(Measles);ko05164(Influenza A);ko05169(Epstein-Barr virus infection);ko05145(Toxoplasmosis)
ata-miR399a-5p_R-1_1ss20CT	TRITD_5Av1G232950-6	heat shock cognate 70 kDa protein 2-like [Aegilops tauschii subsp. tauschii]	964-983	2.2	GO:0005515(protein binding);GO:0005524(ATP binding);GO:0005618(cell wall);GO:0005634(nucleus);GO:0005794(Golgi apparatus);GO:0005829(cytosol);GO:0005886(plasma membrane);GO:0006351(transcription, DNA-templated);GO:0006355(regulation of transcription, DNA-templated);GO:0006457(protein folding);GO:0009408(response to heat);GO:0009615(response to virus);GO:0009617(response to bacterium);GO:0034620(c…	ko03040(Spliceosome);ko04141(Protein processing in endoplasmic reticulum);ko04010(MAPK signaling pathway);ko04144(Endocytosis);ko04612(Antigen processing and presentation);ko04915(Estrogen signaling pathway);ko04213(Longevity regulating pathway - multiple species);ko05134(Legionellosis);ko05162(Measles);ko05164(Influenza A);ko05169(Epstein-Barr virus infection);ko05145(Toxoplasmosis)
ata-miR399a-5p_R-1_1ss20CT	TRITD_5Av1G232950-7	heat shock cognate 70 kDa protein 2-like [Aegilops tauschii subsp. tauschii]	964-983	2.2	GO:0005515(protein binding);GO:0005524(ATP binding);GO:0005618(cell wall);GO:0005634(nucleus);GO:0005794(Golgi apparatus);GO:0005829(cytosol);GO:0005886(plasma membrane);GO:0006351(transcription, DNA-templated);GO:0006355(regulation of transcription, DNA-templated);GO:0006457(protein folding);GO:0009408(response to heat);GO:0009615(response to virus);GO:0009617(response to bacterium);GO:0034620(c…	ko03040(Spliceosome);ko04141(Protein processing in endoplasmic reticulum);ko04010(MAPK signaling pathway);ko04144(Endocytosis);ko04612(Antigen processing and presentation);ko04915(Estrogen signaling pathway);ko04213(Longevity regulating pathway - multiple species);ko05134(Legionellosis);ko05162(Measles);ko05164(Influenza A);ko05169(Epstein-Barr virus infection);ko05145(Toxoplasmosis)
ata-miR399a-5p_R-1_1ss20CT	TRITD_5Av1G232950-8	heat shock cognate 70 kDa protein 2-like [Aegilops tauschii subsp. tauschii]	964-983	2.2	GO:0002020(protease binding);GO:0005515(protein binding);GO:0005524(ATP binding);GO:0005618(cell wall);GO:0005634(nucleus);GO:0005730(nucleolus);GO:0005737(cytoplasm);GO:0005774(vacuolar membrane);GO:0005794(Golgi apparatus);GO:0005829(cytosol);GO:0005886(plasma membrane);GO:0006351(transcription, DNA-templated);GO:0006355(regulation of transcription, DNA-templated);GO:0006457(protein folding);GO…	ko03040(Spliceosome);ko04141(Protein processing in endoplasmic reticulum);ko04010(MAPK signaling pathway);ko04144(Endocytosis);ko04612(Antigen processing and presentation);ko04915(Estrogen signaling pathway);ko04213(Longevity regulating pathway - multiple species);ko05134(Legionellosis);ko05162(Measles);ko05164(Influenza A);ko05169(Epstein-Barr virus infection);ko05145(Toxoplasmosis)
ata-miR399a-5p_R-1_1ss20CT	TRITD_5Av1G232950-9	heat shock cognate 70 kDa protein 2-like [Aegilops tauschii subsp. tauschii]	964-983	2.2	GO:0005515(protein binding);GO:0005524(ATP binding);GO:0005618(cell wall);GO:0005634(nucleus);GO:0005794(Golgi apparatus);GO:0005829(cytosol);GO:0005886(plasma membrane);GO:0006351(transcription, DNA-templated);GO:0006355(regulation of transcription, DNA-templated);GO:0006457(protein folding);GO:0009408(response to heat);GO:0009615(response to virus);GO:0009617(response to bacterium);GO:0034620(c…	ko03040(Spliceosome);ko04141(Protein processing in endoplasmic reticulum);ko04010(MAPK signaling pathway);ko04144(Endocytosis);ko04612(Antigen processing and presentation);ko04915(Estrogen signaling pathway);ko04213(Longevity regulating pathway - multiple species);ko05134(Legionellosis);ko05162(Measles);ko05164(Influenza A);ko05169(Epstein-Barr virus infection);ko05145(Toxoplasmosis)
ata-miR399a-5p_R-1_1ss20CT	TRITD_5Av1G232950-4	heat shock cognate 70 kDa protein 2-like [Aegilops tauschii subsp. tauschii]	964-983	2.2	GO:0005515(protein binding);GO:0005524(ATP binding);GO:0005618(cell wall);GO:0005634(nucleus);GO:0005794(Golgi apparatus);GO:0005829(cytosol);GO:0005886(plasma membrane);GO:0006351(transcription, DNA-templated);GO:0006355(regulation of transcription, DNA-templated);GO:0006457(protein folding);GO:0009408(response to heat);GO:0009615(response to virus);GO:0009617(response to bacterium);GO:0034620(c…	ko03040(Spliceosome);ko04141(Protein processing in endoplasmic reticulum);ko04010(MAPK signaling pathway);ko04144(Endocytosis);ko04612(Antigen processing and presentation);ko04915(Estrogen signaling pathway);ko04213(Longevity regulating pathway - multiple species);ko05134(Legionellosis);ko05162(Measles);ko05164(Influenza A);ko05169(Epstein-Barr virus infection);ko05145(Toxoplasmosis)
ata-miR399a-5p_R-1_1ss20CT	TRITD_5Av1G232950-2	heat shock cognate 70 kDa protein 2-like [Aegilops tauschii subsp. tauschii]	964-983	2.2	GO:0005515(protein binding);GO:0005524(ATP binding);GO:0005618(cell wall);GO:0005634(nucleus);GO:0005794(Golgi apparatus);GO:0005829(cytosol);GO:0005886(plasma membrane);GO:0006351(transcription, DNA-templated);GO:0006355(regulation of transcription, DNA-templated);GO:0006457(protein folding);GO:0009408(response to heat);GO:0009615(response to virus);GO:0009617(response to bacterium);GO:0034620(c…	ko03040(Spliceosome);ko04141(Protein processing in endoplasmic reticulum);ko04010(MAPK signaling pathway);ko04144(Endocytosis);ko04612(Antigen processing and presentation);ko04915(Estrogen signaling pathway);ko04213(Longevity regulating pathway - multiple species);ko05134(Legionellosis);ko05162(Measles);ko05164(Influenza A);ko05169(Epstein-Barr virus infection);ko05145(Toxoplasmosis)
ata-miR399a-5p_R-1_1ss20CT	TRITD_5Av1G232950-3	heat shock cognate 70 kDa protein 2-like [Aegilops tauschii subsp. tauschii]	964-983	2.2	GO:0005515(protein binding);GO:0005524(ATP binding);GO:0005618(cell wall);GO:0005634(nucleus);GO:0005794(Golgi apparatus);GO:0005829(cytosol);GO:0005886(plasma membrane);GO:0006351(transcription, DNA-templated);GO:0006355(regulation of transcription, DNA-templated);GO:0006457(protein folding);GO:0009408(response to heat);GO:0009615(response to virus);GO:0009617(response to bacterium);GO:0034620(c…	ko03040(Spliceosome);ko04141(Protein processing in endoplasmic reticulum);ko04010(MAPK signaling pathway);ko04144(Endocytosis);ko04612(Antigen processing and presentation);ko04915(Estrogen signaling pathway);ko04213(Longevity regulating pathway - multiple species);ko05134(Legionellosis);ko05162(Measles);ko05164(Influenza A);ko05169(Epstein-Barr virus infection);ko05145(Toxoplasmosis)
ata-miR399a-5p_R-1_1ss20CT	TRITD_5Av1G232950	Heat shock cognate 70 kDa protein 1 [Triticum urartu]	1069-1088	2.2	GO:0005515(protein binding);GO:0005524(ATP binding);GO:0005618(cell wall);GO:0005634(nucleus);GO:0005794(Golgi apparatus);GO:0005829(cytosol);GO:0005886(plasma membrane);GO:0006351(transcription, DNA-templated);GO:0006355(regulation of transcription, DNA-templated);GO:0006457(protein folding);GO:0009408(response to heat);GO:0009615(response to virus);GO:0009617(response to bacterium);GO:0034620(c…	ko03040(Spliceosome);ko04141(Protein processing in endoplasmic reticulum);ko04010(MAPK signaling pathway);ko04144(Endocytosis);ko04612(Antigen processing and presentation);ko04915(Estrogen signaling pathway);ko04213(Longevity regulating pathway - multiple species);ko05134(Legionellosis);ko05162(Measles);ko05164(Influenza A);ko05169(Epstein-Barr virus infection);ko05145(Toxoplasmosis)
ata-miR399a-5p_R-1_1ss20CT	TRITD_5Av1G232950-21	heat shock cognate 70 kDa protein 2-like [Aegilops tauschii subsp. tauschii]	631-650	2.2	GO:0005524(ATP binding);GO:0005618(cell wall);GO:0005634(nucleus);GO:0005739(mitochondrion);GO:0005774(vacuolar membrane);GO:0005794(Golgi apparatus);GO:0005829(cytosol);GO:0005886(plasma membrane);GO:0006351(transcription, DNA-templated);GO:0006355(regulation of transcription, DNA-templated);GO:0006457(protein folding);GO:0006986(response to unfolded protein);GO:0009266(response to temperature s…	ko03040(Spliceosome);ko04141(Protein processing in endoplasmic reticulum);ko04010(MAPK signaling pathway);ko04144(Endocytosis);ko04612(Antigen processing and presentation);ko04915(Estrogen signaling pathway);ko04213(Longevity regulating pathway - multiple species);ko05134(Legionellosis);ko05162(Measles);ko05164(Influenza A);ko05169(Epstein-Barr virus infection);ko05145(Toxoplasmosis)
ata-miR399a-5p_R-1_1ss20CT	TRITD_5Av1G232950-23	heat shock cognate 70 kDa protein 2-like [Aegilops tauschii subsp. tauschii]	376-395	2.2	GO:0005524(ATP binding);GO:0005618(cell wall);GO:0005634(nucleus);GO:0005739(mitochondrion);GO:0005774(vacuolar membrane);GO:0005794(Golgi apparatus);GO:0005829(cytosol);GO:0005886(plasma membrane);GO:0006351(transcription, DNA-templated);GO:0006355(regulation of transcription, DNA-templated);GO:0006457(protein folding);GO:0006986(response to unfolded protein);GO:0009266(response to temperature s…	ko03040(Spliceosome);ko04141(Protein processing in endoplasmic reticulum);ko04010(MAPK signaling pathway);ko04144(Endocytosis);ko04612(Antigen processing and presentation);ko04915(Estrogen signaling pathway);ko04213(Longevity regulating pathway - multiple species);ko05134(Legionellosis);ko05162(Measles);ko05164(Influenza A);ko05169(Epstein-Barr virus infection);ko05145(Toxoplasmosis)
ata-miR399a-5p_R-1_1ss20CT	TRITD_4Av1G144010	protein DWARF 53-like [Aegilops tauschii subsp. tauschii]	1041-1061	2	GO:0005515(protein binding);GO:0005634(nucleus);GO:0005737(cytoplasm);GO:0006351(transcription, DNA-templated);GO:0006355(regulation of transcription, DNA-templated);GO:0019538(protein metabolic process)
ata-miR399a-5p_R-1_1ss20CT	TRITD_4Av1G144010-10	protein DWARF 53-like [Aegilops tauschii subsp. tauschii]	786-806	2	GO:0005515(protein binding);GO:0005634(nucleus);GO:0005737(cytoplasm);GO:0006351(transcription, DNA-templated);GO:0006355(regulation of transcription, DNA-templated);GO:0019538(protein metabolic process)
ata-miR399a-5p_R-1_1ss20CT	TRITD_4Av1G144010-9	protein DWARF 53-like [Aegilops tauschii subsp. tauschii]	822-842	2	GO:0005515(protein binding);GO:0005634(nucleus);GO:0005737(cytoplasm);GO:0006351(transcription, DNA-templated);GO:0006355(regulation of transcription, DNA-templated);GO:0019538(protein metabolic process)
ata-miR399a-5p_R-1_1ss20CT	TRITD_4Av1G144010-7	protein DWARF 53-like [Aegilops tauschii subsp. tauschii]	819-839	2	GO:0005515(protein binding);GO:0005634(nucleus);GO:0005737(cytoplasm);GO:0006351(transcription, DNA-templated);GO:0006355(regulation of transcription, DNA-templated);GO:0019538(protein metabolic process)
ata-miR399a-5p_R-1_1ss20CT	TRITD_4Av1G144010-8	protein DWARF 53-like [Aegilops tauschii subsp. tauschii]	834-854	2	GO:0005515(protein binding);GO:0005634(nucleus);GO:0005737(cytoplasm);GO:0006351(transcription, DNA-templated);GO:0006355(regulation of transcription, DNA-templated);GO:0019538(protein metabolic process)
ata-miR399a-5p_R-1_1ss20CT	TRITD_4Av1G144010-6	protein DWARF 53-like [Aegilops tauschii subsp. tauschii]	1890-1910	2	GO:0005515(protein binding);GO:0005634(nucleus);GO:0005737(cytoplasm);GO:0006351(transcription, DNA-templated);GO:0006355(regulation of transcription, DNA-templated);GO:0019538(protein metabolic process)
ata-miR399a-5p_R-1_1ss20CT	TRITD_4Av1G144010-2	protein DWARF 53-like [Aegilops tauschii subsp. tauschii]	2232-2252	2	GO:0005515(protein binding);GO:0005634(nucleus);GO:0005737(cytoplasm);GO:0006351(transcription, DNA-templated);GO:0006355(regulation of transcription, DNA-templated);GO:0019538(protein metabolic process)
ata-miR399a-5p_R-1_1ss20CT	TRITD_4Av1G144010-3	protein DWARF 53-like [Aegilops tauschii subsp. tauschii]	2208-2228	2	GO:0005515(protein binding);GO:0005634(nucleus);GO:0005737(cytoplasm);GO:0006351(transcription, DNA-templated);GO:0006355(regulation of transcription, DNA-templated);GO:0019538(protein metabolic process)
ata-miR399a-5p_R-1_1ss20CT	TRITD_4Av1G144010-4	protein DWARF 53-like [Aegilops tauschii subsp. tauschii]	2202-2222	2	GO:0005515(protein binding);GO:0005634(nucleus);GO:0005737(cytoplasm);GO:0006351(transcription, DNA-templated);GO:0006355(regulation of transcription, DNA-templated);GO:0019538(protein metabolic process)
ata-miR399a-5p_R-1_1ss20CT	TRITD_4Av1G144010-5	protein DWARF 53-like [Aegilops tauschii subsp. tauschii]	2205-2225	2	GO:0005515(protein binding);GO:0005634(nucleus);GO:0005737(cytoplasm);GO:0006351(transcription, DNA-templated);GO:0006355(regulation of transcription, DNA-templated);GO:0019538(protein metabolic process)
ata-miR399a-5p_R-1_1ss20CT	TRITD_5Av1G240730	cytochrome P450 78A6-like [Aegilops tauschii subsp. tauschii]	942-963	2.5	GO:0016020(membrane);GO:0016709(oxidoreductase activity, acting on paired donors, with incorporation or reduction of molecular oxygen, NAD);GO:0044550(secondary metabolite biosynthetic process)
ata-miR399a-5p_R-1_1ss20CT	TRITD_5Av1G256730-2	Polyubiquitin 4 [Triticum urartu]	189-209	2.2	GO:0005622(intracellular);GO:0005634(nucleus);GO:0005737(cytoplasm);GO:0006464(cellular protein modification process);GO:0006511(ubiquitin-dependent protein catabolic process)	ko03320(PPAR signaling pathway)
ata-miR399a-5p_R-1_1ss20CT	TRITD_5Av1G256730-3	Polyubiquitin 4 [Triticum urartu]	189-209	2.2	GO:0005622(intracellular);GO:0005634(nucleus);GO:0005737(cytoplasm);GO:0006464(cellular protein modification process);GO:0006511(ubiquitin-dependent protein catabolic process)	ko03320(PPAR signaling pathway)
ata-miR5181-3p_R+3_1ss14CT	TRITD_6Bv1G143210-12	hypothetical protein TRIUR3_06650 [Triticum urartu]	1496-1519	2.5	GO:0003735(structural constituent of ribosome);GO:0006412(translation)
ata-miR5181-3p_R+3_1ss14CT	TRITD_5Bv1G244750	hypothetical protein TRIUR3_33796 [Triticum urartu]	905-928	2.5	GO:0003674(molecular_function);GO:0005739(mitochondrion);GO:0008150(biological_process);GO:0016021(integral component of membrane)
ata-miR5181-3p_R+3_1ss14CT	TRITD_4Bv1G144570-2	phosphomannomutase B2 [Triticum aestivum]	689-712	1.5	GO:0004615(phosphomannomutase activity);GO:0005515(protein binding);GO:0005737(cytoplasm);GO:0005829(cytosol);GO:0006013(mannose metabolic process);GO:0006487(protein N-linked glycosylation);GO:0009298(GDP-mannose biosynthetic process);GO:0009651(response to salt stress);GO:0019307(mannose biosynthetic process);GO:0019853(L-ascorbic acid biosynthetic process);GO:0045047(protein targeting to ER)	ko00051(Fructose and mannose metabolism);ko00520(Amino sugar and nucleotide sugar metabolism)
ata-miR5181-3p_R+3_1ss14CT	TRITD_2Bv1G228650-2	unnamed protein product [Triticum aestivum]	879-902	2.2	GO:0009507(chloroplast);GO:0009813(flavonoid biosynthetic process);GO:0009964(negative regulation of flavonoid biosynthetic process);GO:0016491(oxidoreductase activity);GO:0033729(anthocyanidin reductase activity);GO:0050662(coenzyme binding);GO:0055114(oxidation-reduction process)
ata-miR5181-3p_R+3_1ss14CT	TRITD_4Av1G056230-7	Programmed cell death protein 2 [Triticum urartu]	726-749	2	GO:0005634(nucleus);GO:0005737(cytoplasm)
ata-miR5181-3p_R+3_1ss14CT	TRITD_4Av1G170480-7	predicted protein [Hordeum vulgare subsp. vulgare]	1601-1624	1	GO:0001666(response to hypoxia);GO:0002213(defense response to insect);GO:0004806(triglyceride lipase activity);GO:0005515(protein binding);GO:0005634(nucleus);GO:0005737(cytoplasm);GO:0006629(lipid metabolic process);GO:0009617(response to bacterium);GO:0009625(response to insect);GO:0009626(plant-type hypersensitive response);GO:0009627(systemic acquired resistance);GO:0009751(response to salic…
ata-miR5181-3p_R+3_1ss14CT	TRITD_3Av1G158020-8	unnamed protein product [Triticum aestivum]	1691-1714	2.5	GO:0010304(PSII associated light-harvesting complex II catabolic process);GO:0015996(chlorophyll catabolic process);GO:0034256(chlorophyll)	ko00061(Fatty acid biosynthesis);ko00071(Fatty acid degradation);ko04146(Peroxisome);ko04216(Ferroptosis);ko04920(Adipocytokine signaling pathway);ko03320(PPAR signaling pathway);ko04714(Thermogenesis)
ata-miR5181-3p_R+3_1ss14CT	TRITD_7Bv1G232740	putative disease resistance protein At1g50180 [Aegilops tauschii subsp. tauschii]	540-563	2.5	-
ata-miR5181-3p_R+3_2ss14CA21GA	TRITD_6Bv1G143210-12	hypothetical protein TRIUR3_06650 [Triticum urartu]	1496-1519	2	GO:0003735(structural constituent of ribosome);GO:0006412(translation)
ata-miR5181-3p_R+3_2ss14CA21GA	TRITD_3Av1G215930	Metal tolerance protein 5 [Triticum urartu]	702-725	2.5	GO:0005385(zinc ion transmembrane transporter activity);GO:0010043(response to zinc ion);GO:0010486(manganese:proton antiporter activity);GO:0016020(membrane);GO:0061088(regulation of sequestering of zinc ion)
ata-miR5181-3p_R+3_2ss14CA21GA	TRITD_2Av1G265490-3	Anthocyanidin reductase [Triticum urartu]	879-902	2.2	GO:0009507(chloroplast);GO:0009813(flavonoid biosynthetic process);GO:0009964(negative regulation of flavonoid biosynthetic process);GO:0016491(oxidoreductase activity);GO:0033729(anthocyanidin reductase activity);GO:0050662(coenzyme binding);GO:0055114(oxidation-reduction process)
ata-miR5181-3p_R+3_2ss14CA21GA	TRITD_5Bv1G244750	hypothetical protein TRIUR3_33796 [Triticum urartu]	905-928	2	GO:0003674(molecular_function);GO:0005739(mitochondrion);GO:0008150(biological_process);GO:0016021(integral component of membrane)
ata-miR5181-3p_R+3_2ss14CA21GA	TRITD_4Bv1G144570-2	phosphomannomutase B2 [Triticum aestivum]	689-712	1	GO:0004615(phosphomannomutase activity);GO:0005515(protein binding);GO:0005737(cytoplasm);GO:0005829(cytosol);GO:0006013(mannose metabolic process);GO:0006487(protein N-linked glycosylation);GO:0009298(GDP-mannose biosynthetic process);GO:0009651(response to salt stress);GO:0019307(mannose biosynthetic process);GO:0019853(L-ascorbic acid biosynthetic process);GO:0045047(protein targeting to ER)	ko00051(Fructose and mannose metabolism);ko00520(Amino sugar and nucleotide sugar metabolism)
ata-miR5181-3p_R+3_2ss14CA21GA	TRITD_2Bv1G185100-3	uncharacterized protein LOC109769403 [Aegilops tauschii subsp. tauschii]	720-743	2.5	GO:0003674(molecular_function);GO:0005634(nucleus)
ata-miR5181-3p_R+3_2ss14CA21GA	TRITD_2Bv1G228650-2	unnamed protein product [Triticum aestivum]	879-902	1	GO:0009507(chloroplast);GO:0009813(flavonoid biosynthetic process);GO:0009964(negative regulation of flavonoid biosynthetic process);GO:0016491(oxidoreductase activity);GO:0033729(anthocyanidin reductase activity);GO:0050662(coenzyme binding);GO:0055114(oxidation-reduction process)
ata-miR5181-3p_R+3_2ss14CA21GA	TRITD_5Av1G179130-6	E3 ubiquitin ligase BIG BROTHER-like [Aegilops tauschii subsp. tauschii]	546-569	2.5	GO:0043161(proteasome-mediated ubiquitin-dependent protein catabolic process);GO:0048437(floral organ development);GO:0061630(ubiquitin protein ligase activity)
ata-miR5181-3p_R+3_2ss14CA21GA	TRITD_4Av1G056230-7	Programmed cell death protein 2 [Triticum urartu]	726-749	1.5	GO:0005634(nucleus);GO:0005737(cytoplasm)
ata-miR5181-3p_R+3_2ss14CA21GA	TRITD_4Av1G170480-7	predicted protein [Hordeum vulgare subsp. vulgare]	1601-1624	2.5	GO:0001666(response to hypoxia);GO:0002213(defense response to insect);GO:0004806(triglyceride lipase activity);GO:0005515(protein binding);GO:0005634(nucleus);GO:0005737(cytoplasm);GO:0006629(lipid metabolic process);GO:0009617(response to bacterium);GO:0009625(response to insect);GO:0009626(plant-type hypersensitive response);GO:0009627(systemic acquired resistance);GO:0009751(response to salic…
ata-miR5181-3p_R+3_2ss14CA21GA	TRITD_3Av1G158020-8	unnamed protein product [Triticum aestivum]	1691-1714	2	GO:0010304(PSII associated light-harvesting complex II catabolic process);GO:0015996(chlorophyll catabolic process);GO:0034256(chlorophyll)	ko00061(Fatty acid biosynthesis);ko00071(Fatty acid degradation);ko04146(Peroxisome);ko04216(Ferroptosis);ko04920(Adipocytokine signaling pathway);ko03320(PPAR signaling pathway);ko04714(Thermogenesis)
ata-miR5181-3p_R+3_2ss14CA21GA	TRITD_5Bv1G001620-2	putative disease resistance protein RGA1 isoform X3 [Aegilops tauschii subsp. tauschii]	788-811	2.5	GO:0004674(protein serine/threonine kinase activity);GO:0005886(plasma membrane);GO:0006468(protein phosphorylation);GO:0006952(defense response);GO:0009506(plasmodesma)	ko04624(Toll and Imd signaling pathway)
ata-miR5181-3p_R+3_2ss14CA21GA	TRITD_7Bv1G232740	putative disease resistance protein At1g50180 [Aegilops tauschii subsp. tauschii]	540-563	2	-
ata-MIR9863a-p5_1ss21GT	TRITD_1Av1G005920-10	RGA1-D [Secale cereale]	39-58	2.5	GO:0004185(serine-type carboxypeptidase activity);GO:0051603(proteolysis involved in cellular protein catabolic process)
ata-MIR9863a-p5_1ss21GT	TRITD_1Av1G005920-47	RGA1e-like protein [Triticum aestivum]	39-58	2.5	GO:0004185(serine-type carboxypeptidase activity);GO:0051603(proteolysis involved in cellular protein catabolic process)
ata-MIR9863a-p5_1ss21GT	TRITD_1Av1G005920-49	RGA1e-like protein [Triticum aestivum]	39-58	2.5	GO:0004185(serine-type carboxypeptidase activity);GO:0051603(proteolysis involved in cellular protein catabolic process)
ata-MIR9863a-p5_1ss21GT	TRITD_1Av1G005920-50	RGA1e-like protein [Triticum aestivum]	39-58	2.5	GO:0004185(serine-type carboxypeptidase activity);GO:0051603(proteolysis involved in cellular protein catabolic process)
ata-MIR9863a-p5_1ss21GT	TRITD_4Av1G260420	putative disease resistance RPP13-like protein 3 [Aegilops tauschii subsp. tauschii]	1229-1249	2.5	GO:0004185(serine-type carboxypeptidase activity);GO:0051603(proteolysis involved in cellular protein catabolic process)
ata-MIR9863a-p5_1ss21GT	TRITD_6Bv1G224950-22	putative disease resistance RPP13-like protein 3 [Aegilops tauschii subsp. tauschii]	1133-1153	2.5	GO:0004185(serine-type carboxypeptidase activity);GO:0051603(proteolysis involved in cellular protein catabolic process)
ata-MIR9863a-p5_1ss21GT	TRITD_6Bv1G224950-23	putative disease resistance RPP13-like protein 3 [Aegilops tauschii subsp. tauschii]	1250-1270	2.5	GO:0004185(serine-type carboxypeptidase activity);GO:0051603(proteolysis involved in cellular protein catabolic process)
ata-MIR9863a-p5_1ss21GT	TRITD_6Bv1G225150-19	putative disease resistance RPP13-like protein 3 [Aegilops tauschii subsp. tauschii]	1271-1291	2.5	GO:0004185(serine-type carboxypeptidase activity);GO:0051603(proteolysis involved in cellular protein catabolic process)
ata-MIR9863a-p5_1ss21GT	TRITD_4Av1G263330	putative disease resistance RPP13-like protein 3 [Aegilops tauschii subsp. tauschii]	1175-1195	1.5	GO:0004185(serine-type carboxypeptidase activity);GO:0051603(proteolysis involved in cellular protein catabolic process)
ata-MIR9863a-p5_1ss21GT	TRITD_4Av1G263350	putative disease resistance RPP13-like protein 3 [Aegilops tauschii subsp. tauschii]	1247-1267	2.5	GO:0004185(serine-type carboxypeptidase activity);GO:0051603(proteolysis involved in cellular protein catabolic process)
ata-MIR9863a-p5_1ss21GT	TRITD_4Av1G263880	putative disease resistance RPP13-like protein 3 isoform X2 [Brachypodium distachyon]	1292-1312	1.5	GO:0004185(serine-type carboxypeptidase activity);GO:0051603(proteolysis involved in cellular protein catabolic process)
ata-MIR9863a-p5_1ss21GT	TRITD_7Av1G016360	Disease resistance RPP13-like protein 4 [Triticum urartu]	1280-1300	2	GO:0004185(serine-type carboxypeptidase activity);GO:0051603(proteolysis involved in cellular protein catabolic process)
ata-MIR9863a-p5_1ss21GT	TRITD_2Av1G294760	disease resistance protein RPM1-like, partial [Aegilops tauschii subsp. tauschii]	1281-1300	2	GO:0005515(protein binding);GO:0042802(identical protein binding)
ata-MIR9863a-p5_1ss21GT	TRITD_2Av1G294760-3	disease resistance protein RPM1-like, partial [Aegilops tauschii subsp. tauschii]	1239-1258	2	GO:0005515(protein binding);GO:0042802(identical protein binding)
ata-MIR9863a-p5_1ss21GT	TRITD_2Av1G294760-4	Disease resistance protein RPM1 [Triticum urartu]	1128-1147	2	GO:0005515(protein binding);GO:0042802(identical protein binding)
ata-MIR9863a-p5_1ss21GT	TRITD_2Av1G294760-2	disease resistance protein RPM1-like, partial [Aegilops tauschii subsp. tauschii]	1239-1258	2	GO:0005515(protein binding);GO:0042802(identical protein binding)
ata-MIR9863a-p5_1ss21GT	TRITD_2Av1G294760-7	Disease resistance protein RPM1 [Triticum urartu]	981-1000	2	GO:0005515(protein binding);GO:0042802(identical protein binding)
ata-MIR9863a-p5_1ss21GT	TRITD_2Av1G294940-3	Disease resistance protein RPM1 [Triticum urartu]	1148-1168	2.5	GO:0004185(serine-type carboxypeptidase activity);GO:0051603(proteolysis involved in cellular protein catabolic process)
ata-MIR9863a-p5_1ss21GT	TRITD_2Av1G294940-4	Disease resistance protein RPM1 [Triticum urartu]	1049-1069	2.5	GO:0004185(serine-type carboxypeptidase activity);GO:0051603(proteolysis involved in cellular protein catabolic process)
ata-MIR9863a-p5_1ss21GT	TRITD_2Av1G294940-5	Disease resistance protein RPM1 [Triticum urartu]	575-595	2.5	GO:0004185(serine-type carboxypeptidase activity);GO:0051603(proteolysis involved in cellular protein catabolic process)
ata-MIR9863a-p5_1ss21GT	TRITD_2Av1G294940-6	Disease resistance protein RPM1 [Triticum urartu]	38-58	2.5	GO:0004185(serine-type carboxypeptidase activity);GO:0051603(proteolysis involved in cellular protein catabolic process)
ata-MIR9863a-p5_1ss21GT	TRITD_7Av1G031980-18	Disease resistance protein RPP13 [Triticum urartu]	1283-1303	2.5	GO:0004185(serine-type carboxypeptidase activity);GO:0051603(proteolysis involved in cellular protein catabolic process)
ata-MIR9863a-p5_1ss21GT	TRITD_7Av1G031980-19	Disease resistance protein RPP13 [Triticum urartu]	1283-1303	2.5	GO:0004185(serine-type carboxypeptidase activity);GO:0051603(proteolysis involved in cellular protein catabolic process)
ata-MIR9863a-p5_1ss21GT	TRITD_7Av1G031980-20	Disease resistance protein RPP13 [Triticum urartu]	1283-1303	2.5	GO:0004185(serine-type carboxypeptidase activity);GO:0051603(proteolysis involved in cellular protein catabolic process)
ata-MIR9863a-p5_1ss21GT	TRITD_7Av1G031980-14	Disease resistance protein RPP13 [Triticum urartu]	1283-1303	2.5	GO:0004185(serine-type carboxypeptidase activity);GO:0051603(proteolysis involved in cellular protein catabolic process)
ata-MIR9863a-p5_1ss21GT	TRITD_7Av1G031980-11	putative disease resistance RPP13-like protein 3 [Aegilops tauschii subsp. tauschii]	1283-1303	2	GO:0004185(serine-type carboxypeptidase activity);GO:0051603(proteolysis involved in cellular protein catabolic process)
ata-MIR9863a-p5_1ss21GT	TRITD_7Av1G031980-12	putative disease resistance RPP13-like protein 3 [Aegilops tauschii subsp. tauschii]	1280-1300	2	GO:0004185(serine-type carboxypeptidase activity);GO:0051603(proteolysis involved in cellular protein catabolic process)
ata-MIR9863a-p5_1ss21GT	TRITD_7Av1G031980-13	putative disease resistance RPP13-like protein 3 [Aegilops tauschii subsp. tauschii]	1283-1303	2	GO:0004185(serine-type carboxypeptidase activity);GO:0051603(proteolysis involved in cellular protein catabolic process)
ata-MIR9863a-p5_1ss21GT	TRITD_7Av1G031980-9	putative disease resistance RPP13-like protein 3 [Aegilops tauschii subsp. tauschii]	1283-1303	2.5	GO:0004185(serine-type carboxypeptidase activity);GO:0051603(proteolysis involved in cellular protein catabolic process)
ata-MIR9863a-p5_1ss21GT	TRITD_7Av1G031980-7	Disease resistance protein RPP13 [Triticum urartu]	1283-1303	2.5	GO:0004185(serine-type carboxypeptidase activity);GO:0051603(proteolysis involved in cellular protein catabolic process)
ata-MIR9863a-p5_1ss21GT	TRITD_7Av1G031980-8	Disease resistance protein RPP13 [Triticum urartu]	1283-1303	1.5	GO:0004185(serine-type carboxypeptidase activity);GO:0051603(proteolysis involved in cellular protein catabolic process)
ata-MIR9863a-p5_1ss21GT	TRITD_7Av1G031980-4	putative disease resistance RPP13-like protein 3 [Aegilops tauschii subsp. tauschii]	1283-1303	2	GO:0004185(serine-type carboxypeptidase activity);GO:0051603(proteolysis involved in cellular protein catabolic process)
ata-MIR9863a-p5_1ss21GT	TRITD_7Av1G031980-2	putative disease resistance RPP13-like protein 3 [Aegilops tauschii subsp. tauschii]	1283-1303	2	GO:0004185(serine-type carboxypeptidase activity);GO:0051603(proteolysis involved in cellular protein catabolic process)
ata-MIR9863a-p5_1ss21GT	TRITD_7Av1G031980-34	putative disease resistance RPP13-like protein 3 [Aegilops tauschii subsp. tauschii]	845-865	2.5	GO:0004185(serine-type carboxypeptidase activity);GO:0051603(proteolysis involved in cellular protein catabolic process)
ata-MIR9863a-p5_1ss21GT	TRITD_7Av1G031980-41	Disease resistance protein RPP13 [Triticum urartu]	1283-1303	2.5	GO:0004185(serine-type carboxypeptidase activity);GO:0051603(proteolysis involved in cellular protein catabolic process)
ata-MIR9863a-p5_1ss21GT	TRITD_7Av1G031980-42	Disease resistance protein RPP13 [Triticum urartu]	1283-1303	2.5	GO:0004185(serine-type carboxypeptidase activity);GO:0051603(proteolysis involved in cellular protein catabolic process)
ata-MIR9863a-p5_1ss21GT	TRITD_7Av1G031980-39	Disease resistance protein RPP13 [Triticum urartu]	1283-1303	1.5	GO:0004185(serine-type carboxypeptidase activity);GO:0051603(proteolysis involved in cellular protein catabolic process)
ata-MIR9863a-p5_1ss21GT	TRITD_7Av1G031980-45	putative disease resistance RPP13-like protein 3 [Aegilops tauschii subsp. tauschii]	1160-1180	2	GO:0004185(serine-type carboxypeptidase activity);GO:0051603(proteolysis involved in cellular protein catabolic process)
ata-MIR9863a-p5_1ss21GT	TRITD_7Av1G031980-46	Disease resistance protein RPP13 [Triticum urartu]	302-322	2.5	GO:0004185(serine-type carboxypeptidase activity);GO:0051603(proteolysis involved in cellular protein catabolic process)
ata-MIR9863a-p5_1ss21GT	TRITD_7Av1G031980-59	putative disease resistance RPP13-like protein 3 [Aegilops tauschii subsp. tauschii]	1283-1303	2	GO:0004185(serine-type carboxypeptidase activity);GO:0051603(proteolysis involved in cellular protein catabolic process)
ata-MIR9863a-p5_1ss21GT	TRITD_7Av1G031980-51	putative disease resistance RPP13-like protein 3 [Aegilops tauschii subsp. tauschii]	1283-1303	2	GO:0004185(serine-type carboxypeptidase activity);GO:0051603(proteolysis involved in cellular protein catabolic process)
ata-MIR9863a-p5_1ss21GT	TRITD_7Av1G031980-61	putative disease resistance RPP13-like protein 3 [Aegilops tauschii subsp. tauschii]	1160-1180	2	GO:0004185(serine-type carboxypeptidase activity);GO:0051603(proteolysis involved in cellular protein catabolic process)
ata-MIR9863a-p5_1ss21GT	TRITD_7Av1G031980-62	putative disease resistance RPP13-like protein 3 [Aegilops tauschii subsp. tauschii]	95-115	2	GO:0004185(serine-type carboxypeptidase activity);GO:0051603(proteolysis involved in cellular protein catabolic process)
ata-MIR9863a-p5_1ss21GT	TRITD_7Av1G031980-63	putative disease resistance RPP13-like protein 3 [Aegilops tauschii subsp. tauschii]	38-58	2	GO:0004185(serine-type carboxypeptidase activity);GO:0051603(proteolysis involved in cellular protein catabolic process)
ata-MIR9863a-p5_1ss21GT	TRITD_2Bv1G008120	Disease resistance RPP13-like protein 4 [Triticum urartu]	782-802	2.5	GO:0004185(serine-type carboxypeptidase activity);GO:0051603(proteolysis involved in cellular protein catabolic process)
ata-MIR9863a-p5_1ss21GT	TRITD_2Bv1G008120-3	Disease resistance RPP13-like protein 4 [Triticum urartu]	1277-1297	2.5	GO:0004185(serine-type carboxypeptidase activity);GO:0051603(proteolysis involved in cellular protein catabolic process)
ata-MIR9863a-p5_1ss21GT	TRITD_2Bv1G008120-2	Disease resistance RPP13-like protein 4 [Triticum urartu]	1277-1297	2.5	GO:0004185(serine-type carboxypeptidase activity);GO:0051603(proteolysis involved in cellular protein catabolic process)
ata-MIR9863a-p5_1ss21GT	TRITD_2Bv1G008260-12	Disease resistance RPP13-like protein 4 [Triticum urartu]	1280-1300	2.5	GO:0004185(serine-type carboxypeptidase activity);GO:0051603(proteolysis involved in cellular protein catabolic process)
ata-MIR9863a-p5_1ss21GT	TRITD_2Bv1G008260-48	Disease resistance RPP13-like protein 4 [Triticum urartu]	1280-1300	2.5	GO:0004185(serine-type carboxypeptidase activity);GO:0051603(proteolysis involved in cellular protein catabolic process)
ata-MIR9863a-p5_1ss21GT	TRITD_4Bv1G103630	Fanconi anemia group I protein [Aegilops tauschii subsp. tauschii]	1821-1841	2.5	GO:0007095(mitotic G2 DNA damage checkpoint);GO:0070182(DNA polymerase binding)	ko03460(Fanconi anemia pathway)
ata-MIR9863a-p5_1ss21GT	TRITD_4Bv1G103630-2	Fanconi anemia group I protein [Aegilops tauschii subsp. tauschii]	225-245	2.5	GO:0007095(mitotic G2 DNA damage checkpoint);GO:0070182(DNA polymerase binding)	ko03460(Fanconi anemia pathway)
ata-MIR9863a-p5_1ss21GT	TRITD_1Bv1G000850	Putative disease resistance RPP13-like protein 3 [Triticum urartu]	368-388	2.5	GO:0004185(serine-type carboxypeptidase activity);GO:0051603(proteolysis involved in cellular protein catabolic process)
ata-MIR9863a-p5_1ss21GT	TRITD_1Bv1G000860	Putative disease resistance RPP13-like protein 3 [Triticum urartu]	1286-1306	2.5	GO:0004185(serine-type carboxypeptidase activity);GO:0051603(proteolysis involved in cellular protein catabolic process)
ata-MIR9863a-p5_1ss21GT	TRITD_1Bv1G000860-2	Putative disease resistance RPP13-like protein 3 [Triticum urartu]	1286-1306	2.5	GO:0004185(serine-type carboxypeptidase activity);GO:0051603(proteolysis involved in cellular protein catabolic process)
ata-MIR9863a-p5_1ss21GT	TRITD_1Bv1G000850-2	Putative disease resistance RPP13-like protein 3 [Triticum urartu]	368-388	2.5	GO:0004185(serine-type carboxypeptidase activity);GO:0051603(proteolysis involved in cellular protein catabolic process)
ata-MIR9863a-p5_1ss21GT	TRITD_1Bv1G000880	Putative disease resistance RPP13-like protein 3 [Triticum urartu]	758-778	2.5	GO:0004185(serine-type carboxypeptidase activity);GO:0051603(proteolysis involved in cellular protein catabolic process)
ata-MIR9863a-p5_1ss21GT	TRITD_1Bv1G000880-2	Putative disease resistance RPP13-like protein 3 [Triticum urartu]	1235-1255	2.5	GO:0004185(serine-type carboxypeptidase activity);GO:0051603(proteolysis involved in cellular protein catabolic process)
ata-MIR9863a-p5_1ss21GT	TRITD_1Bv1G000880-3	Putative disease resistance RPP13-like protein 3 [Triticum urartu]	1286-1306	2.5	GO:0004185(serine-type carboxypeptidase activity);GO:0051603(proteolysis involved in cellular protein catabolic process)
ata-MIR9863a-p5_1ss21GT	TRITD_1Bv1G000880-4	Putative disease resistance RPP13-like protein 3 [Triticum urartu]	863-883	2.5	GO:0004185(serine-type carboxypeptidase activity);GO:0051603(proteolysis involved in cellular protein catabolic process)
ata-MIR9863a-p5_1ss21GT	TRITD_1Bv1G000890	Putative disease resistance RPP13-like protein 3 [Triticum urartu]	368-388	2.5	GO:0004185(serine-type carboxypeptidase activity);GO:0051603(proteolysis involved in cellular protein catabolic process)
ata-MIR9863a-p5_1ss21GT	TRITD_1Bv1G001050	Putative disease resistance RPP13-like protein 3 [Triticum urartu]	1295-1315	1.5	GO:0004185(serine-type carboxypeptidase activity);GO:0051603(proteolysis involved in cellular protein catabolic process)
ata-MIR9863a-p5_1ss21GT	TRITD_1Bv1G001050-2	Putative disease resistance RPP13-like protein 3 [Triticum urartu]	1295-1315	1.5	GO:0004185(serine-type carboxypeptidase activity);GO:0051603(proteolysis involved in cellular protein catabolic process)
ata-MIR9863a-p5_1ss21GT	TRITD_1Bv1G001070	Putative disease resistance RPP13-like protein 3 [Triticum urartu]	369-389	2.5	GO:0004185(serine-type carboxypeptidase activity);GO:0051603(proteolysis involved in cellular protein catabolic process)
ata-MIR9863a-p5_1ss21GT	TRITD_5Bv1G248520-3	putative disease resistance RPP13-like protein 3 [Aegilops tauschii subsp. tauschii]	269-289	2.5	GO:0005515(protein binding);GO:0042802(identical protein binding)
ata-MIR9863a-p5_1ss21GT	TRITD_6Av1G001580	putative disease resistance RPP13-like protein 3 [Aegilops tauschii subsp. tauschii]	692-712	2.5	GO:0004185(serine-type carboxypeptidase activity);GO:0051603(proteolysis involved in cellular protein catabolic process)
ata-MIR9863a-p5_1ss21GT	TRITD_6Av1G001580-2	putative disease resistance RPP13-like protein 3 [Aegilops tauschii subsp. tauschii]	692-712	2.5	GO:0004185(serine-type carboxypeptidase activity);GO:0051603(proteolysis involved in cellular protein catabolic process)
ata-MIR9863a-p5_1ss21GT	TRITD_6Av1G001580-3	putative disease resistance RPP13-like protein 3 [Aegilops tauschii subsp. tauschii]	692-712	2.5	GO:0004185(serine-type carboxypeptidase activity);GO:0051603(proteolysis involved in cellular protein catabolic process)
ata-MIR9863a-p5_1ss21GT	TRITD_6Av1G001580-4	putative disease resistance RPP13-like protein 3 [Aegilops tauschii subsp. tauschii]	692-712	2.5	GO:0004185(serine-type carboxypeptidase activity);GO:0051603(proteolysis involved in cellular protein catabolic process)
ata-MIR9863a-p5_1ss21GT	TRITD_6Av1G001580-5	putative disease resistance RPP13-like protein 3 [Aegilops tauschii subsp. tauschii]	692-712	2.5	GO:0004185(serine-type carboxypeptidase activity);GO:0051603(proteolysis involved in cellular protein catabolic process)
ata-MIR9863a-p5_1ss21GT	TRITD_6Av1G001580-6	putative disease resistance RPP13-like protein 3 [Aegilops tauschii subsp. tauschii]	692-712	2.5	GO:0004185(serine-type carboxypeptidase activity);GO:0051603(proteolysis involved in cellular protein catabolic process)
ata-MIR9863a-p5_1ss21GT	TRITD_6Av1G001580-8	putative disease resistance RPP13-like protein 3 [Aegilops tauschii subsp. tauschii]	692-712	2.5	GO:0004185(serine-type carboxypeptidase activity);GO:0051603(proteolysis involved in cellular protein catabolic process)
ata-MIR9863a-p5_1ss21GT	TRITD_6Av1G001580-9	putative disease resistance RPP13-like protein 3 [Aegilops tauschii subsp. tauschii]	692-712	2.5	GO:0004185(serine-type carboxypeptidase activity);GO:0051603(proteolysis involved in cellular protein catabolic process)
ata-MIR9863a-p5_1ss21GT	TRITD_3Bv1G258070-19	disease resistance protein RPP13 isoform X1 [Brachypodium distachyon]	1272-1291	2.5	GO:0004185(serine-type carboxypeptidase activity);GO:0051603(proteolysis involved in cellular protein catabolic process)
ata-MIR9863a-p5_1ss21GT	TRITD_3Bv1G258070-23	disease resistance protein RPP13 isoform X1 [Brachypodium distachyon]	291-310	2.5	GO:0004185(serine-type carboxypeptidase activity);GO:0051603(proteolysis involved in cellular protein catabolic process)
ata-MIR9863a-p5_1ss21GT	TRITD_2Bv1G264280	disease resistance protein RPM1-like, partial [Aegilops tauschii subsp. tauschii]	1239-1258	2	GO:0005515(protein binding);GO:0042802(identical protein binding)
ata-MIR9863a-p5_1ss21GT	TRITD_2Bv1G264280-2	disease resistance protein RPM1-like, partial [Aegilops tauschii subsp. tauschii]	1128-1147	2	GO:0005515(protein binding);GO:0042802(identical protein binding)
ata-MIR9863a-p5_1ss21GT	TRITD_2Bv1G264280-5	Disease resistance protein RPM1 [Triticum urartu]	987-1006	2	GO:0005515(protein binding);GO:0042802(identical protein binding)
ata-MIR9863a-p5_1ss21GT	TRITD_6Av1G225130-7	putative disease resistance RPP13-like protein 3 [Aegilops tauschii subsp. tauschii]	1277-1297	2	GO:0004185(serine-type carboxypeptidase activity);GO:0051603(proteolysis involved in cellular protein catabolic process)
ata-MIR9863a-p5_1ss21GT	TRITD_6Bv1G002970	putative disease resistance RPP13-like protein 3 [Aegilops tauschii subsp. tauschii]	1248-1267	2	GO:0004185(serine-type carboxypeptidase activity);GO:0051603(proteolysis involved in cellular protein catabolic process)
ata-MIR9863a-p5_1ss21GT	TRITD_4Av1G076890-5	Fanconi anemia group I protein [Aegilops tauschii subsp. tauschii]	225-245	2.5	GO:0007095(mitotic G2 DNA damage checkpoint);GO:0070182(DNA polymerase binding)	ko03460(Fanconi anemia pathway)
ata-MIR9863a-p5_1ss21GT	TRITD_4Av1G076890-4	Fanconi anemia group I protein [Aegilops tauschii subsp. tauschii]	987-1007	2.5	GO:0007095(mitotic G2 DNA damage checkpoint);GO:0070182(DNA polymerase binding)	ko03460(Fanconi anemia pathway)
ata-MIR9863a-p5_1ss21GT	TRITD_4Av1G076890-3	Fanconi anemia group I protein [Aegilops tauschii subsp. tauschii]	1071-1091	2.5	GO:0007095(mitotic G2 DNA damage checkpoint);GO:0070182(DNA polymerase binding)	ko03460(Fanconi anemia pathway)
ata-MIR9863a-p5_1ss21GT	TRITD_4Av1G076890	Fanconi anemia group I protein [Aegilops tauschii subsp. tauschii]	1269-1289	2.5	GO:0007095(mitotic G2 DNA damage checkpoint);GO:0070182(DNA polymerase binding)	ko03460(Fanconi anemia pathway)
ata-MIR9863a-p5_1ss21GT	TRITD_4Av1G076890-2	Fanconi anemia group I protein [Aegilops tauschii subsp. tauschii]	1269-1289	2.5	GO:0007095(mitotic G2 DNA damage checkpoint);GO:0070182(DNA polymerase binding)	ko03460(Fanconi anemia pathway)
ata-MIR9863a-p5_1ss21GT	TRITD_7Bv1G230300-2	putative disease resistance RPP13-like protein 3 isoform X2 [Brachypodium distachyon]	1292-1312	2	GO:0004185(serine-type carboxypeptidase activity);GO:0051603(proteolysis involved in cellular protein catabolic process)
ata-MIR9863a-p5_1ss21GT	TRITD_7Bv1G230300	putative disease resistance RPP13-like protein 3 isoform X2 [Brachypodium distachyon]	812-832	2	GO:0004185(serine-type carboxypeptidase activity);GO:0051603(proteolysis involved in cellular protein catabolic process)
ata-MIR9863a-p5_1ss21GT	TRITD_7Bv1G230300-3	Disease resistance protein RPP13 [Triticum urartu]	1169-1189	2	GO:0004185(serine-type carboxypeptidase activity);GO:0051603(proteolysis involved in cellular protein catabolic process)
ata-MIR9863a-p5_1ss21GT	TRITD_7Bv1G230430-2	putative disease resistance protein At1g50180 [Aegilops tauschii subsp. tauschii]	1293-1312	2.5	GO:0004185(serine-type carboxypeptidase activity);GO:0051603(proteolysis involved in cellular protein catabolic process)
ata-MIR9863a-p5_1ss21GT	TRITD_7Bv1G230430	putative disease resistance protein At1g50180 [Aegilops tauschii subsp. tauschii]	1293-1312	2.5	GO:0004185(serine-type carboxypeptidase activity);GO:0051603(proteolysis involved in cellular protein catabolic process)
ata-MIR9863a-p5_1ss21GT	TRITD_7Bv1G230510	predicted protein, partial [Hordeum vulgare subsp. vulgare]	293-313	2	GO:0004185(serine-type carboxypeptidase activity);GO:0051603(proteolysis involved in cellular protein catabolic process)
ata-MIR9863a-p5_1ss21GT	TRITD_7Bv1G230650	putative disease resistance RPP13-like protein 3 [Brachypodium distachyon]	1292-1312	2	GO:0004185(serine-type carboxypeptidase activity);GO:0051603(proteolysis involved in cellular protein catabolic process)
ata-MIR9863a-p5_1ss21GT	TRITD_7Bv1G230650-2	Disease resistance protein RPP13 [Triticum urartu]	1292-1312	2	GO:0004185(serine-type carboxypeptidase activity);GO:0051603(proteolysis involved in cellular protein catabolic process)
ath-miR156g	TRITD_2Av1G205630-3	Thyroid receptor-interacting protein 13 [Triticum urartu]	1019-1037	2	GO:0005515(protein binding);GO:0005634(nucleus);GO:0005694(chromosome);GO:0007131(reciprocal meiotic recombination);GO:0042138(meiotic DNA double-strand break formation)
ath-miR156g	TRITD_2Av1G243620	squamosa promoter-binding-like protein 7 [Aegilops tauschii subsp. tauschii]	641-660	1.5	GO:0003677(DNA binding);GO:0003700(DNA binding transcription factor activity);GO:0005515(protein binding);GO:0005634(nucleus);GO:0006351(transcription, DNA-templated);GO:0006355(regulation of transcription, DNA-templated);GO:0010468(regulation of gene expression);GO:0042742(defense response to bacterium);GO:0046872(metal ion binding)
ath-miR156g	TRITD_3Av1G246060	squamosa promoter-binding-like protein 2 [Aegilops tauschii subsp. tauschii]	848-867	1.5	GO:0003677(DNA binding);GO:0003700(DNA binding transcription factor activity);GO:0005634(nucleus);GO:0006355(regulation of transcription, DNA-templated);GO:0048653(anther development)
ath-miR156g	TRITD_3Av1G246060-2	squamosa promoter-binding-like protein 2 [Aegilops tauschii subsp. tauschii]	848-867	1.5	GO:0003677(DNA binding);GO:0003700(DNA binding transcription factor activity);GO:0005634(nucleus);GO:0006355(regulation of transcription, DNA-templated);GO:0048653(anther development)
ath-miR156g	TRITD_3Av1G246060-3	squamosa promoter-binding-like protein 2 [Aegilops tauschii subsp. tauschii]	848-867	1.5	GO:0003677(DNA binding);GO:0003700(DNA binding transcription factor activity);GO:0005634(nucleus);GO:0006355(regulation of transcription, DNA-templated);GO:0048653(anther development)
ath-miR156g	TRITD_5Bv1G149940	squamosa promoter-binding-like protein 17 isoform X1 [Aegilops tauschii subsp. tauschii]	806-825	1.5	GO:0003677(DNA binding);GO:0003700(DNA binding transcription factor activity);GO:0005634(nucleus);GO:0005737(cytoplasm);GO:0006351(transcription, DNA-templated);GO:0006355(regulation of transcription, DNA-templated);GO:0010228(vegetative to reproductive phase transition of meristem);GO:0046872(metal ion binding);GO:0048366(leaf development);GO:0048653(anther development);GO:2000025(regulation of …
ath-miR156g	TRITD_5Bv1G149940-2	squamosa promoter-binding-like protein 17 isoform X2 [Aegilops tauschii subsp. tauschii]	803-822	1.5	GO:0003677(DNA binding);GO:0003700(DNA binding transcription factor activity);GO:0005634(nucleus);GO:0005737(cytoplasm);GO:0006351(transcription, DNA-templated);GO:0006355(regulation of transcription, DNA-templated);GO:0010228(vegetative to reproductive phase transition of meristem);GO:0046872(metal ion binding);GO:0048366(leaf development);GO:0048653(anther development);GO:2000025(regulation of …
ath-miR156g	TRITD_5Bv1G159740	squamosa promoter-binding-like protein 18 [Aegilops tauschii subsp. tauschii]	980-999	1.5	GO:0003677(DNA binding);GO:0003700(DNA binding transcription factor activity);GO:0005634(nucleus);GO:0006355(regulation of transcription, DNA-templated);GO:0048653(anther development)
ath-miR156g	TRITD_5Bv1G159740-2	squamosa promoter-binding-like protein 18 [Aegilops tauschii subsp. tauschii]	539-558	1.5	GO:0003677(DNA binding);GO:0003700(DNA binding transcription factor activity);GO:0005634(nucleus);GO:0006355(regulation of transcription, DNA-templated);GO:0048653(anther development)
ath-miR156g	TRITD_7Av1G092250	squamosa promoter-binding-like protein 17 [Aegilops tauschii subsp. tauschii]	773-792	1.5	GO:0003677(DNA binding);GO:0003700(DNA binding transcription factor activity);GO:0005634(nucleus);GO:0005737(cytoplasm);GO:0006351(transcription, DNA-templated);GO:0006355(regulation of transcription, DNA-templated);GO:0010228(vegetative to reproductive phase transition of meristem);GO:0046872(metal ion binding);GO:0048366(leaf development);GO:0048653(anther development);GO:2000025(regulation of …
ath-miR156g	TRITD_7Av1G103100	squamosa promoter-binding-like protein 16 [Aegilops tauschii subsp. tauschii]	902-921	1.5	GO:0003677(DNA binding);GO:0003700(DNA binding transcription factor activity);GO:0005634(nucleus);GO:0006355(regulation of transcription, DNA-templated);GO:0048653(anther development)
ath-miR156g	TRITD_6Av1G033470-2	squamosa promoter-binding-like protein 3 [Aegilops tauschii subsp. tauschii]	1169-1188	2	GO:0003677(DNA binding);GO:0003700(DNA binding transcription factor activity);GO:0005634(nucleus);GO:0006351(transcription, DNA-templated);GO:0006355(regulation of transcription, DNA-templated);GO:0043565(sequence-specific DNA binding);GO:0044212(transcription regulatory region DNA binding);GO:0046872(metal ion binding);GO:0048510(regulation of timing of transition from vegetative to reproductive…
ath-miR156g	TRITD_6Av1G059580	squamosa promoter-binding-like protein 4 [Aegilops tauschii subsp. tauschii]	737-756	1.5	GO:0003677(DNA binding);GO:0003700(DNA binding transcription factor activity);GO:0005634(nucleus);GO:0006351(transcription, DNA-templated);GO:0006355(regulation of transcription, DNA-templated);GO:0043565(sequence-specific DNA binding);GO:0044212(transcription regulatory region DNA binding);GO:0046872(metal ion binding);GO:0048510(regulation of timing of transition from vegetative to reproductive…
ath-miR156g	TRITD_2Bv1G204220	squamosa promoter-binding-like protein 7 [Aegilops tauschii subsp. tauschii]	632-651	1.5	GO:0003677(DNA binding);GO:0003700(DNA binding transcription factor activity);GO:0005515(protein binding);GO:0005634(nucleus);GO:0006351(transcription, DNA-templated);GO:0006355(regulation of transcription, DNA-templated);GO:0010468(regulation of gene expression);GO:0042742(defense response to bacterium);GO:0046872(metal ion binding)
ath-miR156g	TRITD_3Bv1G238130	squamosa promoter-binding-like protein 2 [Aegilops tauschii subsp. tauschii]	839-858	1.5	GO:0003677(DNA binding);GO:0003700(DNA binding transcription factor activity);GO:0005634(nucleus);GO:0006355(regulation of transcription, DNA-templated);GO:0048653(anther development)
ath-miR156g	TRITD_3Bv1G238130-2	squamosa promoter-binding-like protein 2 [Aegilops tauschii subsp. tauschii]	839-858	1.5	GO:0003677(DNA binding);GO:0003700(DNA binding transcription factor activity);GO:0005634(nucleus);GO:0006355(regulation of transcription, DNA-templated);GO:0048653(anther development)
ath-miR156g	TRITD_7Bv1G068230	squamosa promoter-binding-like protein 17 [Aegilops tauschii subsp. tauschii]	770-789	1.5	GO:0003677(DNA binding);GO:0003700(DNA binding transcription factor activity);GO:0005515(protein binding);GO:0005634(nucleus);GO:0006351(transcription, DNA-templated);GO:0006355(regulation of transcription, DNA-templated);GO:0008361(regulation of cell size);GO:0010228(vegetative to reproductive phase transition of meristem);GO:0042127(regulation of cell proliferation);GO:0046872(metal ion binding…
ath-miR156g	TRITD_5Av1G159850	squamosa promoter-binding-like protein 17 isoform X2 [Aegilops tauschii subsp. tauschii]	827-846	1.5	GO:0003677(DNA binding);GO:0003700(DNA binding transcription factor activity);GO:0005634(nucleus);GO:0005737(cytoplasm);GO:0006351(transcription, DNA-templated);GO:0006355(regulation of transcription, DNA-templated);GO:0010228(vegetative to reproductive phase transition of meristem);GO:0046872(metal ion binding);GO:0048366(leaf development);GO:0048653(anther development);GO:2000025(regulation of …
ath-miR156g	TRITD_5Av1G159850-2	squamosa promoter-binding-like protein 17 isoform X1 [Aegilops tauschii subsp. tauschii]	830-849	1.5	GO:0003677(DNA binding);GO:0003700(DNA binding transcription factor activity);GO:0005634(nucleus);GO:0005737(cytoplasm);GO:0006351(transcription, DNA-templated);GO:0006355(regulation of transcription, DNA-templated);GO:0010228(vegetative to reproductive phase transition of meristem);GO:0046872(metal ion binding);GO:0048366(leaf development);GO:0048653(anther development);GO:2000025(regulation of …
ath-miR156g	TRITD_7Bv1G077140	GW8-B1 [Triticum aestivum]	908-927	1.5	GO:0003677(DNA binding);GO:0003700(DNA binding transcription factor activity);GO:0005634(nucleus);GO:0006355(regulation of transcription, DNA-templated);GO:0048653(anther development)
ath-miR156g	TRITD_5Av1G167900	hypothetical protein TRIUR3_35005 [Triticum urartu]	509-528	1.5	-
ath-miR156g	TRITD_5Av1G167900-2	squamosa promoter-binding-like protein 18 [Aegilops tauschii subsp. tauschii]	986-1005	1.5	GO:0003677(DNA binding);GO:0003700(DNA binding transcription factor activity);GO:0005634(nucleus);GO:0006355(regulation of transcription, DNA-templated);GO:0048653(anther development)
ath-miR156g	TRITD_5Av1G167900-3	squamosa promoter-binding-like protein 18 [Aegilops tauschii subsp. tauschii]	968-987	1.5	GO:0003677(DNA binding);GO:0003700(DNA binding transcription factor activity);GO:0005634(nucleus);GO:0006355(regulation of transcription, DNA-templated);GO:0048653(anther development)
ath-miR156g	TRITD_5Av1G167900-4	squamosa promoter-binding-like protein 18 [Aegilops tauschii subsp. tauschii]	518-537	1.5	GO:0003677(DNA binding);GO:0003700(DNA binding transcription factor activity);GO:0005634(nucleus);GO:0006355(regulation of transcription, DNA-templated);GO:0048653(anther development)
ath-miR156g	TRITD_6Bv1G046390	squamosa promoter-binding-like protein 3 [Aegilops tauschii subsp. tauschii]	1151-1170	2	GO:0003677(DNA binding);GO:0003700(DNA binding transcription factor activity);GO:0005634(nucleus);GO:0006351(transcription, DNA-templated);GO:0006355(regulation of transcription, DNA-templated);GO:0043565(sequence-specific DNA binding);GO:0044212(transcription regulatory region DNA binding);GO:0046872(metal ion binding);GO:0048510(regulation of timing of transition from vegetative to reproductive…
ath-miR156g	TRITD_3Av1G083120	hypothetical protein TRIUR3_27840 [Triticum urartu]	32-51	2.5	GO:0004843(thiol-dependent ubiquitin-specific protease activity);GO:0005515(protein binding);GO:0005634(nucleus);GO:0005737(cytoplasm);GO:0005829(cytosol);GO:0006511(ubiquitin-dependent protein catabolic process);GO:0009867(jasmonic acid mediated signaling pathway);GO:0016579(protein deubiquitination);GO:0036459(thiol-dependent ubiquitinyl hydrolase activity)	ko04068(FoxO signaling pathway);ko05203(Viral carcinogenesis);ko05168(Herpes simplex infection);ko05169(Epstein-Barr virus infection)
ath-miR156g	TRITD_6Bv1G068350	squamosa promoter-binding-like protein 4 [Aegilops tauschii subsp. tauschii]	734-753	1.5	GO:0003677(DNA binding);GO:0003700(DNA binding transcription factor activity);GO:0005634(nucleus);GO:0006351(transcription, DNA-templated);GO:0006355(regulation of transcription, DNA-templated);GO:0043565(sequence-specific DNA binding);GO:0044212(transcription regulatory region DNA binding);GO:0046872(metal ion binding);GO:0048510(regulation of timing of transition from vegetative to reproductive…
bdi-miR164c-5p_R+1	TRITD_5Bv1G022090	NAC transcription factor 6A [Triticum aestivum]	226-247	1.2	-
bdi-miR164c-5p_R+1	TRITD_5Bv1G022090-4	NAC transcription factor 6A [Triticum aestivum]	220-241	1.2	-
bdi-miR164c-5p_R+1	TRITD_5Bv1G022090-2	NAC transcription factor 6A [Triticum aestivum]	667-688	1.2	GO:0003677(DNA binding);GO:0003700(DNA binding transcription factor activity);GO:0005634(nucleus);GO:0006351(transcription, DNA-templated);GO:0006355(regulation of transcription, DNA-templated);GO:0007275(multicellular organism development);GO:0009734(auxin-activated signaling pathway);GO:0010072(primary shoot apical meristem specification);GO:0048527(lateral root development)
bdi-miR164c-5p_R+1	TRITD_5Bv1G022090-3	NAC transcription factor 6A [Triticum aestivum]	661-682	1.2	GO:0003677(DNA binding);GO:0003700(DNA binding transcription factor activity);GO:0005634(nucleus);GO:0006351(transcription, DNA-templated);GO:0006355(regulation of transcription, DNA-templated);GO:0007275(multicellular organism development);GO:0009734(auxin-activated signaling pathway);GO:0010072(primary shoot apical meristem specification);GO:0048527(lateral root development)
bdi-miR164c-5p_R+1	TRITD_2Av1G199420-2	NAC domain-containing protein 92-like [Aegilops tauschii subsp. tauschii]	679-700	1.8	GO:0003677(DNA binding);GO:0003700(DNA binding transcription factor activity);GO:0005634(nucleus);GO:0006351(transcription, DNA-templated);GO:0006355(regulation of transcription, DNA-templated);GO:0007275(multicellular organism development)
bdi-miR164c-5p_R+1	TRITD_6Bv1G186750-4	probable pectin methyltransferase QUA2 [Aegilops tauschii subsp. tauschii]	391-412	2.5	GO:0005768(endosome);GO:0005774(vacuolar membrane);GO:0005802(trans-Golgi network);GO:0008757(S-adenosylmethionine-dependent methyltransferase activity);GO:0032259(methylation)
bdi-miR164c-5p_R+1	TRITD_6Bv1G186750-3	probable pectin methyltransferase QUA2 [Aegilops tauschii subsp. tauschii]	391-412	2.5	GO:0005768(endosome);GO:0005774(vacuolar membrane);GO:0005802(trans-Golgi network);GO:0008757(S-adenosylmethionine-dependent methyltransferase activity);GO:0032259(methylation)
bdi-miR164c-5p_R+1	TRITD_6Bv1G186750	probable pectin methyltransferase QUA2 [Aegilops tauschii subsp. tauschii]	391-412	2.5	GO:0005768(endosome);GO:0005774(vacuolar membrane);GO:0005802(trans-Golgi network);GO:0008757(S-adenosylmethionine-dependent methyltransferase activity);GO:0032259(methylation)
bdi-miR164c-5p_R+1	TRITD_6Bv1G186750-2	probable pectin methyltransferase QUA2 [Aegilops tauschii subsp. tauschii]	391-412	2.5	GO:0005768(endosome);GO:0005774(vacuolar membrane);GO:0005802(trans-Golgi network);GO:0008757(S-adenosylmethionine-dependent methyltransferase activity);GO:0032259(methylation)
bdi-miR164c-5p_R+1	TRITD_5Bv1G111480	purple acid phosphatase 23-like isoform X1 [Aegilops tauschii subsp. tauschii]	59-79	2.5	GO:0003993(acid phosphatase activity);GO:0004722(protein serine/threonine phosphatase activity);GO:0005576(extracellular region);GO:0009845(seed germination);GO:0009846(pollen germination);GO:0046872(metal ion binding)
bdi-miR164c-5p_R+1	TRITD_5Bv1G111480-2	purple acid phosphatase 23-like isoform X3 [Aegilops tauschii subsp. tauschii]	782-802	2.5	GO:0003993(acid phosphatase activity);GO:0004722(protein serine/threonine phosphatase activity);GO:0005576(extracellular region);GO:0009845(seed germination);GO:0009846(pollen germination);GO:0046872(metal ion binding)
bdi-miR164c-5p_R+1	TRITD_5Bv1G111480-3	purple acid phosphatase 23-like isoform X2 [Aegilops tauschii subsp. tauschii]	782-802	2.5	GO:0003993(acid phosphatase activity);GO:0004722(protein serine/threonine phosphatase activity);GO:0005576(extracellular region);GO:0009845(seed germination);GO:0009846(pollen germination);GO:0046872(metal ion binding)
bdi-miR164c-5p_R+1	TRITD_5Bv1G111480-4	purple acid phosphatase 23-like isoform X2 [Aegilops tauschii subsp. tauschii]	782-802	2.5	GO:0003993(acid phosphatase activity);GO:0004722(protein serine/threonine phosphatase activity);GO:0005576(extracellular region);GO:0009845(seed germination);GO:0009846(pollen germination);GO:0046872(metal ion binding)
bdi-miR164c-5p_R+1	TRITD_5Bv1G111480-5	purple acid phosphatase 23-like isoform X2 [Aegilops tauschii subsp. tauschii]	782-802	2.5	GO:0003993(acid phosphatase activity);GO:0004722(protein serine/threonine phosphatase activity);GO:0005576(extracellular region);GO:0009845(seed germination);GO:0009846(pollen germination);GO:0046872(metal ion binding)
bdi-miR164c-5p_R+1	TRITD_5Bv1G111480-6	purple acid phosphatase 23-like isoform X3 [Aegilops tauschii subsp. tauschii]	773-793	2.5	GO:0003993(acid phosphatase activity);GO:0004722(protein serine/threonine phosphatase activity);GO:0005576(extracellular region);GO:0009845(seed germination);GO:0009846(pollen germination);GO:0046872(metal ion binding)
bdi-miR164c-5p_R+1	TRITD_5Bv1G111480-7	Purple acid phosphatase 23 [Triticum urartu]	38-58	2.5	GO:0003993(acid phosphatase activity);GO:0004722(protein serine/threonine phosphatase activity);GO:0005576(extracellular region);GO:0009845(seed germination);GO:0009846(pollen germination);GO:0046872(metal ion binding)
bdi-miR164c-5p_R+1	TRITD_2Av1G287210	predicted protein [Hordeum vulgare subsp. vulgare]	1-23	2.5	GO:0005618(cell wall);GO:0005829(cytosol);GO:0005886(plasma membrane);GO:0006952(defense response);GO:0007165(signal transduction);GO:0009506(plasmodesma)
bdi-miR164c-5p_R+1	TRITD_3Bv1G004640	uncharacterized protein LOC109776291 [Aegilops tauschii subsp. tauschii]	787-808	2.5	GO:0005634(nucleus);GO:0005737(cytoplasm);GO:0006915(apoptotic process);GO:0043161(proteasome-mediated ubiquitin-dependent protein catabolic process);GO:0061630(ubiquitin protein ligase activity)
bdi-miR164c-5p_R+1	TRITD_3Bv1G004640-2	uncharacterized protein LOC109776291 [Aegilops tauschii subsp. tauschii]	427-448	2.5	GO:0005634(nucleus);GO:0005737(cytoplasm);GO:0006915(apoptotic process);GO:0043161(proteasome-mediated ubiquitin-dependent protein catabolic process);GO:0061630(ubiquitin protein ligase activity)
bdi-miR164c-5p_R+1	TRITD_3Bv1G009950-2	unnamed protein product [Triticum aestivum]	550-571	2.5	GO:0000981(RNA polymerase II transcription factor activity, sequence-specific DNA binding);GO:0001135(transcription factor activity, RNA polymerase II transcription factor recruiting);GO:0003677(DNA binding);GO:0003700(DNA binding transcription factor activity);GO:0005634(nucleus);GO:0006351(transcription, DNA-templated);GO:0006355(regulation of transcription, DNA-templated);GO:0006357(regulation…
bdi-miR164c-5p_R+1	TRITD_3Bv1G009950	unnamed protein product [Triticum aestivum]	676-697	2.5	GO:0000981(RNA polymerase II transcription factor activity, sequence-specific DNA binding);GO:0001135(transcription factor activity, RNA polymerase II transcription factor recruiting);GO:0003677(DNA binding);GO:0003700(DNA binding transcription factor activity);GO:0005634(nucleus);GO:0006351(transcription, DNA-templated);GO:0006355(regulation of transcription, DNA-templated);GO:0006357(regulation…
bdi-miR164c-5p_R+1	TRITD_2Bv1G030190	hypothetical protein TRIUR3_05204 [Triticum urartu]	838-859	2.5	-
bdi-miR164c-5p_R+1	TRITD_7Av1G157640	NAC transcription factor [Triticum aestivum]	664-685	2	GO:0003677(DNA binding);GO:0003700(DNA binding transcription factor activity);GO:0005634(nucleus);GO:0006351(transcription, DNA-templated);GO:0006355(regulation of transcription, DNA-templated);GO:0007275(multicellular organism development);GO:0009734(auxin-activated signaling pathway);GO:0010072(primary shoot apical meristem specification);GO:0048527(lateral root development)
bdi-miR164c-5p_R+1	TRITD_7Av1G178360	protein CUP-SHAPED COTYLEDON 1-like [Aegilops tauschii subsp. tauschii]	769-790	0.8	GO:0003677(DNA binding);GO:0003700(DNA binding transcription factor activity);GO:0005515(protein binding);GO:0005634(nucleus);GO:0006351(transcription, DNA-templated);GO:0006355(regulation of transcription, DNA-templated);GO:0007275(multicellular organism development);GO:0010072(primary shoot apical meristem specification);GO:0010223(secondary shoot formation);GO:0048366(leaf development);GO:0090…
bdi-miR164c-5p_R+1	TRITD_3Bv1G145920	unnamed protein product [Triticum aestivum]	1833-1854	1.8	GO:0004674(protein serine/threonine kinase activity);GO:0005524(ATP binding);GO:0005576(extracellular region);GO:0005886(plasma membrane);GO:0006468(protein phosphorylation);GO:0007169(transmembrane receptor protein tyrosine kinase signaling pathway);GO:0016021(integral component of membrane);GO:0016301(kinase activity);GO:0016310(phosphorylation)
bdi-miR164c-5p_R+1	TRITD_7Av1G227590	mitogen-activated protein kinase 4 [Triticum aestivum]	82-102	1.8	GO:0004672(protein kinase activity);GO:0004707(MAP kinase activity);GO:0005515(protein binding);GO:0005524(ATP binding);GO:0005634(nucleus);GO:0005737(cytoplasm);GO:0006468(protein phosphorylation);GO:0007165(signal transduction);GO:0010468(regulation of gene expression);GO:0016301(kinase activity);GO:0035556(intracellular signal transduction)
bdi-miR164c-5p_R+1	TRITD_2Bv1G162640	NAC domain-containing protein 92-like [Aegilops tauschii subsp. tauschii]	679-700	1.8	GO:0003677(DNA binding);GO:0003700(DNA binding transcription factor activity);GO:0005634(nucleus);GO:0006351(transcription, DNA-templated);GO:0006355(regulation of transcription, DNA-templated);GO:0007275(multicellular organism development)
bdi-miR164c-5p_R+1	TRITD_7Av1G246970	NAC domain-containing protein 21/22 [Triticum urartu]	652-673	1.2	GO:0003677(DNA binding);GO:0003700(DNA binding transcription factor activity);GO:0005634(nucleus);GO:0006351(transcription, DNA-templated);GO:0006355(regulation of transcription, DNA-templated);GO:0007275(multicellular organism development);GO:0009734(auxin-activated signaling pathway);GO:0010072(primary shoot apical meristem specification);GO:0048527(lateral root development)
bdi-miR164c-5p_R+1	TRITD_7Av1G246970-3	NAC domain-containing protein 21/22 [Triticum urartu]	214-235	1.2	-
bdi-miR164c-5p_R+1	TRITD_7Av1G247310	NAC transcription factor 7 [Triticum aestivum]	655-676	1.2	GO:0003677(DNA binding);GO:0003700(DNA binding transcription factor activity);GO:0005634(nucleus);GO:0006351(transcription, DNA-templated);GO:0006355(regulation of transcription, DNA-templated);GO:0007275(multicellular organism development);GO:0009734(auxin-activated signaling pathway);GO:0010072(primary shoot apical meristem specification);GO:0048527(lateral root development)
bdi-miR164c-5p_R+1	TRITD_5Av1G021830-3	NAC transcription factor 6B [Triticum aestivum]	217-238	1.2	-
bdi-miR164c-5p_R+1	TRITD_5Av1G021830	NAC domain-containing protein 21/22-like isoform X2 [Aegilops tauschii subsp. tauschii]	652-673	1.2	GO:0003677(DNA binding);GO:0003700(DNA binding transcription factor activity);GO:0005634(nucleus);GO:0006351(transcription, DNA-templated);GO:0006355(regulation of transcription, DNA-templated);GO:0007275(multicellular organism development);GO:0009734(auxin-activated signaling pathway);GO:0010072(primary shoot apical meristem specification);GO:0048527(lateral root development)
bdi-miR164c-5p_R+1	TRITD_5Av1G021830-2	NAC domain-containing protein 21/22-like isoform X1 [Aegilops tauschii subsp. tauschii]	655-676	1.2	GO:0003677(DNA binding);GO:0003700(DNA binding transcription factor activity);GO:0005634(nucleus);GO:0006351(transcription, DNA-templated);GO:0006355(regulation of transcription, DNA-templated);GO:0007275(multicellular organism development);GO:0009734(auxin-activated signaling pathway);GO:0010072(primary shoot apical meristem specification);GO:0048527(lateral root development)
bdi-miR164c-5p_R+1	TRITD_7Av1G258320	uncharacterized protein LOC109732012 [Aegilops tauschii subsp. tauschii]	733-754	2.5	GO:0005886(plasma membrane);GO:0016021(integral component of membrane)
bdi-miR164c-5p_R+1	TRITD_6Av1G187060-2	Protein trpH [Triticum urartu]	775-795	2.2	GO:0003677(DNA binding);GO:0003824(catalytic activity);GO:0003887(DNA-directed DNA polymerase activity);GO:0005737(cytoplasm);GO:0006260(DNA replication)
bdi-miR164c-5p_R+1	TRITD_6Av1G187060	uncharacterized protein LOC109741203 [Aegilops tauschii subsp. tauschii]	1234-1254	2.2	GO:0003677(DNA binding);GO:0003824(catalytic activity);GO:0003887(DNA-directed DNA polymerase activity);GO:0005737(cytoplasm);GO:0006260(DNA replication)
bdi-miR164c-5p_R+1	TRITD_5Av1G132520-4	Purple acid phosphatase 23 [Triticum urartu]	38-58	2.5	GO:0003993(acid phosphatase activity);GO:0004722(protein serine/threonine phosphatase activity);GO:0005576(extracellular region);GO:0009845(seed germination);GO:0009846(pollen germination);GO:0046872(metal ion binding)
bdi-miR164c-5p_R+1	TRITD_5Av1G132520-3	purple acid phosphatase 23-like isoform X1 [Aegilops tauschii subsp. tauschii]	773-793	2.5	GO:0003993(acid phosphatase activity);GO:0004722(protein serine/threonine phosphatase activity);GO:0005576(extracellular region);GO:0009845(seed germination);GO:0009846(pollen germination);GO:0046872(metal ion binding)
bdi-miR164c-5p_R+1	TRITD_5Av1G132520	purple acid phosphatase 23-like isoform X1 [Aegilops tauschii subsp. tauschii]	782-802	2.5	GO:0003993(acid phosphatase activity);GO:0004722(protein serine/threonine phosphatase activity);GO:0005576(extracellular region);GO:0009845(seed germination);GO:0009846(pollen germination);GO:0046872(metal ion binding)
bdi-miR164c-5p_R+1	TRITD_5Av1G132520-2	purple acid phosphatase 23-like isoform X1 [Aegilops tauschii subsp. tauschii]	782-802	2.5	GO:0003993(acid phosphatase activity);GO:0004722(protein serine/threonine phosphatase activity);GO:0005576(extracellular region);GO:0009845(seed germination);GO:0009846(pollen germination);GO:0046872(metal ion binding)
bdi-miR164c-5p_R+1	TRITD_5Av1G132520-5	purple acid phosphatase 23-like isoform X3 [Aegilops tauschii subsp. tauschii]	782-802	2.5	GO:0003993(acid phosphatase activity);GO:0004722(protein serine/threonine phosphatase activity);GO:0005576(extracellular region);GO:0009845(seed germination);GO:0009846(pollen germination);GO:0046872(metal ion binding)
bdi-miR164c-5p_R+1	TRITD_5Av1G132520-6	purple acid phosphatase 23-like isoform X2 [Aegilops tauschii subsp. tauschii]	782-802	2.5	GO:0003993(acid phosphatase activity);GO:0004722(protein serine/threonine phosphatase activity);GO:0005576(extracellular region);GO:0009845(seed germination);GO:0009846(pollen germination);GO:0046872(metal ion binding)
bdi-miR164c-5p_R+1	TRITD_5Av1G132520-8	purple acid phosphatase 23-like isoform X2 [Aegilops tauschii subsp. tauschii]	782-802	2.5	GO:0003993(acid phosphatase activity);GO:0004722(protein serine/threonine phosphatase activity);GO:0005576(extracellular region);GO:0009845(seed germination);GO:0009846(pollen germination);GO:0046872(metal ion binding)
bdi-miR164c-5p_R+1	TRITD_5Av1G132520-9	purple acid phosphatase 23-like isoform X2 [Aegilops tauschii subsp. tauschii]	782-802	2.5	GO:0003993(acid phosphatase activity);GO:0004722(protein serine/threonine phosphatase activity);GO:0005576(extracellular region);GO:0009845(seed germination);GO:0009846(pollen germination);GO:0046872(metal ion binding)
bdi-miR164c-5p_R+1	TRITD_6Av1G194400-3	probable pectin methyltransferase QUA2 [Aegilops tauschii subsp. tauschii]	391-412	2.5	GO:0005768(endosome);GO:0005774(vacuolar membrane);GO:0005802(trans-Golgi network);GO:0008757(S-adenosylmethionine-dependent methyltransferase activity);GO:0032259(methylation)
bdi-miR164c-5p_R+1	TRITD_6Av1G194400-2	probable pectin methyltransferase QUA2 [Aegilops tauschii subsp. tauschii]	391-412	2.5	GO:0005768(endosome);GO:0005774(vacuolar membrane);GO:0005802(trans-Golgi network);GO:0008757(S-adenosylmethionine-dependent methyltransferase activity);GO:0032259(methylation)
bdi-miR164c-5p_R+1	TRITD_6Av1G194400	probable pectin methyltransferase QUA2 [Aegilops tauschii subsp. tauschii]	391-412	2.5	GO:0005768(endosome);GO:0005774(vacuolar membrane);GO:0005802(trans-Golgi network);GO:0008757(S-adenosylmethionine-dependent methyltransferase activity);GO:0032259(methylation)
bdi-miR164c-5p_R+1	TRITD_6Av1G194400-4	predicted protein [Hordeum vulgare subsp. vulgare]	136-157	2.5	GO:0005768(endosome);GO:0005774(vacuolar membrane);GO:0005802(trans-Golgi network);GO:0008757(S-adenosylmethionine-dependent methyltransferase activity);GO:0032259(methylation)
bdi-miR164c-5p_R+1	TRITD_2Bv1G256090	predicted protein [Hordeum vulgare subsp. vulgare]	1-23	2.5	GO:0005618(cell wall);GO:0005829(cytosol);GO:0005886(plasma membrane);GO:0006952(defense response);GO:0007165(signal transduction);GO:0009506(plasmodesma)
bdi-miR164c-5p_R+1	TRITD_3Av1G010860	Transcription factor MYB21 [Triticum urartu]	673-694	2.5	GO:0000981(RNA polymerase II transcription factor activity, sequence-specific DNA binding);GO:0001135(transcription factor activity, RNA polymerase II transcription factor recruiting);GO:0003677(DNA binding);GO:0003700(DNA binding transcription factor activity);GO:0005634(nucleus);GO:0006351(transcription, DNA-templated);GO:0006355(regulation of transcription, DNA-templated);GO:0006357(regulation…
bdi-miR164c-5p_R+1	TRITD_3Av1G010860-3	Transcription factor MYB21 [Triticum urartu]	538-559	2.5	GO:0000981(RNA polymerase II transcription factor activity, sequence-specific DNA binding);GO:0001135(transcription factor activity, RNA polymerase II transcription factor recruiting);GO:0003677(DNA binding);GO:0003700(DNA binding transcription factor activity);GO:0005634(nucleus);GO:0006351(transcription, DNA-templated);GO:0006355(regulation of transcription, DNA-templated);GO:0006357(regulation…
bdi-miR164c-5p_R+1	TRITD_7Bv1G116620	NAC domain-containing protein 21/22-like [Aegilops tauschii subsp. tauschii]	673-694	2	GO:0003677(DNA binding);GO:0003700(DNA binding transcription factor activity);GO:0005634(nucleus);GO:0006351(transcription, DNA-templated);GO:0006355(regulation of transcription, DNA-templated);GO:0007275(multicellular organism development);GO:0009734(auxin-activated signaling pathway);GO:0010072(primary shoot apical meristem specification);GO:0048527(lateral root development)
bdi-miR164c-5p_R+1	TRITD_7Bv1G116620-2	NAC domain-containing protein 21/22-like [Aegilops tauschii subsp. tauschii]	553-574	2	GO:0003677(DNA binding);GO:0003700(DNA binding transcription factor activity);GO:0005634(nucleus);GO:0006351(transcription, DNA-templated);GO:0006355(regulation of transcription, DNA-templated);GO:0007275(multicellular organism development);GO:0009734(auxin-activated signaling pathway);GO:0010072(primary shoot apical meristem specification);GO:0048527(lateral root development)
bdi-miR164c-5p_R+1	TRITD_7Bv1G139600	protein CUP-SHAPED COTYLEDON 1-like [Aegilops tauschii subsp. tauschii]	766-787	0.8	GO:0003677(DNA binding);GO:0003700(DNA binding transcription factor activity);GO:0005515(protein binding);GO:0005634(nucleus);GO:0006351(transcription, DNA-templated);GO:0006355(regulation of transcription, DNA-templated);GO:0007275(multicellular organism development);GO:0010072(primary shoot apical meristem specification);GO:0010223(secondary shoot formation);GO:0048366(leaf development);GO:0090…
bdi-miR164c-5p_R+1	TRITD_7Bv1G194910	NAC domain-containing protein 23 [Triticum aestivum]	652-673	1.2	GO:0003677(DNA binding);GO:0003700(DNA binding transcription factor activity);GO:0005634(nucleus);GO:0006351(transcription, DNA-templated);GO:0006355(regulation of transcription, DNA-templated);GO:0007275(multicellular organism development);GO:0009734(auxin-activated signaling pathway);GO:0010072(primary shoot apical meristem specification);GO:0048527(lateral root development)
bdi-miR164c-5p_R+1	TRITD_7Bv1G195180	NAC transcription factor 7 [Triticum aestivum]	646-667	1.2	GO:0003677(DNA binding);GO:0003700(DNA binding transcription factor activity);GO:0005634(nucleus);GO:0006351(transcription, DNA-templated);GO:0006355(regulation of transcription, DNA-templated);GO:0007275(multicellular organism development);GO:0009734(auxin-activated signaling pathway);GO:0010072(primary shoot apical meristem specification);GO:0048527(lateral root development)
bdi-miR164c-5p_R+1	TRITD_3Av1G167610	probable leucine-rich repeat receptor-like protein kinase At1g68400 [Aegilops tauschii subsp. tauschii]	1833-1854	1.8	GO:0004674(protein serine/threonine kinase activity);GO:0005524(ATP binding);GO:0005576(extracellular region);GO:0005886(plasma membrane);GO:0006468(protein phosphorylation);GO:0007169(transmembrane receptor protein tyrosine kinase signaling pathway);GO:0016021(integral component of membrane);GO:0016301(kinase activity);GO:0016310(phosphorylation)
bdi-miR167c-3p_L-1_4ss5AG13-A22TC23CT	TRITD_7Av1G226660	heavy metal transporting P1B-ATPase 2 [Triticum aestivum]	3050-3071	2.2	GO:0005385(zinc ion transmembrane transporter activity);GO:0005887(integral component of plasma membrane);GO:0015086(cadmium ion transmembrane transporter activity);GO:0019829(cation-transporting ATPase activity);GO:0043231(intracellular membrane-bounded organelle)
bdi-miR167c-3p_L-1_4ss5AG13-A22TC23CT	TRITD_7Av1G226660-2	heavy metal transporting P1B-ATPase 2 [Triticum aestivum]	3047-3068	2.2	GO:0005385(zinc ion transmembrane transporter activity);GO:0005887(integral component of plasma membrane);GO:0015086(cadmium ion transmembrane transporter activity);GO:0019829(cation-transporting ATPase activity);GO:0043231(intracellular membrane-bounded organelle)
bdi-miR167c-3p_L-1_4ss5AG13-A22TC23CT	TRITD_7Av1G226660-11	heavy metal transporting P1B-ATPase 2 [Triticum aestivum]	2915-2936	2.2	GO:0005385(zinc ion transmembrane transporter activity);GO:0005887(integral component of plasma membrane);GO:0015086(cadmium ion transmembrane transporter activity);GO:0019829(cation-transporting ATPase activity);GO:0043231(intracellular membrane-bounded organelle)
bdi-miR167c-3p_L-1_4ss5AG13-A22TC23CT	TRITD_7Av1G226660-10	heavy metal transporting P1B-ATPase 2 [Triticum aestivum]	2843-2864	2.2	GO:0005385(zinc ion transmembrane transporter activity);GO:0005887(integral component of plasma membrane);GO:0015086(cadmium ion transmembrane transporter activity);GO:0019829(cation-transporting ATPase activity);GO:0043231(intracellular membrane-bounded organelle)
bdi-miR167c-3p_L-1_4ss5AG13-A22TC23CT	TRITD_7Av1G226660-9	heavy metal transporting P1B-ATPase 2 [Triticum aestivum]	2843-2864	2.2	GO:0005385(zinc ion transmembrane transporter activity);GO:0005887(integral component of plasma membrane);GO:0015086(cadmium ion transmembrane transporter activity);GO:0019829(cation-transporting ATPase activity);GO:0043231(intracellular membrane-bounded organelle)
bdi-miR167c-3p_L-1_4ss5AG13-A22TC23CT	TRITD_7Av1G226660-4	heavy metal transporting P1B-ATPase 2 [Triticum aestivum]	2915-2936	2.2	GO:0005385(zinc ion transmembrane transporter activity);GO:0005887(integral component of plasma membrane);GO:0015086(cadmium ion transmembrane transporter activity);GO:0019829(cation-transporting ATPase activity);GO:0043231(intracellular membrane-bounded organelle)
bdi-miR167c-3p_L-1_4ss5AG13-A22TC23CT	TRITD_7Av1G226660-5	heavy metal transporting P1B-ATPase 2 [Triticum aestivum]	2915-2936	2.2	GO:0005385(zinc ion transmembrane transporter activity);GO:0005887(integral component of plasma membrane);GO:0015086(cadmium ion transmembrane transporter activity);GO:0019829(cation-transporting ATPase activity);GO:0043231(intracellular membrane-bounded organelle)
bdi-miR167c-3p_L-1_4ss5AG13-A22TC23CT	TRITD_7Av1G226660-6	heavy metal transporting P1B-ATPase 2 [Triticum aestivum]	2843-2864	2.2	GO:0005385(zinc ion transmembrane transporter activity);GO:0005887(integral component of plasma membrane);GO:0015086(cadmium ion transmembrane transporter activity);GO:0019829(cation-transporting ATPase activity);GO:0043231(intracellular membrane-bounded organelle)
bdi-miR167c-3p_L-1_4ss5AG13-A22TC23CT	TRITD_7Av1G226660-7	heavy metal transporting P1B-ATPase 2 [Triticum aestivum]	2840-2861	2.2	GO:0005385(zinc ion transmembrane transporter activity);GO:0005887(integral component of plasma membrane);GO:0015086(cadmium ion transmembrane transporter activity);GO:0019829(cation-transporting ATPase activity);GO:0043231(intracellular membrane-bounded organelle)
bdi-miR167c-3p_L-1_4ss5AG13-A22TC23CT	TRITD_7Av1G226660-8	heavy metal transporting P1B-ATPase 2 [Triticum aestivum]	2909-2930	2.2	GO:0005385(zinc ion transmembrane transporter activity);GO:0005887(integral component of plasma membrane);GO:0015086(cadmium ion transmembrane transporter activity);GO:0019829(cation-transporting ATPase activity);GO:0043231(intracellular membrane-bounded organelle)
bdi-miR167c-3p_L-1_4ss5AG13-A22TC23CT	TRITD_7Av1G226660-17	heavy metal transporting P1B-ATPase 2 [Triticum aestivum]	2636-2657	2.2	GO:0005385(zinc ion transmembrane transporter activity);GO:0005887(integral component of plasma membrane);GO:0015086(cadmium ion transmembrane transporter activity);GO:0019829(cation-transporting ATPase activity);GO:0043231(intracellular membrane-bounded organelle)
bdi-miR167c-3p_L-1_4ss5AG13-A22TC23CT	TRITD_3Bv1G205620	alpha-glucan phosphorylase, H isozyme,expressed [Triticum aestivum]	1972-1992	2.5	GO:0005737(cytoplasm);GO:0005980(glycogen catabolic process);GO:0008184(glycogen phosphorylase activity);GO:0030170(pyridoxal phosphate binding)	ko00500(Starch and sucrose metabolism);ko04217(Necroptosis);ko04910(Insulin signaling pathway);ko04922(Glucagon signaling pathway);ko04931(Insulin resistance)
bdi-miR167c-3p_L-1_4ss5AG13-A22TC23CT	TRITD_3Bv1G205620-2	alpha-glucan phosphorylase, H isozyme,expressed [Triticum aestivum]	757-777	2.5	GO:0005737(cytoplasm);GO:0005980(glycogen catabolic process);GO:0008184(glycogen phosphorylase activity);GO:0030170(pyridoxal phosphate binding)	ko00500(Starch and sucrose metabolism);ko04217(Necroptosis);ko04910(Insulin signaling pathway);ko04922(Glucagon signaling pathway);ko04931(Insulin resistance)
bdi-miR167c-3p_L-1_4ss5AG13-A22TC23CT	TRITD_7Bv1G171560-10	heavy metal transporting P1B-ATPase 2 [Triticum aestivum]	2363-2384	1.8	GO:0005385(zinc ion transmembrane transporter activity);GO:0005887(integral component of plasma membrane);GO:0015086(cadmium ion transmembrane transporter activity);GO:0019829(cation-transporting ATPase activity);GO:0043231(intracellular membrane-bounded organelle)
bdi-miR167c-3p_L-1_4ss5AG13-A22TC23CT	TRITD_7Bv1G171560-8	heavy metal transporting P1B-ATPase 2 [Triticum aestivum]	2291-2312	1.8	GO:0005385(zinc ion transmembrane transporter activity);GO:0005887(integral component of plasma membrane);GO:0015086(cadmium ion transmembrane transporter activity);GO:0019829(cation-transporting ATPase activity);GO:0043231(intracellular membrane-bounded organelle)
bdi-miR167c-3p_L-1_4ss5AG13-A22TC23CT	TRITD_7Bv1G171560-9	heavy metal transporting P1B-ATPase 2 [Triticum aestivum]	2363-2384	1.8	GO:0005385(zinc ion transmembrane transporter activity);GO:0005887(integral component of plasma membrane);GO:0015086(cadmium ion transmembrane transporter activity);GO:0019829(cation-transporting ATPase activity);GO:0043231(intracellular membrane-bounded organelle)
bdi-miR167c-3p_L-1_4ss5AG13-A22TC23CT	TRITD_7Bv1G171560-7	heavy metal transporting P1B-ATPase 2 [Triticum aestivum]	2459-2480	1.8	GO:0005385(zinc ion transmembrane transporter activity);GO:0005887(integral component of plasma membrane);GO:0015086(cadmium ion transmembrane transporter activity);GO:0019829(cation-transporting ATPase activity);GO:0043231(intracellular membrane-bounded organelle)
bdi-miR167c-3p_L-1_4ss5AG13-A22TC23CT	TRITD_7Bv1G171560-6	heavy metal transporting P1B-ATPase 2 [Triticum aestivum]	2570-2591	1.8	GO:0005385(zinc ion transmembrane transporter activity);GO:0005887(integral component of plasma membrane);GO:0015086(cadmium ion transmembrane transporter activity);GO:0019829(cation-transporting ATPase activity);GO:0043231(intracellular membrane-bounded organelle)
bdi-miR167c-3p_L-1_4ss5AG13-A22TC23CT	TRITD_7Bv1G171560-2	heavy metal transporting P1B-ATPase 2 [Triticum aestivum]	2825-2846	1.8	GO:0005385(zinc ion transmembrane transporter activity);GO:0005887(integral component of plasma membrane);GO:0015086(cadmium ion transmembrane transporter activity);GO:0019829(cation-transporting ATPase activity);GO:0043231(intracellular membrane-bounded organelle)
bdi-miR167c-3p_L-1_4ss5AG13-A22TC23CT	TRITD_7Bv1G171560-3	heavy metal transporting P1B-ATPase 2 [Triticum aestivum]	2849-2870	1.8	GO:0005385(zinc ion transmembrane transporter activity);GO:0005887(integral component of plasma membrane);GO:0015086(cadmium ion transmembrane transporter activity);GO:0019829(cation-transporting ATPase activity);GO:0043231(intracellular membrane-bounded organelle)
bdi-miR167c-3p_L-1_4ss5AG13-A22TC23CT	TRITD_7Bv1G171560-4	heavy metal transporting P1B-ATPase 2 [Triticum aestivum]	2828-2849	1.8	GO:0005385(zinc ion transmembrane transporter activity);GO:0005887(integral component of plasma membrane);GO:0015086(cadmium ion transmembrane transporter activity);GO:0019829(cation-transporting ATPase activity);GO:0043231(intracellular membrane-bounded organelle)
bdi-miR167c-3p_L-1_4ss5AG13-A22TC23CT	TRITD_7Bv1G171560-5	heavy metal transporting P1B-ATPase 2 [Triticum aestivum]	2900-2921	1.8	GO:0005385(zinc ion transmembrane transporter activity);GO:0005887(integral component of plasma membrane);GO:0015086(cadmium ion transmembrane transporter activity);GO:0019829(cation-transporting ATPase activity);GO:0043231(intracellular membrane-bounded organelle)
bdi-miR169c-5p_R+2	TRITD_1Av1G199890-3	putative leucine-rich repeat receptor-like protein kinase At2g19210 isoform X1 [Aegilops tauschii subsp. tauschii]	14-36	2.5	GO:0010052(guard cell differentiation)
bdi-miR169c-5p_R+2	TRITD_3Bv1G127020-2	unnamed protein product [Triticum aestivum]	323-345	2.5	GO:0005643(nuclear pore);GO:0005783(endoplasmic reticulum);GO:0017056(structural constituent of nuclear pore);GO:0034613(cellular protein localization);GO:0051292(nuclear pore complex assembly);GO:0071786(endoplasmic reticulum tubular network organization)
bdi-miR169c-5p_R+2	TRITD_3Bv1G127020	uncharacterized protein LOC109778546 [Aegilops tauschii subsp. tauschii]	551-573	2.5	GO:0003674(molecular_function);GO:0005739(mitochondrion);GO:0005783(endoplasmic reticulum);GO:0008150(biological_process);GO:0009506(plasmodesma);GO:0016020(membrane);GO:0016021(integral component of membrane)
bdi-miR169c-5p_R+2	TRITD_3Av1G139660-2	hypothetical protein TRIUR3_33427 [Triticum urartu]	559-581	2.5	GO:0003674(molecular_function);GO:0005739(mitochondrion);GO:0005783(endoplasmic reticulum);GO:0008150(biological_process);GO:0009506(plasmodesma);GO:0016020(membrane);GO:0016021(integral component of membrane)
bdi-miR169c-5p_R+2	TRITD_3Av1G139660	uncharacterized protein LOC109778546 [Aegilops tauschii subsp. tauschii]	560-582	2.5	GO:0003674(molecular_function);GO:0005739(mitochondrion);GO:0005783(endoplasmic reticulum);GO:0008150(biological_process);GO:0009506(plasmodesma);GO:0016020(membrane);GO:0016021(integral component of membrane)
bdi-miR169c-5p_R+2	TRITD_3Av1G139660-3	uncharacterized protein LOC109778546 [Aegilops tauschii subsp. tauschii]	26-48	2.5	GO:0003674(molecular_function);GO:0005739(mitochondrion);GO:0005783(endoplasmic reticulum);GO:0008150(biological_process);GO:0009506(plasmodesma);GO:0016020(membrane);GO:0016021(integral component of membrane)
bdi-miR171a_R+2	TRITD_6Bv1G144000	scarecrow-like protein 6 [Aegilops tauschii subsp. tauschii]	531-554	0.5	GO:0003700(DNA binding transcription factor activity);GO:0005634(nucleus);GO:0006355(regulation of transcription, DNA-templated);GO:0030154(cell differentiation);GO:0043565(sequence-specific DNA binding)
bdi-miR171a_R+2	TRITD_6Bv1G144000-2	scarecrow-like protein 6 [Aegilops tauschii subsp. tauschii]	1080-1103	0.5	GO:0003700(DNA binding transcription factor activity);GO:0005634(nucleus);GO:0006355(regulation of transcription, DNA-templated);GO:0030154(cell differentiation);GO:0043565(sequence-specific DNA binding)
bdi-miR171a_R+2	TRITD_4Av1G259790	scarecrow-like protein 22 [Aegilops tauschii subsp. tauschii]	594-617	1	GO:0003700(DNA binding transcription factor activity);GO:0005634(nucleus);GO:0006355(regulation of transcription, DNA-templated);GO:0030154(cell differentiation);GO:0043565(sequence-specific DNA binding)
bdi-miR171a_R+2	TRITD_4Av1G259790-2	scarecrow-like protein 22 [Aegilops tauschii subsp. tauschii]	456-479	1	GO:0003700(DNA binding transcription factor activity);GO:0005634(nucleus);GO:0006355(regulation of transcription, DNA-templated);GO:0030154(cell differentiation);GO:0043565(sequence-specific DNA binding)
bdi-miR171a_R+2	TRITD_4Av1G259790-3	scarecrow-like protein 22 [Aegilops tauschii subsp. tauschii]	237-260	1	GO:0003700(DNA binding transcription factor activity);GO:0005634(nucleus);GO:0006355(regulation of transcription, DNA-templated);GO:0030154(cell differentiation);GO:0043565(sequence-specific DNA binding)
bdi-miR171a_R+2	TRITD_1Av1G135350	scarecrow-like protein 6 [Aegilops tauschii subsp. tauschii]	669-692	1.5	GO:0003700(DNA binding transcription factor activity);GO:0005634(nucleus);GO:0006355(regulation of transcription, DNA-templated);GO:0030154(cell differentiation);GO:0043565(sequence-specific DNA binding)
bdi-miR171a_R+2	TRITD_1Av1G135350-2	scarecrow-like protein 6 [Aegilops tauschii subsp. tauschii]	855-878	1.5	GO:0003700(DNA binding transcription factor activity);GO:0005634(nucleus);GO:0006355(regulation of transcription, DNA-templated);GO:0030154(cell differentiation);GO:0043565(sequence-specific DNA binding)
bdi-miR171a_R+2	TRITD_4Bv1G200860-3	scarecrow-like protein 6 [Aegilops tauschii subsp. tauschii]	567-590	2	GO:0003700(DNA binding transcription factor activity);GO:0005634(nucleus);GO:0006355(regulation of transcription, DNA-templated);GO:0030154(cell differentiation);GO:0043565(sequence-specific DNA binding)
bdi-miR171a_R+2	TRITD_4Bv1G200860-2	scarecrow-like protein 6 [Aegilops tauschii subsp. tauschii]	612-635	2	GO:0003700(DNA binding transcription factor activity);GO:0005634(nucleus);GO:0006355(regulation of transcription, DNA-templated);GO:0030154(cell differentiation);GO:0043565(sequence-specific DNA binding)
bdi-miR171a_R+2	TRITD_4Bv1G200860	scarecrow-like protein 6 [Aegilops tauschii subsp. tauschii]	363-386	2	GO:0003700(DNA binding transcription factor activity);GO:0005634(nucleus);GO:0006355(regulation of transcription, DNA-templated);GO:0030154(cell differentiation);GO:0043565(sequence-specific DNA binding)
bdi-miR171a_R+2	TRITD_1Bv1G129370-3	scarecrow-like protein 6 [Aegilops tauschii subsp. tauschii]	606-629	1.5	GO:0003700(DNA binding transcription factor activity);GO:0005634(nucleus);GO:0006355(regulation of transcription, DNA-templated);GO:0030154(cell differentiation);GO:0043565(sequence-specific DNA binding)
bdi-miR171a_R+2	TRITD_1Bv1G129370	scarecrow-like protein 6 [Aegilops tauschii subsp. tauschii]	666-689	1.5	GO:0003700(DNA binding transcription factor activity);GO:0005634(nucleus);GO:0006355(regulation of transcription, DNA-templated);GO:0030154(cell differentiation);GO:0043565(sequence-specific DNA binding)
bdi-miR171a_R+2	TRITD_1Bv1G129370-2	scarecrow-like protein 6 [Aegilops tauschii subsp. tauschii]	852-875	1.5	GO:0003700(DNA binding transcription factor activity);GO:0005634(nucleus);GO:0006355(regulation of transcription, DNA-templated);GO:0030154(cell differentiation);GO:0043565(sequence-specific DNA binding)
bdi-miR171a_R+2	TRITD_6Av1G157330	scarecrow-like protein 6 [Aegilops tauschii subsp. tauschii]	537-560	0.5	GO:0003700(DNA binding transcription factor activity);GO:0005634(nucleus);GO:0006355(regulation of transcription, DNA-templated);GO:0030154(cell differentiation);GO:0043565(sequence-specific DNA binding)
bdi-miR171a_R+2	TRITD_6Av1G157330-2	scarecrow-like protein 6 [Aegilops tauschii subsp. tauschii]	1092-1115	0.5	GO:0003700(DNA binding transcription factor activity);GO:0005634(nucleus);GO:0006355(regulation of transcription, DNA-templated);GO:0030154(cell differentiation);GO:0043565(sequence-specific DNA binding)
bdi-miR171a_R+2	TRITD_5Av1G251210-2	scarecrow-like protein 6 [Aegilops tauschii subsp. tauschii]	885-908	2	GO:0003700(DNA binding transcription factor activity);GO:0005634(nucleus);GO:0006355(regulation of transcription, DNA-templated);GO:0030154(cell differentiation);GO:0043565(sequence-specific DNA binding)
bdi-miR395e-5p	TRITD_1Av1G206070	Transcription factor GTE1 [Triticum urartu]	558-579	2.2	GO:0003677(DNA binding);GO:0005634(nucleus);GO:0006351(transcription, DNA-templated);GO:0006355(regulation of transcription, DNA-templated);GO:0010030(positive regulation of seed germination);GO:0045893(positive regulation of transcription, DNA-templated)
bdi-miR395e-5p	TRITD_3Bv1G217960	unnamed protein product [Triticum aestivum]	1434-1455	2.5	GO:0003700(DNA binding transcription factor activity);GO:0005634(nucleus);GO:0006355(regulation of transcription, DNA-templated);GO:0043565(sequence-specific DNA binding)
bdi-miR395e-5p	TRITD_7Av1G280690-5	Coatomer subunit beta'-2 [Triticum urartu]	289-309	2	GO:0006886(intracellular protein transport);GO:0006888(ER to Golgi vesicle-mediated transport);GO:0006890(retrograde vesicle-mediated transport, Golgi to ER);GO:0006891(intra-Golgi vesicle-mediated transport);GO:0030126(COPI vesicle coat)	ko04010(MAPK signaling pathway);ko04064(NF-kappa B signaling pathway);ko04620(Toll-like receptor signaling pathway);ko04722(Neurotrophin signaling pathway);ko05133(Pertussis);ko05152(Tuberculosis);ko05162(Measles);ko05169(Epstein-Barr virus infection);ko05145(Toxoplasmosis);ko05140(Leishmaniasis);ko05142(Chagas disease )
bdi-miR395e-5p	TRITD_1Bv1G201170	transcription factor GTE1-like [Aegilops tauschii subsp. tauschii]	561-582	2.2	GO:0003677(DNA binding);GO:0005634(nucleus);GO:0006351(transcription, DNA-templated);GO:0006355(regulation of transcription, DNA-templated);GO:0010030(positive regulation of seed germination);GO:0045893(positive regulation of transcription, DNA-templated)
bdi-MIR399a-p5	TRITD_1Av1G161280	transcription factor MYB36-like [Aegilops tauschii subsp. tauschii]	213-233	2.5	GO:0000981(RNA polymerase II transcription factor activity, sequence-specific DNA binding);GO:0001135(transcription factor activity, RNA polymerase II transcription factor recruiting);GO:0003677(DNA binding);GO:0003700(DNA binding transcription factor activity);GO:0005634(nucleus);GO:0006351(transcription, DNA-templated);GO:0006355(regulation of transcription, DNA-templated);GO:0006357(regulation…
bdi-MIR399a-p5	TRITD_1Av1G161280-2	Transcription factor RAX2 [Triticum urartu]	213-233	2.5	GO:0000981(RNA polymerase II transcription factor activity, sequence-specific DNA binding);GO:0001135(transcription factor activity, RNA polymerase II transcription factor recruiting);GO:0003677(DNA binding);GO:0003700(DNA binding transcription factor activity);GO:0005634(nucleus);GO:0006351(transcription, DNA-templated);GO:0006355(regulation of transcription, DNA-templated);GO:0006357(regulation…
bdi-MIR399a-p5	TRITD_4Bv1G053080-2	probable methyltransferase PMT2 [Aegilops tauschii subsp. tauschii]	554-573	2	GO:0005768(endosome);GO:0005774(vacuolar membrane);GO:0005802(trans-Golgi network);GO:0008757(S-adenosylmethionine-dependent methyltransferase activity);GO:0032259(methylation)
bdi-MIR399a-p5	TRITD_4Bv1G053080	probable methyltransferase PMT2 [Aegilops tauschii subsp. tauschii]	1193-1212	2	GO:0005768(endosome);GO:0005774(vacuolar membrane);GO:0005802(trans-Golgi network);GO:0008757(S-adenosylmethionine-dependent methyltransferase activity);GO:0032259(methylation)
bdi-MIR399a-p5	TRITD_4Bv1G053080-4	probable methyltransferase PMT2 [Aegilops tauschii subsp. tauschii]	554-573	2	GO:0005768(endosome);GO:0005774(vacuolar membrane);GO:0005802(trans-Golgi network);GO:0008757(S-adenosylmethionine-dependent methyltransferase activity);GO:0032259(methylation)
bdi-MIR399a-p5	TRITD_4Bv1G053080-3	probable methyltransferase PMT2 [Aegilops tauschii subsp. tauschii]	1193-1212	2	GO:0005768(endosome);GO:0005774(vacuolar membrane);GO:0005802(trans-Golgi network);GO:0008757(S-adenosylmethionine-dependent methyltransferase activity);GO:0032259(methylation)
bdi-MIR399a-p5	TRITD_4Bv1G053080-5	probable methyltransferase PMT2 [Aegilops tauschii subsp. tauschii]	374-393	2	GO:0005768(endosome);GO:0005774(vacuolar membrane);GO:0005802(trans-Golgi network);GO:0008757(S-adenosylmethionine-dependent methyltransferase activity);GO:0032259(methylation)
bdi-MIR399a-p5	TRITD_1Av1G217810	uncharacterized protein LOC109774767 [Aegilops tauschii subsp. tauschii]	2128-2147	2.2	-
bdi-MIR399a-p5	TRITD_1Av1G217810-2	uncharacterized protein LOC109774767 [Aegilops tauschii subsp. tauschii]	2104-2123	2.2	-
bdi-MIR399a-p5	TRITD_1Av1G217810-3	uncharacterized protein LOC109774767 [Aegilops tauschii subsp. tauschii]	1738-1757	2.2	-
bdi-MIR399a-p5	TRITD_4Bv1G188680	pentatricopeptide repeat-containing protein At4g35130, chloroplastic [Aegilops tauschii subsp. tauschii]	1477-1498	1.5	GO:0008150(biological_process);GO:0008270(zinc ion binding);GO:0009507(chloroplast)
bdi-MIR399a-p5	TRITD_1Bv1G148030	Transcription factor RAX2 [Triticum urartu]	213-233	2.5	GO:0000981(RNA polymerase II transcription factor activity, sequence-specific DNA binding);GO:0001135(transcription factor activity, RNA polymerase II transcription factor recruiting);GO:0003677(DNA binding);GO:0003700(DNA binding transcription factor activity);GO:0005634(nucleus);GO:0006351(transcription, DNA-templated);GO:0006355(regulation of transcription, DNA-templated);GO:0006357(regulation…
bdi-MIR399a-p5	TRITD_1Bv1G148030-2	transcription factor MYB36-like [Aegilops tauschii subsp. tauschii]	213-233	2.5	GO:0000981(RNA polymerase II transcription factor activity, sequence-specific DNA binding);GO:0001135(transcription factor activity, RNA polymerase II transcription factor recruiting);GO:0003677(DNA binding);GO:0003700(DNA binding transcription factor activity);GO:0005634(nucleus);GO:0006351(transcription, DNA-templated);GO:0006355(regulation of transcription, DNA-templated);GO:0006357(regulation…
bdi-MIR399a-p5	TRITD_3Bv1G225520	chromodomain-helicase-DNA-binding protein 3-like [Aegilops tauschii subsp. tauschii]	840-860	2.5	GO:0003677(DNA binding);GO:0003678(DNA helicase activity);GO:0004386(helicase activity);GO:0005524(ATP binding);GO:0005634(nucleus);GO:0006338(chromatin remodeling);GO:0008283(cell proliferation);GO:0009733(response to auxin);GO:0009736(cytokinin-activated signaling pathway);GO:0009739(response to gibberellin);GO:0009788(negative regulation of abscisic acid-activated signaling pathway);GO:0016569…
bdi-MIR399a-p5	TRITD_3Bv1G225520-2	chromodomain-helicase-DNA-binding protein 3-like [Aegilops tauschii subsp. tauschii]	705-725	2.5	GO:0003677(DNA binding);GO:0003678(DNA helicase activity);GO:0004386(helicase activity);GO:0005524(ATP binding);GO:0005634(nucleus);GO:0006338(chromatin remodeling);GO:0008283(cell proliferation);GO:0009733(response to auxin);GO:0009736(cytokinin-activated signaling pathway);GO:0009739(response to gibberellin);GO:0009788(negative regulation of abscisic acid-activated signaling pathway);GO:0016569…
bdi-MIR399a-p5	TRITD_3Bv1G225520-3	chromodomain-helicase-DNA-binding protein 3-like [Aegilops tauschii subsp. tauschii]	585-605	2.5	GO:0003677(DNA binding);GO:0003678(DNA helicase activity);GO:0004386(helicase activity);GO:0005524(ATP binding);GO:0005634(nucleus);GO:0006338(chromatin remodeling);GO:0008283(cell proliferation);GO:0009733(response to auxin);GO:0009736(cytokinin-activated signaling pathway);GO:0009739(response to gibberellin);GO:0009788(negative regulation of abscisic acid-activated signaling pathway);GO:0016569…
bdi-MIR399a-p5	TRITD_3Bv1G225520-4	chromodomain-helicase-DNA-binding protein 3-like [Aegilops tauschii subsp. tauschii]	303-323	2.5	GO:0003677(DNA binding);GO:0003678(DNA helicase activity);GO:0004386(helicase activity);GO:0005524(ATP binding);GO:0005634(nucleus);GO:0006338(chromatin remodeling);GO:0008283(cell proliferation);GO:0009733(response to auxin);GO:0009736(cytokinin-activated signaling pathway);GO:0009739(response to gibberellin);GO:0009788(negative regulation of abscisic acid-activated signaling pathway);GO:0016569…
bdi-MIR399a-p5	TRITD_1Bv1G203570	uncharacterized protein LOC109774767 [Aegilops tauschii subsp. tauschii]	2086-2105	2.2	-
bdi-MIR399a-p5	TRITD_1Bv1G203570-2	uncharacterized protein LOC109774767 [Aegilops tauschii subsp. tauschii]	2110-2129	2.2	-
bdi-MIR399a-p5	TRITD_1Bv1G203570-3	uncharacterized protein LOC109774767 [Aegilops tauschii subsp. tauschii]	1732-1751	2.2	-
bdi-MIR399a-p5	TRITD_5Av1G182790-5	ERD1 protein, chloroplastic [Triticum urartu]	223-243	2	GO:0034605(cellular response to heat)
bdi-MIR399a-p5	TRITD_5Av1G182790-3	ERD1 protein, chloroplastic [Triticum urartu]	241-261	2	GO:0034605(cellular response to heat)
bdi-MIR399a-p5	TRITD_5Av1G182790-4	ERD1 protein, chloroplastic [Triticum urartu]	244-264	2	GO:0034605(cellular response to heat)
bdi-MIR399a-p5	TRITD_5Av1G182790	chaperone protein ClpD1, chloroplastic-like [Aegilops tauschii subsp. tauschii]	1126-1146	2	GO:0034605(cellular response to heat)
bdi-MIR399a-p5	TRITD_5Av1G182790-2	predicted protein [Hordeum vulgare subsp. vulgare]	1195-1215	2	GO:0034605(cellular response to heat)
bdi-MIR399a-p5	TRITD_4Av1G115380	putative methyltransferase PMT2 [Triticum urartu]	902-921	2	GO:0005768(endosome);GO:0005774(vacuolar membrane);GO:0005802(trans-Golgi network);GO:0008757(S-adenosylmethionine-dependent methyltransferase activity);GO:0032259(methylation)
bdi-MIR399a-p5	TRITD_4Av1G115380-2	putative methyltransferase PMT2 [Triticum urartu]	554-573	2	GO:0005768(endosome);GO:0005774(vacuolar membrane);GO:0005802(trans-Golgi network);GO:0008757(S-adenosylmethionine-dependent methyltransferase activity);GO:0032259(methylation)
bdi-MIR399a-p5	TRITD_4Av1G115380-3	putative methyltransferase PMT2 [Triticum urartu]	503-522	2	GO:0005768(endosome);GO:0005774(vacuolar membrane);GO:0005802(trans-Golgi network);GO:0008757(S-adenosylmethionine-dependent methyltransferase activity);GO:0032259(methylation)
bdi-MIR399a-p5	TRITD_4Av1G115380-4	putative methyltransferase PMT2 [Triticum urartu]	374-393	2	GO:0005768(endosome);GO:0005774(vacuolar membrane);GO:0005802(trans-Golgi network);GO:0008757(S-adenosylmethionine-dependent methyltransferase activity);GO:0032259(methylation)
bdi-MIR399a-p5	TRITD_5Av1G242040	pentatricopeptide repeat-containing protein At4g35130, chloroplastic [Aegilops tauschii subsp. tauschii]	1480-1501	1.5	GO:0008150(biological_process);GO:0008270(zinc ion binding);GO:0009507(chloroplast)
bdi-MIR399a-p5	TRITD_7Bv1G221070-2	uncharacterized protein LOC109784855 [Aegilops tauschii subsp. tauschii]	233-253	2.5	-
bdi-MIR399a-p5	TRITD_7Bv1G221070	uncharacterized protein LOC109784855 [Aegilops tauschii subsp. tauschii]	233-253	2.5	-
bdi-MIR399a-p5	TRITD_7Bv1G221210	phosphoribosylamine--glycine ligase [Aegilops tauschii subsp. tauschii]	1202-1221	2.5	GO:0004637(phosphoribosylamine-glycine ligase activity);GO:0005524(ATP binding);GO:0006164(purine nucleotide biosynthetic process);GO:0006189('de novo' IMP biosynthetic process);GO:0009113(purine nucleobase biosynthetic process);GO:0009507(chloroplast);GO:0009570(chloroplast stroma);GO:0046872(metal ion binding)	ko00230(Purine metabolism);ko00670(One carbon pool by folate)
bdi-miR5049-3p_1ss14TA	TRITD_2Av1G208340-3	ATP-dependent DNA helicase Q-like 5 isoform X3 [Aegilops tauschii subsp. tauschii]	2747-2770	2.5	GO:0003677(DNA binding);GO:0005634(nucleus);GO:0005694(chromosome);GO:0005737(cytoplasm);GO:0006260(DNA replication);GO:0006284(base-excision repair);GO:0006302(double-strand break repair);GO:0006310(DNA recombination);GO:0009378(four-way junction helicase activity);GO:0032508(DNA duplex unwinding);GO:0043140(ATP-dependent 3'-5' DNA helicase activity)
bdi-miR5049-3p_1ss14TA	TRITD_1Av1G036690-8	starch synthase III [Aegilops tauschii]	3432-3455	2.5	-
bdi-miR5049-3p_1ss14TA	TRITD_2Av1G266620	receptor-like serine/threonine-protein kinase SD1-8 [Aegilops tauschii subsp. tauschii]	50-73	2	GO:0004674(protein serine/threonine kinase activity);GO:0005886(plasma membrane);GO:0006468(protein phosphorylation);GO:0006952(defense response);GO:0009506(plasmodesma)
bdi-miR5049-3p_1ss14TA	TRITD_2Av1G266620-2	receptor-like serine/threonine-protein kinase SD1-8 [Aegilops tauschii subsp. tauschii]	50-73	2	GO:0004674(protein serine/threonine kinase activity);GO:0005886(plasma membrane);GO:0006468(protein phosphorylation);GO:0006952(defense response);GO:0009506(plasmodesma)
bdi-miR5049-3p_1ss14TA	TRITD_2Av1G267620	Pre-mRNA-processing-splicing factor 8 [Triticum urartu]	348-371	0.5	GO:0000244(spliceosomal tri-snRNP complex assembly);GO:0000386(second spliceosomal transesterification activity);GO:0005682(U5 snRNP);GO:0017070(U6 snRNA binding);GO:0030619(U1 snRNA binding);GO:0030620(U2 snRNA binding);GO:0030623(U5 snRNA binding);GO:0071013(catalytic step 2 spliceosome);GO:0097157(pre-mRNA intronic binding)	ko03040(Spliceosome)
bdi-miR5049-3p_1ss14TA	TRITD_3Av1G279500-19	uncharacterized protein LOC109758112 isoform X2 [Aegilops tauschii subsp. tauschii]	2849-2872	2	GO:0009507(chloroplast)
bdi-miR5049-3p_1ss14TA	TRITD_1Av1G193330-8	Serine/threonine-protein kinase tricorner [Triticum urartu]	1212-1235	2.5	GO:0004674(protein serine/threonine kinase activity);GO:0005622(intracellular);GO:0018105(peptidyl-serine phosphorylation);GO:0035556(intracellular signal transduction)
bdi-miR5049-3p_1ss14TA	TRITD_1Bv1G048610-6	starch synthase III [Aegilops tauschii]	3432-3455	2.5	-
bdi-miR5049-3p_1ss14TA	TRITD_3Bv1G275470-15	unnamed protein product [Triticum aestivum]	2846-2869	2	GO:0009507(chloroplast)
bdi-miR5049-3p_1ss14TA	TRITD_6Av1G202900	pentatricopeptide repeat-containing protein At3g29230-like [Aegilops tauschii subsp. tauschii]	41-64	2	GO:0005739(mitochondrion);GO:0008150(biological_process);GO:0008270(zinc ion binding);GO:0043231(intracellular membrane-bounded organelle)
bdi-miR5049-3p_1ss14TA	TRITD_2Av1G007360	hypothetical protein, partial [Triticum monococcum subsp. aegilopoides]	743-766	2	-
bdi-miR5049-3p_1ss14TA	TRITD_3Av1G156520	hypothetical protein TRIUR3_28667 [Triticum urartu]	2563-2586	1.5	GO:0005634(nucleus);GO:0008168(methyltransferase activity);GO:0032259(methylation)
bdi-miR5049-3p_2ss14TA21AG	TRITD_2Av1G208340-3	ATP-dependent DNA helicase Q-like 5 isoform X3 [Aegilops tauschii subsp. tauschii]	2747-2770	2	GO:0003677(DNA binding);GO:0005634(nucleus);GO:0005694(chromosome);GO:0005737(cytoplasm);GO:0006260(DNA replication);GO:0006284(base-excision repair);GO:0006302(double-strand break repair);GO:0006310(DNA recombination);GO:0009378(four-way junction helicase activity);GO:0032508(DNA duplex unwinding);GO:0043140(ATP-dependent 3'-5' DNA helicase activity)
bdi-miR5049-3p_2ss14TA21AG	TRITD_1Av1G036690-8	starch synthase III [Aegilops tauschii]	3432-3455	2	-
bdi-miR5049-3p_2ss14TA21AG	TRITD_2Av1G266620	receptor-like serine/threonine-protein kinase SD1-8 [Aegilops tauschii subsp. tauschii]	50-73	2.2	GO:0004674(protein serine/threonine kinase activity);GO:0005886(plasma membrane);GO:0006468(protein phosphorylation);GO:0006952(defense response);GO:0009506(plasmodesma)
bdi-miR5049-3p_2ss14TA21AG	TRITD_2Av1G266620-2	receptor-like serine/threonine-protein kinase SD1-8 [Aegilops tauschii subsp. tauschii]	50-73	2.2	GO:0004674(protein serine/threonine kinase activity);GO:0005886(plasma membrane);GO:0006468(protein phosphorylation);GO:0006952(defense response);GO:0009506(plasmodesma)
bdi-miR5049-3p_2ss14TA21AG	TRITD_2Av1G267620	Pre-mRNA-processing-splicing factor 8 [Triticum urartu]	348-371	0	GO:0000244(spliceosomal tri-snRNP complex assembly);GO:0000386(second spliceosomal transesterification activity);GO:0005682(U5 snRNP);GO:0017070(U6 snRNA binding);GO:0030619(U1 snRNA binding);GO:0030620(U2 snRNA binding);GO:0030623(U5 snRNA binding);GO:0071013(catalytic step 2 spliceosome);GO:0097157(pre-mRNA intronic binding)	ko03040(Spliceosome)
bdi-miR5049-3p_2ss14TA21AG	TRITD_3Av1G279500-19	uncharacterized protein LOC109758112 isoform X2 [Aegilops tauschii subsp. tauschii]	2849-2872	1.5	GO:0009507(chloroplast)
bdi-miR5049-3p_2ss14TA21AG	TRITD_1Av1G193330-8	Serine/threonine-protein kinase tricorner [Triticum urartu]	1212-1235	2	GO:0004674(protein serine/threonine kinase activity);GO:0005622(intracellular);GO:0018105(peptidyl-serine phosphorylation);GO:0035556(intracellular signal transduction)
bdi-miR5049-3p_2ss14TA21AG	TRITD_2Bv1G094250-3	unnamed protein product [Triticum aestivum]	703-726	2.5	GO:0003674(molecular_function);GO:0005634(nucleus);GO:0008150(biological_process)
bdi-miR5049-3p_2ss14TA21AG	TRITD_1Bv1G048610-6	starch synthase III [Aegilops tauschii]	3432-3455	2	-
bdi-miR5049-3p_2ss14TA21AG	TRITD_3Bv1G275470-15	unnamed protein product [Triticum aestivum]	2846-2869	1.5	GO:0009507(chloroplast)
bdi-miR5049-3p_2ss14TA21AG	TRITD_6Av1G202900	pentatricopeptide repeat-containing protein At3g29230-like [Aegilops tauschii subsp. tauschii]	41-64	1.5	GO:0005739(mitochondrion);GO:0008150(biological_process);GO:0008270(zinc ion binding);GO:0043231(intracellular membrane-bounded organelle)
bdi-miR5049-3p_2ss14TA21AG	TRITD_2Av1G007360	hypothetical protein, partial [Triticum monococcum subsp. aegilopoides]	743-766	1.5	-
bdi-miR5049-3p_2ss14TA21AG	TRITD_4Av1G038540	Transcription factor bHLH30 [Triticum urartu]	934-957	2.5	GO:0003677(DNA binding);GO:0003700(DNA binding transcription factor activity);GO:0005634(nucleus);GO:0006351(transcription, DNA-templated);GO:0006355(regulation of transcription, DNA-templated);GO:0046983(protein dimerization activity)
bdi-miR5049-3p_2ss14TA21AG	TRITD_3Av1G023620-3	F-box protein PP2-B11-like [Aegilops tauschii subsp. tauschii]	604-627	2.2	GO:0005634(nucleus);GO:0016567(protein ubiquitination);GO:0030246(carbohydrate binding)
bdi-miR5049-3p_2ss14TA21AG	TRITD_7Bv1G123940-12	uncharacterized protein LOC109753223 isoform X2 [Aegilops tauschii subsp. tauschii]	2568-2591	2.5	GO:0005622(intracellular);GO:0006623(protein targeting to vacuole);GO:0019898(extrinsic component of membrane);GO:0045053(protein retention in Golgi apparatus)
bdi-miR5049-3p_2ss14TA21AG	TRITD_3Av1G156520	hypothetical protein TRIUR3_28667 [Triticum urartu]	2563-2586	1	GO:0005634(nucleus);GO:0008168(methyltransferase activity);GO:0032259(methylation)
bdi-miR5049-3p_R-3_2ss14TA21AG	TRITD_2Av1G208340-3	ATP-dependent DNA helicase Q-like 5 isoform X3 [Aegilops tauschii subsp. tauschii]	2750-2770	2	GO:0003677(DNA binding);GO:0005634(nucleus);GO:0005694(chromosome);GO:0005737(cytoplasm);GO:0006260(DNA replication);GO:0006284(base-excision repair);GO:0006302(double-strand break repair);GO:0006310(DNA recombination);GO:0009378(four-way junction helicase activity);GO:0032508(DNA duplex unwinding);GO:0043140(ATP-dependent 3'-5' DNA helicase activity)
bdi-miR5049-3p_R-3_2ss14TA21AG	TRITD_1Av1G036690-8	starch synthase III [Aegilops tauschii]	3435-3455	2	-
bdi-miR5049-3p_R-3_2ss14TA21AG	TRITD_2Av1G266620	receptor-like serine/threonine-protein kinase SD1-8 [Aegilops tauschii subsp. tauschii]	53-73	1.8	GO:0004674(protein serine/threonine kinase activity);GO:0005886(plasma membrane);GO:0006468(protein phosphorylation);GO:0006952(defense response);GO:0009506(plasmodesma)
bdi-miR5049-3p_R-3_2ss14TA21AG	TRITD_2Av1G266620-2	receptor-like serine/threonine-protein kinase SD1-8 [Aegilops tauschii subsp. tauschii]	53-73	1.8	GO:0004674(protein serine/threonine kinase activity);GO:0005886(plasma membrane);GO:0006468(protein phosphorylation);GO:0006952(defense response);GO:0009506(plasmodesma)
bdi-miR5049-3p_R-3_2ss14TA21AG	TRITD_2Av1G267620	Pre-mRNA-processing-splicing factor 8 [Triticum urartu]	351-371	0	GO:0000244(spliceosomal tri-snRNP complex assembly);GO:0000386(second spliceosomal transesterification activity);GO:0005682(U5 snRNP);GO:0017070(U6 snRNA binding);GO:0030619(U1 snRNA binding);GO:0030620(U2 snRNA binding);GO:0030623(U5 snRNA binding);GO:0071013(catalytic step 2 spliceosome);GO:0097157(pre-mRNA intronic binding)	ko03040(Spliceosome)
bdi-miR5049-3p_R-3_2ss14TA21AG	TRITD_3Av1G279500-19	uncharacterized protein LOC109758112 isoform X2 [Aegilops tauschii subsp. tauschii]	2852-2872	1.5	GO:0009507(chloroplast)
bdi-miR5049-3p_R-3_2ss14TA21AG	TRITD_1Av1G193330-8	Serine/threonine-protein kinase tricorner [Triticum urartu]	1215-1235	2	GO:0004674(protein serine/threonine kinase activity);GO:0005622(intracellular);GO:0018105(peptidyl-serine phosphorylation);GO:0035556(intracellular signal transduction)
bdi-miR5049-3p_R-3_2ss14TA21AG	TRITD_2Bv1G094250-3	unnamed protein product [Triticum aestivum]	706-726	2.5	GO:0003674(molecular_function);GO:0005634(nucleus);GO:0008150(biological_process)
bdi-miR5049-3p_R-3_2ss14TA21AG	TRITD_1Bv1G048610-6	starch synthase III [Aegilops tauschii]	3435-3455	2	-
bdi-miR5049-3p_R-3_2ss14TA21AG	TRITD_3Bv1G275470-15	unnamed protein product [Triticum aestivum]	2849-2869	1.5	GO:0009507(chloroplast)
bdi-miR5049-3p_R-3_2ss14TA21AG	TRITD_6Av1G202900	pentatricopeptide repeat-containing protein At3g29230-like [Aegilops tauschii subsp. tauschii]	44-64	1.5	GO:0005739(mitochondrion);GO:0008150(biological_process);GO:0008270(zinc ion binding);GO:0043231(intracellular membrane-bounded organelle)
bdi-miR5049-3p_R-3_2ss14TA21AG	TRITD_2Av1G007360	hypothetical protein, partial [Triticum monococcum subsp. aegilopoides]	746-766	1.5	-
bdi-miR5049-3p_R-3_2ss14TA21AG	TRITD_2Av1G015280	probable LRR receptor-like serine/threonine-protein kinase At3g47570 isoform X1 [Aegilops tauschii subsp. tauschii]	734-754	2.5	-
bdi-miR5049-3p_R-3_2ss14TA21AG	TRITD_4Av1G038540	Transcription factor bHLH30 [Triticum urartu]	937-957	2.5	GO:0003677(DNA binding);GO:0003700(DNA binding transcription factor activity);GO:0005634(nucleus);GO:0006351(transcription, DNA-templated);GO:0006355(regulation of transcription, DNA-templated);GO:0046983(protein dimerization activity)
bdi-miR5049-3p_R-3_2ss14TA21AG	TRITD_3Av1G023620-3	F-box protein PP2-B11-like [Aegilops tauschii subsp. tauschii]	607-627	2.2	GO:0005634(nucleus);GO:0016567(protein ubiquitination);GO:0030246(carbohydrate binding)
bdi-miR5049-3p_R-3_2ss14TA21AG	TRITD_7Bv1G123940-12	uncharacterized protein LOC109753223 isoform X2 [Aegilops tauschii subsp. tauschii]	2571-2591	2.5	GO:0005622(intracellular);GO:0006623(protein targeting to vacuole);GO:0019898(extrinsic component of membrane);GO:0045053(protein retention in Golgi apparatus)
bdi-miR5049-3p_R-3_2ss14TA21AG	TRITD_3Av1G156520	hypothetical protein TRIUR3_28667 [Triticum urartu]	2566-2586	1	GO:0005634(nucleus);GO:0008168(methyltransferase activity);GO:0032259(methylation)
bdi-miR5054_L+4	TRITD_1Bv1G124440-3	plastidal glycolate/glycerate translocator 1, chloroplastic [Aegilops tauschii subsp. tauschii]	608-629	2.5	GO:0009658(chloroplast organization);GO:0009706(chloroplast inner membrane)
bdi-miR5054_L+4	TRITD_1Bv1G124440	plastidal glycolate/glycerate translocator 1, chloroplastic [Aegilops tauschii subsp. tauschii]	689-710	2.5	GO:0009658(chloroplast organization);GO:0009706(chloroplast inner membrane)
bdi-miR5054_L+4	TRITD_1Bv1G124440-2	plastidal glycolate/glycerate translocator 1, chloroplastic [Aegilops tauschii subsp. tauschii]	689-710	2.5	GO:0009658(chloroplast organization);GO:0009706(chloroplast inner membrane)
bdi-miR5054_L+4	TRITD_7Av1G248130	patellin-4 [Aegilops tauschii subsp. tauschii]	362-383	2.5	GO:0005215(transporter activity);GO:0005634(nucleus);GO:0005829(cytosol);GO:0005886(plasma membrane);GO:0006810(transport);GO:0007049(cell cycle);GO:0008289(lipid binding);GO:0051301(cell division);GO:0071365(cellular response to auxin stimulus);GO:1901703(protein localization involved in auxin polar transport)
bdi-miR5054_L+4	TRITD_7Av1G248130-2	patellin-4 [Aegilops tauschii subsp. tauschii]	362-383	2.5	GO:0005215(transporter activity);GO:0005634(nucleus);GO:0005829(cytosol);GO:0005886(plasma membrane);GO:0006810(transport);GO:0007049(cell cycle);GO:0008289(lipid binding);GO:0051301(cell division);GO:0071365(cellular response to auxin stimulus);GO:1901703(protein localization involved in auxin polar transport)
bdi-miR5054_L+4	TRITD_7Av1G248130-3	patellin-4 [Aegilops tauschii subsp. tauschii]	362-383	2.5	GO:0005215(transporter activity);GO:0005634(nucleus);GO:0005829(cytosol);GO:0005886(plasma membrane);GO:0006810(transport);GO:0007049(cell cycle);GO:0008289(lipid binding);GO:0051301(cell division);GO:0071365(cellular response to auxin stimulus);GO:1901703(protein localization involved in auxin polar transport)
bdi-miR5054_L+4	TRITD_7Bv1G058260	protein DETOXIFICATION 16-like [Aegilops tauschii subsp. tauschii]	1147-1167	2.2	GO:0006855(drug transmembrane transport)
bdi-miR5054_L+4	TRITD_7Bv1G058260-2	protein DETOXIFICATION 16-like [Aegilops tauschii subsp. tauschii]	1024-1044	2.2	GO:0006855(drug transmembrane transport)
bdi-miR5064_R+2_1ss1CT_1	TRITD_1Av1G016670	Protein Rf1, mitochondrial [Triticum urartu]	818-841	2	-
bdi-miR5064_R+2_1ss1CT_1	TRITD_1Av1G016670-2	Protein Rf1, mitochondrial [Triticum urartu]	515-538	2	-
bdi-miR5064_R+2_1ss1CT_1	TRITD_1Av1G016670-3	hypothetical protein TRIUR3_07371 [Triticum urartu]	344-367	1.8	-
bdi-miR5064_R+2_1ss1CT_1	TRITD_1Av1G016670-4		203-226	2	-
bdi-miR5064_R+2_1ss1CT_1	TRITD_1Av1G016670-8	protein Rf1, mitochondrial-like [Aegilops tauschii subsp. tauschii]	983-1006	1.8	-
bdi-miR5064_R+2_1ss1CT_1	TRITD_1Av1G016670-6	protein Rf1, mitochondrial-like [Aegilops tauschii subsp. tauschii]	983-1006	1.8	-
bdi-miR5064_R+2_1ss1CT_1	TRITD_1Av1G016670-7	protein Rf1, mitochondrial-like [Aegilops tauschii subsp. tauschii]	983-1006	1.8	-
bdi-miR5064_R+2_1ss1CT_1	TRITD_1Av1G016670-5	protein Rf1, mitochondrial-like [Aegilops tauschii subsp. tauschii]	983-1006	1.8	-
bdi-miR5064_R+2_1ss1CT_1	TRITD_1Av1G017230	Protein Rf1, mitochondrial [Triticum urartu]	974-997	2	-
bdi-miR5064_R+2_1ss1CT_1	TRITD_1Av1G017230-2	hypothetical protein TRIUR3_07371 [Triticum urartu]	203-226	2	-
bdi-miR5064_R+2_1ss1CT_1	TRITD_1Av1G017230-3	Protein Rf1, mitochondrial [Triticum urartu]	1046-1069	2	-
bdi-miR5064_R+2_1ss1CT_1	TRITD_1Av1G017230-4	Protein Rf1, mitochondrial [Triticum urartu]	1349-1372	2	-
bdi-miR5064_R+2_1ss1CT_1	TRITD_1Av1G017280	protein Rf1, mitochondrial-like [Aegilops tauschii subsp. tauschii]	878-901	2.2	-
bdi-miR5064_R+2_1ss1CT_1	TRITD_1Av1G022030	Protein Rf1, mitochondrial [Triticum urartu]	1394-1417	2.5	-
bdi-miR5064_R+2_1ss1CT_1	TRITD_1Av1G022080	protein Rf1, mitochondrial-like [Aegilops tauschii subsp. tauschii]	1367-1390	1.5	-
bdi-miR5064_R+2_1ss1CT_1	TRITD_1Av1G022080-4	protein Rf1, mitochondrial-like [Aegilops tauschii subsp. tauschii]	527-550	1.5	-
bdi-miR5064_R+2_1ss1CT_1	TRITD_1Av1G022080-3	hypothetical protein TRIUR3_09375 [Triticum urartu]	527-550	1.5	-
bdi-miR5064_R+2_1ss1CT_1	TRITD_1Av1G022080-5		182-205	1.5	-
bdi-miR5064_R+2_1ss1CT_1	TRITD_1Av1G022090-2	protein Rf1, mitochondrial-like [Aegilops tauschii subsp. tauschii]	1328-1351	2	-
bdi-miR5064_R+2_1ss1CT_1	TRITD_1Av1G022090	protein Rf1, mitochondrial-like [Aegilops tauschii subsp. tauschii]	1328-1351	2.5	-
bdi-miR5064_R+2_1ss1CT_1	TRITD_1Av1G022090-3	protein Rf1, mitochondrial-like [Aegilops tauschii subsp. tauschii]	1526-1549	2.5	-
bdi-miR5064_R+2_1ss1CT_1	TRITD_2Av1G280400	protein Rf1, mitochondrial-like [Aegilops tauschii subsp. tauschii]	932-955	2.5	-
bdi-miR5064_R+2_1ss1CT_1	TRITD_2Av1G280400-3	protein Rf1, mitochondrial-like [Aegilops tauschii subsp. tauschii]	1202-1225	2.5	-
bdi-miR5064_R+2_1ss1CT_1	TRITD_2Av1G280400-2	protein Rf1, mitochondrial-like [Aegilops tauschii subsp. tauschii]	1202-1225	2.5	-
bdi-miR5064_R+2_1ss1CT_1	TRITD_2Av1G280400-4	protein Rf1, mitochondrial-like isoform X2 [Aegilops tauschii subsp. tauschii]	602-625	2.5	-
bdi-miR5064_R+2_1ss1CT_1	TRITD_1Bv1G019340-3	Protein Rf1, mitochondrial [Triticum urartu]	1334-1357	2	-
bdi-miR5064_R+2_1ss1CT_1	TRITD_1Bv1G019340-9	Protein Rf1, mitochondrial [Triticum urartu]	1334-1357	2	-
bdi-miR5064_R+2_1ss1CT_1	TRITD_1Bv1G019340-10	Protein Rf1, mitochondrial [Triticum urartu]	1334-1357	2	-
bdi-miR5064_R+2_1ss1CT_1	TRITD_1Bv1G019620	protein Rf1, mitochondrial-like [Aegilops tauschii subsp. tauschii]	1418-1441	2.5	-
bdi-miR5064_R+2_1ss1CT_1	TRITD_1Bv1G019620-4	protein Rf1, mitochondrial-like [Aegilops tauschii subsp. tauschii]	551-574	2.5	-
bdi-miR5064_R+2_1ss1CT_1	TRITD_1Bv1G019620-5	protein Rf1, mitochondrial-like [Aegilops tauschii subsp. tauschii]	977-1000	2.5	-
bdi-miR5064_R+2_1ss1CT_1	TRITD_1Bv1G019740-4	protein Rf1, mitochondrial-like [Aegilops tauschii subsp. tauschii]	1385-1408	2.5	-
bdi-miR5064_R+2_1ss1CT_1	TRITD_1Bv1G019740-3	protein Rf1, mitochondrial-like [Aegilops tauschii subsp. tauschii]	1385-1408	2.5	-
bdi-miR5064_R+2_1ss1CT_1	TRITD_1Bv1G019740-2	protein Rf1, mitochondrial-like [Aegilops tauschii subsp. tauschii]	1385-1408	2.5	-
bdi-miR5064_R+2_1ss1CT_1	TRITD_1Bv1G020280	hypothetical protein TRIUR3_01811 [Triticum urartu]	182-205	2	-
bdi-miR5064_R+2_1ss1CT_1	TRITD_1Bv1G020420	Protein Rf1, mitochondrial [Triticum urartu]	1325-1348	2	-
bdi-miR5064_R+2_1ss1CT_1	TRITD_1Bv1G020420-2	protein Rf1, mitochondrial-like [Aegilops tauschii subsp. tauschii]	983-1006	2	-
bdi-miR5064_R+2_1ss1CT_1	TRITD_1Bv1G025540-3	protein Rf1, mitochondrial-like [Aegilops tauschii subsp. tauschii]	1268-1291	2.5	-
bdi-miR5064_R+2_1ss1CT_1	TRITD_1Bv1G025540-2	protein Rf1, mitochondrial-like [Aegilops tauschii subsp. tauschii]	1268-1291	2.5	-
bdi-miR5064_R+2_1ss1CT_1	TRITD_1Bv1G025540	Protein Rf1, mitochondrial [Triticum urartu]	1262-1285	2.5	-
bdi-miR5064_R+2_1ss1CT_1	TRITD_1Bv1G025540-4	protein Rf1, mitochondrial-like [Aegilops tauschii subsp. tauschii]	632-655	2.5	-
bdi-miR5064_R+2_1ss1CT_1	TRITD_1Bv1G025840	protein Rf1, mitochondrial-like [Aegilops tauschii subsp. tauschii]	1388-1411	2	-
bdi-miR5064_R+2_1ss1CT_1	TRITD_2Bv1G102950-2	peptidyl-prolyl cis-trans isomerase CYP21-4 isoform X2 [Aegilops tauschii subsp. tauschii]	78-100	2.2	GO:0003755(peptidyl-prolyl cis-trans isomerase activity)
bdi-miR5064_R+2_1ss1CT_1	TRITD_2Bv1G102950	peptidyl-prolyl cis-trans isomerase CYP21-4 isoform X1 [Aegilops tauschii subsp. tauschii]	297-319	2.2	GO:0003755(peptidyl-prolyl cis-trans isomerase activity)
bdi-miR5064_R+2_1ss1CT_1	TRITD_6Av1G028710	protein Rf1, mitochondrial-like [Aegilops tauschii subsp. tauschii]	1289-1312	2	-
bdi-miR5064_R+2_1ss1CT_1	TRITD_2Bv1G245750-3	protein Rf1, mitochondrial-like, partial [Aegilops tauschii subsp. tauschii]	932-955	2	-
bdi-miR5064_R+2_1ss1CT_1	TRITD_6Bv1G041650	protein Rf1, mitochondrial-like [Aegilops tauschii subsp. tauschii]	1295-1318	2	-
bdi-miR5064_R+2_1ss1CT_1	TRITD_5Av1G251150	hypothetical protein TRIUR3_03547 [Triticum urartu]	2-25	2	-
bdi-miR5064_R+2_1ss1CT_2	TRITD_1Av1G006240	protein Rf1, mitochondrial-like [Aegilops tauschii subsp. tauschii]	1167-1189	2.5	-
bdi-miR5064_R+2_1ss1CT_2	TRITD_1Av1G006240-3		111-133	2.5	-
bdi-miR5064_R+2_1ss1CT_2	TRITD_1Av1G016670	Protein Rf1, mitochondrial [Triticum urartu]	819-841	2	-
bdi-miR5064_R+2_1ss1CT_2	TRITD_1Av1G016670-2	Protein Rf1, mitochondrial [Triticum urartu]	516-538	2	-
bdi-miR5064_R+2_1ss1CT_2	TRITD_1Av1G016670-3	hypothetical protein TRIUR3_07371 [Triticum urartu]	345-367	1.8	-
bdi-miR5064_R+2_1ss1CT_2	TRITD_1Av1G016670-4		204-226	2	-
bdi-miR5064_R+2_1ss1CT_2	TRITD_1Av1G016670-8	protein Rf1, mitochondrial-like [Aegilops tauschii subsp. tauschii]	984-1006	1.8	-
bdi-miR5064_R+2_1ss1CT_2	TRITD_1Av1G016670-6	protein Rf1, mitochondrial-like [Aegilops tauschii subsp. tauschii]	984-1006	1.8	-
bdi-miR5064_R+2_1ss1CT_2	TRITD_1Av1G016670-7	protein Rf1, mitochondrial-like [Aegilops tauschii subsp. tauschii]	984-1006	1.8	-
bdi-miR5064_R+2_1ss1CT_2	TRITD_1Av1G016670-5	protein Rf1, mitochondrial-like [Aegilops tauschii subsp. tauschii]	984-1006	1.8	-
bdi-miR5064_R+2_1ss1CT_2	TRITD_1Av1G017230	Protein Rf1, mitochondrial [Triticum urartu]	975-997	1.5	-
bdi-miR5064_R+2_1ss1CT_2	TRITD_1Av1G017230-2	hypothetical protein TRIUR3_07371 [Triticum urartu]	204-226	1.5	-
bdi-miR5064_R+2_1ss1CT_2	TRITD_1Av1G017230-3	Protein Rf1, mitochondrial [Triticum urartu]	1047-1069	1.5	-
bdi-miR5064_R+2_1ss1CT_2	TRITD_1Av1G017230-4	Protein Rf1, mitochondrial [Triticum urartu]	1350-1372	1.5	-
bdi-miR5064_R+2_1ss1CT_2	TRITD_1Av1G017280	protein Rf1, mitochondrial-like [Aegilops tauschii subsp. tauschii]	879-901	1.8	-
bdi-miR5064_R+2_1ss1CT_2	TRITD_1Av1G022030	Protein Rf1, mitochondrial [Triticum urartu]	1395-1417	2	-
bdi-miR5064_R+2_1ss1CT_2	TRITD_1Av1G022080	protein Rf1, mitochondrial-like [Aegilops tauschii subsp. tauschii]	1368-1390	1.5	-
bdi-miR5064_R+2_1ss1CT_2	TRITD_1Av1G022080-4	protein Rf1, mitochondrial-like [Aegilops tauschii subsp. tauschii]	528-550	1.5	-
bdi-miR5064_R+2_1ss1CT_2	TRITD_1Av1G022080-3	hypothetical protein TRIUR3_09375 [Triticum urartu]	528-550	1.5	-
bdi-miR5064_R+2_1ss1CT_2	TRITD_1Av1G022080-5		183-205	1.5	-
bdi-miR5064_R+2_1ss1CT_2	TRITD_1Av1G022090-2	protein Rf1, mitochondrial-like [Aegilops tauschii subsp. tauschii]	1329-1351	2	-
bdi-miR5064_R+2_1ss1CT_2	TRITD_1Av1G022090	protein Rf1, mitochondrial-like [Aegilops tauschii subsp. tauschii]	1329-1351	2.5	-
bdi-miR5064_R+2_1ss1CT_2	TRITD_1Av1G022090-3	protein Rf1, mitochondrial-like [Aegilops tauschii subsp. tauschii]	1527-1549	2.5	-
bdi-miR5064_R+2_1ss1CT_2	TRITD_6Bv1G182590	protein Rf1, mitochondrial-like [Aegilops tauschii subsp. tauschii]	1353-1375	2.5	-
bdi-miR5064_R+2_1ss1CT_2	TRITD_6Bv1G182590-3	hypothetical protein TRIUR3_09375 [Triticum urartu]	90-112	2.5	-
bdi-miR5064_R+2_1ss1CT_2	TRITD_6Bv1G182590-4	Protein Rf1, mitochondrial [Triticum urartu]	90-112	2.5	-
bdi-miR5064_R+2_1ss1CT_2	TRITD_2Av1G279410	Protein Rf1, mitochondrial [Triticum urartu]	1074-1096	2.5	-
bdi-miR5064_R+2_1ss1CT_2	TRITD_2Av1G279410-2	protein Rf1, mitochondrial-like [Aegilops tauschii subsp. tauschii]	933-955	2.5	-
bdi-miR5064_R+2_1ss1CT_2	TRITD_2Av1G280320	protein Rf1, mitochondrial-like isoform X1 [Aegilops tauschii subsp. tauschii]	1197-1219	2.5	-
bdi-miR5064_R+2_1ss1CT_2	TRITD_2Av1G280320-3	unnamed protein product [Triticum aestivum]	1191-1213	2.5	-
bdi-miR5064_R+2_1ss1CT_2	TRITD_2Av1G280320-7	protein Rf1, mitochondrial-like [Aegilops tauschii subsp. tauschii]	1224-1246	2.5	-
bdi-miR5064_R+2_1ss1CT_2	TRITD_2Av1G280400	protein Rf1, mitochondrial-like [Aegilops tauschii subsp. tauschii]	933-955	2	-
bdi-miR5064_R+2_1ss1CT_2	TRITD_2Av1G280400-3	protein Rf1, mitochondrial-like [Aegilops tauschii subsp. tauschii]	1203-1225	2	-
bdi-miR5064_R+2_1ss1CT_2	TRITD_2Av1G280400-2	protein Rf1, mitochondrial-like [Aegilops tauschii subsp. tauschii]	1203-1225	2	-
bdi-miR5064_R+2_1ss1CT_2	TRITD_2Av1G280400-4	protein Rf1, mitochondrial-like isoform X2 [Aegilops tauschii subsp. tauschii]	603-625	2	-
bdi-miR5064_R+2_1ss1CT_2	TRITD_2Bv1G038510	protein Rf1, mitochondrial-like [Aegilops tauschii subsp. tauschii]	1053-1075	2.5	-
bdi-miR5064_R+2_1ss1CT_2	TRITD_2Bv1G038510-2	protein Rf1, mitochondrial-like [Aegilops tauschii subsp. tauschii]	1248-1270	2.5	-
bdi-miR5064_R+2_1ss1CT_2	TRITD_1Bv1G007220-4	protein Rf1, mitochondrial-like [Aegilops tauschii subsp. tauschii]	708-730	2.5	-
bdi-miR5064_R+2_1ss1CT_2	TRITD_1Bv1G007380-3	protein Rf1, mitochondrial-like [Aegilops tauschii subsp. tauschii]	873-895	2.5	-
bdi-miR5064_R+2_1ss1CT_2	TRITD_1Bv1G019340-3	Protein Rf1, mitochondrial [Triticum urartu]	1335-1357	2	-
bdi-miR5064_R+2_1ss1CT_2	TRITD_1Bv1G019340-9	Protein Rf1, mitochondrial [Triticum urartu]	1335-1357	2	-
bdi-miR5064_R+2_1ss1CT_2	TRITD_1Bv1G019340-10	Protein Rf1, mitochondrial [Triticum urartu]	1335-1357	2	-
bdi-miR5064_R+2_1ss1CT_2	TRITD_1Bv1G019620-3	protein Rf1, mitochondrial-like [Aegilops tauschii subsp. tauschii]	1419-1441	2.5	-
bdi-miR5064_R+2_1ss1CT_2	TRITD_1Bv1G019620-2	protein Rf1, mitochondrial-like [Aegilops tauschii subsp. tauschii]	1419-1441	2.5	-
bdi-miR5064_R+2_1ss1CT_2	TRITD_1Bv1G019620	protein Rf1, mitochondrial-like [Aegilops tauschii subsp. tauschii]	1419-1441	2.5	-
bdi-miR5064_R+2_1ss1CT_2	TRITD_1Bv1G019620-4	protein Rf1, mitochondrial-like [Aegilops tauschii subsp. tauschii]	552-574	2.5	-
bdi-miR5064_R+2_1ss1CT_2	TRITD_1Bv1G019620-5	protein Rf1, mitochondrial-like [Aegilops tauschii subsp. tauschii]	978-1000	2.5	-
bdi-miR5064_R+2_1ss1CT_2	TRITD_1Bv1G019740-4	protein Rf1, mitochondrial-like [Aegilops tauschii subsp. tauschii]	1386-1408	2.5	-
bdi-miR5064_R+2_1ss1CT_2	TRITD_1Bv1G019740-3	protein Rf1, mitochondrial-like [Aegilops tauschii subsp. tauschii]	1386-1408	2.5	-
bdi-miR5064_R+2_1ss1CT_2	TRITD_1Bv1G019740-2	protein Rf1, mitochondrial-like [Aegilops tauschii subsp. tauschii]	1386-1408	2.5	-
bdi-miR5064_R+2_1ss1CT_2	TRITD_1Bv1G020280	hypothetical protein TRIUR3_01811 [Triticum urartu]	183-205	1.5	-
bdi-miR5064_R+2_1ss1CT_2	TRITD_1Bv1G020420	Protein Rf1, mitochondrial [Triticum urartu]	1326-1348	1.5	-
bdi-miR5064_R+2_1ss1CT_2	TRITD_1Bv1G020420-2	protein Rf1, mitochondrial-like [Aegilops tauschii subsp. tauschii]	984-1006	1.5	-
bdi-miR5064_R+2_1ss1CT_2	TRITD_1Bv1G025170	hypothetical protein TRIUR3_09375 [Triticum urartu]	603-625	2.5	-
bdi-miR5064_R+2_1ss1CT_2	TRITD_1Bv1G025540-3	protein Rf1, mitochondrial-like [Aegilops tauschii subsp. tauschii]	1269-1291	2	-
bdi-miR5064_R+2_1ss1CT_2	TRITD_1Bv1G025540-2	protein Rf1, mitochondrial-like [Aegilops tauschii subsp. tauschii]	1269-1291	2	-
bdi-miR5064_R+2_1ss1CT_2	TRITD_1Bv1G025540	Protein Rf1, mitochondrial [Triticum urartu]	1263-1285	2.5	-
bdi-miR5064_R+2_1ss1CT_2	TRITD_1Bv1G025540-4	protein Rf1, mitochondrial-like [Aegilops tauschii subsp. tauschii]	633-655	2.5	-
bdi-miR5064_R+2_1ss1CT_2	TRITD_1Bv1G025840	protein Rf1, mitochondrial-like [Aegilops tauschii subsp. tauschii]	1389-1411	2	-
bdi-miR5064_R+2_1ss1CT_2	TRITD_6Av1G027380	Os04g0349650 [Oryza sativa Japonica Group]	957-979	2.5	-
bdi-miR5064_R+2_1ss1CT_2	TRITD_6Av1G027570	Protein Rf1, mitochondrial [Triticum urartu]	1470-1492	2.5	-
bdi-miR5064_R+2_1ss1CT_2	TRITD_6Av1G028710	protein Rf1, mitochondrial-like [Aegilops tauschii subsp. tauschii]	1290-1312	1.5	-
bdi-miR5064_R+2_1ss1CT_2	TRITD_2Bv1G245720	protein Rf1, mitochondrial-like isoform X1 [Aegilops tauschii subsp. tauschii]	1170-1192	2.5	-
bdi-miR5064_R+2_1ss1CT_2	TRITD_2Bv1G245720-2	protein Rf1, mitochondrial-like, partial [Aegilops tauschii subsp. tauschii]	876-898	2.5	-
bdi-miR5064_R+2_1ss1CT_2	TRITD_2Bv1G245720-3	protein Rf1, mitochondrial-like, partial [Aegilops tauschii subsp. tauschii]	723-745	2.5	-
bdi-miR5064_R+2_1ss1CT_2	TRITD_2Bv1G245720-4	protein Rf1, mitochondrial-like, partial [Aegilops tauschii subsp. tauschii]	873-895	2.5	-
bdi-miR5064_R+2_1ss1CT_2	TRITD_2Bv1G245750	protein Rf1, mitochondrial-like [Aegilops tauschii subsp. tauschii]	1203-1225	2.5	-
bdi-miR5064_R+2_1ss1CT_2	TRITD_2Bv1G245750-2	protein Rf1, mitochondrial-like, partial [Aegilops tauschii subsp. tauschii]	738-760	2.5	-
bdi-miR5064_R+2_1ss1CT_2	TRITD_2Bv1G245750-7	protein Rf1, mitochondrial-like [Aegilops tauschii subsp. tauschii]	933-955	2.5	-
bdi-miR5064_R+2_1ss1CT_2	TRITD_2Bv1G245750-4	protein Rf1, mitochondrial-like [Aegilops tauschii subsp. tauschii]	603-625	2.5	-
bdi-miR5064_R+2_1ss1CT_2	TRITD_2Bv1G245750-3	protein Rf1, mitochondrial-like, partial [Aegilops tauschii subsp. tauschii]	933-955	1.5	-
bdi-miR5064_R+2_1ss1CT_2	TRITD_6Av1G191600	Protein Rf1, mitochondrial [Triticum urartu]	1365-1387	2.5	-
bdi-miR5064_R+2_1ss1CT_2	TRITD_6Av1G191600-3	hypothetical protein OsI_15461 [Oryza sativa Indica Group]	12-34	2.5	-
bdi-miR5064_R+2_1ss1CT_2	TRITD_6Bv1G041000	protein Rf1, mitochondrial-like [Aegilops tauschii subsp. tauschii]	1296-1318	2.5	-
bdi-miR5064_R+2_1ss1CT_2	TRITD_6Bv1G041000-2	Protein Rf1, mitochondrial [Triticum urartu]	1470-1492	2.5	-
bdi-miR5064_R+2_1ss1CT_2	TRITD_6Bv1G041650	protein Rf1, mitochondrial-like [Aegilops tauschii subsp. tauschii]	1296-1318	1.5	-
bdi-miR5064_R+2_1ss1CT_2	TRITD_6Bv1G041650-2	protein Rf1, mitochondrial-like [Aegilops tauschii subsp. tauschii]	1296-1318	2.5	-
bdi-miR5064_R+2_1ss1CT_2	TRITD_5Av1G251150	hypothetical protein TRIUR3_03547 [Triticum urartu]	3-25	1.5	-
bdi-MIR5164-p5_2ss15CG21CT_1	TRITD_1Av1G068790-6	hypothetical protein TRIUR3_31633 [Triticum urartu]	2629-2649	1.5	GO:0034975(protein folding in endoplasmic reticulum);GO:0072546(ER membrane protein complex)
bdi-MIR5164-p5_2ss15CG21CT_1	TRITD_7Av1G017420	hypothetical protein TRIUR3_21699 [Triticum urartu]	648-668	2	-
bdi-MIR5164-p5_2ss15CG21CT_1	TRITD_7Av1G017420-2	hypothetical protein TRIUR3_21699 [Triticum urartu]	648-668	2	-
bdi-MIR5164-p5_2ss15CG21CT_1	TRITD_1Av1G166920-2	hypothetical protein TRIUR3_23084 [Triticum urartu]	952-972	1	-
bdi-MIR5164-p5_2ss15CG21CT_1	TRITD_1Bv1G164920-3	coiled-coil domain-containing protein 115-like [Aegilops tauschii subsp. tauschii]	614-634	0	GO:0003674(molecular_function);GO:0005634(nucleus);GO:0008150(biological_process);GO:0016021(integral component of membrane)
bdi-MIR5164-p5_2ss15CG21CT_2	TRITD_1Av1G068790-6	hypothetical protein TRIUR3_31633 [Triticum urartu]	2628-2649	1.5	GO:0034975(protein folding in endoplasmic reticulum);GO:0072546(ER membrane protein complex)
bdi-MIR5164-p5_2ss15CG21CT_2	TRITD_7Av1G017420	hypothetical protein TRIUR3_21699 [Triticum urartu]	647-668	2	-
bdi-MIR5164-p5_2ss15CG21CT_2	TRITD_7Av1G017420-2	hypothetical protein TRIUR3_21699 [Triticum urartu]	647-668	2	-
bdi-MIR5164-p5_2ss15CG21CT_2	TRITD_1Av1G166920-2	hypothetical protein TRIUR3_23084 [Triticum urartu]	951-972	1	-
bdi-MIR5164-p5_2ss15CG21CT_2	TRITD_1Bv1G164920-3	coiled-coil domain-containing protein 115-like [Aegilops tauschii subsp. tauschii]	613-634	0	GO:0003674(molecular_function);GO:0005634(nucleus);GO:0008150(biological_process);GO:0016021(integral component of membrane)
bdi-MIR5174d-p3_2ss3AT22TA	TRITD_2Av1G172590-6	uncharacterized protein At2g33490-like [Aegilops tauschii subsp. tauschii]	1792-1815	2.5	GO:0003674(molecular_function);GO:0005634(nucleus);GO:0005886(plasma membrane);GO:0008150(biological_process)
bdi-MIR5174d-p3_2ss3AT22TA	TRITD_6Bv1G224950-21	putative disease resistance RPP13-like protein 3 [Aegilops tauschii subsp. tauschii]	2253-2276	2.5	GO:0004185(serine-type carboxypeptidase activity);GO:0051603(proteolysis involved in cellular protein catabolic process)
bdi-MIR5174d-p3_2ss3AT22TA	TRITD_4Bv1G144570-3	phosphomannomutase B2 [Triticum aestivum]	643-666	2.2	GO:0004615(phosphomannomutase activity);GO:0005515(protein binding);GO:0005737(cytoplasm);GO:0005829(cytosol);GO:0006013(mannose metabolic process);GO:0006487(protein N-linked glycosylation);GO:0009298(GDP-mannose biosynthetic process);GO:0009651(response to salt stress);GO:0019307(mannose biosynthetic process);GO:0019853(L-ascorbic acid biosynthetic process);GO:0045047(protein targeting to ER)	ko00051(Fructose and mannose metabolism);ko00520(Amino sugar and nucleotide sugar metabolism)
bdi-MIR5174d-p3_2ss3AT22TA	TRITD_4Bv1G144570-2	phosphomannomutase B2 [Triticum aestivum]	683-706	2.2	GO:0004615(phosphomannomutase activity);GO:0005515(protein binding);GO:0005737(cytoplasm);GO:0005829(cytosol);GO:0006013(mannose metabolic process);GO:0006487(protein N-linked glycosylation);GO:0009298(GDP-mannose biosynthetic process);GO:0009651(response to salt stress);GO:0019307(mannose biosynthetic process);GO:0019853(L-ascorbic acid biosynthetic process);GO:0045047(protein targeting to ER)	ko00051(Fructose and mannose metabolism);ko00520(Amino sugar and nucleotide sugar metabolism)
bdi-MIR5174d-p3_2ss3AT22TA	TRITD_1Bv1G046580-2	probable xyloglucan 6-xylosyltransferase 1 [Aegilops tauschii subsp. tauschii]	1345-1368	2.5	GO:0000139(Golgi membrane);GO:0000271(polysaccharide biosynthetic process);GO:0005515(protein binding);GO:0005768(endosome);GO:0005794(Golgi apparatus);GO:0005802(trans-Golgi network);GO:0009969(xyloglucan biosynthetic process);GO:0010411(xyloglucan metabolic process);GO:0016021(integral component of membrane);GO:0016740(transferase activity);GO:0016757(transferase activity, transferring glycosyl…
bdi-MIR5174d-p3_2ss3AT22TA	TRITD_2Bv1G185100-3	uncharacterized protein LOC109769403 [Aegilops tauschii subsp. tauschii]	714-737	2	GO:0003674(molecular_function);GO:0005634(nucleus)
bdi-MIR5174d-p3_2ss3AT22TA	TRITD_3Av1G023620-3	F-box protein PP2-B11-like [Aegilops tauschii subsp. tauschii]	598-621	2.5	GO:0005634(nucleus);GO:0016567(protein ubiquitination);GO:0030246(carbohydrate binding)
bdi-MIR5174d-p3_2ss3AT22TA	TRITD_4Av1G056230-7	Programmed cell death protein 2 [Triticum urartu]	719-743	2.5	GO:0005634(nucleus);GO:0005737(cytoplasm)
bdi-MIR5174d-p3_2ss3AT22TA	TRITD_3Av1G097340-7	unnamed protein product [Triticum aestivum]	731-754	2.5	GO:0005215(transporter activity);GO:0016021(integral component of membrane);GO:0055085(transmembrane transport)
bdi-MIR5174d-p3_2ss3AT22TA	TRITD_7Bv1G232740	putative disease resistance protein At1g50180 [Aegilops tauschii subsp. tauschii]	533-557	2.2	-
bdi-MIR5180b-p3_1ss15TA	TRITD_6Bv1G169890	uncharacterized protein At1g04910-like [Aegilops tauschii subsp. tauschii]	576-596	2.2	GO:0005737(cytoplasm)
bdi-MIR5180b-p3_1ss15TA	TRITD_6Bv1G169890-2	hypothetical protein TRIUR3_22833 [Triticum urartu]	339-359	2.2	GO:0005737(cytoplasm)
bdi-MIR5180b-p3_1ss15TA	TRITD_6Bv1G169890-3	hypothetical protein TRIUR3_22833 [Triticum urartu]	258-278	2.2	GO:0005737(cytoplasm)
bdi-MIR5180b-p3_1ss15TA	TRITD_6Bv1G207740	uncharacterized protein LOC109755650 [Aegilops tauschii subsp. tauschii]	1729-1749	2.2	GO:0005634(nucleus);GO:0005739(mitochondrion);GO:0009793(embryo development ending in seed dormancy);GO:0046872(metal ion binding);GO:0048046(apoplast)
bdi-MIR5180b-p3_1ss15TA	TRITD_5Bv1G100120-6	CCR4-NOT transcription complex subunit 10 [Triticum urartu]	196-216	2.5	GO:0005575(cellular_component);GO:0008150(biological_process)	ko03018(RNA degradation)
bdi-MIR5180b-p3_1ss15TA	TRITD_5Bv1G100120-2	CCR4-NOT transcription complex subunit 10 [Aegilops tauschii subsp. tauschii]	253-273	2.5	GO:0005575(cellular_component);GO:0008150(biological_process)	ko03018(RNA degradation)
bdi-MIR5180b-p3_1ss15TA	TRITD_5Bv1G100120-4	CCR4-NOT transcription complex subunit 10 [Aegilops tauschii subsp. tauschii]	340-360	2.5	GO:0005575(cellular_component);GO:0008150(biological_process)	ko03018(RNA degradation)
bdi-MIR5180b-p3_1ss15TA	TRITD_5Bv1G100120-5	CCR4-NOT transcription complex subunit 10 [Aegilops tauschii subsp. tauschii]	340-360	2.5	GO:0005575(cellular_component);GO:0008150(biological_process)	ko03018(RNA degradation)
bdi-MIR5180b-p3_1ss15TA	TRITD_4Bv1G020060-13	predicted protein [Hordeum vulgare subsp. vulgare]	667-687	2.2	GO:0004185(serine-type carboxypeptidase activity);GO:0016747(transferase activity, transferring acyl groups other than amino-acyl groups);GO:0019748(secondary metabolic process);GO:0051603(proteolysis involved in cellular protein catabolic process)
bdi-MIR5180b-p3_1ss15TA	TRITD_5Bv1G165870	acyl-coenzyme A thioesterase 9, mitochondrial [Aegilops tauschii subsp. tauschii]	1214-1234	2.2	GO:0005777(peroxisome);GO:0009507(chloroplast);GO:0016788(hydrolase activity, acting on ester bonds);GO:0016853(isomerase activity);GO:0047617(acyl-CoA hydrolase activity)
bdi-MIR5180b-p3_1ss15TA	TRITD_4Bv1G073950	uncharacterized protein LOC109735902 [Aegilops tauschii subsp. tauschii]	222-242	2.5	-
bdi-MIR5180b-p3_1ss15TA	TRITD_7Av1G159650	hypothetical protein TRIUR3_01430 [Triticum urartu]	349-369	2.5	-
bdi-MIR5180b-p3_1ss15TA	TRITD_2Bv1G115100	hypothetical protein TRIUR3_01430 [Triticum urartu]	349-369	2.5	-
bdi-MIR5180b-p3_1ss15TA	TRITD_3Bv1G172120	protein NUCLEAR FUSION DEFECTIVE 6, chloroplastic/mitochondrial-like isoform X2 [Aegilops tauschii subsp. tauschii]	23-43	2.2	GO:0000741(karyogamy);GO:0003674(molecular_function);GO:0005739(mitochondrion);GO:0009507(chloroplast);GO:0010197(polar nucleus fusion)
bdi-MIR5180b-p3_1ss15TA	TRITD_1Bv1G117370-4	plant UBX domain-containing protein 10 [Aegilops tauschii subsp. tauschii]	679-699	2	GO:0005737(cytoplasm);GO:0005886(plasma membrane);GO:0008150(biological_process)
bdi-MIR5180b-p3_1ss15TA	TRITD_1Bv1G132380-5	uncharacterized protein LOC109732134 isoform X1 [Aegilops tauschii subsp. tauschii]	5263-5283	2.5	GO:0005622(intracellular);GO:0006623(protein targeting to vacuole);GO:0019898(extrinsic component of membrane);GO:0045053(protein retention in Golgi apparatus)
bdi-MIR5180b-p3_1ss15TA	TRITD_5Av1G017990-2	hypothetical protein TRIUR3_01430 [Triticum urartu]	349-369	2.5	-
bdi-MIR5180b-p3_1ss15TA	TRITD_2Bv1G228650-2	unnamed protein product [Triticum aestivum]	876-896	2.5	GO:0009507(chloroplast);GO:0009813(flavonoid biosynthetic process);GO:0009964(negative regulation of flavonoid biosynthetic process);GO:0016491(oxidoreductase activity);GO:0033729(anthocyanidin reductase activity);GO:0050662(coenzyme binding);GO:0055114(oxidation-reduction process)
bdi-MIR5180b-p3_1ss15TA	TRITD_7Bv1G014340	uncharacterized protein LOC109783710 [Aegilops tauschii subsp. tauschii]	434-454	2.5	-
bdi-MIR5180b-p3_1ss15TA	TRITD_7Bv1G014350	uncharacterized protein LOC109783710 [Aegilops tauschii subsp. tauschii]	434-454	2.5	-
bdi-MIR5180b-p3_1ss15TA	TRITD_7Bv1G014350-2	uncharacterized protein LOC109783710 [Aegilops tauschii subsp. tauschii]	434-454	2.5	-
bdi-MIR5180b-p3_1ss15TA	TRITD_6Av1G180970	uncharacterized protein At1g04910-like [Aegilops tauschii subsp. tauschii]	600-620	2.2	GO:0005737(cytoplasm)
bdi-MIR5180b-p3_1ss15TA	TRITD_6Av1G180970-2	hypothetical protein TRIUR3_22833 [Triticum urartu]	360-380	2.2	GO:0005737(cytoplasm)
bdi-MIR5180b-p3_1ss15TA	TRITD_6Av1G211820	Zinc finger protein VAR3, chloroplastic [Triticum urartu]	1564-1584	2.2	GO:0005634(nucleus);GO:0005739(mitochondrion);GO:0009793(embryo development ending in seed dormancy);GO:0046872(metal ion binding);GO:0048046(apoplast)
bdi-MIR5180b-p3_1ss15TA	TRITD_6Av1G211820-2	uncharacterized protein LOC109755650 [Aegilops tauschii subsp. tauschii]	1723-1743	2.2	GO:0005634(nucleus);GO:0005739(mitochondrion);GO:0009793(embryo development ending in seed dormancy);GO:0046872(metal ion binding);GO:0048046(apoplast)
bdi-MIR5180b-p3_1ss15TA	TRITD_4Av1G170480-7	predicted protein [Hordeum vulgare subsp. vulgare]	1598-1618	2.5	GO:0001666(response to hypoxia);GO:0002213(defense response to insect);GO:0004806(triglyceride lipase activity);GO:0005515(protein binding);GO:0005634(nucleus);GO:0005737(cytoplasm);GO:0006629(lipid metabolic process);GO:0009617(response to bacterium);GO:0009625(response to insect);GO:0009626(plant-type hypersensitive response);GO:0009627(systemic acquired resistance);GO:0009751(response to salic…
bdi-MIR5180b-p3_1ss15TA	TRITD_7Bv1G232740	putative disease resistance protein At1g50180 [Aegilops tauschii subsp. tauschii]	537-557	2.5	-
bdi-MIR5180b-p3_2ss19GT20TG	TRITD_2Bv1G081320	unnamed protein product [Triticum aestivum]	473-492	2.5	-
bdi-MIR5180b-p3_2ss19GT20TG	TRITD_2Bv1G081320-2	unnamed protein product [Triticum aestivum]	551-570	2.5	-
bdi-MIR5180b-p3_2ss19GT20TG	TRITD_2Bv1G082250	unnamed protein product [Triticum aestivum]	686-705	2.5	-
bdi-MIR5180b-p3_2ss19GT20TG	TRITD_4Bv1G144570-2	phosphomannomutase B2 [Triticum aestivum]	691-711	2	GO:0004615(phosphomannomutase activity);GO:0005515(protein binding);GO:0005737(cytoplasm);GO:0005829(cytosol);GO:0006013(mannose metabolic process);GO:0006487(protein N-linked glycosylation);GO:0009298(GDP-mannose biosynthetic process);GO:0009651(response to salt stress);GO:0019307(mannose biosynthetic process);GO:0019853(L-ascorbic acid biosynthetic process);GO:0045047(protein targeting to ER)	ko00051(Fructose and mannose metabolism);ko00520(Amino sugar and nucleotide sugar metabolism)
bdi-MIR5180b-p3_2ss19GT20TG	TRITD_7Av1G273290	uncharacterized protein LOC109782475 isoform X1 [Aegilops tauschii subsp. tauschii]	1980-1999	2.5	GO:0004674(protein serine/threonine kinase activity);GO:0005886(plasma membrane);GO:0006468(protein phosphorylation);GO:0006952(defense response);GO:0009506(plasmodesma)	ko04010(MAPK signaling pathway);ko04064(NF-kappa B signaling pathway);ko04620(Toll-like receptor signaling pathway);ko04621(NOD-like receptor signaling pathway);ko04722(Neurotrophin signaling pathway);ko05133(Pertussis);ko05152(Tuberculosis);ko05162(Measles);ko05164(Influenza A);ko05145(Toxoplasmosis);ko05140(Leishmaniasis);ko05142(Chagas disease )
bdi-MIR5180b-p3_2ss19GT20TG	TRITD_7Av1G273290-2	uncharacterized protein LOC109782475 isoform X1 [Aegilops tauschii subsp. tauschii]	2067-2086	2.5	GO:0004674(protein serine/threonine kinase activity);GO:0005886(plasma membrane);GO:0006468(protein phosphorylation);GO:0006952(defense response);GO:0009506(plasmodesma)	ko04010(MAPK signaling pathway);ko04064(NF-kappa B signaling pathway);ko04620(Toll-like receptor signaling pathway);ko04621(NOD-like receptor signaling pathway);ko04722(Neurotrophin signaling pathway);ko05133(Pertussis);ko05152(Tuberculosis);ko05162(Measles);ko05164(Influenza A);ko05145(Toxoplasmosis);ko05140(Leishmaniasis);ko05142(Chagas disease )
bdi-MIR5180b-p3_2ss19GT20TG	TRITD_7Av1G273290-3	uncharacterized protein LOC109782475 isoform X1 [Aegilops tauschii subsp. tauschii]	2064-2083	2.5	GO:0004674(protein serine/threonine kinase activity);GO:0005886(plasma membrane);GO:0006468(protein phosphorylation);GO:0006952(defense response);GO:0009506(plasmodesma)	ko04010(MAPK signaling pathway);ko04064(NF-kappa B signaling pathway);ko04620(Toll-like receptor signaling pathway);ko04621(NOD-like receptor signaling pathway);ko04722(Neurotrophin signaling pathway);ko05133(Pertussis);ko05152(Tuberculosis);ko05162(Measles);ko05164(Influenza A);ko05145(Toxoplasmosis);ko05140(Leishmaniasis);ko05142(Chagas disease )
bdi-MIR5180b-p3_2ss19GT20TG	TRITD_7Av1G273290-13	uncharacterized protein LOC109782475 isoform X1 [Aegilops tauschii subsp. tauschii]	1671-1690	2.5	GO:0004674(protein serine/threonine kinase activity);GO:0005886(plasma membrane);GO:0006468(protein phosphorylation);GO:0006952(defense response);GO:0009506(plasmodesma)	ko04010(MAPK signaling pathway);ko04064(NF-kappa B signaling pathway);ko04620(Toll-like receptor signaling pathway);ko04621(NOD-like receptor signaling pathway);ko04722(Neurotrophin signaling pathway);ko05133(Pertussis);ko05152(Tuberculosis);ko05162(Measles);ko05164(Influenza A);ko05145(Toxoplasmosis);ko05140(Leishmaniasis);ko05142(Chagas disease )
bdi-MIR5180b-p3_2ss19GT20TG	TRITD_7Av1G273290-14	coatomer subunit beta'-2-like [Aegilops tauschii subsp. tauschii]	639-658	2.5	GO:0006886(intracellular protein transport);GO:0006888(ER to Golgi vesicle-mediated transport);GO:0006890(retrograde vesicle-mediated transport, Golgi to ER);GO:0006891(intra-Golgi vesicle-mediated transport);GO:0030126(COPI vesicle coat)
bdi-MIR5180b-p3_2ss19GT20TG	TRITD_2Bv1G228650-2	unnamed protein product [Triticum aestivum]	882-901	2.5	GO:0009507(chloroplast);GO:0009813(flavonoid biosynthetic process);GO:0009964(negative regulation of flavonoid biosynthetic process);GO:0016491(oxidoreductase activity);GO:0033729(anthocyanidin reductase activity);GO:0050662(coenzyme binding);GO:0055114(oxidation-reduction process)
bdi-MIR5180b-p3_2ss19GT20TG	TRITD_4Av1G056230-7	Programmed cell death protein 2 [Triticum urartu]	728-748	2.5	GO:0005634(nucleus);GO:0005737(cytoplasm)
bdi-MIR5180b-p3_2ss19GT20TG	TRITD_2Av1G072580	uncharacterized protein LOC109783587 [Aegilops tauschii subsp. tauschii]	308-327	2.5	-
bdi-MIR5180b-p3_2ss19GT20TG	TRITD_4Av1G170480-7	predicted protein [Hordeum vulgare subsp. vulgare]	1603-1623	1.5	GO:0001666(response to hypoxia);GO:0002213(defense response to insect);GO:0004806(triglyceride lipase activity);GO:0005515(protein binding);GO:0005634(nucleus);GO:0005737(cytoplasm);GO:0006629(lipid metabolic process);GO:0009617(response to bacterium);GO:0009625(response to insect);GO:0009626(plant-type hypersensitive response);GO:0009627(systemic acquired resistance);GO:0009751(response to salic…
bdi-MIR5180b-p3_2ss19GT20TG	TRITD_3Av1G158020-8	unnamed protein product [Triticum aestivum]	1693-1713	2.5	GO:0010304(PSII associated light-harvesting complex II catabolic process);GO:0015996(chlorophyll catabolic process);GO:0034256(chlorophyll)	ko00061(Fatty acid biosynthesis);ko00071(Fatty acid degradation);ko04146(Peroxisome);ko04216(Ferroptosis);ko04920(Adipocytokine signaling pathway);ko03320(PPAR signaling pathway);ko04714(Thermogenesis)
bdi-MIR5180b-p3_2ss9TA21TC	TRITD_2Av1G172590-6	uncharacterized protein At2g33490-like [Aegilops tauschii subsp. tauschii]	1796-1816	1.5	GO:0003674(molecular_function);GO:0005634(nucleus);GO:0005886(plasma membrane);GO:0008150(biological_process)
bdi-MIR5180b-p3_2ss9TA21TC	TRITD_2Av1G213900	hypothetical protein TRIUR3_21242 [Triticum urartu]	1311-1331	2.5	GO:0000070(mitotic sister chromatid segregation);GO:0000724(double-strand break repair via homologous recombination);GO:0005634(nucleus);GO:0005737(cytoplasm);GO:0006281(DNA repair);GO:0007062(sister chromatid cohesion);GO:0009553(embryo sac development);GO:0009793(embryo development ending in seed dormancy);GO:0016407(acetyltransferase activity);GO:0034089(establishment of meiotic sister chromat…
bdi-MIR5180b-p3_2ss9TA21TC	TRITD_5Bv1G092350	WRKY transcription factor 22-like [Aegilops tauschii subsp. tauschii]	984-1004	2.5	GO:0009737(response to abscisic acid)
bdi-MIR5180b-p3_2ss9TA21TC	TRITD_6Bv1G212140-5	putative F-box/FBD/LRR-repeat protein At5g56810 isoform X1 [Aegilops tauschii subsp. tauschii]	1249-1269	2.5	GO:0005634(nucleus);GO:0048579(negative regulation of long-day photoperiodism, flowering);GO:0048587(regulation of short-day photoperiodism, flowering)
bdi-MIR5180b-p3_2ss9TA21TC	TRITD_1Av1G084420-12	uncharacterized protein LOC109758129 [Aegilops tauschii subsp. tauschii]	21-41	2	GO:0000932(P-body);GO:0003729(mRNA binding);GO:0005634(nucleus);GO:0006397(mRNA processing);GO:0016779(nucleotidyltransferase activity);GO:0046872(metal ion binding);GO:0050265(RNA uridylyltransferase activity);GO:0060964(regulation of gene silencing by miRNA);GO:0071076(RNA 3' uridylation);GO:1903705(positive regulation of production of siRNA involved in RNA interference)
bdi-MIR5180b-p3_2ss9TA21TC	TRITD_6Bv1G224950-21	putative disease resistance RPP13-like protein 3 [Aegilops tauschii subsp. tauschii]	2257-2277	1.5	GO:0004185(serine-type carboxypeptidase activity);GO:0051603(proteolysis involved in cellular protein catabolic process)
bdi-MIR5180b-p3_2ss9TA21TC	TRITD_4Bv1G020060-13	predicted protein [Hordeum vulgare subsp. vulgare]	668-688	2	GO:0004185(serine-type carboxypeptidase activity);GO:0016747(transferase activity, transferring acyl groups other than amino-acyl groups);GO:0019748(secondary metabolic process);GO:0051603(proteolysis involved in cellular protein catabolic process)
bdi-MIR5180b-p3_2ss9TA21TC	TRITD_1Av1G165420-3	Rab GDP dissociation inhibitor alpha [Triticum urartu]	1428-1447	2	GO:0005093(Rab GDP-dissociation inhibitor activity);GO:0005096(GTPase activator activity);GO:0005515(protein binding);GO:0005737(cytoplasm);GO:0005829(cytosol);GO:0007264(small GTPase mediated signal transduction);GO:0015031(protein transport);GO:0048227(plasma membrane to endosome transport)
bdi-MIR5180b-p3_2ss9TA21TC	TRITD_1Av1G165420-4	guanosine nucleotide diphosphate dissociation inhibitor 1-like [Aegilops tauschii subsp. tauschii]	1284-1303	2	GO:0005093(Rab GDP-dissociation inhibitor activity);GO:0005096(GTPase activator activity);GO:0005515(protein binding);GO:0005737(cytoplasm);GO:0005829(cytosol);GO:0007264(small GTPase mediated signal transduction);GO:0015031(protein transport);GO:0048227(plasma membrane to endosome transport)
bdi-MIR5180b-p3_2ss9TA21TC	TRITD_1Av1G165420-5	Rab GDP dissociation inhibitor alpha [Triticum urartu]	1218-1237	2	GO:0005093(Rab GDP-dissociation inhibitor activity);GO:0005096(GTPase activator activity);GO:0005515(protein binding);GO:0005737(cytoplasm);GO:0005829(cytosol);GO:0007264(small GTPase mediated signal transduction);GO:0015031(protein transport);GO:0048227(plasma membrane to endosome transport)
bdi-MIR5180b-p3_2ss9TA21TC	TRITD_2Av1G292800-2	putative disease resistance RPP13-like protein 3 [Panicum hallii]	907-927	2.5	GO:0004674(protein serine/threonine kinase activity);GO:0005886(plasma membrane);GO:0007166(cell surface receptor signaling pathway)
bdi-MIR5180b-p3_2ss9TA21TC	TRITD_1Av1G193330-8	Serine/threonine-protein kinase tricorner [Triticum urartu]	1210-1230	2.5	GO:0004674(protein serine/threonine kinase activity);GO:0005622(intracellular);GO:0018105(peptidyl-serine phosphorylation);GO:0035556(intracellular signal transduction)
bdi-MIR5180b-p3_2ss9TA21TC	TRITD_1Av1G202690	uncharacterized protein LOC109758258 [Aegilops tauschii subsp. tauschii]	1437-1457	2.5	GO:0005886(plasma membrane);GO:0016021(integral component of membrane);GO:0042626(ATPase activity, coupled to transmembrane movement of substances)
bdi-MIR5180b-p3_2ss9TA21TC	TRITD_5Bv1G204590-3	protein DETOXIFICATION 16-like isoform X1 [Aegilops tauschii subsp. tauschii]	1265-1285	2	GO:0006855(drug transmembrane transport)
bdi-MIR5180b-p3_2ss9TA21TC	TRITD_5Bv1G233680-3	WAT1-related protein At5g64700-like [Aegilops tauschii subsp. tauschii]	404-424	2	GO:0005886(plasma membrane);GO:0006810(transport);GO:0022857(transmembrane transporter activity)
bdi-MIR5180b-p3_2ss9TA21TC	TRITD_5Bv1G244750	hypothetical protein TRIUR3_33796 [Triticum urartu]	903-923	1.5	GO:0003674(molecular_function);GO:0005739(mitochondrion);GO:0008150(biological_process);GO:0016021(integral component of membrane)
bdi-MIR5180b-p3_2ss9TA21TC	TRITD_4Bv1G144570-3	phosphomannomutase B2 [Triticum aestivum]	647-667	2	GO:0004615(phosphomannomutase activity);GO:0005515(protein binding);GO:0005737(cytoplasm);GO:0005829(cytosol);GO:0006013(mannose metabolic process);GO:0006487(protein N-linked glycosylation);GO:0009298(GDP-mannose biosynthetic process);GO:0009651(response to salt stress);GO:0019307(mannose biosynthetic process);GO:0019853(L-ascorbic acid biosynthetic process);GO:0045047(protein targeting to ER)	ko00051(Fructose and mannose metabolism);ko00520(Amino sugar and nucleotide sugar metabolism)
bdi-MIR5180b-p3_2ss9TA21TC	TRITD_4Bv1G144570-2	phosphomannomutase B2 [Triticum aestivum]	687-707	2	GO:0004615(phosphomannomutase activity);GO:0005515(protein binding);GO:0005737(cytoplasm);GO:0005829(cytosol);GO:0006013(mannose metabolic process);GO:0006487(protein N-linked glycosylation);GO:0009298(GDP-mannose biosynthetic process);GO:0009651(response to salt stress);GO:0019307(mannose biosynthetic process);GO:0019853(L-ascorbic acid biosynthetic process);GO:0045047(protein targeting to ER)	ko00051(Fructose and mannose metabolism);ko00520(Amino sugar and nucleotide sugar metabolism)
bdi-MIR5180b-p3_2ss9TA21TC	TRITD_5Bv1G250480-2	beta-fructofuranosidase, insoluble isoenzyme 4-like [Aegilops tauschii subsp. tauschii]	1521-1541	2	GO:0016787(hydrolase activity)	ko00052(Galactose metabolism);ko00500(Starch and sucrose metabolism)
bdi-MIR5180b-p3_2ss9TA21TC	TRITD_1Bv1G046580-2	probable xyloglucan 6-xylosyltransferase 1 [Aegilops tauschii subsp. tauschii]	1349-1369	2.5	GO:0000139(Golgi membrane);GO:0000271(polysaccharide biosynthetic process);GO:0005515(protein binding);GO:0005768(endosome);GO:0005794(Golgi apparatus);GO:0005802(trans-Golgi network);GO:0009969(xyloglucan biosynthetic process);GO:0010411(xyloglucan metabolic process);GO:0016021(integral component of membrane);GO:0016740(transferase activity);GO:0016757(transferase activity, transferring glycosyl…
bdi-MIR5180b-p3_2ss9TA21TC	TRITD_1Bv1G064170-5	uncharacterized protein LOC109755164 [Aegilops tauschii subsp. tauschii]	467-488	2.5	GO:0003674(molecular_function);GO:0008150(biological_process);GO:0009507(chloroplast)
bdi-MIR5180b-p3_2ss9TA21TC	TRITD_1Bv1G075250-4	uncharacterized protein LOC109758129 [Aegilops tauschii subsp. tauschii]	24-44	2.5	GO:0000932(P-body);GO:0003729(mRNA binding);GO:0005634(nucleus);GO:0006397(mRNA processing);GO:0016779(nucleotidyltransferase activity);GO:0046872(metal ion binding);GO:0050265(RNA uridylyltransferase activity);GO:0060964(regulation of gene silencing by miRNA);GO:0071076(RNA 3' uridylation);GO:1903705(positive regulation of production of siRNA involved in RNA interference)
bdi-MIR5180b-p3_2ss9TA21TC	TRITD_1Bv1G099300	putative methyltransferase PMT8 [Triticum urartu]	1548-1568	2.5	GO:0005768(endosome);GO:0005774(vacuolar membrane);GO:0005802(trans-Golgi network);GO:0008757(S-adenosylmethionine-dependent methyltransferase activity);GO:0032259(methylation)
bdi-MIR5180b-p3_2ss9TA21TC	TRITD_1Bv1G132380-5	uncharacterized protein LOC109732134 isoform X1 [Aegilops tauschii subsp. tauschii]	5264-5284	2.5	GO:0005622(intracellular);GO:0006623(protein targeting to vacuole);GO:0019898(extrinsic component of membrane);GO:0045053(protein retention in Golgi apparatus)
bdi-MIR5180b-p3_2ss9TA21TC	TRITD_2Bv1G185100-3	uncharacterized protein LOC109769403 [Aegilops tauschii subsp. tauschii]	718-738	1.5	GO:0003674(molecular_function);GO:0005634(nucleus)
bdi-MIR5180b-p3_2ss9TA21TC	TRITD_2Bv1G228650-2	unnamed protein product [Triticum aestivum]	877-897	2.5	GO:0009507(chloroplast);GO:0009813(flavonoid biosynthetic process);GO:0009964(negative regulation of flavonoid biosynthetic process);GO:0016491(oxidoreductase activity);GO:0033729(anthocyanidin reductase activity);GO:0050662(coenzyme binding);GO:0055114(oxidation-reduction process)
bdi-MIR5180b-p3_2ss9TA21TC	TRITD_7Bv1G046640-15	Fructose-bisphosphate aldolase [Triticum urartu]	718-738	2.2	GO:0003674(molecular_function);GO:0005575(cellular_component);GO:0008150(biological_process)
bdi-MIR5180b-p3_2ss9TA21TC	TRITD_2Av1G007360	hypothetical protein, partial [Triticum monococcum subsp. aegilopoides]	741-761	2.5	-
bdi-MIR5180b-p3_2ss9TA21TC	TRITD_4Av1G035830-2	hypothetical protein TRIUR3_25725 [Triticum urartu]	348-369	2	GO:0005744(mitochondrial inner membrane presequence translocase complex);GO:0030150(protein import into mitochondrial matrix);GO:0032981(mitochondrial respiratory chain complex I assembly);GO:0033617(mitochondrial respiratory chain complex IV assembly)
bdi-MIR5180b-p3_2ss9TA21TC	TRITD_7Bv1G120010-8	actin-related protein 3-like [Aegilops tauschii subsp. tauschii]	781-801	2	GO:0000902(cell morphogenesis);GO:0003779(actin binding);GO:0005200(structural constituent of cytoskeleton);GO:0005524(ATP binding);GO:0005737(cytoplasm);GO:0005829(cytosol);GO:0005885(Arp2/3 protein complex);GO:0007015(actin filament organization);GO:0007275(multicellular organism development);GO:0009825(multidimensional cell growth);GO:0010090(trichome morphogenesis);GO:0034314(Arp2/3 complex-m…
bdi-MIR5180b-p3_2ss9TA21TC	TRITD_4Av1G056230-7	Programmed cell death protein 2 [Triticum urartu]	724-744	2	GO:0005634(nucleus);GO:0005737(cytoplasm)
bdi-MIR5180b-p3_2ss9TA21TC	TRITD_7Bv1G123940-12	uncharacterized protein LOC109753223 isoform X2 [Aegilops tauschii subsp. tauschii]	2566-2586	2.5	GO:0005622(intracellular);GO:0006623(protein targeting to vacuole);GO:0019898(extrinsic component of membrane);GO:0045053(protein retention in Golgi apparatus)
bdi-MIR5180b-p3_2ss9TA21TC	TRITD_4Av1G091710-8	KH domain-containing protein HEN4-like isoform X4 [Aegilops tauschii subsp. tauschii]	698-718	2.5	GO:0003676(nucleic acid binding);GO:0003723(RNA binding);GO:0003729(mRNA binding);GO:0005634(nucleus);GO:0008150(biological_process)
bdi-MIR5180b-p3_2ss9TA21TC	TRITD_3Av1G097340-7	unnamed protein product [Triticum aestivum]	735-755	2.5	GO:0005215(transporter activity);GO:0016021(integral component of membrane);GO:0055085(transmembrane transport)
bdi-MIR5180b-p3_2ss9TA21TC	TRITD_2Av1G150730	uncharacterized protein LOC109775240 [Aegilops tauschii subsp. tauschii]	1216-1235	2.2	-
bdi-MIR5180b-p3_2ss9TA21TC	TRITD_3Av1G158020-8	unnamed protein product [Triticum aestivum]	1689-1709	2.5	GO:0010304(PSII associated light-harvesting complex II catabolic process);GO:0015996(chlorophyll catabolic process);GO:0034256(chlorophyll)	ko00061(Fatty acid biosynthesis);ko00071(Fatty acid degradation);ko04146(Peroxisome);ko04216(Ferroptosis);ko04920(Adipocytokine signaling pathway);ko03320(PPAR signaling pathway);ko04714(Thermogenesis)
bdi-MIR5180b-p3_2ss9TA21TC	TRITD_7Bv1G222460	probable LRR receptor-like serine/threonine-protein kinase At1g53440 isoform X3 [Aegilops tauschii subsp. tauschii]	1532-1552	2.5	GO:0004674(protein serine/threonine kinase activity);GO:0005886(plasma membrane);GO:0006468(protein phosphorylation);GO:0006952(defense response);GO:0009506(plasmodesma)	ko04624(Toll and Imd signaling pathway)
bdi-MIR5180b-p3_2ss9TA21TC	TRITD_7Bv1G232740	putative disease resistance protein At1g50180 [Aegilops tauschii subsp. tauschii]	538-558	1	-
bdi-MIR5180b-p5_1ss11AG	TRITD_5Bv1G021170-9	cullin-associated NEDD8-dissociated protein 1-like [Aegilops tauschii subsp. tauschii]	2657-2677	2.5	GO:0005634(nucleus);GO:0010265(SCF complex assembly);GO:0016567(protein ubiquitination)
bdi-MIR5180b-p5_1ss11AG	TRITD_5Bv1G021170-8	cullin-associated NEDD8-dissociated protein 1-like [Aegilops tauschii subsp. tauschii]	2657-2677	2.5	GO:0005634(nucleus);GO:0010265(SCF complex assembly);GO:0016567(protein ubiquitination)
bdi-MIR5180b-p5_1ss11AG	TRITD_5Bv1G021170-7	cullin-associated NEDD8-dissociated protein 1-like [Aegilops tauschii subsp. tauschii]	2657-2677	2.5	GO:0005634(nucleus);GO:0010265(SCF complex assembly);GO:0016567(protein ubiquitination)
bdi-MIR5180b-p5_1ss11AG	TRITD_5Bv1G021170-6	cullin-associated NEDD8-dissociated protein 1-like [Aegilops tauschii subsp. tauschii]	2657-2677	2.5	GO:0005634(nucleus);GO:0010265(SCF complex assembly);GO:0016567(protein ubiquitination)
bdi-MIR5180b-p5_1ss11AG	TRITD_5Bv1G021170-5	cullin-associated NEDD8-dissociated protein 1-like [Aegilops tauschii subsp. tauschii]	2657-2677	2.5	GO:0005634(nucleus);GO:0010265(SCF complex assembly);GO:0016567(protein ubiquitination)
bdi-MIR5180b-p5_1ss11AG	TRITD_5Bv1G021170-2	cullin-associated NEDD8-dissociated protein 1-like [Aegilops tauschii subsp. tauschii]	2657-2677	2.5	GO:0005634(nucleus);GO:0010265(SCF complex assembly);GO:0016567(protein ubiquitination)
bdi-MIR5180b-p5_1ss11AG	TRITD_5Bv1G021170-3	cullin-associated NEDD8-dissociated protein 1-like [Aegilops tauschii subsp. tauschii]	2561-2581	2.5	GO:0005634(nucleus);GO:0010265(SCF complex assembly);GO:0016567(protein ubiquitination)
bdi-MIR5180b-p5_1ss11AG	TRITD_5Bv1G021170-4	cullin-associated NEDD8-dissociated protein 1-like [Aegilops tauschii subsp. tauschii]	2558-2578	2.5	GO:0005634(nucleus);GO:0010265(SCF complex assembly);GO:0016567(protein ubiquitination)
bdi-MIR5180b-p5_1ss11AG	TRITD_5Bv1G021170	cullin-associated NEDD8-dissociated protein 1-like [Aegilops tauschii subsp. tauschii]	2480-2500	2.5	GO:0005634(nucleus);GO:0010265(SCF complex assembly);GO:0016567(protein ubiquitination)
bdi-MIR5180b-p5_1ss11AG	TRITD_5Bv1G021170-15	cullin-associated NEDD8-dissociated protein 1-like [Aegilops tauschii subsp. tauschii]	2258-2278	2.5	GO:0005634(nucleus);GO:0010265(SCF complex assembly);GO:0016567(protein ubiquitination)
bdi-MIR5180b-p5_1ss11AG	TRITD_5Bv1G021170-16	cullin-associated NEDD8-dissociated protein 1-like [Aegilops tauschii subsp. tauschii]	1934-1954	2.5	GO:0005634(nucleus);GO:0010265(SCF complex assembly);GO:0016567(protein ubiquitination)
bdi-MIR5180b-p5_1ss11AG	TRITD_5Bv1G021170-17	Cullin-associated NEDD8-dissociated protein 1 [Triticum urartu]	167-187	2.5	GO:0005634(nucleus);GO:0010265(SCF complex assembly);GO:0016567(protein ubiquitination)
bdi-MIR5180b-p5_1ss11AG	TRITD_5Bv1G134930-5	hypothetical protein TRIUR3_01898 [Triticum urartu]	57-78	1.5	GO:0004842(ubiquitin-protein transferase activity);GO:0005886(plasma membrane);GO:0008270(zinc ion binding);GO:0016021(integral component of membrane);GO:0016567(protein ubiquitination)
bdi-MIR5180b-p5_1ss11AG	TRITD_5Bv1G134930-8	uncharacterized protein LOC109770486 [Aegilops tauschii subsp. tauschii]	382-403	1.5	GO:0005634(nucleus);GO:0005737(cytoplasm);GO:0008270(zinc ion binding);GO:0016021(integral component of membrane)
bdi-MIR5180b-p5_1ss11AG	TRITD_1Av1G178830	ecotropic viral integration site 5 protein homolog [Aegilops tauschii subsp. tauschii]	1709-1729	2.5	GO:0005096(GTPase activator activity);GO:0005622(intracellular);GO:0006886(intracellular protein transport);GO:0012505(endomembrane system);GO:0017137(Rab GTPase binding);GO:0031338(regulation of vesicle fusion);GO:0090630(activation of GTPase activity)
bdi-MIR5180b-p5_1ss11AG	TRITD_2Bv1G011820	cullin-associated NEDD8-dissociated protein 1-like [Aegilops tauschii subsp. tauschii]	2480-2500	2.5	GO:0005634(nucleus);GO:0010265(SCF complex assembly);GO:0016567(protein ubiquitination)
bdi-MIR5180b-p5_1ss11AG	TRITD_2Bv1G011820-2	unnamed protein product [Triticum aestivum]	2657-2677	2.5	GO:0005634(nucleus);GO:0010265(SCF complex assembly);GO:0016567(protein ubiquitination)
bdi-MIR5180b-p5_1ss11AG	TRITD_2Bv1G011820-5	Cullin-associated NEDD8-dissociated protein 1 [Triticum urartu]	1934-1954	2.5	GO:0005634(nucleus);GO:0010265(SCF complex assembly);GO:0016567(protein ubiquitination)
bdi-MIR5180b-p5_1ss11AG	TRITD_2Bv1G011820-3	cullin-associated NEDD8-dissociated protein 1-like [Aegilops tauschii subsp. tauschii]	2486-2506	2.5	GO:0005634(nucleus);GO:0010265(SCF complex assembly);GO:0016567(protein ubiquitination)
bdi-MIR5180b-p5_1ss11AG	TRITD_2Bv1G011820-4	cullin-associated NEDD8-dissociated protein 1-like [Aegilops tauschii subsp. tauschii]	2657-2677	2.5	GO:0005634(nucleus);GO:0010265(SCF complex assembly);GO:0016567(protein ubiquitination)
bdi-MIR5180b-p5_1ss11AG	TRITD_2Bv1G011820-6	unnamed protein product [Triticum aestivum]	2657-2677	2.5	GO:0005634(nucleus);GO:0010265(SCF complex assembly);GO:0016567(protein ubiquitination)
bdi-MIR5180b-p5_1ss11AG	TRITD_2Bv1G011820-7	unnamed protein product [Triticum aestivum]	2657-2677	2.5	GO:0005634(nucleus);GO:0010265(SCF complex assembly);GO:0016567(protein ubiquitination)
bdi-MIR5180b-p5_1ss11AG	TRITD_2Bv1G011820-8	unnamed protein product [Triticum aestivum]	2657-2677	2.5	GO:0005634(nucleus);GO:0010265(SCF complex assembly);GO:0016567(protein ubiquitination)
bdi-MIR5180b-p5_1ss11AG	TRITD_2Bv1G011820-9	unnamed protein product [Triticum aestivum]	2657-2677	2.5	GO:0005634(nucleus);GO:0010265(SCF complex assembly);GO:0016567(protein ubiquitination)
bdi-MIR5180b-p5_1ss11AG	TRITD_2Bv1G011820-10	unnamed protein product [Triticum aestivum]	2657-2677	2.5	GO:0005634(nucleus);GO:0010265(SCF complex assembly);GO:0016567(protein ubiquitination)
bdi-MIR5180b-p5_1ss11AG	TRITD_5Av1G020360	Cullin-associated NEDD8-dissociated protein 1 [Triticum urartu]	2480-2500	2.5	GO:0005634(nucleus);GO:0010265(SCF complex assembly);GO:0016567(protein ubiquitination)
bdi-MIR5180b-p5_1ss11AG	TRITD_5Av1G020360-5	cullin-associated NEDD8-dissociated protein 1-like [Aegilops tauschii subsp. tauschii]	1934-1954	2.5	GO:0005634(nucleus);GO:0010265(SCF complex assembly);GO:0016567(protein ubiquitination)
bdi-MIR5180b-p5_1ss11AG	TRITD_5Av1G020360-2	cullin-associated NEDD8-dissociated protein 1-like [Aegilops tauschii subsp. tauschii]	2573-2593	2.5	GO:0005634(nucleus);GO:0010265(SCF complex assembly);GO:0016567(protein ubiquitination)
bdi-MIR5180b-p5_1ss11AG	TRITD_5Av1G020360-3	cullin-associated NEDD8-dissociated protein 1-like [Aegilops tauschii subsp. tauschii]	2657-2677	2.5	GO:0005634(nucleus);GO:0010265(SCF complex assembly);GO:0016567(protein ubiquitination)
bdi-MIR5180b-p5_1ss11AG	TRITD_5Av1G020360-4	cullin-associated NEDD8-dissociated protein 1-like [Aegilops tauschii subsp. tauschii]	2657-2677	2.5	GO:0005634(nucleus);GO:0010265(SCF complex assembly);GO:0016567(protein ubiquitination)
bdi-MIR5180b-p5_1ss11AG	TRITD_5Av1G020360-6	cullin-associated NEDD8-dissociated protein 1-like [Aegilops tauschii subsp. tauschii]	2657-2677	2.5	GO:0005634(nucleus);GO:0010265(SCF complex assembly);GO:0016567(protein ubiquitination)
bdi-MIR5180b-p5_1ss11AG	TRITD_5Av1G020360-7	cullin-associated NEDD8-dissociated protein 1-like [Aegilops tauschii subsp. tauschii]	2657-2677	2.5	GO:0005634(nucleus);GO:0010265(SCF complex assembly);GO:0016567(protein ubiquitination)
bdi-MIR5180b-p5_1ss11AG	TRITD_5Av1G020360-8	cullin-associated NEDD8-dissociated protein 1-like [Aegilops tauschii subsp. tauschii]	2657-2677	2.5	GO:0005634(nucleus);GO:0010265(SCF complex assembly);GO:0016567(protein ubiquitination)
bdi-MIR5180b-p5_1ss11AG	TRITD_5Av1G020360-9	cullin-associated NEDD8-dissociated protein 1-like [Aegilops tauschii subsp. tauschii]	2657-2677	2.5	GO:0005634(nucleus);GO:0010265(SCF complex assembly);GO:0016567(protein ubiquitination)
bdi-MIR5180b-p5_1ss11AG	TRITD_5Av1G145320-9	uncharacterized protein LOC109770486 [Aegilops tauschii subsp. tauschii]	382-403	1.5	GO:0005634(nucleus);GO:0005737(cytoplasm);GO:0008270(zinc ion binding);GO:0016021(integral component of membrane)
bdi-MIR5180b-p5_1ss11AG	TRITD_2Av1G008660	cullin-associated NEDD8-dissociated protein 1-like [Aegilops tauschii subsp. tauschii]	2480-2500	2.5	GO:0005634(nucleus);GO:0010265(SCF complex assembly);GO:0016567(protein ubiquitination)
bdi-MIR5180b-p5_1ss11AG	TRITD_2Av1G008660-2	unnamed protein product [Triticum aestivum]	2657-2677	2.5	GO:0005634(nucleus);GO:0010265(SCF complex assembly);GO:0016567(protein ubiquitination)
bdi-MIR5180b-p5_1ss11AG	TRITD_2Av1G008660-7	cullin-associated NEDD8-dissociated protein 1-like [Aegilops tauschii subsp. tauschii]	1823-1843	2.5	GO:0005634(nucleus);GO:0010265(SCF complex assembly);GO:0016567(protein ubiquitination)
bdi-MIR5180b-p5_1ss11AG	TRITD_2Av1G008660-6	cullin-associated NEDD8-dissociated protein 1-like [Aegilops tauschii subsp. tauschii]	2258-2278	2.5	GO:0005634(nucleus);GO:0010265(SCF complex assembly);GO:0016567(protein ubiquitination)
bdi-MIR5180b-p5_1ss11AG	TRITD_2Av1G008660-3	cullin-associated NEDD8-dissociated protein 1-like [Aegilops tauschii subsp. tauschii]	2648-2668	2.5	GO:0005634(nucleus);GO:0010265(SCF complex assembly);GO:0016567(protein ubiquitination)
bdi-MIR5180b-p5_1ss11AG	TRITD_2Av1G008660-4	cullin-associated NEDD8-dissociated protein 1-like [Aegilops tauschii subsp. tauschii]	2657-2677	2.5	GO:0005634(nucleus);GO:0010265(SCF complex assembly);GO:0016567(protein ubiquitination)
bdi-MIR5180b-p5_1ss11AG	TRITD_2Av1G008660-5	Cullin-associated NEDD8-dissociated protein 1 [Triticum urartu]	2597-2617	2.5	GO:0005634(nucleus);GO:0010265(SCF complex assembly);GO:0016567(protein ubiquitination)
bdi-MIR5180b-p5_1ss11AG	TRITD_2Av1G008660-8	unnamed protein product [Triticum aestivum]	2657-2677	2.5	GO:0005634(nucleus);GO:0010265(SCF complex assembly);GO:0016567(protein ubiquitination)
bdi-MIR5180b-p5_1ss11AG	TRITD_2Av1G008660-9	unnamed protein product [Triticum aestivum]	2657-2677	2.5	GO:0005634(nucleus);GO:0010265(SCF complex assembly);GO:0016567(protein ubiquitination)
bdi-MIR5180b-p5_1ss11AG	TRITD_2Av1G008660-10	unnamed protein product [Triticum aestivum]	2657-2677	2.5	GO:0005634(nucleus);GO:0010265(SCF complex assembly);GO:0016567(protein ubiquitination)
bdi-MIR5180b-p5_1ss11AG	TRITD_5Av1G209720-2	Cullin-associated NEDD8-dissociated protein 1 [Triticum urartu]	2801-2821	2.5	GO:0005634(nucleus);GO:0010265(SCF complex assembly);GO:0016567(protein ubiquitination)
bdi-miR5181d_1ss13CT	TRITD_6Bv1G187920-2	galactoside 2-alpha-L-fucosyltransferase-like [Aegilops tauschii subsp. tauschii]	473-493	2.5	GO:0005794(Golgi apparatus);GO:0008417(fucosyltransferase activity);GO:0009832(plant-type cell wall biogenesis);GO:0009969(xyloglucan biosynthetic process)
bdi-miR5181d_1ss13CT	TRITD_6Bv1G187920	galactoside 2-alpha-L-fucosyltransferase-like [Aegilops tauschii subsp. tauschii]	764-784	2.5	GO:0005794(Golgi apparatus);GO:0008417(fucosyltransferase activity);GO:0009832(plant-type cell wall biogenesis);GO:0009969(xyloglucan biosynthetic process)
bdi-miR5181d_1ss13CT	TRITD_4Bv1G144570-2	phosphomannomutase B2 [Triticum aestivum]	691-711	2.5	GO:0004615(phosphomannomutase activity);GO:0005515(protein binding);GO:0005737(cytoplasm);GO:0005829(cytosol);GO:0006013(mannose metabolic process);GO:0006487(protein N-linked glycosylation);GO:0009298(GDP-mannose biosynthetic process);GO:0009651(response to salt stress);GO:0019307(mannose biosynthetic process);GO:0019853(L-ascorbic acid biosynthetic process);GO:0045047(protein targeting to ER)	ko00051(Fructose and mannose metabolism);ko00520(Amino sugar and nucleotide sugar metabolism)
bdi-miR5181d_1ss13CT	TRITD_2Bv1G090300-2	cysteine-rich receptor-like protein kinase 6 [Aegilops tauschii subsp. tauschii]	100-120	2.5	GO:0004674(protein serine/threonine kinase activity);GO:0005886(plasma membrane);GO:0006468(protein phosphorylation);GO:0006952(defense response);GO:0009506(plasmodesma)
bdi-miR5181d_1ss13CT	TRITD_6Av1G194840	galactoside 2-alpha-L-fucosyltransferase-like isoform X1 [Aegilops tauschii subsp. tauschii]	758-778	2.5	GO:0005794(Golgi apparatus);GO:0008417(fucosyltransferase activity);GO:0009832(plant-type cell wall biogenesis);GO:0009969(xyloglucan biosynthetic process)
bdi-miR5181d_1ss13CT	TRITD_6Av1G194840-2	Galactoside 2-alpha-L-fucosyltransferase [Triticum urartu]	506-526	2.5	GO:0005794(Golgi apparatus);GO:0008417(fucosyltransferase activity);GO:0009832(plant-type cell wall biogenesis);GO:0009969(xyloglucan biosynthetic process)
bdi-miR5181d_1ss13CT	TRITD_6Av1G194840-3	Galactoside 2-alpha-L-fucosyltransferase [Triticum urartu]	500-520	2.5	GO:0005794(Golgi apparatus);GO:0008417(fucosyltransferase activity);GO:0009832(plant-type cell wall biogenesis);GO:0009969(xyloglucan biosynthetic process)
bdi-miR5181d_1ss13CT	TRITD_6Av1G194840-4	probable fucosyltransferase 8 isoform X2 [Aegilops tauschii subsp. tauschii]	686-706	2.5	GO:0005794(Golgi apparatus);GO:0008417(fucosyltransferase activity);GO:0009832(plant-type cell wall biogenesis);GO:0009969(xyloglucan biosynthetic process)
bdi-miR5181d_1ss13CT	TRITD_6Av1G194840-5	Galactoside 2-alpha-L-fucosyltransferase [Triticum urartu]	539-559	2.5	GO:0005794(Golgi apparatus);GO:0008417(fucosyltransferase activity);GO:0009832(plant-type cell wall biogenesis);GO:0009969(xyloglucan biosynthetic process)
bdi-miR5181d_1ss13CT	TRITD_6Av1G194890-2	galactoside 2-alpha-L-fucosyltransferase-like [Aegilops tauschii subsp. tauschii]	491-511	2.5	GO:0005794(Golgi apparatus);GO:0008417(fucosyltransferase activity);GO:0009832(plant-type cell wall biogenesis);GO:0009969(xyloglucan biosynthetic process)
bdi-miR5181d_1ss13CT	TRITD_6Av1G194890	galactoside 2-alpha-L-fucosyltransferase-like [Aegilops tauschii subsp. tauschii]	758-778	2.5	GO:0005794(Golgi apparatus);GO:0008417(fucosyltransferase activity);GO:0009832(plant-type cell wall biogenesis);GO:0009969(xyloglucan biosynthetic process)
bdi-miR5181d_1ss13CT	TRITD_4Av1G170480-7	predicted protein [Hordeum vulgare subsp. vulgare]	1603-1623	0	GO:0001666(response to hypoxia);GO:0002213(defense response to insect);GO:0004806(triglyceride lipase activity);GO:0005515(protein binding);GO:0005634(nucleus);GO:0005737(cytoplasm);GO:0006629(lipid metabolic process);GO:0009617(response to bacterium);GO:0009625(response to insect);GO:0009626(plant-type hypersensitive response);GO:0009627(systemic acquired resistance);GO:0009751(response to salic…
csi-MIR166k-p5	TRITD_2Bv1G046530	ABC transporter C family member 10 [Triticum urartu]	6038-6058	2	GO:0000325(plant-type vacuole);GO:0005524(ATP binding);GO:0005774(vacuolar membrane);GO:0005886(plasma membrane);GO:0008559(xenobiotic transmembrane transporting ATPase activity);GO:0016021(integral component of membrane);GO:0042626(ATPase activity, coupled to transmembrane movement of substances);GO:0055085(transmembrane transport)	ko02010(ABC transporters);ko04976(Bile secretion);ko01524(Platinum drug resistance);ko01523(Antifolate resistance)
csi-MIR166k-p5	TRITD_2Bv1G046530-17	ABC transporter C family member 10-like isoform X2 [Aegilops tauschii subsp. tauschii]	758-778	2	GO:0000325(plant-type vacuole);GO:0005524(ATP binding);GO:0005774(vacuolar membrane);GO:0005886(plasma membrane);GO:0008559(xenobiotic transmembrane transporting ATPase activity);GO:0016021(integral component of membrane);GO:0042626(ATPase activity, coupled to transmembrane movement of substances);GO:0055085(transmembrane transport)	ko02010(ABC transporters);ko04976(Bile secretion);ko01524(Platinum drug resistance);ko01523(Antifolate resistance)
csi-MIR166k-p5	TRITD_2Bv1G046530-18	ABC transporter C family member 10-like isoform X1 [Aegilops tauschii subsp. tauschii]	167-187	2	GO:0000325(plant-type vacuole);GO:0005524(ATP binding);GO:0005774(vacuolar membrane);GO:0005886(plasma membrane);GO:0008559(xenobiotic transmembrane transporting ATPase activity);GO:0016021(integral component of membrane);GO:0042626(ATPase activity, coupled to transmembrane movement of substances);GO:0055085(transmembrane transport)	ko02010(ABC transporters);ko04976(Bile secretion);ko01524(Platinum drug resistance);ko01523(Antifolate resistance)
csi-MIR166k-p5	TRITD_2Av1G036220	ABC transporter C family member 10 [Triticum urartu]	734-754	2.2	GO:0000325(plant-type vacuole);GO:0005524(ATP binding);GO:0005774(vacuolar membrane);GO:0005886(plasma membrane);GO:0008559(xenobiotic transmembrane transporting ATPase activity);GO:0016021(integral component of membrane);GO:0042626(ATPase activity, coupled to transmembrane movement of substances);GO:0055085(transmembrane transport)	ko02010(ABC transporters);ko04976(Bile secretion);ko01524(Platinum drug resistance);ko01523(Antifolate resistance)
csi-MIR166k-p5	TRITD_2Av1G036220-2	ABC transporter C family member 10-like isoform X1 [Aegilops tauschii subsp. tauschii]	155-175	2.2	GO:0000325(plant-type vacuole);GO:0005524(ATP binding);GO:0005774(vacuolar membrane);GO:0005886(plasma membrane);GO:0008559(xenobiotic transmembrane transporting ATPase activity);GO:0016021(integral component of membrane);GO:0042626(ATPase activity, coupled to transmembrane movement of substances);GO:0055085(transmembrane transport)	ko02010(ABC transporters);ko04976(Bile secretion);ko01524(Platinum drug resistance);ko01523(Antifolate resistance)
csi-miR172a-3p_R+1	TRITD_1Av1G017620	Floral homeotic protein APETALA 2 [Triticum urartu]	921-941	2	GO:0003677(DNA binding);GO:0003700(DNA binding transcription factor activity);GO:0005634(nucleus);GO:0006351(transcription, DNA-templated);GO:0006355(regulation of transcription, DNA-templated);GO:0009908(flower development);GO:0010073(meristem maintenance);GO:0010093(specification of floral organ identity);GO:0019953(sexual reproduction);GO:0030154(cell differentiation);GO:0048316(seed developme…
csi-miR172a-3p_R+1	TRITD_1Av1G017620-2	target of EAT1-B1 [Triticum aestivum]	1241-1261	1	GO:0003677(DNA binding);GO:0003700(DNA binding transcription factor activity);GO:0005634(nucleus);GO:0006351(transcription, DNA-templated);GO:0006355(regulation of transcription, DNA-templated);GO:0009908(flower development);GO:0010073(meristem maintenance);GO:0010093(specification of floral organ identity);GO:0019953(sexual reproduction);GO:0030154(cell differentiation);GO:0048316(seed developme…
csi-miR172a-3p_R+1	TRITD_1Av1G017620-3	starch negative regulator RSR1 [Triticum aestivum]	1346-1366	1	GO:0003677(DNA binding);GO:0003700(DNA binding transcription factor activity);GO:0005634(nucleus);GO:0006351(transcription, DNA-templated);GO:0006355(regulation of transcription, DNA-templated);GO:0009908(flower development);GO:0010073(meristem maintenance);GO:0010093(specification of floral organ identity);GO:0019953(sexual reproduction);GO:0030154(cell differentiation);GO:0048316(seed developme…
csi-miR172a-3p_R+1	TRITD_1Av1G017620-4	starch negative regulator RSR1 [Triticum aestivum]	1358-1378	1	GO:0003677(DNA binding);GO:0003700(DNA binding transcription factor activity);GO:0005634(nucleus);GO:0006351(transcription, DNA-templated);GO:0006355(regulation of transcription, DNA-templated);GO:0009908(flower development);GO:0010073(meristem maintenance);GO:0010093(specification of floral organ identity);GO:0019953(sexual reproduction);GO:0030154(cell differentiation);GO:0048316(seed developme…
csi-miR172a-3p_R+1	TRITD_1Av1G017620-5	starch negative regulator RSR1 [Triticum aestivum]	1355-1375	1	GO:0003677(DNA binding);GO:0003700(DNA binding transcription factor activity);GO:0005634(nucleus);GO:0006351(transcription, DNA-templated);GO:0006355(regulation of transcription, DNA-templated);GO:0009908(flower development);GO:0010073(meristem maintenance);GO:0010093(specification of floral organ identity);GO:0019953(sexual reproduction);GO:0030154(cell differentiation);GO:0048316(seed developme…
csi-miR172a-3p_R+1	TRITD_1Av1G017620-6	target of EAT1-B1 [Triticum aestivum]	1400-1420	1	GO:0003677(DNA binding);GO:0003700(DNA binding transcription factor activity);GO:0005634(nucleus);GO:0006351(transcription, DNA-templated);GO:0006355(regulation of transcription, DNA-templated);GO:0009908(flower development);GO:0010073(meristem maintenance);GO:0010093(specification of floral organ identity);GO:0019953(sexual reproduction);GO:0030154(cell differentiation);GO:0048316(seed developme…
csi-miR172a-3p_R+1	TRITD_2Av1G275720	TaAP2-A [Triticum aestivum]	1337-1357	2	GO:0003677(DNA binding);GO:0003700(DNA binding transcription factor activity);GO:0005634(nucleus);GO:0006351(transcription, DNA-templated);GO:0006355(regulation of transcription, DNA-templated);GO:0009908(flower development);GO:0010073(meristem maintenance);GO:0010093(specification of floral organ identity);GO:0019953(sexual reproduction);GO:0030154(cell differentiation);GO:0048316(seed developme…
csi-miR172a-3p_R+1	TRITD_2Av1G275720-2	TaAP2-A [Triticum aestivum]	1451-1471	2	GO:0003677(DNA binding);GO:0003700(DNA binding transcription factor activity);GO:0005634(nucleus);GO:0006351(transcription, DNA-templated);GO:0006355(regulation of transcription, DNA-templated);GO:0009908(flower development);GO:0010073(meristem maintenance);GO:0010093(specification of floral organ identity);GO:0019953(sexual reproduction);GO:0030154(cell differentiation);GO:0048316(seed developme…
csi-miR172a-3p_R+1	TRITD_1Av1G141790-13	hypothetical protein TRIUR3_07397 [Triticum urartu]	1415-1434	2	GO:0005634(nucleus);GO:0009506(plasmodesma)
csi-miR172a-3p_R+1	TRITD_1Av1G141790-11	hypothetical protein TRIUR3_07397 [Triticum urartu]	1415-1434	2	GO:0005634(nucleus);GO:0009506(plasmodesma)
csi-miR172a-3p_R+1	TRITD_1Av1G141790-10	hypothetical protein TRIUR3_07397 [Triticum urartu]	1415-1434	2	GO:0005634(nucleus);GO:0009506(plasmodesma)
csi-miR172a-3p_R+1	TRITD_1Av1G141790-8	hypothetical protein TRIUR3_07397 [Triticum urartu]	1415-1434	2	GO:0005634(nucleus);GO:0009506(plasmodesma)
csi-miR172a-3p_R+1	TRITD_1Av1G141790-6	hypothetical protein TRIUR3_07397 [Triticum urartu]	1415-1434	2	GO:0005634(nucleus);GO:0009506(plasmodesma)
csi-miR172a-3p_R+1	TRITD_1Av1G141790-7	hypothetical protein TRIUR3_07397 [Triticum urartu]	1415-1434	2	GO:0005634(nucleus);GO:0009506(plasmodesma)
csi-miR172a-3p_R+1	TRITD_1Av1G141790-5	hypothetical protein TRIUR3_07397 [Triticum urartu]	1415-1434	2	GO:0005634(nucleus);GO:0009506(plasmodesma)
csi-miR172a-3p_R+1	TRITD_1Av1G141790-4	hypothetical protein TRIUR3_07397 [Triticum urartu]	1415-1434	2	GO:0005634(nucleus);GO:0009506(plasmodesma)
csi-miR172a-3p_R+1	TRITD_1Av1G141790	uncharacterized protein LOC109741650 isoform X1 [Aegilops tauschii subsp. tauschii]	1415-1434	2	GO:0005634(nucleus);GO:0009506(plasmodesma)
csi-miR172a-3p_R+1	TRITD_1Av1G141790-2	uncharacterized protein LOC109741650 isoform X2 [Aegilops tauschii subsp. tauschii]	1415-1434	2	GO:0005634(nucleus);GO:0009506(plasmodesma)
csi-miR172a-3p_R+1	TRITD_1Av1G141790-3	uncharacterized protein LOC109741650 isoform X2 [Aegilops tauschii subsp. tauschii]	1415-1434	2	GO:0005634(nucleus);GO:0009506(plasmodesma)
csi-miR172a-3p_R+1	TRITD_5Bv1G230680	spelt factor protein [Aegilops speltoides]	665-685	1	GO:0010227(floral organ abscission);GO:0048316(seed development);GO:0048461(flower structural organization);GO:0080187(floral organ senescence)
csi-miR172a-3p_R+1	TRITD_5Bv1G230680-2	spelt factor protein [Aegilops speltoides]	659-679	1	GO:0010227(floral organ abscission);GO:0048316(seed development);GO:0048461(flower structural organization);GO:0080187(floral organ senescence)
csi-miR172a-3p_R+1	TRITD_5Bv1G230680-3	spelt factor protein [Aegilops speltoides]	677-697	1	GO:0010227(floral organ abscission);GO:0048316(seed development);GO:0048461(flower structural organization);GO:0080187(floral organ senescence)
csi-miR172a-3p_R+1	TRITD_5Bv1G230680-4	floral homeotic protein [Triticum aestivum]	683-703	1	GO:0010227(floral organ abscission);GO:0048316(seed development);GO:0048461(flower structural organization);GO:0080187(floral organ senescence)
csi-miR172a-3p_R+1	TRITD_5Bv1G230680-5	spelt factor protein [Aegilops speltoides]	683-703	1	GO:0010227(floral organ abscission);GO:0048316(seed development);GO:0048461(flower structural organization);GO:0080187(floral organ senescence)
csi-miR172a-3p_R+1	TRITD_1Bv1G020840	Floral homeotic protein APETALA 2 [Triticum urartu]	921-941	2	GO:0003677(DNA binding);GO:0003700(DNA binding transcription factor activity);GO:0005634(nucleus);GO:0006351(transcription, DNA-templated);GO:0006355(regulation of transcription, DNA-templated);GO:0009908(flower development);GO:0010073(meristem maintenance);GO:0010093(specification of floral organ identity);GO:0019953(sexual reproduction);GO:0030154(cell differentiation);GO:0048316(seed developme…
csi-miR172a-3p_R+1	TRITD_1Bv1G020840-8	target of EAT1-B1 [Triticum aestivum]	569-589	1	GO:0010227(floral organ abscission);GO:0048316(seed development);GO:0048461(flower structural organization);GO:0080187(floral organ senescence)
csi-miR172a-3p_R+1	TRITD_1Bv1G020840-2	target of EAT1-B1 [Triticum aestivum]	1145-1165	1	GO:0003677(DNA binding);GO:0003700(DNA binding transcription factor activity);GO:0005634(nucleus);GO:0006351(transcription, DNA-templated);GO:0006355(regulation of transcription, DNA-templated);GO:0009908(flower development);GO:0010073(meristem maintenance);GO:0010093(specification of floral organ identity);GO:0019953(sexual reproduction);GO:0030154(cell differentiation);GO:0048316(seed developme…
csi-miR172a-3p_R+1	TRITD_1Bv1G020840-3	target of EAT1-B1 [Triticum aestivum]	1271-1291	1	GO:0003677(DNA binding);GO:0003700(DNA binding transcription factor activity);GO:0005634(nucleus);GO:0006351(transcription, DNA-templated);GO:0006355(regulation of transcription, DNA-templated);GO:0009908(flower development);GO:0010073(meristem maintenance);GO:0010093(specification of floral organ identity);GO:0019953(sexual reproduction);GO:0030154(cell differentiation);GO:0048316(seed developme…
csi-miR172a-3p_R+1	TRITD_1Bv1G020840-4	target of EAT1-B1 [Triticum aestivum]	1250-1270	1	GO:0003677(DNA binding);GO:0003700(DNA binding transcription factor activity);GO:0005634(nucleus);GO:0006351(transcription, DNA-templated);GO:0006355(regulation of transcription, DNA-templated);GO:0009908(flower development);GO:0010073(meristem maintenance);GO:0010093(specification of floral organ identity);GO:0019953(sexual reproduction);GO:0030154(cell differentiation);GO:0048316(seed developme…
csi-miR172a-3p_R+1	TRITD_1Bv1G020840-5	target of EAT1-B1 [Triticum aestivum]	1355-1375	1	GO:0003677(DNA binding);GO:0003700(DNA binding transcription factor activity);GO:0005634(nucleus);GO:0006351(transcription, DNA-templated);GO:0006355(regulation of transcription, DNA-templated);GO:0009908(flower development);GO:0010073(meristem maintenance);GO:0010093(specification of floral organ identity);GO:0019953(sexual reproduction);GO:0030154(cell differentiation);GO:0048316(seed developme…
csi-miR172a-3p_R+1	TRITD_1Bv1G020840-6	target of EAT1-B1 [Triticum aestivum]	1364-1384	1	GO:0003677(DNA binding);GO:0003700(DNA binding transcription factor activity);GO:0005634(nucleus);GO:0006351(transcription, DNA-templated);GO:0006355(regulation of transcription, DNA-templated);GO:0009908(flower development);GO:0010073(meristem maintenance);GO:0010093(specification of floral organ identity);GO:0019953(sexual reproduction);GO:0030154(cell differentiation);GO:0048316(seed developme…
csi-miR172a-3p_R+1	TRITD_1Bv1G020840-7	target of EAT1-B1 [Triticum aestivum]	1409-1429	1	GO:0003677(DNA binding);GO:0003700(DNA binding transcription factor activity);GO:0005634(nucleus);GO:0006351(transcription, DNA-templated);GO:0006355(regulation of transcription, DNA-templated);GO:0009908(flower development);GO:0010073(meristem maintenance);GO:0010093(specification of floral organ identity);GO:0019953(sexual reproduction);GO:0030154(cell differentiation);GO:0048316(seed developme…
csi-miR172a-3p_R+1	TRITD_1Bv1G134830-13	hypothetical protein TRIUR3_07397 [Triticum urartu]	1412-1431	2	GO:0005634(nucleus);GO:0009506(plasmodesma)
csi-miR172a-3p_R+1	TRITD_1Bv1G134830-12	hypothetical protein TRIUR3_07397 [Triticum urartu]	1412-1431	2	GO:0005634(nucleus);GO:0009506(plasmodesma)
csi-miR172a-3p_R+1	TRITD_1Bv1G134830-11	uncharacterized protein LOC109741650 isoform X2 [Aegilops tauschii subsp. tauschii]	1412-1431	2	GO:0005634(nucleus);GO:0009506(plasmodesma)
csi-miR172a-3p_R+1	TRITD_1Bv1G134830-10	uncharacterized protein LOC109741650 isoform X1 [Aegilops tauschii subsp. tauschii]	1412-1431	2	GO:0005634(nucleus);GO:0009506(plasmodesma)
csi-miR172a-3p_R+1	TRITD_1Bv1G134830-9	uncharacterized protein LOC109741650 isoform X1 [Aegilops tauschii subsp. tauschii]	1400-1419	2	GO:0005634(nucleus);GO:0009506(plasmodesma)
csi-miR172a-3p_R+1	TRITD_1Bv1G134830	uncharacterized protein LOC109741650 isoform X1 [Aegilops tauschii subsp. tauschii]	1412-1431	2	GO:0005634(nucleus);GO:0009506(plasmodesma)
csi-miR172a-3p_R+1	TRITD_1Bv1G134830-2	uncharacterized protein LOC109741650 isoform X1 [Aegilops tauschii subsp. tauschii]	1412-1431	2	GO:0005634(nucleus);GO:0009506(plasmodesma)
csi-miR172a-3p_R+1	TRITD_1Bv1G134830-3	uncharacterized protein LOC109741650 isoform X2 [Aegilops tauschii subsp. tauschii]	1412-1431	2	GO:0005634(nucleus);GO:0009506(plasmodesma)
csi-miR172a-3p_R+1	TRITD_1Bv1G134830-4	uncharacterized protein LOC109741650 isoform X2 [Aegilops tauschii subsp. tauschii]	1412-1431	2	GO:0005634(nucleus);GO:0009506(plasmodesma)
csi-miR172a-3p_R+1	TRITD_1Bv1G134830-5	uncharacterized protein LOC109741650 isoform X1 [Aegilops tauschii subsp. tauschii]	1412-1431	2	GO:0005634(nucleus);GO:0009506(plasmodesma)
csi-miR172a-3p_R+1	TRITD_1Bv1G134830-6	uncharacterized protein LOC109741650 isoform X2 [Aegilops tauschii subsp. tauschii]	1412-1431	2	GO:0005634(nucleus);GO:0009506(plasmodesma)
csi-miR172a-3p_R+1	TRITD_1Bv1G134830-7	uncharacterized protein LOC109741650 isoform X1 [Aegilops tauschii subsp. tauschii]	1400-1419	2	GO:0005634(nucleus);GO:0009506(plasmodesma)
csi-miR172a-3p_R+1	TRITD_2Bv1G239830	TaAP2-B [Triticum aestivum]	1361-1381	2.5	GO:0003677(DNA binding);GO:0003700(DNA binding transcription factor activity);GO:0005634(nucleus);GO:0006351(transcription, DNA-templated);GO:0006355(regulation of transcription, DNA-templated);GO:0009908(flower development);GO:0010073(meristem maintenance);GO:0010093(specification of floral organ identity);GO:0019953(sexual reproduction);GO:0030154(cell differentiation);GO:0048316(seed developme…
csi-miR172a-3p_R+1	TRITD_2Bv1G239830-2	TaAP2-B [Triticum aestivum]	1310-1330	2.5	GO:0003677(DNA binding);GO:0003700(DNA binding transcription factor activity);GO:0005634(nucleus);GO:0006351(transcription, DNA-templated);GO:0006355(regulation of transcription, DNA-templated);GO:0009908(flower development);GO:0010073(meristem maintenance);GO:0010093(specification of floral organ identity);GO:0019953(sexual reproduction);GO:0030154(cell differentiation);GO:0048316(seed developme…
csi-miR172a-3p_R+1	TRITD_2Bv1G239830-3	TaAP2-B [Triticum aestivum]	950-970	2.5	GO:0003677(DNA binding);GO:0003700(DNA binding transcription factor activity);GO:0005634(nucleus);GO:0006351(transcription, DNA-templated);GO:0006355(regulation of transcription, DNA-templated);GO:0009908(flower development);GO:0010073(meristem maintenance);GO:0010093(specification of floral organ identity);GO:0019953(sexual reproduction);GO:0030154(cell differentiation);GO:0048316(seed developme…
csi-miR172a-3p_R+1	TRITD_5Av1G231510	floral homeotic protein [Triticum aestivum]	683-703	1.5	GO:0010227(floral organ abscission);GO:0048316(seed development);GO:0048461(flower structural organization);GO:0080187(floral organ senescence)
csi-miR172a-3p_R+1	TRITD_5Av1G231510-2	floral homeotic protein [Triticum aestivum]	659-679	1.5	GO:0010227(floral organ abscission);GO:0048316(seed development);GO:0048461(flower structural organization);GO:0080187(floral organ senescence)
csi-miR172a-3p_R+1	TRITD_7Bv1G220970	ethylene-responsive transcription factor RAP2-7-like [Aegilops tauschii subsp. tauschii]	1121-1141	2	GO:0003677(DNA binding);GO:0003700(DNA binding transcription factor activity);GO:0005634(nucleus);GO:0006351(transcription, DNA-templated);GO:0006355(regulation of transcription, DNA-templated);GO:0009908(flower development);GO:0010073(meristem maintenance);GO:0010093(specification of floral organ identity);GO:0019953(sexual reproduction);GO:0030154(cell differentiation);GO:0048316(seed developme…
far-MIR1122-p3_1ss14TG	TRITD_5Bv1G016140-4	hypothetical protein BRADI_4g01687v3 [Brachypodium distachyon]	355-375	2.5	-
far-MIR1122-p3_1ss14TG	TRITD_6Bv1G143210-12	hypothetical protein TRIUR3_06650 [Triticum urartu]	1500-1520	1.5	GO:0003735(structural constituent of ribosome);GO:0006412(translation)
far-MIR1122-p3_1ss14TG	TRITD_3Av1G215930	Metal tolerance protein 5 [Triticum urartu]	706-726	2	GO:0005385(zinc ion transmembrane transporter activity);GO:0010043(response to zinc ion);GO:0010486(manganese:proton antiporter activity);GO:0016020(membrane);GO:0061088(regulation of sequestering of zinc ion)
far-MIR1122-p3_1ss14TG	TRITD_2Av1G265490-3	Anthocyanidin reductase [Triticum urartu]	883-903	1.8	GO:0009507(chloroplast);GO:0009813(flavonoid biosynthetic process);GO:0009964(negative regulation of flavonoid biosynthetic process);GO:0016491(oxidoreductase activity);GO:0033729(anthocyanidin reductase activity);GO:0050662(coenzyme binding);GO:0055114(oxidation-reduction process)
far-MIR1122-p3_1ss14TG	TRITD_4Bv1G144570-2	phosphomannomutase B2 [Triticum aestivum]	693-713	1.8	GO:0004615(phosphomannomutase activity);GO:0005515(protein binding);GO:0005737(cytoplasm);GO:0005829(cytosol);GO:0006013(mannose metabolic process);GO:0006487(protein N-linked glycosylation);GO:0009298(GDP-mannose biosynthetic process);GO:0009651(response to salt stress);GO:0019307(mannose biosynthetic process);GO:0019853(L-ascorbic acid biosynthetic process);GO:0045047(protein targeting to ER)	ko00051(Fructose and mannose metabolism);ko00520(Amino sugar and nucleotide sugar metabolism)
far-MIR1122-p3_1ss14TG	TRITD_3Bv1G130200	unnamed protein product [Triticum aestivum]	392-412	2.5	GO:0005739(mitochondrion);GO:0005773(vacuole);GO:0008289(lipid binding);GO:0015914(phospholipid transport);GO:0016021(integral component of membrane)
far-MIR1122-p3_1ss14TG	TRITD_3Bv1G182180-9	protein MON2 homolog [Aegilops tauschii subsp. tauschii]	1184-1203	2.5	GO:0005519(cytoskeletal regulatory protein binding);GO:0005768(endosome);GO:0005794(Golgi apparatus);GO:0007318(pole plasm protein localization);GO:0015031(protein transport);GO:0031532(actin cytoskeleton reorganization)
far-MIR1122-p3_1ss14TG	TRITD_3Bv1G182180-6	protein MON2 homolog [Aegilops tauschii subsp. tauschii]	1520-1539	2.5	GO:0005519(cytoskeletal regulatory protein binding);GO:0005768(endosome);GO:0005794(Golgi apparatus);GO:0007318(pole plasm protein localization);GO:0015031(protein transport);GO:0031532(actin cytoskeleton reorganization)
far-MIR1122-p3_1ss14TG	TRITD_3Bv1G182180-7	protein MON2 homolog [Aegilops tauschii subsp. tauschii]	1571-1590	2.5	GO:0005519(cytoskeletal regulatory protein binding);GO:0005768(endosome);GO:0005794(Golgi apparatus);GO:0007318(pole plasm protein localization);GO:0015031(protein transport);GO:0031532(actin cytoskeleton reorganization)
far-MIR1122-p3_1ss14TG	TRITD_3Bv1G182180-8	protein MON2 homolog [Aegilops tauschii subsp. tauschii]	1574-1593	2.5	GO:0005519(cytoskeletal regulatory protein binding);GO:0005768(endosome);GO:0005794(Golgi apparatus);GO:0007318(pole plasm protein localization);GO:0015031(protein transport);GO:0031532(actin cytoskeleton reorganization)
far-MIR1122-p3_1ss14TG	TRITD_3Bv1G182180-5	protein MON2 homolog [Aegilops tauschii subsp. tauschii]	2900-2919	2.5	GO:0070062(extracellular exosome)
far-MIR1122-p3_1ss14TG	TRITD_3Bv1G182180	protein MON2 homolog [Aegilops tauschii subsp. tauschii]	3071-3090	2.5	GO:0070062(extracellular exosome)
far-MIR1122-p3_1ss14TG	TRITD_3Bv1G182180-2	protein MON2 homolog [Aegilops tauschii subsp. tauschii]	3071-3090	2.5	GO:0070062(extracellular exosome)
far-MIR1122-p3_1ss14TG	TRITD_3Bv1G182180-3	protein MON2 homolog [Aegilops tauschii subsp. tauschii]	3074-3093	2.5	GO:0070062(extracellular exosome)
far-MIR1122-p3_1ss14TG	TRITD_3Bv1G182180-4	protein MON2 homolog [Aegilops tauschii subsp. tauschii]	3077-3096	2.5	GO:0070062(extracellular exosome)
far-MIR1122-p3_1ss14TG	TRITD_3Bv1G182180-11	unnamed protein product [Triticum aestivum]	1298-1317	2.5	GO:0005519(cytoskeletal regulatory protein binding);GO:0005768(endosome);GO:0005794(Golgi apparatus);GO:0007318(pole plasm protein localization);GO:0015031(protein transport);GO:0031532(actin cytoskeleton reorganization)
far-MIR1122-p3_1ss14TG	TRITD_3Bv1G182180-13	protein MON2 homolog [Aegilops tauschii subsp. tauschii]	959-978	2.5	GO:0070062(extracellular exosome)
far-MIR1122-p3_1ss14TG	TRITD_2Bv1G228650-2	unnamed protein product [Triticum aestivum]	883-903	2.5	GO:0009507(chloroplast);GO:0009813(flavonoid biosynthetic process);GO:0009964(negative regulation of flavonoid biosynthetic process);GO:0016491(oxidoreductase activity);GO:0033729(anthocyanidin reductase activity);GO:0050662(coenzyme binding);GO:0055114(oxidation-reduction process)
far-MIR1122-p3_1ss14TG	TRITD_1Bv1G219490-3	putative ATP-dependent RNA helicase DDX11 [Triticum urartu]	1885-1905	2.5	GO:0003677(DNA binding);GO:0004003(ATP-dependent DNA helicase activity);GO:0005524(ATP binding);GO:0005634(nucleus);GO:0006139(nucleobase-containing compound metabolic process)
far-MIR1122-p3_1ss14TG	TRITD_5Av1G179130-3	E3 ubiquitin ligase BIG BROTHER-like [Aegilops tauschii subsp. tauschii]	483-503	2.5	GO:0043161(proteasome-mediated ubiquitin-dependent protein catabolic process);GO:0048437(floral organ development);GO:0061630(ubiquitin protein ligase activity)
far-MIR1122-p3_1ss14TG	TRITD_5Av1G179130-4	E3 ubiquitin ligase BIG BROTHER [Triticum urartu]	567-587	2.5	GO:0043161(proteasome-mediated ubiquitin-dependent protein catabolic process);GO:0048437(floral organ development);GO:0061630(ubiquitin protein ligase activity)
far-MIR1122-p3_1ss14TG	TRITD_5Av1G179130-5	E3 ubiquitin ligase BIG BROTHER-like [Aegilops tauschii subsp. tauschii]	492-512	2.5	GO:0043161(proteasome-mediated ubiquitin-dependent protein catabolic process);GO:0048437(floral organ development);GO:0061630(ubiquitin protein ligase activity)
far-MIR1122-p3_1ss14TG	TRITD_5Av1G179130-6	E3 ubiquitin ligase BIG BROTHER-like [Aegilops tauschii subsp. tauschii]	550-570	2.5	GO:0043161(proteasome-mediated ubiquitin-dependent protein catabolic process);GO:0048437(floral organ development);GO:0061630(ubiquitin protein ligase activity)
far-MIR1122-p3_1ss14TG	TRITD_4Av1G056230-7	Programmed cell death protein 2 [Triticum urartu]	730-750	1	GO:0005634(nucleus);GO:0005737(cytoplasm)
far-MIR1122-p3_1ss14TG	TRITD_3Av1G158020-8	unnamed protein product [Triticum aestivum]	1695-1715	1	GO:0010304(PSII associated light-harvesting complex II catabolic process);GO:0015996(chlorophyll catabolic process);GO:0034256(chlorophyll)	ko00061(Fatty acid biosynthesis);ko00071(Fatty acid degradation);ko04146(Peroxisome);ko04216(Ferroptosis);ko04920(Adipocytokine signaling pathway);ko03320(PPAR signaling pathway);ko04714(Thermogenesis)
far-MIR1122-p3_1ss14TG	TRITD_5Bv1G001620-2	putative disease resistance protein RGA1 isoform X3 [Aegilops tauschii subsp. tauschii]	792-812	2.5	GO:0004674(protein serine/threonine kinase activity);GO:0005886(plasma membrane);GO:0006468(protein phosphorylation);GO:0006952(defense response);GO:0009506(plasmodesma)	ko04624(Toll and Imd signaling pathway)
far-MIR1122-p3_1ss14TG	TRITD_7Bv1G220430-2	protein MAK16 homolog [Aegilops tauschii subsp. tauschii]	808-828	2.5	GO:0000460(maturation of 5.8S rRNA);GO:0000470(maturation of LSU-rRNA);GO:0003676(nucleic acid binding);GO:0005730(nucleolus);GO:0030687(preribosome, large subunit precursor)
far-MIR1122-p3_2ss16TG18TG	TRITD_6Bv1G143210-12	hypothetical protein TRIUR3_06650 [Triticum urartu]	1501-1524	1.8	GO:0003735(structural constituent of ribosome);GO:0006412(translation)
far-MIR1122-p3_2ss16TG18TG	TRITD_3Av1G215930	Metal tolerance protein 5 [Triticum urartu]	707-730	0.5	GO:0005385(zinc ion transmembrane transporter activity);GO:0010043(response to zinc ion);GO:0010486(manganese:proton antiporter activity);GO:0016020(membrane);GO:0061088(regulation of sequestering of zinc ion)
far-MIR1122-p3_2ss16TG18TG	TRITD_2Av1G265490-3	Anthocyanidin reductase [Triticum urartu]	884-907	1.2	GO:0009507(chloroplast);GO:0009813(flavonoid biosynthetic process);GO:0009964(negative regulation of flavonoid biosynthetic process);GO:0016491(oxidoreductase activity);GO:0033729(anthocyanidin reductase activity);GO:0050662(coenzyme binding);GO:0055114(oxidation-reduction process)
far-MIR1122-p3_2ss16TG18TG	TRITD_4Bv1G144570-2	phosphomannomutase B2 [Triticum aestivum]	694-717	0.5	GO:0004615(phosphomannomutase activity);GO:0005515(protein binding);GO:0005737(cytoplasm);GO:0005829(cytosol);GO:0006013(mannose metabolic process);GO:0006487(protein N-linked glycosylation);GO:0009298(GDP-mannose biosynthetic process);GO:0009651(response to salt stress);GO:0019307(mannose biosynthetic process);GO:0019853(L-ascorbic acid biosynthetic process);GO:0045047(protein targeting to ER)	ko00051(Fructose and mannose metabolism);ko00520(Amino sugar and nucleotide sugar metabolism)
far-MIR1122-p3_2ss16TG18TG	TRITD_2Bv1G228650-2	unnamed protein product [Triticum aestivum]	884-907	1.2	GO:0009507(chloroplast);GO:0009813(flavonoid biosynthetic process);GO:0009964(negative regulation of flavonoid biosynthetic process);GO:0016491(oxidoreductase activity);GO:0033729(anthocyanidin reductase activity);GO:0050662(coenzyme binding);GO:0055114(oxidation-reduction process)
far-MIR1122-p3_2ss16TG18TG	TRITD_5Av1G179130-3	E3 ubiquitin ligase BIG BROTHER-like [Aegilops tauschii subsp. tauschii]	484-507	1.5	GO:0043161(proteasome-mediated ubiquitin-dependent protein catabolic process);GO:0048437(floral organ development);GO:0061630(ubiquitin protein ligase activity)
far-MIR1122-p3_2ss16TG18TG	TRITD_5Av1G179130-4	E3 ubiquitin ligase BIG BROTHER [Triticum urartu]	568-591	1.5	GO:0043161(proteasome-mediated ubiquitin-dependent protein catabolic process);GO:0048437(floral organ development);GO:0061630(ubiquitin protein ligase activity)
far-MIR1122-p3_2ss16TG18TG	TRITD_5Av1G179130-5	E3 ubiquitin ligase BIG BROTHER-like [Aegilops tauschii subsp. tauschii]	493-516	1.5	GO:0043161(proteasome-mediated ubiquitin-dependent protein catabolic process);GO:0048437(floral organ development);GO:0061630(ubiquitin protein ligase activity)
far-MIR1122-p3_2ss16TG18TG	TRITD_4Av1G056230-7	Programmed cell death protein 2 [Triticum urartu]	731-754	0	GO:0005634(nucleus);GO:0005737(cytoplasm)
far-MIR1122-p3_2ss16TG18TG	TRITD_3Av1G158020-8	unnamed protein product [Triticum aestivum]	1696-1719	0	GO:0010304(PSII associated light-harvesting complex II catabolic process);GO:0015996(chlorophyll catabolic process);GO:0034256(chlorophyll)	ko00061(Fatty acid biosynthesis);ko00071(Fatty acid degradation);ko04146(Peroxisome);ko04216(Ferroptosis);ko04920(Adipocytokine signaling pathway);ko03320(PPAR signaling pathway);ko04714(Thermogenesis)
far-MIR1122-p3_2ss16TG18TG	TRITD_5Bv1G001620-2	putative disease resistance protein RGA1 isoform X3 [Aegilops tauschii subsp. tauschii]	793-816	1.5	GO:0004674(protein serine/threonine kinase activity);GO:0005886(plasma membrane);GO:0006468(protein phosphorylation);GO:0006952(defense response);GO:0009506(plasmodesma)	ko04624(Toll and Imd signaling pathway)
far-MIR1122-p3_2ss16TG18TG	TRITD_7Bv1G225300-9	Disease resistance protein RPM1 [Triticum urartu]	1480-1504	2.2	GO:0004674(protein serine/threonine kinase activity);GO:0005886(plasma membrane);GO:0007166(cell surface receptor signaling pathway)
far-MIR1122-p3_2ss18TG20TG	TRITD_3Av1G215930	Metal tolerance protein 5 [Triticum urartu]	709-732	1	GO:0005385(zinc ion transmembrane transporter activity);GO:0010043(response to zinc ion);GO:0010486(manganese:proton antiporter activity);GO:0016020(membrane);GO:0061088(regulation of sequestering of zinc ion)
far-MIR1122-p3_2ss18TG20TG	TRITD_2Av1G265490-3	Anthocyanidin reductase [Triticum urartu]	886-909	2	GO:0009507(chloroplast);GO:0009813(flavonoid biosynthetic process);GO:0009964(negative regulation of flavonoid biosynthetic process);GO:0016491(oxidoreductase activity);GO:0033729(anthocyanidin reductase activity);GO:0050662(coenzyme binding);GO:0055114(oxidation-reduction process)
far-MIR1122-p3_2ss18TG20TG	TRITD_4Bv1G144570-2	phosphomannomutase B2 [Triticum aestivum]	696-719	0.5	GO:0004615(phosphomannomutase activity);GO:0005515(protein binding);GO:0005737(cytoplasm);GO:0005829(cytosol);GO:0006013(mannose metabolic process);GO:0006487(protein N-linked glycosylation);GO:0009298(GDP-mannose biosynthetic process);GO:0009651(response to salt stress);GO:0019307(mannose biosynthetic process);GO:0019853(L-ascorbic acid biosynthetic process);GO:0045047(protein targeting to ER)	ko00051(Fructose and mannose metabolism);ko00520(Amino sugar and nucleotide sugar metabolism)
far-MIR1122-p3_2ss18TG20TG	TRITD_5Av1G179130-3	E3 ubiquitin ligase BIG BROTHER-like [Aegilops tauschii subsp. tauschii]	486-509	1.5	GO:0043161(proteasome-mediated ubiquitin-dependent protein catabolic process);GO:0048437(floral organ development);GO:0061630(ubiquitin protein ligase activity)
far-MIR1122-p3_2ss18TG20TG	TRITD_5Av1G179130-4	E3 ubiquitin ligase BIG BROTHER [Triticum urartu]	570-593	1.5	GO:0043161(proteasome-mediated ubiquitin-dependent protein catabolic process);GO:0048437(floral organ development);GO:0061630(ubiquitin protein ligase activity)
far-MIR1122-p3_2ss18TG20TG	TRITD_5Av1G179130-5	E3 ubiquitin ligase BIG BROTHER-like [Aegilops tauschii subsp. tauschii]	495-518	1.5	GO:0043161(proteasome-mediated ubiquitin-dependent protein catabolic process);GO:0048437(floral organ development);GO:0061630(ubiquitin protein ligase activity)
far-MIR1122-p3_2ss18TG20TG	TRITD_4Av1G056230-7	Programmed cell death protein 2 [Triticum urartu]	733-756	0.5	GO:0005634(nucleus);GO:0005737(cytoplasm)
far-MIR1122-p3_2ss18TG20TG	TRITD_3Av1G158020-8	unnamed protein product [Triticum aestivum]	1698-1721	0	GO:0010304(PSII associated light-harvesting complex II catabolic process);GO:0015996(chlorophyll catabolic process);GO:0034256(chlorophyll)	ko00061(Fatty acid biosynthesis);ko00071(Fatty acid degradation);ko04146(Peroxisome);ko04216(Ferroptosis);ko04920(Adipocytokine signaling pathway);ko03320(PPAR signaling pathway);ko04714(Thermogenesis)
far-MIR1122-p3_2ss18TG20TG	TRITD_5Bv1G001620-2	putative disease resistance protein RGA1 isoform X3 [Aegilops tauschii subsp. tauschii]	795-818	1.5	GO:0004674(protein serine/threonine kinase activity);GO:0005886(plasma membrane);GO:0006468(protein phosphorylation);GO:0006952(defense response);GO:0009506(plasmodesma)	ko04624(Toll and Imd signaling pathway)
far-MIR1122-p3_2ss19TG21TG	TRITD_3Av1G215930	Metal tolerance protein 5 [Triticum urartu]	710-733	2	GO:0005385(zinc ion transmembrane transporter activity);GO:0010043(response to zinc ion);GO:0010486(manganese:proton antiporter activity);GO:0016020(membrane);GO:0061088(regulation of sequestering of zinc ion)
far-MIR1122-p3_2ss19TG21TG	TRITD_2Av1G265490-3	Anthocyanidin reductase [Triticum urartu]	887-910	2.2	GO:0009507(chloroplast);GO:0009813(flavonoid biosynthetic process);GO:0009964(negative regulation of flavonoid biosynthetic process);GO:0016491(oxidoreductase activity);GO:0033729(anthocyanidin reductase activity);GO:0050662(coenzyme binding);GO:0055114(oxidation-reduction process)
far-MIR1122-p3_2ss19TG21TG	TRITD_4Bv1G144570-2	phosphomannomutase B2 [Triticum aestivum]	697-720	0.2	GO:0004615(phosphomannomutase activity);GO:0005515(protein binding);GO:0005737(cytoplasm);GO:0005829(cytosol);GO:0006013(mannose metabolic process);GO:0006487(protein N-linked glycosylation);GO:0009298(GDP-mannose biosynthetic process);GO:0009651(response to salt stress);GO:0019307(mannose biosynthetic process);GO:0019853(L-ascorbic acid biosynthetic process);GO:0045047(protein targeting to ER)	ko00051(Fructose and mannose metabolism);ko00520(Amino sugar and nucleotide sugar metabolism)
far-MIR1122-p3_2ss19TG21TG	TRITD_5Av1G179130-3	E3 ubiquitin ligase BIG BROTHER-like [Aegilops tauschii subsp. tauschii]	487-510	1.5	GO:0043161(proteasome-mediated ubiquitin-dependent protein catabolic process);GO:0048437(floral organ development);GO:0061630(ubiquitin protein ligase activity)
far-MIR1122-p3_2ss19TG21TG	TRITD_5Av1G179130-4	E3 ubiquitin ligase BIG BROTHER [Triticum urartu]	571-594	1.5	GO:0043161(proteasome-mediated ubiquitin-dependent protein catabolic process);GO:0048437(floral organ development);GO:0061630(ubiquitin protein ligase activity)
far-MIR1122-p3_2ss19TG21TG	TRITD_5Av1G179130-5	E3 ubiquitin ligase BIG BROTHER-like [Aegilops tauschii subsp. tauschii]	496-519	1.5	GO:0043161(proteasome-mediated ubiquitin-dependent protein catabolic process);GO:0048437(floral organ development);GO:0061630(ubiquitin protein ligase activity)
far-MIR1122-p3_2ss19TG21TG	TRITD_4Av1G056230-7	Programmed cell death protein 2 [Triticum urartu]	734-757	0.5	GO:0005634(nucleus);GO:0005737(cytoplasm)
far-MIR1122-p3_2ss19TG21TG	TRITD_3Av1G158020-8	unnamed protein product [Triticum aestivum]	1699-1722	0	GO:0010304(PSII associated light-harvesting complex II catabolic process);GO:0015996(chlorophyll catabolic process);GO:0034256(chlorophyll)	ko00061(Fatty acid biosynthesis);ko00071(Fatty acid degradation);ko04146(Peroxisome);ko04216(Ferroptosis);ko04920(Adipocytokine signaling pathway);ko03320(PPAR signaling pathway);ko04714(Thermogenesis)
far-MIR1122-p3_2ss19TG21TG	TRITD_5Bv1G001620-2	putative disease resistance protein RGA1 isoform X3 [Aegilops tauschii subsp. tauschii]	796-819	1.5	GO:0004674(protein serine/threonine kinase activity);GO:0005886(plasma membrane);GO:0006468(protein phosphorylation);GO:0006952(defense response);GO:0009506(plasmodesma)	ko04624(Toll and Imd signaling pathway)
far-MIR1122-p5_1ss8AC	TRITD_2Av1G245470-2	probable LRR receptor-like serine/threonine-protein kinase At1g56130 isoform X2 [Aegilops tauschii subsp. tauschii]	1749-1770	1.5	GO:0004674(protein serine/threonine kinase activity);GO:0005886(plasma membrane)
far-MIR1122-p5_1ss8AC	TRITD_5Bv1G144190	serine/threonine-protein kinase D6PK-like [Aegilops tauschii subsp. tauschii]	747-767	1.8	GO:0004674(protein serine/threonine kinase activity);GO:0005634(nucleus);GO:0005737(cytoplasm);GO:0005886(plasma membrane);GO:0035556(intracellular signal transduction)
far-MIR1122-p5_1ss8AC	TRITD_3Av1G287410	unnamed protein product [Triticum aestivum]	772-791	2.5	GO:0000132(establishment of mitotic spindle orientation);GO:0005515(protein binding);GO:0006511(ubiquitin-dependent protein catabolic process);GO:0008285(negative regulation of cell proliferation);GO:0009792(embryo development ending in birth or egg hatching);GO:0010629(negative regulation of gene expression);GO:0010826(negative regulation of centrosome duplication);GO:0016874(ligase activity);GO…	ko04141(Protein processing in endoplasmic reticulum);ko04120(Ubiquitin mediated proteolysis);ko04310(Wnt signaling pathway);ko04350(TGF-beta signaling pathway)
far-MIR1122-p5_1ss8AC	TRITD_1Av1G153250		100-120	1.5	-
far-MIR1122-p5_1ss8AC	TRITD_1Av1G153260		100-120	2	-
far-MIR1122-p5_1ss8AC	TRITD_1Av1G158910-3	coatomer subunit delta-1 [Aegilops tauschii subsp. tauschii]	134-155	2.5	GO:0005737(cytoplasm);GO:0005798(Golgi-associated vesicle)
far-MIR1122-p5_1ss8AC	TRITD_1Av1G158910-2	coatomer subunit delta-1 [Aegilops tauschii subsp. tauschii]	134-155	2.5	GO:0005737(cytoplasm);GO:0005798(Golgi-associated vesicle)
far-MIR1122-p5_1ss8AC	TRITD_1Av1G158910	coatomer subunit delta-1 [Aegilops tauschii subsp. tauschii]	134-155	2.5	GO:0005737(cytoplasm);GO:0005798(Golgi-associated vesicle)
far-MIR1122-p5_1ss8AC	TRITD_1Av1G158910-5	coatomer subunit delta-1 [Aegilops tauschii subsp. tauschii]	65-86	2.5	GO:0005737(cytoplasm);GO:0005798(Golgi-associated vesicle)
far-MIR1122-p5_1ss8AC	TRITD_1Av1G158910-4	coatomer subunit delta-1 [Aegilops tauschii subsp. tauschii]	65-86	2.5	GO:0005737(cytoplasm);GO:0005798(Golgi-associated vesicle)
far-MIR1122-p5_1ss8AC	TRITD_1Av1G160250	hypothetical protein TRIUR3_24170 [Triticum urartu]	507-527	2	GO:0000079(regulation of cyclin-dependent protein serine/threonine kinase activity);GO:0004693(cyclin-dependent protein serine/threonine kinase activity);GO:0005634(nucleus);GO:0007049(cell cycle);GO:0019901(protein kinase binding);GO:0051301(cell division);GO:0051726(regulation of cell cycle)
far-MIR1122-p5_1ss8AC	TRITD_1Av1G178830	ecotropic viral integration site 5 protein homolog [Aegilops tauschii subsp. tauschii]	1709-1729	2	GO:0005096(GTPase activator activity);GO:0005622(intracellular);GO:0006886(intracellular protein transport);GO:0012505(endomembrane system);GO:0017137(Rab GTPase binding);GO:0031338(regulation of vesicle fusion);GO:0090630(activation of GTPase activity)
far-MIR1122-p5_1ss8AC	TRITD_3Bv1G199420-5	Coatomer subunit delta-3 [Triticum urartu]	99-119	1.8	GO:0005737(cytoplasm);GO:0005798(Golgi-associated vesicle)
far-MIR1122-p5_1ss8AC	TRITD_3Bv1G199420-8	coatomer subunit delta-3-like [Aegilops tauschii subsp. tauschii]	99-119	1.8	GO:0005737(cytoplasm);GO:0005798(Golgi-associated vesicle)
far-MIR1122-p5_1ss8AC	TRITD_3Bv1G199420-7	coatomer subunit delta-3-like [Aegilops tauschii subsp. tauschii]	135-155	1.8	GO:0005737(cytoplasm);GO:0005798(Golgi-associated vesicle)
far-MIR1122-p5_1ss8AC	TRITD_3Bv1G199420-9	coatomer subunit delta-3-like [Aegilops tauschii subsp. tauschii]	135-155	1.8	GO:0005737(cytoplasm);GO:0005798(Golgi-associated vesicle)
far-MIR1122-p5_1ss8AC	TRITD_1Bv1G144440-6	coatomer subunit delta-1 [Aegilops tauschii subsp. tauschii]	134-155	2.5	GO:0005737(cytoplasm);GO:0005798(Golgi-associated vesicle)
far-MIR1122-p5_1ss8AC	TRITD_1Bv1G144440-5	coatomer subunit delta-1 [Aegilops tauschii subsp. tauschii]	134-155	2.5	GO:0005737(cytoplasm);GO:0005798(Golgi-associated vesicle)
far-MIR1122-p5_1ss8AC	TRITD_1Bv1G144440-4	coatomer subunit delta-1 [Aegilops tauschii subsp. tauschii]	134-155	2.5	GO:0005737(cytoplasm);GO:0005798(Golgi-associated vesicle)
far-MIR1122-p5_1ss8AC	TRITD_1Bv1G144440-3	coatomer subunit delta-1 [Aegilops tauschii subsp. tauschii]	134-155	2.5	GO:0005737(cytoplasm);GO:0005798(Golgi-associated vesicle)
far-MIR1122-p5_1ss8AC	TRITD_1Bv1G144440	coatomer subunit delta-1 [Aegilops tauschii subsp. tauschii]	134-155	2.5	GO:0005737(cytoplasm);GO:0005798(Golgi-associated vesicle)
far-MIR1122-p5_1ss8AC	TRITD_1Bv1G144440-2	coatomer subunit delta-1 [Aegilops tauschii subsp. tauschii]	134-155	2.5	GO:0005737(cytoplasm);GO:0005798(Golgi-associated vesicle)
far-MIR1122-p5_1ss8AC	TRITD_2Bv1G207000-3	probable LRR receptor-like serine/threonine-protein kinase At1g56130 isoform X2 [Aegilops tauschii subsp. tauschii]	1749-1770	2.5	GO:0004674(protein serine/threonine kinase activity);GO:0005886(plasma membrane)
far-MIR1122-p5_1ss8AC	TRITD_5Av1G155450	serine/threonine-protein kinase D6PK-like [Aegilops tauschii subsp. tauschii]	861-881	1.8	GO:0004674(protein serine/threonine kinase activity);GO:0005634(nucleus);GO:0005737(cytoplasm);GO:0005886(plasma membrane);GO:0035556(intracellular signal transduction)
far-MIR1122-p5_1ss8AC	TRITD_5Av1G155450-2	serine/threonine-protein kinase D6PK-like [Aegilops tauschii subsp. tauschii]	858-878	1.8	GO:0004674(protein serine/threonine kinase activity);GO:0005634(nucleus);GO:0005737(cytoplasm);GO:0005886(plasma membrane);GO:0035556(intracellular signal transduction)
far-MIR1122-p5_1ss8AC	TRITD_5Av1G155450-3	serine/threonine-protein kinase D6PK-like [Aegilops tauschii subsp. tauschii]	879-899	1.8	GO:0004674(protein serine/threonine kinase activity);GO:0005634(nucleus);GO:0005737(cytoplasm);GO:0005886(plasma membrane);GO:0035556(intracellular signal transduction)
far-MIR1122-p5_1ss8AC	TRITD_4Av1G056230-7	Programmed cell death protein 2 [Triticum urartu]	772-792	1.5	GO:0005634(nucleus);GO:0005737(cytoplasm)
far-MIR1122-p5_1ss8AC	TRITD_2Av1G135760-2	unnamed protein product [Triticum aestivum]	4110-4130	1	GO:0000793(condensed chromosome);GO:0003674(molecular_function);GO:0005634(nucleus);GO:0006281(DNA repair);GO:0009507(chloroplast)	ko03460(Fanconi anemia pathway)
far-MIR1122-p5_1ss8AC	TRITD_7Bv1G229280-4	1,4-alpha-glucan-branching enzyme, chloroplastic/amyloplastic [Triticum urartu]	905-925	1.5	GO:0003844(1,4-alpha-glucan branching enzyme activity);GO:0005982(starch metabolic process);GO:0009501(amyloplast)	ko00500(Starch and sucrose metabolism)
far-MIR1122-p5_1ss8AC	TRITD_7Bv1G229280-3	1,4-alpha-glucan-branching enzyme, chloroplastic/amyloplastic [Triticum urartu]	1274-1294	1.5	GO:0003844(1,4-alpha-glucan branching enzyme activity);GO:0005982(starch metabolic process);GO:0009501(amyloplast)	ko00500(Starch and sucrose metabolism)
far-MIR1122-p5_2ss7AC21TC	TRITD_2Av1G245470-2	probable LRR receptor-like serine/threonine-protein kinase At1g56130 isoform X2 [Aegilops tauschii subsp. tauschii]	1748-1769	2	GO:0004674(protein serine/threonine kinase activity);GO:0005886(plasma membrane)
far-MIR1122-p5_2ss7AC21TC	TRITD_5Bv1G144190	serine/threonine-protein kinase D6PK-like [Aegilops tauschii subsp. tauschii]	746-766	2.5	GO:0004674(protein serine/threonine kinase activity);GO:0005634(nucleus);GO:0005737(cytoplasm);GO:0005886(plasma membrane);GO:0035556(intracellular signal transduction)
far-MIR1122-p5_2ss7AC21TC	TRITD_1Av1G153250		99-119	1	-
far-MIR1122-p5_2ss7AC21TC	TRITD_1Av1G153260		99-119	1.5	-
far-MIR1122-p5_2ss7AC21TC	TRITD_1Av1G160250	hypothetical protein TRIUR3_24170 [Triticum urartu]	506-526	2.5	GO:0000079(regulation of cyclin-dependent protein serine/threonine kinase activity);GO:0004693(cyclin-dependent protein serine/threonine kinase activity);GO:0005634(nucleus);GO:0007049(cell cycle);GO:0019901(protein kinase binding);GO:0051301(cell division);GO:0051726(regulation of cell cycle)
far-MIR1122-p5_2ss7AC21TC	TRITD_1Av1G178830	ecotropic viral integration site 5 protein homolog [Aegilops tauschii subsp. tauschii]	1708-1728	2	GO:0005096(GTPase activator activity);GO:0005622(intracellular);GO:0006886(intracellular protein transport);GO:0012505(endomembrane system);GO:0017137(Rab GTPase binding);GO:0031338(regulation of vesicle fusion);GO:0090630(activation of GTPase activity)
far-MIR1122-p5_2ss7AC21TC	TRITD_3Bv1G199420-5	Coatomer subunit delta-3 [Triticum urartu]	98-118	2.5	GO:0005737(cytoplasm);GO:0005798(Golgi-associated vesicle)
far-MIR1122-p5_2ss7AC21TC	TRITD_3Bv1G199420-8	coatomer subunit delta-3-like [Aegilops tauschii subsp. tauschii]	98-118	2.5	GO:0005737(cytoplasm);GO:0005798(Golgi-associated vesicle)
far-MIR1122-p5_2ss7AC21TC	TRITD_3Bv1G199420-7	coatomer subunit delta-3-like [Aegilops tauschii subsp. tauschii]	134-154	2.5	GO:0005737(cytoplasm);GO:0005798(Golgi-associated vesicle)
far-MIR1122-p5_2ss7AC21TC	TRITD_3Bv1G199420-9	coatomer subunit delta-3-like [Aegilops tauschii subsp. tauschii]	134-154	2.5	GO:0005737(cytoplasm);GO:0005798(Golgi-associated vesicle)
far-MIR1122-p5_2ss7AC21TC	TRITD_5Av1G155450	serine/threonine-protein kinase D6PK-like [Aegilops tauschii subsp. tauschii]	860-880	2.5	GO:0004674(protein serine/threonine kinase activity);GO:0005634(nucleus);GO:0005737(cytoplasm);GO:0005886(plasma membrane);GO:0035556(intracellular signal transduction)
far-MIR1122-p5_2ss7AC21TC	TRITD_5Av1G155450-2	serine/threonine-protein kinase D6PK-like [Aegilops tauschii subsp. tauschii]	857-877	2.5	GO:0004674(protein serine/threonine kinase activity);GO:0005634(nucleus);GO:0005737(cytoplasm);GO:0005886(plasma membrane);GO:0035556(intracellular signal transduction)
far-MIR1122-p5_2ss7AC21TC	TRITD_5Av1G155450-3	serine/threonine-protein kinase D6PK-like [Aegilops tauschii subsp. tauschii]	878-898	2.5	GO:0004674(protein serine/threonine kinase activity);GO:0005634(nucleus);GO:0005737(cytoplasm);GO:0005886(plasma membrane);GO:0035556(intracellular signal transduction)
far-MIR1122-p5_2ss7AC21TC	TRITD_4Av1G056230-7	Programmed cell death protein 2 [Triticum urartu]	771-791	1.5	GO:0005634(nucleus);GO:0005737(cytoplasm)
far-MIR1122-p5_2ss7AC21TC	TRITD_7Bv1G229280-4	1,4-alpha-glucan-branching enzyme, chloroplastic/amyloplastic [Triticum urartu]	904-924	2	GO:0003844(1,4-alpha-glucan branching enzyme activity);GO:0005982(starch metabolic process);GO:0009501(amyloplast)	ko00500(Starch and sucrose metabolism)
far-MIR1122-p5_2ss7AC21TC	TRITD_7Bv1G229280-3	1,4-alpha-glucan-branching enzyme, chloroplastic/amyloplastic [Triticum urartu]	1273-1293	2	GO:0003844(1,4-alpha-glucan branching enzyme activity);GO:0005982(starch metabolic process);GO:0009501(amyloplast)	ko00500(Starch and sucrose metabolism)
gma-miR156a_L+1R+2	TRITD_2Av1G243620	squamosa promoter-binding-like protein 7 [Aegilops tauschii subsp. tauschii]	639-661	1.5	GO:0003677(DNA binding);GO:0003700(DNA binding transcription factor activity);GO:0005515(protein binding);GO:0005634(nucleus);GO:0006351(transcription, DNA-templated);GO:0006355(regulation of transcription, DNA-templated);GO:0010468(regulation of gene expression);GO:0042742(defense response to bacterium);GO:0046872(metal ion binding)
gma-miR156a_L+1R+2	TRITD_3Av1G246060	squamosa promoter-binding-like protein 2 [Aegilops tauschii subsp. tauschii]	847-868	1.8	GO:0003677(DNA binding);GO:0003700(DNA binding transcription factor activity);GO:0005634(nucleus);GO:0006355(regulation of transcription, DNA-templated);GO:0048653(anther development)
gma-miR156a_L+1R+2	TRITD_3Av1G246060-2	squamosa promoter-binding-like protein 2 [Aegilops tauschii subsp. tauschii]	847-868	1.8	GO:0003677(DNA binding);GO:0003700(DNA binding transcription factor activity);GO:0005634(nucleus);GO:0006355(regulation of transcription, DNA-templated);GO:0048653(anther development)
gma-miR156a_L+1R+2	TRITD_5Bv1G149940	squamosa promoter-binding-like protein 17 isoform X1 [Aegilops tauschii subsp. tauschii]	805-826	1.5	GO:0003677(DNA binding);GO:0003700(DNA binding transcription factor activity);GO:0005634(nucleus);GO:0005737(cytoplasm);GO:0006351(transcription, DNA-templated);GO:0006355(regulation of transcription, DNA-templated);GO:0010228(vegetative to reproductive phase transition of meristem);GO:0046872(metal ion binding);GO:0048366(leaf development);GO:0048653(anther development);GO:2000025(regulation of …
gma-miR156a_L+1R+2	TRITD_5Bv1G149940-2	squamosa promoter-binding-like protein 17 isoform X2 [Aegilops tauschii subsp. tauschii]	802-823	1.5	GO:0003677(DNA binding);GO:0003700(DNA binding transcription factor activity);GO:0005634(nucleus);GO:0005737(cytoplasm);GO:0006351(transcription, DNA-templated);GO:0006355(regulation of transcription, DNA-templated);GO:0010228(vegetative to reproductive phase transition of meristem);GO:0046872(metal ion binding);GO:0048366(leaf development);GO:0048653(anther development);GO:2000025(regulation of …
gma-miR156a_L+1R+2	TRITD_5Bv1G159740	squamosa promoter-binding-like protein 18 [Aegilops tauschii subsp. tauschii]	979-1000	2	GO:0003677(DNA binding);GO:0003700(DNA binding transcription factor activity);GO:0005634(nucleus);GO:0006355(regulation of transcription, DNA-templated);GO:0048653(anther development)
gma-miR156a_L+1R+2	TRITD_5Bv1G159740-2	squamosa promoter-binding-like protein 18 [Aegilops tauschii subsp. tauschii]	538-559	2	GO:0003677(DNA binding);GO:0003700(DNA binding transcription factor activity);GO:0005634(nucleus);GO:0006355(regulation of transcription, DNA-templated);GO:0048653(anther development)
gma-miR156a_L+1R+2	TRITD_7Av1G092250	squamosa promoter-binding-like protein 17 [Aegilops tauschii subsp. tauschii]	772-793	1.5	GO:0003677(DNA binding);GO:0003700(DNA binding transcription factor activity);GO:0005634(nucleus);GO:0005737(cytoplasm);GO:0006351(transcription, DNA-templated);GO:0006355(regulation of transcription, DNA-templated);GO:0010228(vegetative to reproductive phase transition of meristem);GO:0046872(metal ion binding);GO:0048366(leaf development);GO:0048653(anther development);GO:2000025(regulation of …
gma-miR156a_L+1R+2	TRITD_7Av1G103100	squamosa promoter-binding-like protein 16 [Aegilops tauschii subsp. tauschii]	901-922	1.8	GO:0003677(DNA binding);GO:0003700(DNA binding transcription factor activity);GO:0005634(nucleus);GO:0006355(regulation of transcription, DNA-templated);GO:0048653(anther development)
gma-miR156a_L+1R+2	TRITD_6Av1G033470-2	squamosa promoter-binding-like protein 3 [Aegilops tauschii subsp. tauschii]	1166-1189	2.5	GO:0003677(DNA binding);GO:0003700(DNA binding transcription factor activity);GO:0005634(nucleus);GO:0006351(transcription, DNA-templated);GO:0006355(regulation of transcription, DNA-templated);GO:0043565(sequence-specific DNA binding);GO:0044212(transcription regulatory region DNA binding);GO:0046872(metal ion binding);GO:0048510(regulation of timing of transition from vegetative to reproductive…
gma-miR156a_L+1R+2	TRITD_6Av1G059580	squamosa promoter-binding-like protein 4 [Aegilops tauschii subsp. tauschii]	734-757	2.2	GO:0003677(DNA binding);GO:0003700(DNA binding transcription factor activity);GO:0005634(nucleus);GO:0006351(transcription, DNA-templated);GO:0006355(regulation of transcription, DNA-templated);GO:0043565(sequence-specific DNA binding);GO:0044212(transcription regulatory region DNA binding);GO:0046872(metal ion binding);GO:0048510(regulation of timing of transition from vegetative to reproductive…
gma-miR156a_L+1R+2	TRITD_2Bv1G204220	squamosa promoter-binding-like protein 7 [Aegilops tauschii subsp. tauschii]	630-652	1.5	GO:0003677(DNA binding);GO:0003700(DNA binding transcription factor activity);GO:0005515(protein binding);GO:0005634(nucleus);GO:0006351(transcription, DNA-templated);GO:0006355(regulation of transcription, DNA-templated);GO:0010468(regulation of gene expression);GO:0042742(defense response to bacterium);GO:0046872(metal ion binding)
gma-miR156a_L+1R+2	TRITD_3Bv1G238130-2	squamosa promoter-binding-like protein 2 [Aegilops tauschii subsp. tauschii]	838-859	1.8	GO:0003677(DNA binding);GO:0003700(DNA binding transcription factor activity);GO:0005634(nucleus);GO:0006355(regulation of transcription, DNA-templated);GO:0048653(anther development)
gma-miR156a_L+1R+2	TRITD_7Bv1G068230	squamosa promoter-binding-like protein 17 [Aegilops tauschii subsp. tauschii]	769-790	1.5	GO:0003677(DNA binding);GO:0003700(DNA binding transcription factor activity);GO:0005515(protein binding);GO:0005634(nucleus);GO:0006351(transcription, DNA-templated);GO:0006355(regulation of transcription, DNA-templated);GO:0008361(regulation of cell size);GO:0010228(vegetative to reproductive phase transition of meristem);GO:0042127(regulation of cell proliferation);GO:0046872(metal ion binding…
gma-miR156a_L+1R+2	TRITD_7Bv1G077140	GW8-B1 [Triticum aestivum]	907-928	1.8	GO:0003677(DNA binding);GO:0003700(DNA binding transcription factor activity);GO:0005634(nucleus);GO:0006355(regulation of transcription, DNA-templated);GO:0048653(anther development)
gma-miR156a_L+1R+2	TRITD_5Av1G159850	squamosa promoter-binding-like protein 17 isoform X2 [Aegilops tauschii subsp. tauschii]	826-847	1.5	GO:0003677(DNA binding);GO:0003700(DNA binding transcription factor activity);GO:0005634(nucleus);GO:0005737(cytoplasm);GO:0006351(transcription, DNA-templated);GO:0006355(regulation of transcription, DNA-templated);GO:0010228(vegetative to reproductive phase transition of meristem);GO:0046872(metal ion binding);GO:0048366(leaf development);GO:0048653(anther development);GO:2000025(regulation of …
gma-miR156a_L+1R+2	TRITD_5Av1G159850-2	squamosa promoter-binding-like protein 17 isoform X1 [Aegilops tauschii subsp. tauschii]	829-850	1.5	GO:0003677(DNA binding);GO:0003700(DNA binding transcription factor activity);GO:0005634(nucleus);GO:0005737(cytoplasm);GO:0006351(transcription, DNA-templated);GO:0006355(regulation of transcription, DNA-templated);GO:0010228(vegetative to reproductive phase transition of meristem);GO:0046872(metal ion binding);GO:0048366(leaf development);GO:0048653(anther development);GO:2000025(regulation of …
gma-miR156a_L+1R+2	TRITD_5Av1G167900	hypothetical protein TRIUR3_35005 [Triticum urartu]	508-529	2	-
gma-miR156a_L+1R+2	TRITD_5Av1G167900-2	squamosa promoter-binding-like protein 18 [Aegilops tauschii subsp. tauschii]	985-1006	2	GO:0003677(DNA binding);GO:0003700(DNA binding transcription factor activity);GO:0005634(nucleus);GO:0006355(regulation of transcription, DNA-templated);GO:0048653(anther development)
gma-miR156a_L+1R+2	TRITD_5Av1G167900-3	squamosa promoter-binding-like protein 18 [Aegilops tauschii subsp. tauschii]	967-988	2	GO:0003677(DNA binding);GO:0003700(DNA binding transcription factor activity);GO:0005634(nucleus);GO:0006355(regulation of transcription, DNA-templated);GO:0048653(anther development)
gma-miR156a_L+1R+2	TRITD_5Av1G167900-4	squamosa promoter-binding-like protein 18 [Aegilops tauschii subsp. tauschii]	517-538	2	GO:0003677(DNA binding);GO:0003700(DNA binding transcription factor activity);GO:0005634(nucleus);GO:0006355(regulation of transcription, DNA-templated);GO:0048653(anther development)
gma-miR156a_L+1R+2	TRITD_6Bv1G046390	squamosa promoter-binding-like protein 3 [Aegilops tauschii subsp. tauschii]	1148-1171	2.5	GO:0003677(DNA binding);GO:0003700(DNA binding transcription factor activity);GO:0005634(nucleus);GO:0006351(transcription, DNA-templated);GO:0006355(regulation of transcription, DNA-templated);GO:0043565(sequence-specific DNA binding);GO:0044212(transcription regulatory region DNA binding);GO:0046872(metal ion binding);GO:0048510(regulation of timing of transition from vegetative to reproductive…
gma-miR156a_L+1R+2	TRITD_6Bv1G068350	squamosa promoter-binding-like protein 4 [Aegilops tauschii subsp. tauschii]	731-754	2.2	GO:0003677(DNA binding);GO:0003700(DNA binding transcription factor activity);GO:0005634(nucleus);GO:0006351(transcription, DNA-templated);GO:0006355(regulation of transcription, DNA-templated);GO:0043565(sequence-specific DNA binding);GO:0044212(transcription regulatory region DNA binding);GO:0046872(metal ion binding);GO:0048510(regulation of timing of transition from vegetative to reproductive…
gma-miR169j-5p_R+1_1ss20GT	TRITD_7Bv1G021190	predicted protein [Hordeum vulgare subsp. vulgare]	812-832	2.2	GO:0004185(serine-type carboxypeptidase activity);GO:0005773(vacuole);GO:0051603(proteolysis involved in cellular protein catabolic process)
gma-miR169j-5p_R+1_1ss20GT	TRITD_5Av1G198400-2	Nuclear transcription factor Y subunit A-1 [Triticum urartu]	451-473	2.5	GO:0003677(DNA binding);GO:0003700(DNA binding transcription factor activity);GO:0005634(nucleus);GO:0006351(transcription, DNA-templated);GO:0006355(regulation of transcription, DNA-templated);GO:0009793(embryo development ending in seed dormancy);GO:0010262(somatic embryogenesis);GO:0016602(CCAAT-binding factor complex);GO:0048316(seed development);GO:0048510(regulation of timing of transition …
gma-miR169j-5p_R+1_1ss20GT	TRITD_3Av1G084760	hypothetical protein TRIUR3_06016 [Triticum urartu]	135-155	2	-
gma-miR395h_L-1	TRITD_1Av1G030750	uncharacterized protein LOC112270745 [Brachypodium distachyon]	1126-1145	2.5	-
gma-miR395h_L-1	TRITD_1Av1G124490	Aluminum-activated malate transporter 12 [Triticum urartu]	1429-1448	2.5	GO:0009705(plant-type vacuole membrane);GO:0015140(malate transmembrane transporter activity)
gma-miR395h_L-1	TRITD_1Av1G124490-2	Aluminum-activated malate transporter 12 [Triticum urartu]	1366-1385	2.5	GO:0009705(plant-type vacuole membrane);GO:0015140(malate transmembrane transporter activity)
gma-miR395h_L-1	TRITD_1Av1G124490-3	aluminum-activated malate transporter 12 isoform X1 [Aegilops tauschii subsp. tauschii]	955-974	2.5	GO:0009705(plant-type vacuole membrane);GO:0015140(malate transmembrane transporter activity)
gma-miR395h_L-1	TRITD_1Av1G124490-5	Aluminum-activated malate transporter 12 [Triticum urartu]	412-431	2.5	GO:0009705(plant-type vacuole membrane);GO:0015140(malate transmembrane transporter activity)
gma-miR395h_L-1	TRITD_1Av1G124490-4	Aluminum-activated malate transporter 12 [Triticum urartu]	412-431	2.5	GO:0009705(plant-type vacuole membrane);GO:0015140(malate transmembrane transporter activity)
gma-miR395h_L-1	TRITD_2Av1G276880	Putative chloride channel-like protein CLC-g [Triticum urartu]	2463-2481	2.5	GO:0005247(voltage-gated chloride channel activity);GO:0005253(anion channel activity);GO:0005515(protein binding);GO:0005622(intracellular);GO:0005774(vacuolar membrane);GO:0006821(chloride transport);GO:0009705(plant-type vacuole membrane);GO:0034707(chloride channel complex);GO:0034765(regulation of ion transmembrane transport);GO:1902476(chloride transmembrane transport)
gma-miR395h_L-1	TRITD_2Av1G276880-4	unnamed protein product [Triticum aestivum]	1545-1563	2.5	GO:0005247(voltage-gated chloride channel activity);GO:0005253(anion channel activity);GO:0005515(protein binding);GO:0005622(intracellular);GO:0005774(vacuolar membrane);GO:0006821(chloride transport);GO:0009705(plant-type vacuole membrane);GO:0034707(chloride channel complex);GO:0034765(regulation of ion transmembrane transport);GO:1902476(chloride transmembrane transport)
gma-miR395h_L-1	TRITD_2Av1G276880-3	unnamed protein product [Triticum aestivum]	2214-2232	2.5	GO:0005247(voltage-gated chloride channel activity);GO:0005253(anion channel activity);GO:0005515(protein binding);GO:0005622(intracellular);GO:0005774(vacuolar membrane);GO:0006821(chloride transport);GO:0009705(plant-type vacuole membrane);GO:0034707(chloride channel complex);GO:0034765(regulation of ion transmembrane transport);GO:1902476(chloride transmembrane transport)
gma-miR395h_L-1	TRITD_2Av1G276880-2	unnamed protein product [Triticum aestivum]	2313-2331	2.5	GO:0005247(voltage-gated chloride channel activity);GO:0005253(anion channel activity);GO:0005515(protein binding);GO:0005622(intracellular);GO:0005774(vacuolar membrane);GO:0006821(chloride transport);GO:0009705(plant-type vacuole membrane);GO:0034707(chloride channel complex);GO:0034765(regulation of ion transmembrane transport);GO:1902476(chloride transmembrane transport)
gma-miR395h_L-1	TRITD_2Bv1G007400-2	Putative cysteine-rich receptor-like protein kinase 23 [Triticum urartu]	451-469	2.5	GO:0004674(protein serine/threonine kinase activity);GO:0005886(plasma membrane);GO:0006468(protein phosphorylation);GO:0006952(defense response);GO:0009506(plasmodesma)	ko04624(Toll and Imd signaling pathway)
gma-miR395h_L-1	TRITD_2Bv1G007400	Putative cysteine-rich receptor-like protein kinase 23 [Triticum urartu]	451-469	2.5	GO:0004674(protein serine/threonine kinase activity);GO:0005886(plasma membrane);GO:0006468(protein phosphorylation);GO:0006952(defense response);GO:0009506(plasmodesma)	ko04624(Toll and Imd signaling pathway)
gma-miR395h_L-1	TRITD_1Av1G230040	Mot1 [Triticum monococcum subsp. aegilopoides]	5454-5472	2.2	GO:0005319(lipid transporter activity);GO:0005524(ATP binding);GO:0005654(nucleoplasm);GO:0006869(lipid transport);GO:0035562(negative regulation of chromatin binding);GO:0043231(intracellular membrane-bounded organelle)
gma-miR395h_L-1	TRITD_1Av1G230040-2	Mot1 [Triticum monococcum subsp. aegilopoides]	5514-5532	2.2	GO:0005319(lipid transporter activity);GO:0005524(ATP binding);GO:0005654(nucleoplasm);GO:0006869(lipid transport);GO:0035562(negative regulation of chromatin binding);GO:0043231(intracellular membrane-bounded organelle)
gma-miR395h_L-1	TRITD_1Av1G230040-3	Mot1 [Triticum monococcum subsp. aegilopoides]	6045-6063	2.2	GO:0005524(ATP binding)
gma-miR395h_L-1	TRITD_1Bv1G039910	uncharacterized protein LOC109774412 isoform X1 [Aegilops tauschii subsp. tauschii]	1033-1052	2.5	-
gma-miR395h_L-1	TRITD_1Bv1G039910-2	uncharacterized protein LOC109774412 isoform X1 [Aegilops tauschii subsp. tauschii]	1027-1046	2.5	-
gma-miR395h_L-1	TRITD_6Av1G007000	wall-associated receptor kinase-like 4 [Aegilops tauschii subsp. tauschii]	198-218	2.5	GO:0004674(protein serine/threonine kinase activity);GO:0005886(plasma membrane);GO:0007166(cell surface receptor signaling pathway)	ko04010(MAPK signaling pathway);ko04620(Toll-like receptor signaling pathway);ko04621(NOD-like receptor signaling pathway)
gma-miR395h_L-1	TRITD_6Av1G007000-2	wall-associated receptor kinase-like 4 [Aegilops tauschii subsp. tauschii]	198-218	2.5	GO:0004674(protein serine/threonine kinase activity);GO:0005886(plasma membrane);GO:0007166(cell surface receptor signaling pathway)	ko04010(MAPK signaling pathway);ko04620(Toll-like receptor signaling pathway);ko04621(NOD-like receptor signaling pathway)
gma-miR395h_L-1	TRITD_1Bv1G113190	Aluminum-activated malate transporter 12 [Triticum urartu]	1426-1445	2.5	GO:0009705(plant-type vacuole membrane);GO:0015140(malate transmembrane transporter activity)
gma-miR395h_L-1	TRITD_1Bv1G113190-2	aluminum-activated malate transporter 12 isoform X2 [Aegilops tauschii subsp. tauschii]	1363-1382	2.5	GO:0009705(plant-type vacuole membrane);GO:0015140(malate transmembrane transporter activity)
gma-miR395h_L-1	TRITD_1Bv1G113190-4	aluminum-activated malate transporter 12 isoform X1 [Aegilops tauschii subsp. tauschii]	412-431	2.5	GO:0009705(plant-type vacuole membrane);GO:0015140(malate transmembrane transporter activity)
gma-miR395h_L-1	TRITD_1Bv1G113190-3	Aluminum-activated malate transporter 12 [Triticum urartu]	412-431	2.5	GO:0009705(plant-type vacuole membrane);GO:0015140(malate transmembrane transporter activity)
gma-miR395h_L-1	TRITD_2Bv1G180380	protein trichome birefringence-like 10 [Aegilops tauschii subsp. tauschii]	937-955	2.5	GO:0005794(Golgi apparatus);GO:0016413(O-acetyltransferase activity);GO:0071554(cell wall organization or biogenesis)
gma-miR395h_L-1	TRITD_2Bv1G240960	Putative chloride channel-like protein CLC-g [Triticum urartu]	2463-2481	2.5	GO:0005247(voltage-gated chloride channel activity);GO:0005253(anion channel activity);GO:0005515(protein binding);GO:0005622(intracellular);GO:0005774(vacuolar membrane);GO:0006821(chloride transport);GO:0009705(plant-type vacuole membrane);GO:0034707(chloride channel complex);GO:0034765(regulation of ion transmembrane transport);GO:1902476(chloride transmembrane transport)
gma-miR395h_L-1	TRITD_2Bv1G240960-6	unnamed protein product [Triticum aestivum]	1545-1563	2.5	GO:0005247(voltage-gated chloride channel activity);GO:0005253(anion channel activity);GO:0005515(protein binding);GO:0005622(intracellular);GO:0005774(vacuolar membrane);GO:0006821(chloride transport);GO:0009705(plant-type vacuole membrane);GO:0034707(chloride channel complex);GO:0034765(regulation of ion transmembrane transport);GO:1902476(chloride transmembrane transport)
gma-miR395h_L-1	TRITD_2Bv1G240960-5	unnamed protein product [Triticum aestivum]	2028-2046	2.5	GO:0005247(voltage-gated chloride channel activity);GO:0005253(anion channel activity);GO:0005515(protein binding);GO:0005622(intracellular);GO:0005774(vacuolar membrane);GO:0006821(chloride transport);GO:0009705(plant-type vacuole membrane);GO:0034707(chloride channel complex);GO:0034765(regulation of ion transmembrane transport);GO:1902476(chloride transmembrane transport)
gma-miR395h_L-1	TRITD_2Bv1G240960-3	unnamed protein product [Triticum aestivum]	2193-2211	2.5	GO:0005247(voltage-gated chloride channel activity);GO:0005253(anion channel activity);GO:0005515(protein binding);GO:0005622(intracellular);GO:0005774(vacuolar membrane);GO:0006821(chloride transport);GO:0009705(plant-type vacuole membrane);GO:0034707(chloride channel complex);GO:0034765(regulation of ion transmembrane transport);GO:1902476(chloride transmembrane transport)
gma-miR395h_L-1	TRITD_2Bv1G240960-4	unnamed protein product [Triticum aestivum]	2199-2217	2.5	GO:0005247(voltage-gated chloride channel activity);GO:0005253(anion channel activity);GO:0005515(protein binding);GO:0005622(intracellular);GO:0005774(vacuolar membrane);GO:0006821(chloride transport);GO:0009705(plant-type vacuole membrane);GO:0034707(chloride channel complex);GO:0034765(regulation of ion transmembrane transport);GO:1902476(chloride transmembrane transport)
gma-miR395h_L-1	TRITD_2Bv1G240960-2	unnamed protein product [Triticum aestivum]	2298-2316	2.5	GO:0005247(voltage-gated chloride channel activity);GO:0005253(anion channel activity);GO:0005515(protein binding);GO:0005622(intracellular);GO:0005774(vacuolar membrane);GO:0006821(chloride transport);GO:0009705(plant-type vacuole membrane);GO:0034707(chloride channel complex);GO:0034765(regulation of ion transmembrane transport);GO:1902476(chloride transmembrane transport)
gma-miR395h_L-1	TRITD_5Av1G202070	ATP sulfurylase [Triticum turgidum subsp. durum]	337-356	2	GO:0000103(sulfate assimilation);GO:0004020(adenylylsulfate kinase activity)	ko00920(Sulfur metabolism);ko00230(Purine metabolism);ko00450(Selenocompound metabolism);ko00261(Monobactam biosynthesis)
gma-miR395h_L-1	TRITD_7Bv1G152110-7	nuclear poly(A) polymerase 4-like isoform X4 [Aegilops tauschii subsp. tauschii]	1595-1614	2.5	GO:0004652(polynucleotide adenylyltransferase activity);GO:0005634(nucleus);GO:0006378(mRNA polyadenylation)	ko03015(mRNA surveillance pathway)
gma-miR395h_L-1	TRITD_7Bv1G152110-8	nuclear poly(A) polymerase 4-like isoform X5 [Aegilops tauschii subsp. tauschii]	1595-1614	2.5	GO:0004652(polynucleotide adenylyltransferase activity);GO:0005634(nucleus);GO:0006378(mRNA polyadenylation)	ko03015(mRNA surveillance pathway)
gma-miR395h_L-1	TRITD_7Bv1G152110-4	nuclear poly(A) polymerase 4-like isoform X4 [Aegilops tauschii subsp. tauschii]	1595-1614	2.5	GO:0004652(polynucleotide adenylyltransferase activity);GO:0005634(nucleus);GO:0006378(mRNA polyadenylation)	ko03015(mRNA surveillance pathway)
gma-miR395h_L-1	TRITD_7Bv1G152110-5	nuclear poly(A) polymerase 4-like isoform X4 [Aegilops tauschii subsp. tauschii]	1595-1614	2.5	GO:0004652(polynucleotide adenylyltransferase activity);GO:0005634(nucleus);GO:0006378(mRNA polyadenylation)	ko03015(mRNA surveillance pathway)
gma-miR395h_L-1	TRITD_7Bv1G152110-6	nuclear poly(A) polymerase 4-like isoform X4 [Aegilops tauschii subsp. tauschii]	1595-1614	2.5	GO:0004652(polynucleotide adenylyltransferase activity);GO:0005634(nucleus);GO:0006378(mRNA polyadenylation)	ko03015(mRNA surveillance pathway)
gma-miR395h_L-1	TRITD_7Bv1G152110-3	nuclear poly(A) polymerase 4-like isoform X5 [Aegilops tauschii subsp. tauschii]	1595-1614	2.5	GO:0004652(polynucleotide adenylyltransferase activity);GO:0005634(nucleus);GO:0006378(mRNA polyadenylation)	ko03015(mRNA surveillance pathway)
gma-miR395h_L-1	TRITD_7Bv1G152110-2	nuclear poly(A) polymerase 4-like isoform X3 [Aegilops tauschii subsp. tauschii]	1595-1614	2.5	GO:0004652(polynucleotide adenylyltransferase activity);GO:0005634(nucleus);GO:0006378(mRNA polyadenylation)	ko03015(mRNA surveillance pathway)
gma-miR395h_L-1	TRITD_7Bv1G152110	nuclear poly(A) polymerase 4-like isoform X5 [Aegilops tauschii subsp. tauschii]	1595-1614	2.5	GO:0004652(polynucleotide adenylyltransferase activity);GO:0005634(nucleus);GO:0006378(mRNA polyadenylation)	ko03015(mRNA surveillance pathway)
gma-miR395h_L-1	TRITD_7Bv1G152110-11	nuclear poly(A) polymerase 4-like isoform X5 [Aegilops tauschii subsp. tauschii]	848-867	2.5	GO:0004652(polynucleotide adenylyltransferase activity);GO:0005634(nucleus);GO:0006378(mRNA polyadenylation)	ko03015(mRNA surveillance pathway)
gma-miR395h_L-1	TRITD_7Bv1G152110-10	nuclear poly(A) polymerase 4-like isoform X3 [Aegilops tauschii subsp. tauschii]	848-867	2.5	GO:0004652(polynucleotide adenylyltransferase activity);GO:0005634(nucleus);GO:0006378(mRNA polyadenylation)	ko03015(mRNA surveillance pathway)
gma-miR395h_L-1	TRITD_7Bv1G152110-9	nuclear poly(A) polymerase 4-like isoform X3 [Aegilops tauschii subsp. tauschii]	848-867	2.5	GO:0004652(polynucleotide adenylyltransferase activity);GO:0005634(nucleus);GO:0006378(mRNA polyadenylation)	ko03015(mRNA surveillance pathway)
gma-miR395h_L-1	TRITD_6Bv1G116210	uncharacterized protein LOC109746752 [Aegilops tauschii subsp. tauschii]	427-446	2.5	GO:0004568(chitinase activity);GO:0005576(extracellular region);GO:0006032(chitin catabolic process);GO:0008061(chitin binding)	ko00790(Folate biosynthesis)
gma-MIR5368-p3_1ss2AT	TRITD_1Av1G012770-4	protein GLE1-like isoform X1 [Aegilops tauschii subsp. tauschii]	126-143	1.5	GO:0000822(inositol hexakisphosphate binding);GO:0005543(phospholipid binding);GO:0005737(cytoplasm);GO:0006406(mRNA export from nucleus);GO:0006446(regulation of translational initiation);GO:0006449(regulation of translational termination);GO:0031369(translation initiation factor binding);GO:0044614(nuclear pore cytoplasmic filaments)
gma-MIR5368-p3_1ss2AT	TRITD_1Av1G012770	Nucleoporin GLE1 [Triticum urartu]	126-143	1.5	GO:0000822(inositol hexakisphosphate binding);GO:0005543(phospholipid binding);GO:0005737(cytoplasm);GO:0006406(mRNA export from nucleus);GO:0006446(regulation of translational initiation);GO:0006449(regulation of translational termination);GO:0031369(translation initiation factor binding);GO:0044614(nuclear pore cytoplasmic filaments)
gma-MIR5368-p3_1ss2AT	TRITD_1Av1G016610	ribonuclease II, chloroplastic/mitochondrial [Aegilops tauschii subsp. tauschii]	353-370	2.2	GO:0000175(3'-5'-exoribonuclease activity);GO:0000178(exosome );GO:0005739(mitochondrion);GO:0006364(rRNA processing);GO:0006401(RNA catabolic process)	ko03018(RNA degradation)
gma-MIR5368-p3_1ss2AT	TRITD_1Av1G016610-6	ribonuclease II, chloroplastic/mitochondrial [Aegilops tauschii subsp. tauschii]	365-382	2.2	GO:0000175(3'-5'-exoribonuclease activity);GO:0000178(exosome );GO:0005739(mitochondrion);GO:0006364(rRNA processing);GO:0006401(RNA catabolic process)
gma-MIR5368-p3_1ss2AT	TRITD_1Av1G016610-5	ribonuclease II, chloroplastic/mitochondrial [Aegilops tauschii subsp. tauschii]	365-382	2.2	GO:0000175(3'-5'-exoribonuclease activity);GO:0000178(exosome );GO:0005739(mitochondrion);GO:0006364(rRNA processing);GO:0006401(RNA catabolic process)
gma-MIR5368-p3_1ss2AT	TRITD_1Av1G016610-4	ribonuclease II, chloroplastic/mitochondrial [Aegilops tauschii subsp. tauschii]	365-382	2.2	GO:0000175(3'-5'-exoribonuclease activity);GO:0000178(exosome );GO:0005739(mitochondrion);GO:0006364(rRNA processing);GO:0006401(RNA catabolic process)	ko03018(RNA degradation)
gma-MIR5368-p3_1ss2AT	TRITD_1Av1G016610-2	ribonuclease II, chloroplastic/mitochondrial [Aegilops tauschii subsp. tauschii]	365-382	2.2	GO:0000175(3'-5'-exoribonuclease activity);GO:0000178(exosome );GO:0005739(mitochondrion);GO:0006364(rRNA processing);GO:0006401(RNA catabolic process)	ko03018(RNA degradation)
gma-MIR5368-p3_1ss2AT	TRITD_5Bv1G056460-4	protein RETICULATA-RELATED 1, chloroplastic-like [Aegilops tauschii subsp. tauschii]	1121-1138	2	GO:0005739(mitochondrion);GO:0008150(biological_process);GO:0009507(chloroplast);GO:0009536(plastid);GO:0009706(chloroplast inner membrane);GO:0009941(chloroplast envelope)
gma-MIR5368-p3_1ss2AT	TRITD_5Bv1G056460-3	protein RETICULATA-RELATED 1, chloroplastic-like [Aegilops tauschii subsp. tauschii]	1121-1138	2	GO:0005739(mitochondrion);GO:0008150(biological_process);GO:0009507(chloroplast);GO:0009536(plastid);GO:0009706(chloroplast inner membrane);GO:0009941(chloroplast envelope)
gma-MIR5368-p3_1ss2AT	TRITD_5Bv1G056460	protein RETICULATA-RELATED 1, chloroplastic-like [Aegilops tauschii subsp. tauschii]	1121-1138	2	GO:0005739(mitochondrion);GO:0008150(biological_process);GO:0009507(chloroplast);GO:0009536(plastid);GO:0009706(chloroplast inner membrane);GO:0009941(chloroplast envelope)
gma-MIR5368-p3_1ss2AT	TRITD_5Bv1G056460-2	protein RETICULATA-RELATED 1, chloroplastic-like [Aegilops tauschii subsp. tauschii]	1091-1108	2	GO:0005739(mitochondrion);GO:0008150(biological_process);GO:0009507(chloroplast);GO:0009536(plastid);GO:0009706(chloroplast inner membrane);GO:0009941(chloroplast envelope)
gma-MIR5368-p3_1ss2AT	TRITD_5Bv1G056460-8	hypothetical protein TRIUR3_22949 [Triticum urartu]	956-973	2	GO:0005739(mitochondrion);GO:0008150(biological_process);GO:0009507(chloroplast);GO:0009536(plastid);GO:0009706(chloroplast inner membrane);GO:0009941(chloroplast envelope)
gma-MIR5368-p3_1ss2AT	TRITD_3Av1G230650	putative UDP-N-acetylglucosamine--peptide N-acetylglucosaminyltransferase SEC [Triticum urartu]	770-787	1.5	GO:0005575(cellular_component);GO:0008150(biological_process)
gma-MIR5368-p3_1ss2AT	TRITD_3Av1G230650-4	unnamed protein product [Triticum aestivum]	677-694	2	GO:0005575(cellular_component);GO:0008150(biological_process)
gma-MIR5368-p3_1ss2AT	TRITD_3Av1G230650-2	unnamed protein product [Triticum aestivum]	677-694	2	GO:0005575(cellular_component);GO:0008150(biological_process)
gma-MIR5368-p3_1ss2AT	TRITD_3Av1G230650-3	unnamed protein product [Triticum aestivum]	677-694	2	GO:0005575(cellular_component);GO:0008150(biological_process)
gma-MIR5368-p3_1ss2AT	TRITD_3Av1G230650-5	UDP-N-acetylglucosamine--peptide N-acetylglucosaminyltransferase 110 kDa subunit [Aegilops tauschii subsp. tauschii]	167-184	2	GO:0005575(cellular_component);GO:0008150(biological_process)
gma-MIR5368-p3_1ss2AT	TRITD_3Av1G230650-6	UDP-N-acetylglucosamine--peptide N-acetylglucosaminyltransferase 110 kDa subunit [Aegilops tauschii subsp. tauschii]	143-160	2	GO:0005575(cellular_component);GO:0008150(biological_process)
gma-MIR5368-p3_1ss2AT	TRITD_2Av1G247770-3	zinc transporter ZIP1 [Triticum turgidum subsp. durum]	610-627	2.5	GO:0005385(zinc ion transmembrane transporter activity);GO:0005886(plasma membrane);GO:0071577(zinc II ion transmembrane transport)
gma-MIR5368-p3_1ss2AT	TRITD_2Av1G247770-2	zinc transporter ZIP1 [Triticum turgidum subsp. durum]	610-627	2.5	GO:0005385(zinc ion transmembrane transporter activity);GO:0005886(plasma membrane);GO:0071577(zinc II ion transmembrane transport)
gma-MIR5368-p3_1ss2AT	TRITD_2Av1G247770	zinc transporter ZIP1 [Triticum turgidum subsp. durum]	610-627	2.5	GO:0005385(zinc ion transmembrane transporter activity);GO:0005886(plasma membrane);GO:0071577(zinc II ion transmembrane transport)
gma-MIR5368-p3_1ss2AT	TRITD_5Bv1G145700	hypothetical protein TRIUR3_31243 [Triticum urartu]	62-79	2.5	-
gma-MIR5368-p3_1ss2AT	TRITD_1Av1G204000-6	delta-1-pyrroline-5-carboxylate dehydrogenase [Triticum turgidum]	201-218	1.2	GO:0003842(1-pyrroline-5-carboxylate dehydrogenase activity);GO:0004028(3-chloroallyl aldehyde dehydrogenase activity);GO:0004029(aldehyde dehydrogenase )	ko00250(Alanine, aspartate and glutamate metabolism);ko00330(Arginine and proline metabolism)
gma-MIR5368-p3_1ss2AT	TRITD_1Av1G204000-5	delta-1-pyrroline-5-carboxylate dehydrogenase [Triticum turgidum]	282-299	1.2	GO:0003842(1-pyrroline-5-carboxylate dehydrogenase activity);GO:0004028(3-chloroallyl aldehyde dehydrogenase activity);GO:0004029(aldehyde dehydrogenase )	ko00250(Alanine, aspartate and glutamate metabolism);ko00330(Arginine and proline metabolism)
gma-MIR5368-p3_1ss2AT	TRITD_1Av1G204000	delta-1-pyrroline-5-carboxylate dehydrogenase [Triticum turgidum]	321-338	1.2	GO:0003842(1-pyrroline-5-carboxylate dehydrogenase activity);GO:0004028(3-chloroallyl aldehyde dehydrogenase activity);GO:0004029(aldehyde dehydrogenase )	ko00250(Alanine, aspartate and glutamate metabolism);ko00330(Arginine and proline metabolism)
gma-MIR5368-p3_1ss2AT	TRITD_1Av1G204000-2	delta-1-pyrroline-5-carboxylate dehydrogenase [Triticum turgidum]	321-338	1.2	GO:0003842(1-pyrroline-5-carboxylate dehydrogenase activity);GO:0004028(3-chloroallyl aldehyde dehydrogenase activity);GO:0004029(aldehyde dehydrogenase )	ko00250(Alanine, aspartate and glutamate metabolism);ko00330(Arginine and proline metabolism)
gma-MIR5368-p3_1ss2AT	TRITD_1Av1G204000-3	putative aldehyde dehydrogenase [Triticum urartu]	399-416	1.2	GO:0003842(1-pyrroline-5-carboxylate dehydrogenase activity);GO:0004028(3-chloroallyl aldehyde dehydrogenase activity);GO:0004029(aldehyde dehydrogenase )	ko00010(Glycolysis / Gluconeogenesis);ko00340(Histidine metabolism);ko00350(Tyrosine metabolism);ko00360(Phenylalanine metabolism);ko00410(beta-Alanine metabolism);ko00980(Metabolism of xenobiotics by cytochrome P450);ko00982(Drug metabolism - cytochrome P450);ko05204(Chemical carcinogenesis)
gma-MIR5368-p3_1ss2AT	TRITD_1Av1G204000-4	delta-1-pyrroline-5-carboxylate dehydrogenase [Triticum turgidum]	324-341	1.2	GO:0003842(1-pyrroline-5-carboxylate dehydrogenase activity);GO:0004028(3-chloroallyl aldehyde dehydrogenase activity);GO:0004029(aldehyde dehydrogenase )	ko00250(Alanine, aspartate and glutamate metabolism);ko00330(Arginine and proline metabolism)
gma-MIR5368-p3_1ss2AT	TRITD_5Bv1G206390-3	Secologanin synthase [Triticum urartu]	1295-1312	2.5	GO:0004497(monooxygenase activity)
gma-MIR5368-p3_1ss2AT	TRITD_5Bv1G206390	Secologanin synthase [Triticum urartu]	878-895	2.5	GO:0004497(monooxygenase activity)
gma-MIR5368-p3_1ss2AT	TRITD_5Bv1G206390-2	Secologanin synthase [Triticum urartu]	272-289	2.5	GO:0004497(monooxygenase activity)
gma-MIR5368-p3_1ss2AT	TRITD_1Bv1G016570-2	protein GLE1-like isoform X1 [Aegilops tauschii subsp. tauschii]	135-152	1.5	GO:0000822(inositol hexakisphosphate binding);GO:0005543(phospholipid binding);GO:0005737(cytoplasm);GO:0006406(mRNA export from nucleus);GO:0006446(regulation of translational initiation);GO:0006449(regulation of translational termination);GO:0031369(translation initiation factor binding);GO:0044614(nuclear pore cytoplasmic filaments)
gma-MIR5368-p3_1ss2AT	TRITD_1Bv1G019590-3	ribonuclease II, chloroplastic/mitochondrial [Aegilops tauschii subsp. tauschii]	365-382	2.2	GO:0000175(3'-5'-exoribonuclease activity);GO:0000178(exosome );GO:0005739(mitochondrion);GO:0006364(rRNA processing);GO:0006401(RNA catabolic process)
gma-MIR5368-p3_1ss2AT	TRITD_1Bv1G019590-2	ribonuclease II, chloroplastic/mitochondrial [Aegilops tauschii subsp. tauschii]	365-382	2.2	GO:0000175(3'-5'-exoribonuclease activity);GO:0000178(exosome );GO:0005739(mitochondrion);GO:0006364(rRNA processing);GO:0006401(RNA catabolic process)	ko03018(RNA degradation)
gma-MIR5368-p3_1ss2AT	TRITD_5Bv1G245090-2	putative disease resistance protein RGA4 isoform X1 [Aegilops tauschii subsp. tauschii]	1104-1121	2.2	GO:0005515(protein binding);GO:0005524(ATP binding);GO:0005576(extracellular region);GO:0006952(defense response);GO:0043531(ADP binding)
gma-MIR5368-p3_1ss2AT	TRITD_5Bv1G245090	putative disease resistance protein RGA4 isoform X1 [Aegilops tauschii subsp. tauschii]	1104-1121	2.2	GO:0005515(protein binding);GO:0005524(ATP binding);GO:0005576(extracellular region);GO:0006952(defense response);GO:0043531(ADP binding)
gma-MIR5368-p3_1ss2AT	TRITD_5Bv1G245090-3	putative disease resistance protein RGA4 isoform X2 [Aegilops tauschii subsp. tauschii]	225-242	2.2	GO:0005515(protein binding);GO:0005524(ATP binding);GO:0005576(extracellular region);GO:0006952(defense response);GO:0043531(ADP binding)
gma-MIR5368-p3_1ss2AT	TRITD_3Bv1G122110-2	Small subunit processome component 20-like protein [Triticum urartu]	7056-7073	2	GO:0000462(maturation of SSU-rRNA from tricistronic rRNA transcript );GO:0005730(nucleolus);GO:0030686(90S preribosome);GO:0032040(small-subunit processome)
gma-MIR5368-p3_1ss2AT	TRITD_3Bv1G122110	small subunit processome component 20 homolog [Aegilops tauschii subsp. tauschii]	7137-7154	2	GO:0000462(maturation of SSU-rRNA from tricistronic rRNA transcript );GO:0005730(nucleolus);GO:0030686(90S preribosome);GO:0032040(small-subunit processome)
gma-MIR5368-p3_1ss2AT	TRITD_7Av1G174870-2	protein odr-4 homolog [Aegilops tauschii subsp. tauschii]	418-435	2.5	GO:0005886(plasma membrane)
gma-MIR5368-p3_1ss2AT	TRITD_7Av1G174870-3	protein odr-4 homolog [Aegilops tauschii subsp. tauschii]	418-435	2.5	GO:0005886(plasma membrane)
gma-MIR5368-p3_1ss2AT	TRITD_7Av1G174870	Protein odr-4-like protein [Triticum urartu]	430-447	2.5	GO:0005886(plasma membrane)
gma-MIR5368-p3_1ss2AT	TRITD_7Av1G174870-4	protein odr-4 homolog [Aegilops tauschii subsp. tauschii]	418-435	2.5	GO:0005886(plasma membrane)
gma-MIR5368-p3_1ss2AT	TRITD_3Bv1G142760	Callose synthase 12 [Triticum urartu]	3881-3898	2	GO:0000148(1,3-beta-D-glucan synthase complex);GO:0003843(1,3-beta-D-glucan synthase activity);GO:0005886(plasma membrane)
gma-MIR5368-p3_1ss2AT	TRITD_3Bv1G142760-2	callose synthase 12-like [Aegilops tauschii subsp. tauschii]	3302-3319	2	GO:0000148(1,3-beta-D-glucan synthase complex);GO:0003843(1,3-beta-D-glucan synthase activity);GO:0005886(plasma membrane)
gma-MIR5368-p3_1ss2AT	TRITD_3Bv1G142760-3	callose synthase 12-like [Aegilops tauschii subsp. tauschii]	4682-4699	2	GO:0000148(1,3-beta-D-glucan synthase complex);GO:0003843(1,3-beta-D-glucan synthase activity);GO:0005886(plasma membrane)
gma-MIR5368-p3_1ss2AT	TRITD_6Av1G017100	hypothetical protein TRIUR3_06307 [Triticum urartu]	815-832	2	GO:0003674(molecular_function);GO:0005634(nucleus);GO:0008150(biological_process)
gma-MIR5368-p3_1ss2AT	TRITD_6Av1G017100-2	hypothetical protein TRIUR3_06307 [Triticum urartu]	815-832	2	GO:0003674(molecular_function);GO:0005634(nucleus);GO:0008150(biological_process)
gma-MIR5368-p3_1ss2AT	TRITD_6Av1G017100-3	hypothetical protein TRIUR3_06307 [Triticum urartu]	815-832	2	GO:0003674(molecular_function);GO:0005634(nucleus);GO:0008150(biological_process)
gma-MIR5368-p3_1ss2AT	TRITD_6Av1G017150	F-box/FBD/LRR-repeat protein At5g22660-like [Aegilops tauschii subsp. tauschii]	839-856	2.5	-
gma-MIR5368-p3_1ss2AT	TRITD_6Av1G017150-2	F-box/FBD/LRR-repeat protein At5g22660-like [Aegilops tauschii subsp. tauschii]	839-856	2.5	-
gma-MIR5368-p3_1ss2AT	TRITD_6Av1G017150-3	F-box/FBD/LRR-repeat protein At5g22660-like [Aegilops tauschii subsp. tauschii]	839-856	2.5	-
gma-MIR5368-p3_1ss2AT	TRITD_3Bv1G215270	unnamed protein product [Triticum aestivum]	1221-1238	2.5	GO:0005215(transporter activity);GO:0005634(nucleus);GO:0005829(cytosol);GO:0005886(plasma membrane);GO:0006810(transport);GO:0007049(cell cycle);GO:0008289(lipid binding);GO:0051301(cell division)
gma-MIR5368-p3_1ss2AT	TRITD_3Bv1G215270-2	unnamed protein product [Triticum aestivum]	1152-1169	2.5	GO:0005215(transporter activity);GO:0005634(nucleus);GO:0005829(cytosol);GO:0005886(plasma membrane);GO:0006810(transport);GO:0007049(cell cycle);GO:0008289(lipid binding);GO:0051301(cell division)
gma-MIR5368-p3_1ss2AT	TRITD_3Bv1G215270-3	unnamed protein product [Triticum aestivum]	849-866	2.5	GO:0005215(transporter activity);GO:0005634(nucleus);GO:0005829(cytosol);GO:0005886(plasma membrane);GO:0006810(transport);GO:0007049(cell cycle);GO:0008289(lipid binding);GO:0051301(cell division)
gma-MIR5368-p3_1ss2AT	TRITD_3Bv1G215270-4	unnamed protein product [Triticum aestivum]	999-1016	2.5	GO:0005215(transporter activity);GO:0005634(nucleus);GO:0005829(cytosol);GO:0005886(plasma membrane);GO:0006810(transport);GO:0007049(cell cycle);GO:0008289(lipid binding);GO:0051301(cell division)
gma-MIR5368-p3_1ss2AT	TRITD_3Bv1G217010	unnamed protein product [Triticum aestivum]	683-700	1.5	GO:0005575(cellular_component);GO:0008150(biological_process)
gma-MIR5368-p3_1ss2AT	TRITD_3Bv1G217010-2	unnamed protein product [Triticum aestivum]	677-694	1.5	GO:0005575(cellular_component);GO:0008150(biological_process)
gma-MIR5368-p3_1ss2AT	TRITD_3Bv1G217010-3	unnamed protein product [Triticum aestivum]	677-694	1.5	GO:0005575(cellular_component);GO:0008150(biological_process)
gma-MIR5368-p3_1ss2AT	TRITD_3Bv1G217010-4	unnamed protein product [Triticum aestivum]	671-688	1.5	GO:0005575(cellular_component);GO:0008150(biological_process)
gma-MIR5368-p3_1ss2AT	TRITD_3Bv1G217010-5	unnamed protein product [Triticum aestivum]	629-646	1.5	GO:0005575(cellular_component);GO:0008150(biological_process)
gma-MIR5368-p3_1ss2AT	TRITD_3Bv1G217010-6	unnamed protein product [Triticum aestivum]	332-349	1.5	GO:0005575(cellular_component);GO:0008150(biological_process)
gma-MIR5368-p3_1ss2AT	TRITD_1Bv1G154340-5	patellin-3-like isoform X2 [Aegilops tauschii subsp. tauschii]	1095-1112	2.5	GO:0005215(transporter activity);GO:0005634(nucleus);GO:0006810(transport);GO:0007049(cell cycle);GO:0008289(lipid binding);GO:0009507(chloroplast);GO:0016020(membrane);GO:0051301(cell division);GO:0071365(cellular response to auxin stimulus);GO:1901703(protein localization involved in auxin polar transport)
gma-MIR5368-p3_1ss2AT	TRITD_1Bv1G154340	patellin-3-like isoform X2 [Aegilops tauschii subsp. tauschii]	1239-1256	2.5	GO:0005215(transporter activity);GO:0005634(nucleus);GO:0006810(transport);GO:0007049(cell cycle);GO:0008289(lipid binding);GO:0009507(chloroplast);GO:0016020(membrane);GO:0051301(cell division);GO:0071365(cellular response to auxin stimulus);GO:1901703(protein localization involved in auxin polar transport)
gma-MIR5368-p3_1ss2AT	TRITD_1Bv1G154340-2	patellin-3-like isoform X2 [Aegilops tauschii subsp. tauschii]	1272-1289	2.5	GO:0005215(transporter activity);GO:0005634(nucleus);GO:0006810(transport);GO:0007049(cell cycle);GO:0008289(lipid binding);GO:0009507(chloroplast);GO:0016020(membrane);GO:0051301(cell division);GO:0071365(cellular response to auxin stimulus);GO:1901703(protein localization involved in auxin polar transport)
gma-MIR5368-p3_1ss2AT	TRITD_1Bv1G154340-3	patellin-3-like isoform X2 [Aegilops tauschii subsp. tauschii]	1245-1262	2.5	GO:0005215(transporter activity);GO:0005634(nucleus);GO:0006810(transport);GO:0007049(cell cycle);GO:0008289(lipid binding);GO:0009507(chloroplast);GO:0016020(membrane);GO:0051301(cell division);GO:0071365(cellular response to auxin stimulus);GO:1901703(protein localization involved in auxin polar transport)
gma-MIR5368-p3_1ss2AT	TRITD_1Bv1G154340-4	patellin-3-like isoform X2 [Aegilops tauschii subsp. tauschii]	1317-1334	2.5	GO:0005215(transporter activity);GO:0005634(nucleus);GO:0006810(transport);GO:0007049(cell cycle);GO:0008289(lipid binding);GO:0009507(chloroplast);GO:0016020(membrane);GO:0051301(cell division);GO:0071365(cellular response to auxin stimulus);GO:1901703(protein localization involved in auxin polar transport)
gma-MIR5368-p3_1ss2AT	TRITD_2Bv1G209740-4	putative zinc transporter [Triticum aestivum]	610-627	2.5	GO:0005385(zinc ion transmembrane transporter activity);GO:0005886(plasma membrane);GO:0071577(zinc II ion transmembrane transport)
gma-MIR5368-p3_1ss2AT	TRITD_2Bv1G209740-3	putative zinc transporter [Triticum aestivum]	610-627	2.5	GO:0005385(zinc ion transmembrane transporter activity);GO:0005886(plasma membrane);GO:0071577(zinc II ion transmembrane transport)
gma-MIR5368-p3_1ss2AT	TRITD_2Bv1G209740-2	putative zinc transporter [Triticum aestivum]	610-627	2.5	GO:0005385(zinc ion transmembrane transporter activity);GO:0005886(plasma membrane);GO:0071577(zinc II ion transmembrane transport)
gma-MIR5368-p3_1ss2AT	TRITD_2Bv1G209740	putative zinc transporter [Triticum aestivum]	610-627	2.5	GO:0005385(zinc ion transmembrane transporter activity);GO:0005886(plasma membrane);GO:0071577(zinc II ion transmembrane transport)
gma-MIR5368-p3_1ss2AT	TRITD_1Bv1G198180	putative aldehyde dehydrogenase [Triticum urartu]	387-404	1.2	GO:0003842(1-pyrroline-5-carboxylate dehydrogenase activity);GO:0004028(3-chloroallyl aldehyde dehydrogenase activity);GO:0004029(aldehyde dehydrogenase )	ko00010(Glycolysis / Gluconeogenesis);ko00340(Histidine metabolism);ko00350(Tyrosine metabolism);ko00360(Phenylalanine metabolism);ko00410(beta-Alanine metabolism);ko00980(Metabolism of xenobiotics by cytochrome P450);ko00982(Drug metabolism - cytochrome P450);ko05204(Chemical carcinogenesis)
gma-MIR5368-p3_1ss2AT	TRITD_1Bv1G198180-2	delta-1-pyrroline-5-carboxylate dehydrogenase [Triticum turgidum]	321-338	1.2	GO:0003842(1-pyrroline-5-carboxylate dehydrogenase activity);GO:0004028(3-chloroallyl aldehyde dehydrogenase activity);GO:0004029(aldehyde dehydrogenase )	ko00250(Alanine, aspartate and glutamate metabolism);ko00330(Arginine and proline metabolism)
gma-MIR5368-p3_1ss2AT	TRITD_1Bv1G198180-3	delta-1-pyrroline-5-carboxylate dehydrogenase [Triticum turgidum]	321-338	1.2	GO:0003842(1-pyrroline-5-carboxylate dehydrogenase activity);GO:0004028(3-chloroallyl aldehyde dehydrogenase activity);GO:0004029(aldehyde dehydrogenase )	ko00250(Alanine, aspartate and glutamate metabolism);ko00330(Arginine and proline metabolism)
gma-MIR5368-p3_1ss2AT	TRITD_1Bv1G198180-4	putative aldehyde dehydrogenase [Triticum urartu]	321-338	1.2	GO:0003842(1-pyrroline-5-carboxylate dehydrogenase activity);GO:0004028(3-chloroallyl aldehyde dehydrogenase activity);GO:0004029(aldehyde dehydrogenase )	ko00010(Glycolysis / Gluconeogenesis);ko00340(Histidine metabolism);ko00350(Tyrosine metabolism);ko00360(Phenylalanine metabolism);ko00410(beta-Alanine metabolism);ko00980(Metabolism of xenobiotics by cytochrome P450);ko00982(Drug metabolism - cytochrome P450);ko05204(Chemical carcinogenesis)
gma-MIR5368-p3_1ss2AT	TRITD_2Bv1G257980	unnamed protein product [Triticum aestivum]	3231-3248	2.5	GO:0004185(serine-type carboxypeptidase activity);GO:0051603(proteolysis involved in cellular protein catabolic process)
gma-MIR5368-p3_1ss2AT	TRITD_2Bv1G257980-2	unnamed protein product [Triticum aestivum]	3150-3167	2.5	GO:0004185(serine-type carboxypeptidase activity);GO:0051603(proteolysis involved in cellular protein catabolic process)
gma-MIR5368-p3_1ss2AT	TRITD_2Bv1G257980-12	unnamed protein product [Triticum aestivum]	3159-3176	2.5	GO:0004185(serine-type carboxypeptidase activity);GO:0051603(proteolysis involved in cellular protein catabolic process)
gma-MIR5368-p3_1ss2AT	TRITD_5Av1G160450-3	heat shock 70 kDa protein, mitochondrial-like [Aegilops tauschii subsp. tauschii]	1148-1165	2.5	GO:0005524(ATP binding);GO:0005618(cell wall);GO:0005739(mitochondrion);GO:0005759(mitochondrial matrix);GO:0005774(vacuolar membrane);GO:0005794(Golgi apparatus);GO:0005829(cytosol);GO:0006457(protein folding);GO:0008270(zinc ion binding);GO:0009408(response to heat);GO:0009651(response to salt stress);GO:0009735(response to cytokinin);GO:0034620(cellular response to unfolded protein);GO:0044183…	ko03018(RNA degradation);ko05152(Tuberculosis)
gma-MIR5368-p3_1ss2AT	TRITD_5Av1G160450	Heat shock 70 kDa protein, mitochondrial [Triticum urartu]	1277-1294	2.5	GO:0005524(ATP binding);GO:0005618(cell wall);GO:0005739(mitochondrion);GO:0005759(mitochondrial matrix);GO:0005774(vacuolar membrane);GO:0005794(Golgi apparatus);GO:0005829(cytosol);GO:0006457(protein folding);GO:0008270(zinc ion binding);GO:0009408(response to heat);GO:0009651(response to salt stress);GO:0009735(response to cytokinin);GO:0034620(cellular response to unfolded protein);GO:0044183…	ko03018(RNA degradation);ko05152(Tuberculosis)
gma-MIR5368-p3_1ss2AT	TRITD_5Av1G160450-2	heat shock 70 kDa protein, mitochondrial-like [Aegilops tauschii subsp. tauschii]	1277-1294	2.5	GO:0005524(ATP binding);GO:0005618(cell wall);GO:0005739(mitochondrion);GO:0005759(mitochondrial matrix);GO:0005774(vacuolar membrane);GO:0005794(Golgi apparatus);GO:0005829(cytosol);GO:0006457(protein folding);GO:0008270(zinc ion binding);GO:0009408(response to heat);GO:0009651(response to salt stress);GO:0009735(response to cytokinin);GO:0034620(cellular response to unfolded protein);GO:0044183…	ko03018(RNA degradation);ko05152(Tuberculosis)
gma-MIR5368-p3_1ss2AT	TRITD_4Av1G054140-2	Importin subunit beta-1 [Triticum urartu]	2459-2476	2.5	GO:0005737(cytoplasm);GO:0006607(NLS-bearing protein import into nucleus);GO:0006610(ribosomal protein import into nucleus);GO:0008139(nuclear localization sequence binding);GO:0031965(nuclear membrane);GO:0034399(nuclear periphery)	ko03013(RNA transport)
gma-MIR5368-p3_1ss2AT	TRITD_4Av1G054140	Importin subunit beta-1 [Triticum urartu]	2615-2632	2.5	GO:0005737(cytoplasm);GO:0006607(NLS-bearing protein import into nucleus);GO:0006610(ribosomal protein import into nucleus);GO:0008139(nuclear localization sequence binding);GO:0031965(nuclear membrane);GO:0034399(nuclear periphery)	ko03013(RNA transport)
gma-MIR5368-p3_1ss2AT	TRITD_7Bv1G131680-2	protein odr-4 homolog [Aegilops tauschii subsp. tauschii]	418-435	2.5	GO:0005886(plasma membrane)
gma-MIR5368-p3_1ss2AT	TRITD_7Bv1G131680-3	protein odr-4 homolog [Aegilops tauschii subsp. tauschii]	418-435	2.5	GO:0005886(plasma membrane)
gma-MIR5368-p3_1ss2AT	TRITD_7Bv1G131680-4	protein odr-4 homolog [Aegilops tauschii subsp. tauschii]	418-435	2.5	GO:0005886(plasma membrane)
gma-MIR5368-p3_1ss2AT	TRITD_7Bv1G131680	Protein odr-4-like protein [Triticum urartu]	430-447	2.5	GO:0005886(plasma membrane)
gma-MIR5368-p3_1ss2AT	TRITD_7Bv1G131680-5	protein odr-4 homolog [Aegilops tauschii subsp. tauschii]	418-435	2.5	GO:0005886(plasma membrane)
gma-MIR5368-p3_1ss2AT	TRITD_3Av1G047530-2	hypothetical protein TRIUR3_08343 [Triticum urartu]	443-460	2.5	GO:0005739(mitochondrion);GO:0005829(cytosol);GO:0008150(biological_process)
gma-MIR5368-p3_1ss2AT	TRITD_3Av1G047530	A-kinase anchor protein 9-like isoform X1 [Aegilops tauschii subsp. tauschii]	638-655	2.5	GO:0005739(mitochondrion);GO:0005829(cytosol);GO:0008150(biological_process)
gma-MIR5368-p3_1ss2AT	TRITD_3Av1G047530-4	A-kinase anchor protein 9-like isoform X1 [Aegilops tauschii subsp. tauschii]	638-655	2.5	GO:0005739(mitochondrion);GO:0005829(cytosol);GO:0008150(biological_process)
gma-MIR5368-p3_1ss2AT	TRITD_3Av1G047530-5	A-kinase anchor protein 9-like isoform X1 [Aegilops tauschii subsp. tauschii]	638-655	2.5	GO:0005739(mitochondrion);GO:0005829(cytosol);GO:0008150(biological_process)
gma-MIR5368-p3_1ss2AT	TRITD_3Av1G047530-6	A-kinase anchor protein 9-like isoform X1 [Aegilops tauschii subsp. tauschii]	638-655	2.5	GO:0005739(mitochondrion);GO:0005829(cytosol);GO:0008150(biological_process)
gma-MIR5368-p3_1ss2AT	TRITD_3Av1G047530-7	A-kinase anchor protein 9-like isoform X1 [Aegilops tauschii subsp. tauschii]	638-655	2.5	GO:0005739(mitochondrion);GO:0005829(cytosol);GO:0008150(biological_process)
gma-MIR5368-p3_1ss2AT	TRITD_6Bv1G024430	F-box/FBD/LRR-repeat protein At5g22700-like [Aegilops tauschii subsp. tauschii]	839-856	2.5	GO:0003674(molecular_function);GO:0005634(nucleus);GO:0008150(biological_process);GO:0009507(chloroplast)
gma-MIR5368-p3_1ss2AT	TRITD_6Bv1G024430-4	F-box/FBD/LRR-repeat protein At5g22700-like [Aegilops tauschii subsp. tauschii]	992-1009	2.5	GO:0003674(molecular_function);GO:0005634(nucleus);GO:0008150(biological_process);GO:0009507(chloroplast)
gma-MIR5368-p3_1ss2AT	TRITD_6Bv1G024430-5	F-box/FBD/LRR-repeat protein At5g22700-like [Aegilops tauschii subsp. tauschii]	842-859	2.5	GO:0003674(molecular_function);GO:0005634(nucleus);GO:0008150(biological_process);GO:0009507(chloroplast)
gma-MIR5368-p3_1ss2AT	TRITD_6Bv1G024430-6	F-box/FBD/LRR-repeat protein At5g22700-like [Aegilops tauschii subsp. tauschii]	842-859	2.5	GO:0003674(molecular_function);GO:0005634(nucleus);GO:0008150(biological_process);GO:0009507(chloroplast)
gma-MIR5368-p3_1ss2AT	TRITD_4Av1G081550	F-box protein At5g03100-like [Aegilops tauschii subsp. tauschii]	845-862	2.5	GO:0003674(molecular_function);GO:0005634(nucleus);GO:0008150(biological_process)
gma-MIR5368-p3_1ss2AT	TRITD_3Av1G134100	Small subunit processome component 20-like protein [Triticum urartu]	7137-7154	2	GO:0000462(maturation of SSU-rRNA from tricistronic rRNA transcript );GO:0005730(nucleolus);GO:0030686(90S preribosome);GO:0032040(small-subunit processome)
gma-MIR5368-p3_1ss2AT	TRITD_3Av1G134100-2	Small subunit processome component 20-like protein [Triticum urartu]	7056-7073	2	GO:0000462(maturation of SSU-rRNA from tricistronic rRNA transcript );GO:0005730(nucleolus);GO:0030686(90S preribosome);GO:0032040(small-subunit processome)
gma-MIR5368-p3_1ss2AT	TRITD_3Av1G164400	callose synthase 12-like [Aegilops tauschii subsp. tauschii]	5027-5044	2	GO:0000148(1,3-beta-D-glucan synthase complex);GO:0003843(1,3-beta-D-glucan synthase activity);GO:0005886(plasma membrane)
gma-MIR5368-p3_1ss2AT	TRITD_3Av1G164400-2	callose synthase 12-like [Aegilops tauschii subsp. tauschii]	3302-3319	2	GO:0000148(1,3-beta-D-glucan synthase complex);GO:0003843(1,3-beta-D-glucan synthase activity);GO:0005886(plasma membrane)
gma-MIR5368-p3_1ss2AT	TRITD_3Av1G164400-3	Callose synthase 12 [Triticum urartu]	3884-3901	2	GO:0000148(1,3-beta-D-glucan synthase complex);GO:0003843(1,3-beta-D-glucan synthase activity);GO:0005886(plasma membrane)
gma-MIR5368-p3_2ss14CA20AC_1	TRITD_2Bv1G059380-11	Superkiller viralicidic activity 2-like 2 [Triticum urartu]	1714-1732	2.5	GO:0003723(RNA binding);GO:0003724(RNA helicase activity);GO:0004004(ATP-dependent RNA helicase activity);GO:0005524(ATP binding);GO:0005634(nucleus);GO:0005654(nucleoplasm);GO:0005829(cytosol);GO:0006397(mRNA processing);GO:0008026(ATP-dependent helicase activity);GO:0010093(specification of floral organ identity);GO:0016070(RNA metabolic process);GO:0016607(nuclear speck);GO:0055087(Ski complex…	ko03018(RNA degradation)
gma-MIR5368-p3_2ss14CA20AC_1	TRITD_5Av1G071600-3	translation initiation factor eIF-2B subunit alpha-like [Aegilops tauschii subsp. tauschii]	277-295	2.5	GO:0005085(guanyl-nucleotide exchange factor activity);GO:0005851(eukaryotic translation initiation factor 2B complex);GO:0006446(regulation of translational initiation);GO:0019509(L-methionine salvage from methylthioadenosine);GO:0046523(S-methyl-5-thioribose-1-phosphate isomerase activity)	ko03013(RNA transport)
gma-MIR5368-p3_2ss14CA20AC_1	TRITD_5Av1G071600	translation initiation factor eIF-2B subunit alpha-like [Aegilops tauschii subsp. tauschii]	412-430	2.5	GO:0005085(guanyl-nucleotide exchange factor activity);GO:0005851(eukaryotic translation initiation factor 2B complex);GO:0006446(regulation of translational initiation);GO:0019509(L-methionine salvage from methylthioadenosine);GO:0046523(S-methyl-5-thioribose-1-phosphate isomerase activity)	ko03013(RNA transport)
gma-MIR5368-p3_2ss14CA20AC_1	TRITD_5Av1G071600-2	translation initiation factor eIF-2B subunit alpha-like [Aegilops tauschii subsp. tauschii]	565-583	2.5	GO:0005085(guanyl-nucleotide exchange factor activity);GO:0005851(eukaryotic translation initiation factor 2B complex);GO:0006446(regulation of translational initiation);GO:0019509(L-methionine salvage from methylthioadenosine);GO:0046523(S-methyl-5-thioribose-1-phosphate isomerase activity)	ko03013(RNA transport)
gma-MIR5368-p3_2ss14CA20AC_1	TRITD_1Bv1G195160-2	hypothetical protein TRIUR3_17380 [Triticum urartu]	104-123	2.5	GO:0005634(nucleus);GO:0005829(cytosol);GO:0009691(cytokinin biosynthetic process);GO:0016799(hydrolase activity, hydrolyzing N-glycosyl compounds)
gma-MIR5368-p3_2ss14CA20AC_1	TRITD_1Bv1G195160	probable cytokinin riboside 5'-monophosphate phosphoribohydrolase LOGL7 [Aegilops tauschii subsp. tauschii]	329-348	2.5	GO:0005634(nucleus);GO:0005829(cytosol);GO:0009691(cytokinin biosynthetic process);GO:0016799(hydrolase activity, hydrolyzing N-glycosyl compounds)
gma-MIR5368-p3_2ss14CA20AC_1	TRITD_2Av1G045730-11	Superkiller viralicidic activity 2-like 2 [Triticum urartu]	1714-1732	2.5	GO:0003723(RNA binding);GO:0003724(RNA helicase activity);GO:0004004(ATP-dependent RNA helicase activity);GO:0005524(ATP binding);GO:0005634(nucleus);GO:0005654(nucleoplasm);GO:0005829(cytosol);GO:0006397(mRNA processing);GO:0008026(ATP-dependent helicase activity);GO:0010093(specification of floral organ identity);GO:0016070(RNA metabolic process);GO:0016607(nuclear speck);GO:0055087(Ski complex…	ko03018(RNA degradation)
gma-MIR5368-p3_2ss14CA20AC_1	TRITD_5Bv1G001620	putative disease resistance protein RGA1 isoform X3 [Aegilops tauschii subsp. tauschii]	328-347	2.5	GO:0004674(protein serine/threonine kinase activity);GO:0005886(plasma membrane);GO:0006468(protein phosphorylation);GO:0006952(defense response);GO:0009506(plasmodesma)	ko04624(Toll and Imd signaling pathway)
gma-MIR5368-p3_2ss14CA20AC_1	TRITD_5Bv1G001620-2	putative disease resistance protein RGA1 isoform X3 [Aegilops tauschii subsp. tauschii]	328-347	2.5	GO:0004674(protein serine/threonine kinase activity);GO:0005886(plasma membrane);GO:0006468(protein phosphorylation);GO:0006952(defense response);GO:0009506(plasmodesma)	ko04624(Toll and Imd signaling pathway)
gma-MIR5368-p3_2ss1AT18CA	TRITD_5Bv1G056460-4	protein RETICULATA-RELATED 1, chloroplastic-like [Aegilops tauschii subsp. tauschii]	1118-1137	2.2	GO:0005739(mitochondrion);GO:0008150(biological_process);GO:0009507(chloroplast);GO:0009536(plastid);GO:0009706(chloroplast inner membrane);GO:0009941(chloroplast envelope)
gma-MIR5368-p3_2ss1AT18CA	TRITD_5Bv1G056460-3	protein RETICULATA-RELATED 1, chloroplastic-like [Aegilops tauschii subsp. tauschii]	1118-1137	2.2	GO:0005739(mitochondrion);GO:0008150(biological_process);GO:0009507(chloroplast);GO:0009536(plastid);GO:0009706(chloroplast inner membrane);GO:0009941(chloroplast envelope)
gma-MIR5368-p3_2ss1AT18CA	TRITD_5Bv1G056460	protein RETICULATA-RELATED 1, chloroplastic-like [Aegilops tauschii subsp. tauschii]	1118-1137	2.2	GO:0005739(mitochondrion);GO:0008150(biological_process);GO:0009507(chloroplast);GO:0009536(plastid);GO:0009706(chloroplast inner membrane);GO:0009941(chloroplast envelope)
gma-MIR5368-p3_2ss1AT18CA	TRITD_5Bv1G056460-2	protein RETICULATA-RELATED 1, chloroplastic-like [Aegilops tauschii subsp. tauschii]	1088-1107	2.2	GO:0005739(mitochondrion);GO:0008150(biological_process);GO:0009507(chloroplast);GO:0009536(plastid);GO:0009706(chloroplast inner membrane);GO:0009941(chloroplast envelope)
gma-MIR5368-p3_2ss1AT18CA	TRITD_5Bv1G056460-8	hypothetical protein TRIUR3_22949 [Triticum urartu]	953-972	2.2	GO:0005739(mitochondrion);GO:0008150(biological_process);GO:0009507(chloroplast);GO:0009536(plastid);GO:0009706(chloroplast inner membrane);GO:0009941(chloroplast envelope)
gma-MIR5368-p3_2ss1AT18CA	TRITD_3Av1G230650	putative UDP-N-acetylglucosamine--peptide N-acetylglucosaminyltransferase SEC [Triticum urartu]	767-786	2	GO:0005575(cellular_component);GO:0008150(biological_process)
gma-MIR5368-p3_2ss1AT18CA	TRITD_1Av1G204000-6	delta-1-pyrroline-5-carboxylate dehydrogenase [Triticum turgidum]	198-217	2.5	GO:0003842(1-pyrroline-5-carboxylate dehydrogenase activity);GO:0004028(3-chloroallyl aldehyde dehydrogenase activity);GO:0004029(aldehyde dehydrogenase )	ko00250(Alanine, aspartate and glutamate metabolism);ko00330(Arginine and proline metabolism)
gma-MIR5368-p3_2ss1AT18CA	TRITD_1Av1G204000-5	delta-1-pyrroline-5-carboxylate dehydrogenase [Triticum turgidum]	279-298	2.5	GO:0003842(1-pyrroline-5-carboxylate dehydrogenase activity);GO:0004028(3-chloroallyl aldehyde dehydrogenase activity);GO:0004029(aldehyde dehydrogenase )	ko00250(Alanine, aspartate and glutamate metabolism);ko00330(Arginine and proline metabolism)
gma-MIR5368-p3_2ss1AT18CA	TRITD_1Av1G204000	delta-1-pyrroline-5-carboxylate dehydrogenase [Triticum turgidum]	318-337	2.5	GO:0003842(1-pyrroline-5-carboxylate dehydrogenase activity);GO:0004028(3-chloroallyl aldehyde dehydrogenase activity);GO:0004029(aldehyde dehydrogenase )	ko00250(Alanine, aspartate and glutamate metabolism);ko00330(Arginine and proline metabolism)
gma-MIR5368-p3_2ss1AT18CA	TRITD_1Av1G204000-2	delta-1-pyrroline-5-carboxylate dehydrogenase [Triticum turgidum]	318-337	2.5	GO:0003842(1-pyrroline-5-carboxylate dehydrogenase activity);GO:0004028(3-chloroallyl aldehyde dehydrogenase activity);GO:0004029(aldehyde dehydrogenase )	ko00250(Alanine, aspartate and glutamate metabolism);ko00330(Arginine and proline metabolism)
gma-MIR5368-p3_2ss1AT18CA	TRITD_1Av1G204000-3	putative aldehyde dehydrogenase [Triticum urartu]	396-415	2.5	GO:0003842(1-pyrroline-5-carboxylate dehydrogenase activity);GO:0004028(3-chloroallyl aldehyde dehydrogenase activity);GO:0004029(aldehyde dehydrogenase )	ko00010(Glycolysis / Gluconeogenesis);ko00340(Histidine metabolism);ko00350(Tyrosine metabolism);ko00360(Phenylalanine metabolism);ko00410(beta-Alanine metabolism);ko00980(Metabolism of xenobiotics by cytochrome P450);ko00982(Drug metabolism - cytochrome P450);ko05204(Chemical carcinogenesis)
gma-MIR5368-p3_2ss1AT18CA	TRITD_1Av1G204000-4	delta-1-pyrroline-5-carboxylate dehydrogenase [Triticum turgidum]	321-340	2.5	GO:0003842(1-pyrroline-5-carboxylate dehydrogenase activity);GO:0004028(3-chloroallyl aldehyde dehydrogenase activity);GO:0004029(aldehyde dehydrogenase )	ko00250(Alanine, aspartate and glutamate metabolism);ko00330(Arginine and proline metabolism)
gma-MIR5368-p3_2ss1AT18CA	TRITD_3Bv1G122110-2	Small subunit processome component 20-like protein [Triticum urartu]	7053-7072	2.5	GO:0000462(maturation of SSU-rRNA from tricistronic rRNA transcript );GO:0005730(nucleolus);GO:0030686(90S preribosome);GO:0032040(small-subunit processome)
gma-MIR5368-p3_2ss1AT18CA	TRITD_3Bv1G122110	small subunit processome component 20 homolog [Aegilops tauschii subsp. tauschii]	7134-7153	2.5	GO:0000462(maturation of SSU-rRNA from tricistronic rRNA transcript );GO:0005730(nucleolus);GO:0030686(90S preribosome);GO:0032040(small-subunit processome)
gma-MIR5368-p3_2ss1AT18CA	TRITD_3Bv1G217010	unnamed protein product [Triticum aestivum]	679-699	2.5	GO:0005575(cellular_component);GO:0008150(biological_process)
gma-MIR5368-p3_2ss1AT18CA	TRITD_3Bv1G217010-2	unnamed protein product [Triticum aestivum]	673-693	2.5	GO:0005575(cellular_component);GO:0008150(biological_process)
gma-MIR5368-p3_2ss1AT18CA	TRITD_3Bv1G217010-3	unnamed protein product [Triticum aestivum]	673-693	2.5	GO:0005575(cellular_component);GO:0008150(biological_process)
gma-MIR5368-p3_2ss1AT18CA	TRITD_3Bv1G217010-4	unnamed protein product [Triticum aestivum]	667-687	2.5	GO:0005575(cellular_component);GO:0008150(biological_process)
gma-MIR5368-p3_2ss1AT18CA	TRITD_3Bv1G217010-5	unnamed protein product [Triticum aestivum]	625-645	2.5	GO:0005575(cellular_component);GO:0008150(biological_process)
gma-MIR5368-p3_2ss1AT18CA	TRITD_3Bv1G217010-6	unnamed protein product [Triticum aestivum]	328-348	2.5	GO:0005575(cellular_component);GO:0008150(biological_process)
gma-MIR5368-p3_2ss1AT18CA	TRITD_1Bv1G198180	putative aldehyde dehydrogenase [Triticum urartu]	384-403	2.5	GO:0003842(1-pyrroline-5-carboxylate dehydrogenase activity);GO:0004028(3-chloroallyl aldehyde dehydrogenase activity);GO:0004029(aldehyde dehydrogenase )	ko00010(Glycolysis / Gluconeogenesis);ko00340(Histidine metabolism);ko00350(Tyrosine metabolism);ko00360(Phenylalanine metabolism);ko00410(beta-Alanine metabolism);ko00980(Metabolism of xenobiotics by cytochrome P450);ko00982(Drug metabolism - cytochrome P450);ko05204(Chemical carcinogenesis)
gma-MIR5368-p3_2ss1AT18CA	TRITD_1Bv1G198180-2	delta-1-pyrroline-5-carboxylate dehydrogenase [Triticum turgidum]	318-337	2.5	GO:0003842(1-pyrroline-5-carboxylate dehydrogenase activity);GO:0004028(3-chloroallyl aldehyde dehydrogenase activity);GO:0004029(aldehyde dehydrogenase )	ko00250(Alanine, aspartate and glutamate metabolism);ko00330(Arginine and proline metabolism)
gma-MIR5368-p3_2ss1AT18CA	TRITD_1Bv1G198180-3	delta-1-pyrroline-5-carboxylate dehydrogenase [Triticum turgidum]	318-337	2.5	GO:0003842(1-pyrroline-5-carboxylate dehydrogenase activity);GO:0004028(3-chloroallyl aldehyde dehydrogenase activity);GO:0004029(aldehyde dehydrogenase )	ko00250(Alanine, aspartate and glutamate metabolism);ko00330(Arginine and proline metabolism)
gma-MIR5368-p3_2ss1AT18CA	TRITD_1Bv1G198180-4	putative aldehyde dehydrogenase [Triticum urartu]	318-337	2.5	GO:0003842(1-pyrroline-5-carboxylate dehydrogenase activity);GO:0004028(3-chloroallyl aldehyde dehydrogenase activity);GO:0004029(aldehyde dehydrogenase )	ko00010(Glycolysis / Gluconeogenesis);ko00340(Histidine metabolism);ko00350(Tyrosine metabolism);ko00360(Phenylalanine metabolism);ko00410(beta-Alanine metabolism);ko00980(Metabolism of xenobiotics by cytochrome P450);ko00982(Drug metabolism - cytochrome P450);ko05204(Chemical carcinogenesis)
gma-MIR5368-p3_2ss1AT18CA	TRITD_3Av1G134100	Small subunit processome component 20-like protein [Triticum urartu]	7134-7153	2	GO:0000462(maturation of SSU-rRNA from tricistronic rRNA transcript );GO:0005730(nucleolus);GO:0030686(90S preribosome);GO:0032040(small-subunit processome)
gma-MIR5368-p3_2ss1AT18CA	TRITD_3Av1G134100-2	Small subunit processome component 20-like protein [Triticum urartu]	7053-7072	2	GO:0000462(maturation of SSU-rRNA from tricistronic rRNA transcript );GO:0005730(nucleolus);GO:0030686(90S preribosome);GO:0032040(small-subunit processome)
gma-MIR5368-p3_2ss2GA20GA	TRITD_7Av1G017660-2	uncharacterized protein LOC109742140 isoform X1 [Aegilops tauschii subsp. tauschii]	413-431	2.5	GO:0000077(DNA damage checkpoint);GO:0003684(damaged DNA binding);GO:0006281(DNA repair);GO:0030896(checkpoint clamp complex)
gma-MIR5368-p3_2ss2GA20GA	TRITD_7Av1G017660	uncharacterized protein LOC109742140 isoform X1 [Aegilops tauschii subsp. tauschii]	413-431	2.5	GO:0000077(DNA damage checkpoint);GO:0003684(damaged DNA binding);GO:0006281(DNA repair);GO:0030896(checkpoint clamp complex)
gma-MIR5368-p3_2ss2GA20GA	TRITD_7Av1G185610-2	uncharacterized protein LOC109757598 [Aegilops tauschii subsp. tauschii]	891-910	2.2	GO:0000373(Group II intron splicing);GO:0000374(Group III intron splicing);GO:0003723(RNA binding);GO:0003964(RNA-directed DNA polymerase activity);GO:0004519(endonuclease activity);GO:0005739(mitochondrion);GO:0006278(RNA-dependent DNA biosynthetic process);GO:0006314(intron homing);GO:0006521(regulation of cellular amino acid metabolic process);GO:0007005(mitochondrion organization);GO:0008380(…
gma-MIR5368-p3_2ss2GA20GA	TRITD_7Av1G185610-3	uncharacterized protein LOC109757598 [Aegilops tauschii subsp. tauschii]	891-910	2.2	GO:0000373(Group II intron splicing);GO:0000374(Group III intron splicing);GO:0003723(RNA binding);GO:0003964(RNA-directed DNA polymerase activity);GO:0004519(endonuclease activity);GO:0005739(mitochondrion);GO:0006278(RNA-dependent DNA biosynthetic process);GO:0006314(intron homing);GO:0006521(regulation of cellular amino acid metabolic process);GO:0007005(mitochondrion organization);GO:0008380(…
gma-MIR5368-p3_2ss2GA20GA	TRITD_7Av1G185610	Uncharacterized 91 kDa protein in cob intron [Triticum urartu]	441-460	2.2	GO:0000373(Group II intron splicing);GO:0000374(Group III intron splicing);GO:0003723(RNA binding);GO:0003964(RNA-directed DNA polymerase activity);GO:0004519(endonuclease activity);GO:0005739(mitochondrion);GO:0006278(RNA-dependent DNA biosynthetic process);GO:0006314(intron homing);GO:0006521(regulation of cellular amino acid metabolic process);GO:0007005(mitochondrion organization);GO:0008380(…
gma-MIR5368-p3_2ss2GA20GA	TRITD_7Bv1G001550-3	uncharacterized protein LOC109735825 isoform X1 [Aegilops tauschii subsp. tauschii]	873-892	2.5	GO:0003723(RNA binding);GO:0005634(nucleus);GO:0008150(biological_process)
gma-MIR5368-p3_2ss2GA20GA	TRITD_7Bv1G086750-12	cation-chloride cotransporter 1-like isoform X3 [Aegilops tauschii subsp. tauschii]	212-230	2.5	GO:0015379(potassium:chloride symporter activity)
gma-MIR5368-p3_2ss2GA20GA	TRITD_7Bv1G086750-11	cation-chloride cotransporter 1-like isoform X3 [Aegilops tauschii subsp. tauschii]	284-302	2.5	GO:0015379(potassium:chloride symporter activity)
gma-MIR5368-p3_2ss2GA20GA	TRITD_7Bv1G086750-10	cation-chloride cotransporter 1-like isoform X3 [Aegilops tauschii subsp. tauschii]	872-890	2.5	GO:0015379(potassium:chloride symporter activity)
gma-MIR5368-p3_2ss2GA20GA	TRITD_7Bv1G086750-9	cation-chloride cotransporter 1-like isoform X3 [Aegilops tauschii subsp. tauschii]	947-965	2.5	GO:0015379(potassium:chloride symporter activity)
gma-MIR5368-p3_2ss2GA20GA	TRITD_7Bv1G086750-8	cation-chloride cotransporter 1-like isoform X3 [Aegilops tauschii subsp. tauschii]	1235-1253	2.5	GO:0015379(potassium:chloride symporter activity)
gma-MIR5368-p3_2ss2GA20GA	TRITD_7Bv1G086750-7	cation-chloride cotransporter 1-like isoform X3 [Aegilops tauschii subsp. tauschii]	1541-1559	2.5	GO:0015379(potassium:chloride symporter activity)
gma-MIR5368-p3_2ss2GA20GA	TRITD_7Bv1G086750-6	cation-chloride cotransporter 1-like isoform X2 [Aegilops tauschii subsp. tauschii]	1745-1763	2.5	GO:0015379(potassium:chloride symporter activity)
gma-MIR5368-p3_2ss2GA20GA	TRITD_7Bv1G086750	cation-chloride cotransporter 1-like isoform X2 [Aegilops tauschii subsp. tauschii]	1949-1967	2.5	GO:0015379(potassium:chloride symporter activity)
gma-MIR5368-p3_2ss2GA20GA	TRITD_7Bv1G086750-2	Solute carrier family 12 member 6 [Triticum urartu]	1799-1817	2.5	GO:0015379(potassium:chloride symporter activity)
gma-MIR5368-p3_2ss2GA20GA	TRITD_7Bv1G086750-3	cation-chloride cotransporter 1-like isoform X2 [Aegilops tauschii subsp. tauschii]	1970-1988	2.5	GO:0015379(potassium:chloride symporter activity)
gma-MIR5368-p3_2ss2GA20GA	TRITD_7Bv1G086750-4	cation-chloride cotransporter 1-like isoform X2 [Aegilops tauschii subsp. tauschii]	1895-1913	2.5	GO:0015379(potassium:chloride symporter activity)
gma-MIR5368-p3_2ss2GA20GA	TRITD_7Bv1G086750-5	cation-chloride cotransporter 1-like isoform X1 [Aegilops tauschii subsp. tauschii]	1973-1991	2.5	GO:0015379(potassium:chloride symporter activity)
gma-MIR5368-p3_2ss2GA20GA	TRITD_7Bv1G135300	uncharacterized protein LOC109757598 [Aegilops tauschii subsp. tauschii]	885-904	2.2	GO:0000373(Group II intron splicing);GO:0000374(Group III intron splicing);GO:0003723(RNA binding);GO:0003964(RNA-directed DNA polymerase activity);GO:0004519(endonuclease activity);GO:0005739(mitochondrion);GO:0006278(RNA-dependent DNA biosynthetic process);GO:0006314(intron homing);GO:0006521(regulation of cellular amino acid metabolic process);GO:0007005(mitochondrion organization);GO:0008380(…
gma-MIR5368-p3_2ss2GA20GA	TRITD_5Av1G216970	hypothetical protein B296_00018694 [Ensete ventricosum]	385-404	2	GO:0004674(protein serine/threonine kinase activity);GO:0005515(protein binding);GO:0005634(nucleus);GO:0005737(cytoplasm);GO:0006897(endocytosis);GO:0008360(regulation of cell shape);GO:0016055(Wnt signaling pathway);GO:0018105(peptidyl-serine phosphorylation)
gma-MIR5368-p3_2ss2GA20GA	TRITD_3Av1G157920-4	hypothetical protein TRIUR3_25852 [Triticum urartu]	2188-2207	2.2	GO:0004672(protein kinase activity);GO:0004693(cyclin-dependent protein serine/threonine kinase activity);GO:0005524(ATP binding);GO:0005634(nucleus);GO:0006468(protein phosphorylation);GO:0007346(regulation of mitotic cell cycle);GO:0009507(chloroplast);GO:0010468(regulation of gene expression);GO:0016301(kinase activity)
gma-MIR5368-p5_1ss7AT	TRITD_7Av1G103650-5	probable protein S-acyltransferase 7 [Aegilops tauschii subsp. tauschii]	222-243	2.5	GO:0005794(Golgi apparatus);GO:0005886(plasma membrane);GO:0016021(integral component of membrane);GO:0019706(protein-cysteine S-palmitoyltransferase activity)	ko04391(Hippo signaling pathway -fly)
gma-MIR5368-p5_1ss7AT	TRITD_7Av1G103650-4	probable protein S-acyltransferase 7 [Aegilops tauschii subsp. tauschii]	222-243	2.5	GO:0005794(Golgi apparatus);GO:0005886(plasma membrane);GO:0016021(integral component of membrane);GO:0019706(protein-cysteine S-palmitoyltransferase activity)	ko04391(Hippo signaling pathway -fly)
gma-MIR5368-p5_1ss7AT	TRITD_7Av1G103650	probable protein S-acyltransferase 7 [Aegilops tauschii subsp. tauschii]	222-243	2.5	GO:0005794(Golgi apparatus);GO:0005886(plasma membrane);GO:0016021(integral component of membrane);GO:0019706(protein-cysteine S-palmitoyltransferase activity)	ko04391(Hippo signaling pathway -fly)
gma-MIR5368-p5_1ss7AT	TRITD_7Av1G103650-2	probable protein S-acyltransferase 7 [Aegilops tauschii subsp. tauschii]	222-243	2.5	GO:0005794(Golgi apparatus);GO:0005886(plasma membrane);GO:0016021(integral component of membrane);GO:0019706(protein-cysteine S-palmitoyltransferase activity)	ko04391(Hippo signaling pathway -fly)
gma-MIR5368-p5_1ss7AT	TRITD_7Av1G103650-3	probable protein S-acyltransferase 7 [Aegilops tauschii subsp. tauschii]	204-225	2.5	GO:0005794(Golgi apparatus);GO:0005886(plasma membrane);GO:0016021(integral component of membrane);GO:0019706(protein-cysteine S-palmitoyltransferase activity)	ko04391(Hippo signaling pathway -fly)
gma-MIR5368-p5_1ss7AT	TRITD_7Av1G103650-6	probable protein S-acyltransferase 7 [Aegilops tauschii subsp. tauschii]	207-228	2.5	GO:0005794(Golgi apparatus);GO:0005886(plasma membrane);GO:0016021(integral component of membrane);GO:0019706(protein-cysteine S-palmitoyltransferase activity)	ko04391(Hippo signaling pathway -fly)
gma-MIR5368-p5_1ss7AT	TRITD_7Bv1G078430	probable protein S-acyltransferase 7 [Aegilops tauschii subsp. tauschii]	222-243	2.5	GO:0005794(Golgi apparatus);GO:0005886(plasma membrane);GO:0016021(integral component of membrane);GO:0019706(protein-cysteine S-palmitoyltransferase activity)	ko04391(Hippo signaling pathway -fly)
gma-MIR5368-p5_1ss7AT	TRITD_7Bv1G078430-2	probable protein S-acyltransferase 7 [Aegilops tauschii subsp. tauschii]	222-243	2.5	GO:0005794(Golgi apparatus);GO:0005886(plasma membrane);GO:0016021(integral component of membrane);GO:0019706(protein-cysteine S-palmitoyltransferase activity)	ko04391(Hippo signaling pathway -fly)
gma-MIR5368-p5_1ss7AT	TRITD_7Bv1G078430-3	probable protein S-acyltransferase 7 [Aegilops tauschii subsp. tauschii]	222-243	2.5	GO:0005794(Golgi apparatus);GO:0005886(plasma membrane);GO:0016021(integral component of membrane);GO:0019706(protein-cysteine S-palmitoyltransferase activity)	ko04391(Hippo signaling pathway -fly)
gma-MIR5368-p5_1ss7AT	TRITD_7Bv1G078430-4	probable protein S-acyltransferase 7 [Aegilops tauschii subsp. tauschii]	222-243	2.5	GO:0005794(Golgi apparatus);GO:0005886(plasma membrane);GO:0016021(integral component of membrane);GO:0019706(protein-cysteine S-palmitoyltransferase activity)	ko04391(Hippo signaling pathway -fly)
gma-MIR5368-p5_2ss1AT18CA_1	TRITD_1Av1G012770-4	protein GLE1-like isoform X1 [Aegilops tauschii subsp. tauschii]	124-142	2.2	GO:0000822(inositol hexakisphosphate binding);GO:0005543(phospholipid binding);GO:0005737(cytoplasm);GO:0006406(mRNA export from nucleus);GO:0006446(regulation of translational initiation);GO:0006449(regulation of translational termination);GO:0031369(translation initiation factor binding);GO:0044614(nuclear pore cytoplasmic filaments)
gma-MIR5368-p5_2ss1AT18CA_1	TRITD_1Av1G012770	Nucleoporin GLE1 [Triticum urartu]	124-142	2.2	GO:0000822(inositol hexakisphosphate binding);GO:0005543(phospholipid binding);GO:0005737(cytoplasm);GO:0006406(mRNA export from nucleus);GO:0006446(regulation of translational initiation);GO:0006449(regulation of translational termination);GO:0031369(translation initiation factor binding);GO:0044614(nuclear pore cytoplasmic filaments)
gma-MIR5368-p5_2ss1AT18CA_1	TRITD_5Bv1G056460-4	protein RETICULATA-RELATED 1, chloroplastic-like [Aegilops tauschii subsp. tauschii]	1119-1137	2	GO:0005739(mitochondrion);GO:0008150(biological_process);GO:0009507(chloroplast);GO:0009536(plastid);GO:0009706(chloroplast inner membrane);GO:0009941(chloroplast envelope)
gma-MIR5368-p5_2ss1AT18CA_1	TRITD_5Bv1G056460-3	protein RETICULATA-RELATED 1, chloroplastic-like [Aegilops tauschii subsp. tauschii]	1119-1137	2	GO:0005739(mitochondrion);GO:0008150(biological_process);GO:0009507(chloroplast);GO:0009536(plastid);GO:0009706(chloroplast inner membrane);GO:0009941(chloroplast envelope)
gma-MIR5368-p5_2ss1AT18CA_1	TRITD_5Bv1G056460	protein RETICULATA-RELATED 1, chloroplastic-like [Aegilops tauschii subsp. tauschii]	1119-1137	2	GO:0005739(mitochondrion);GO:0008150(biological_process);GO:0009507(chloroplast);GO:0009536(plastid);GO:0009706(chloroplast inner membrane);GO:0009941(chloroplast envelope)
gma-MIR5368-p5_2ss1AT18CA_1	TRITD_5Bv1G056460-2	protein RETICULATA-RELATED 1, chloroplastic-like [Aegilops tauschii subsp. tauschii]	1089-1107	2	GO:0005739(mitochondrion);GO:0008150(biological_process);GO:0009507(chloroplast);GO:0009536(plastid);GO:0009706(chloroplast inner membrane);GO:0009941(chloroplast envelope)
gma-MIR5368-p5_2ss1AT18CA_1	TRITD_5Bv1G056460-8	hypothetical protein TRIUR3_22949 [Triticum urartu]	954-972	2	GO:0005739(mitochondrion);GO:0008150(biological_process);GO:0009507(chloroplast);GO:0009536(plastid);GO:0009706(chloroplast inner membrane);GO:0009941(chloroplast envelope)
gma-MIR5368-p5_2ss1AT18CA_1	TRITD_4Av1G220180	probable cellulose synthase A catalytic subunit 3 [UDP-forming] [Aegilops tauschii subsp. tauschii]	1289-1306	2.5	GO:0000977(RNA polymerase II regulatory region sequence-specific DNA binding);GO:0005794(Golgi apparatus);GO:0005886(plasma membrane);GO:0009833(plant-type primary cell wall biogenesis);GO:0016021(integral component of membrane);GO:0016757(transferase activity, transferring glycosyl groups);GO:0016759(cellulose synthase activity);GO:0016760(cellulose synthase );GO:0030244(cellulose biosynthetic p…
gma-MIR5368-p5_2ss1AT18CA_1	TRITD_4Av1G220180-2	probable cellulose synthase A catalytic subunit 3 [UDP-forming] [Aegilops tauschii subsp. tauschii]	908-925	2.5	GO:0000977(RNA polymerase II regulatory region sequence-specific DNA binding);GO:0005515(protein binding);GO:0005794(Golgi apparatus);GO:0005886(plasma membrane);GO:0005887(integral component of plasma membrane);GO:0009825(multidimensional cell growth);GO:0009832(plant-type cell wall biogenesis);GO:0009833(plant-type primary cell wall biogenesis);GO:0010330(cellulose synthase complex);GO:0016020(…
gma-MIR5368-p5_2ss1AT18CA_1	TRITD_4Av1G220180-3	probable cellulose synthase A catalytic subunit 3 [UDP-forming] [Aegilops tauschii subsp. tauschii]	1289-1306	2.5	GO:0000977(RNA polymerase II regulatory region sequence-specific DNA binding);GO:0005794(Golgi apparatus);GO:0005886(plasma membrane);GO:0009833(plant-type primary cell wall biogenesis);GO:0016021(integral component of membrane);GO:0016757(transferase activity, transferring glycosyl groups);GO:0016759(cellulose synthase activity);GO:0016760(cellulose synthase );GO:0030244(cellulose biosynthetic p…
gma-MIR5368-p5_2ss1AT18CA_1	TRITD_4Av1G220180-4	probable cellulose synthase A catalytic subunit 3 [UDP-forming] [Aegilops tauschii subsp. tauschii]	1289-1306	2.5	GO:0000977(RNA polymerase II regulatory region sequence-specific DNA binding);GO:0005794(Golgi apparatus);GO:0005886(plasma membrane);GO:0009833(plant-type primary cell wall biogenesis);GO:0016021(integral component of membrane);GO:0016757(transferase activity, transferring glycosyl groups);GO:0016759(cellulose synthase activity);GO:0016760(cellulose synthase );GO:0030244(cellulose biosynthetic p…
gma-MIR5368-p5_2ss1AT18CA_1	TRITD_4Av1G220180-5	probable cellulose synthase A catalytic subunit 3 [UDP-forming] [Aegilops tauschii subsp. tauschii]	527-544	2.5	GO:0000977(RNA polymerase II regulatory region sequence-specific DNA binding);GO:0005794(Golgi apparatus);GO:0005886(plasma membrane);GO:0009833(plant-type primary cell wall biogenesis);GO:0016021(integral component of membrane);GO:0016757(transferase activity, transferring glycosyl groups);GO:0016759(cellulose synthase activity);GO:0016760(cellulose synthase );GO:0030244(cellulose biosynthetic p…
gma-MIR5368-p5_2ss1AT18CA_1	TRITD_4Av1G220180-38	probable cellulose synthase A catalytic subunit 3 [UDP-forming] [Aegilops tauschii subsp. tauschii]	686-703	2.5	GO:0000977(RNA polymerase II regulatory region sequence-specific DNA binding);GO:0005794(Golgi apparatus);GO:0005886(plasma membrane);GO:0009832(plant-type cell wall biogenesis);GO:0009833(plant-type primary cell wall biogenesis);GO:0010192(mucilage biosynthetic process);GO:0016021(integral component of membrane);GO:0016757(transferase activity, transferring glycosyl groups);GO:0016759(cellulose …
gma-MIR5368-p5_2ss1AT18CA_1	TRITD_4Av1G220180-37	probable cellulose synthase A catalytic subunit 3 [UDP-forming] [Aegilops tauschii subsp. tauschii]	746-763	2.5	GO:0000977(RNA polymerase II regulatory region sequence-specific DNA binding);GO:0005515(protein binding);GO:0005794(Golgi apparatus);GO:0005886(plasma membrane);GO:0005887(integral component of plasma membrane);GO:0009825(multidimensional cell growth);GO:0009832(plant-type cell wall biogenesis);GO:0009833(plant-type primary cell wall biogenesis);GO:0010330(cellulose synthase complex);GO:0016020(…
gma-MIR5368-p5_2ss1AT18CA_1	TRITD_4Av1G220180-32	probable cellulose synthase A catalytic subunit 3 [UDP-forming] [Aegilops tauschii subsp. tauschii]	830-847	2.5	GO:0000977(RNA polymerase II regulatory region sequence-specific DNA binding);GO:0005515(protein binding);GO:0005794(Golgi apparatus);GO:0005886(plasma membrane);GO:0005887(integral component of plasma membrane);GO:0009825(multidimensional cell growth);GO:0009832(plant-type cell wall biogenesis);GO:0009833(plant-type primary cell wall biogenesis);GO:0010330(cellulose synthase complex);GO:0016020(…
gma-MIR5368-p5_2ss1AT18CA_1	TRITD_4Av1G220180-33	probable cellulose synthase A catalytic subunit 3 [UDP-forming] [Aegilops tauschii subsp. tauschii]	833-850	2.5	GO:0000977(RNA polymerase II regulatory region sequence-specific DNA binding);GO:0005515(protein binding);GO:0005794(Golgi apparatus);GO:0005886(plasma membrane);GO:0005887(integral component of plasma membrane);GO:0009825(multidimensional cell growth);GO:0009832(plant-type cell wall biogenesis);GO:0009833(plant-type primary cell wall biogenesis);GO:0010330(cellulose synthase complex);GO:0016020(…
gma-MIR5368-p5_2ss1AT18CA_1	TRITD_4Av1G220180-34	probable cellulose synthase A catalytic subunit 3 [UDP-forming] [Aegilops tauschii subsp. tauschii]	830-847	2.5	GO:0000977(RNA polymerase II regulatory region sequence-specific DNA binding);GO:0005794(Golgi apparatus);GO:0005886(plasma membrane);GO:0009832(plant-type cell wall biogenesis);GO:0009833(plant-type primary cell wall biogenesis);GO:0010192(mucilage biosynthetic process);GO:0016021(integral component of membrane);GO:0016757(transferase activity, transferring glycosyl groups);GO:0016759(cellulose …
gma-MIR5368-p5_2ss1AT18CA_1	TRITD_4Av1G220180-35	probable cellulose synthase A catalytic subunit 3 [UDP-forming] [Aegilops tauschii subsp. tauschii]	761-778	2.5	GO:0000977(RNA polymerase II regulatory region sequence-specific DNA binding);GO:0005794(Golgi apparatus);GO:0005886(plasma membrane);GO:0009833(plant-type primary cell wall biogenesis);GO:0016021(integral component of membrane);GO:0016757(transferase activity, transferring glycosyl groups);GO:0016759(cellulose synthase activity);GO:0016760(cellulose synthase );GO:0030244(cellulose biosynthetic p…
gma-MIR5368-p5_2ss1AT18CA_1	TRITD_4Av1G220180-36	probable cellulose synthase A catalytic subunit 3 [UDP-forming] [Aegilops tauschii subsp. tauschii]	833-850	2.5	GO:0000977(RNA polymerase II regulatory region sequence-specific DNA binding);GO:0005515(protein binding);GO:0005794(Golgi apparatus);GO:0005886(plasma membrane);GO:0005887(integral component of plasma membrane);GO:0009825(multidimensional cell growth);GO:0009832(plant-type cell wall biogenesis);GO:0009833(plant-type primary cell wall biogenesis);GO:0010330(cellulose synthase complex);GO:0016020(…
gma-MIR5368-p5_2ss1AT18CA_1	TRITD_4Av1G220180-28	probable cellulose synthase A catalytic subunit 3 [UDP-forming] [Aegilops tauschii subsp. tauschii]	905-922	2.5	GO:0000977(RNA polymerase II regulatory region sequence-specific DNA binding);GO:0005515(protein binding);GO:0005794(Golgi apparatus);GO:0005886(plasma membrane);GO:0005887(integral component of plasma membrane);GO:0009825(multidimensional cell growth);GO:0009832(plant-type cell wall biogenesis);GO:0009833(plant-type primary cell wall biogenesis);GO:0010330(cellulose synthase complex);GO:0016020(…
gma-MIR5368-p5_2ss1AT18CA_1	TRITD_4Av1G220180-29	probable cellulose synthase A catalytic subunit 3 [UDP-forming] [Aegilops tauschii subsp. tauschii]	905-922	2.5	GO:0000977(RNA polymerase II regulatory region sequence-specific DNA binding);GO:0005515(protein binding);GO:0005794(Golgi apparatus);GO:0005886(plasma membrane);GO:0005887(integral component of plasma membrane);GO:0009825(multidimensional cell growth);GO:0009832(plant-type cell wall biogenesis);GO:0009833(plant-type primary cell wall biogenesis);GO:0010330(cellulose synthase complex);GO:0016020(…
gma-MIR5368-p5_2ss1AT18CA_1	TRITD_4Av1G220180-30	probable cellulose synthase A catalytic subunit 3 [UDP-forming] [Aegilops tauschii subsp. tauschii]	908-925	2.5	GO:0000977(RNA polymerase II regulatory region sequence-specific DNA binding);GO:0005515(protein binding);GO:0005794(Golgi apparatus);GO:0005886(plasma membrane);GO:0005887(integral component of plasma membrane);GO:0009825(multidimensional cell growth);GO:0009832(plant-type cell wall biogenesis);GO:0009833(plant-type primary cell wall biogenesis);GO:0010330(cellulose synthase complex);GO:0016020(…
gma-MIR5368-p5_2ss1AT18CA_1	TRITD_4Av1G220180-31	probable cellulose synthase A catalytic subunit 3 [UDP-forming] [Aegilops tauschii subsp. tauschii]	908-925	2.5	GO:0000977(RNA polymerase II regulatory region sequence-specific DNA binding);GO:0005515(protein binding);GO:0005794(Golgi apparatus);GO:0005886(plasma membrane);GO:0005887(integral component of plasma membrane);GO:0009825(multidimensional cell growth);GO:0009832(plant-type cell wall biogenesis);GO:0009833(plant-type primary cell wall biogenesis);GO:0010330(cellulose synthase complex);GO:0016020(…
gma-MIR5368-p5_2ss1AT18CA_1	TRITD_4Av1G220180-27	probable cellulose synthase A catalytic subunit 3 [UDP-forming] [Aegilops tauschii subsp. tauschii]	1055-1072	2.5	GO:0000977(RNA polymerase II regulatory region sequence-specific DNA binding);GO:0005515(protein binding);GO:0005794(Golgi apparatus);GO:0005886(plasma membrane);GO:0005887(integral component of plasma membrane);GO:0009825(multidimensional cell growth);GO:0009832(plant-type cell wall biogenesis);GO:0009833(plant-type primary cell wall biogenesis);GO:0010330(cellulose synthase complex);GO:0016020(…
gma-MIR5368-p5_2ss1AT18CA_1	TRITD_4Av1G220180-10	probable cellulose synthase A catalytic subunit 3 [UDP-forming] [Aegilops tauschii subsp. tauschii]	1124-1141	2.5	GO:0000977(RNA polymerase II regulatory region sequence-specific DNA binding);GO:0005794(Golgi apparatus);GO:0005886(plasma membrane);GO:0009833(plant-type primary cell wall biogenesis);GO:0016021(integral component of membrane);GO:0016757(transferase activity, transferring glycosyl groups);GO:0016759(cellulose synthase activity);GO:0016760(cellulose synthase );GO:0030244(cellulose biosynthetic p…
gma-MIR5368-p5_2ss1AT18CA_1	TRITD_4Av1G220180-11	probable cellulose synthase A catalytic subunit 3 [UDP-forming] [Aegilops tauschii subsp. tauschii]	590-607	2.5	GO:0000977(RNA polymerase II regulatory region sequence-specific DNA binding);GO:0005794(Golgi apparatus);GO:0005886(plasma membrane);GO:0009832(plant-type cell wall biogenesis);GO:0009833(plant-type primary cell wall biogenesis);GO:0010192(mucilage biosynthetic process);GO:0016021(integral component of membrane);GO:0016757(transferase activity, transferring glycosyl groups);GO:0016759(cellulose …
gma-MIR5368-p5_2ss1AT18CA_1	TRITD_4Av1G220180-12	probable cellulose synthase A catalytic subunit 3 [UDP-forming] [Aegilops tauschii subsp. tauschii]	1202-1219	2.5	GO:0000977(RNA polymerase II regulatory region sequence-specific DNA binding);GO:0005515(protein binding);GO:0005794(Golgi apparatus);GO:0005886(plasma membrane);GO:0005887(integral component of plasma membrane);GO:0009825(multidimensional cell growth);GO:0009832(plant-type cell wall biogenesis);GO:0009833(plant-type primary cell wall biogenesis);GO:0010330(cellulose synthase complex);GO:0016020(…
gma-MIR5368-p5_2ss1AT18CA_1	TRITD_4Av1G220180-13	probable cellulose synthase A catalytic subunit 3 [UDP-forming] [Aegilops tauschii subsp. tauschii]	1286-1303	2.5	GO:0000977(RNA polymerase II regulatory region sequence-specific DNA binding);GO:0005515(protein binding);GO:0005794(Golgi apparatus);GO:0005886(plasma membrane);GO:0005887(integral component of plasma membrane);GO:0009825(multidimensional cell growth);GO:0009832(plant-type cell wall biogenesis);GO:0009833(plant-type primary cell wall biogenesis);GO:0010330(cellulose synthase complex);GO:0016020(…
gma-MIR5368-p5_2ss1AT18CA_1	TRITD_4Av1G220180-14	probable cellulose synthase A catalytic subunit 3 [UDP-forming] [Aegilops tauschii subsp. tauschii]	1172-1189	2.5	GO:0000977(RNA polymerase II regulatory region sequence-specific DNA binding);GO:0005515(protein binding);GO:0005794(Golgi apparatus);GO:0005886(plasma membrane);GO:0005887(integral component of plasma membrane);GO:0009825(multidimensional cell growth);GO:0009832(plant-type cell wall biogenesis);GO:0009833(plant-type primary cell wall biogenesis);GO:0010330(cellulose synthase complex);GO:0016020(…
gma-MIR5368-p5_2ss1AT18CA_1	TRITD_4Av1G220180-15	probable cellulose synthase A catalytic subunit 3 [UDP-forming] [Aegilops tauschii subsp. tauschii]	1196-1213	2.5	GO:0000977(RNA polymerase II regulatory region sequence-specific DNA binding);GO:0005794(Golgi apparatus);GO:0005886(plasma membrane);GO:0009833(plant-type primary cell wall biogenesis);GO:0016021(integral component of membrane);GO:0016757(transferase activity, transferring glycosyl groups);GO:0016759(cellulose synthase activity);GO:0016760(cellulose synthase );GO:0030244(cellulose biosynthetic p…
gma-MIR5368-p5_2ss1AT18CA_1	TRITD_4Av1G220180-16	probable cellulose synthase A catalytic subunit 3 [UDP-forming] [Aegilops tauschii subsp. tauschii]	1271-1288	2.5	GO:0000977(RNA polymerase II regulatory region sequence-specific DNA binding);GO:0005515(protein binding);GO:0005794(Golgi apparatus);GO:0005886(plasma membrane);GO:0005887(integral component of plasma membrane);GO:0009825(multidimensional cell growth);GO:0009832(plant-type cell wall biogenesis);GO:0009833(plant-type primary cell wall biogenesis);GO:0010330(cellulose synthase complex);GO:0016020(…
gma-MIR5368-p5_2ss1AT18CA_1	TRITD_4Av1G220180-17	probable cellulose synthase A catalytic subunit 3 [UDP-forming] [Aegilops tauschii subsp. tauschii]	1211-1228	2.5	GO:0000977(RNA polymerase II regulatory region sequence-specific DNA binding);GO:0005515(protein binding);GO:0005794(Golgi apparatus);GO:0005886(plasma membrane);GO:0005887(integral component of plasma membrane);GO:0009825(multidimensional cell growth);GO:0009832(plant-type cell wall biogenesis);GO:0009833(plant-type primary cell wall biogenesis);GO:0010330(cellulose synthase complex);GO:0016020(…
gma-MIR5368-p5_2ss1AT18CA_1	TRITD_4Av1G220180-18	probable cellulose synthase A catalytic subunit 3 [UDP-forming] [Aegilops tauschii subsp. tauschii]	1058-1075	2.5	GO:0000977(RNA polymerase II regulatory region sequence-specific DNA binding);GO:0005794(Golgi apparatus);GO:0005886(plasma membrane);GO:0009832(plant-type cell wall biogenesis);GO:0009833(plant-type primary cell wall biogenesis);GO:0010192(mucilage biosynthetic process);GO:0016021(integral component of membrane);GO:0016757(transferase activity, transferring glycosyl groups);GO:0016759(cellulose …
gma-MIR5368-p5_2ss1AT18CA_1	TRITD_4Av1G220180-19	probable cellulose synthase A catalytic subunit 3 [UDP-forming] [Aegilops tauschii subsp. tauschii]	1289-1306	2.5	GO:0000977(RNA polymerase II regulatory region sequence-specific DNA binding);GO:0005515(protein binding);GO:0005794(Golgi apparatus);GO:0005886(plasma membrane);GO:0005887(integral component of plasma membrane);GO:0009825(multidimensional cell growth);GO:0009832(plant-type cell wall biogenesis);GO:0009833(plant-type primary cell wall biogenesis);GO:0010330(cellulose synthase complex);GO:0016020(…
[truncated: 5,977 more rows]

## Sheet: AuWH_N vs AuCG_N
Table S7 continued. List of gene transcripts targeted by DEMs (differentially expressed miRNAs) responsive to the transgenerational effects of parental stress treatment.
[truncated: 9,673 more rows]

## Sheet: L6WH_C vs L6CG_C
Table S7 continued. List of gene transcripts targeted by DEMs (differentially expressed miRNAs) responsive to the transgenerational effects of parental stress treatment.
[truncated: 9,948 more rows]

[truncated: 1 more sheets: L6WH_N vs L6CG_N]
