# Supplementary material for: Nitrogen Starvation-Responsive MicroRNAs Are Affected by Transgenerational Stress in Durum Wheat Seedlings
Source: Plants (Basel). 2021 Apr 21;10(5):826. doi: 10.3390/plants10050826 (PMC8143135; doi:10.3390/plants10050826)
Supplement: Supplementary file 1 [file plants-10-00826-s001.zip › Supplementary material/Table S8.xlsx]

## Sheet: AuCG_C vs L6CG_C
Table S8. List of gene transcripts targeted by DEMs (differentially expressed miRNAs) with genotype-dependent pattern.
The abbreviations of library names are: AuCG_C (DBA Aurora control parents, progeny treated with the control), AuCG_N (DBA Aurora control parents, progeny treated with N starvation), AuWH_C (DBA Aurora water-deficit and heat stress parents, progeny treated with the control), AuWH_N (DBA Aurora water-deficit and heat stress parents, progeny treated with N starvation), L6CG_C (L6 control parents, p…
miRNA ID	Transcript ID	Gene Annoation	Sequence Binding Range	Prediction Score (the lower the better)	GO	KEGG
aly-miR165a-3p_R+1	TRITD_5Bv1G019150-5	homeobox-leucine zipper protein HOX33-like [Aegilops tauschii subsp. tauschii]	659-679	1.8	GO:0003677(DNA binding);GO:0003700(DNA binding transcription factor activity);GO:0005634(nucleus);GO:0006351(transcription, DNA-templated);GO:0006355(regulation of transcription, DNA-templated);GO:0008289(lipid binding);GO:0009855(determination of bilateral symmetry);GO:0009944(polarity specification of adaxial/abaxial axis);GO:0009955(adaxial/abaxial pattern specification);GO:0010014(meristem in…
aly-miR165a-3p_R+1	TRITD_5Bv1G019150-2	homeobox-leucine zipper protein HOX33-like [Aegilops tauschii subsp. tauschii]	659-679	1.8	GO:0003677(DNA binding);GO:0003700(DNA binding transcription factor activity);GO:0005634(nucleus);GO:0006351(transcription, DNA-templated);GO:0006355(regulation of transcription, DNA-templated);GO:0008289(lipid binding);GO:0009855(determination of bilateral symmetry);GO:0009944(polarity specification of adaxial/abaxial axis);GO:0009955(adaxial/abaxial pattern specification);GO:0010014(meristem in…
aly-miR165a-3p_R+1	TRITD_5Bv1G019150-3	homeobox-leucine zipper protein HOX33-like [Aegilops tauschii subsp. tauschii]	659-679	1.8	GO:0003677(DNA binding);GO:0003700(DNA binding transcription factor activity);GO:0005634(nucleus);GO:0006351(transcription, DNA-templated);GO:0006355(regulation of transcription, DNA-templated);GO:0008289(lipid binding);GO:0009855(determination of bilateral symmetry);GO:0009944(polarity specification of adaxial/abaxial axis);GO:0009955(adaxial/abaxial pattern specification);GO:0010014(meristem in…
aly-miR165a-3p_R+1	TRITD_5Bv1G019150-4	homeobox-leucine zipper protein HOX33-like [Aegilops tauschii subsp. tauschii]	659-679	1.8	GO:0003677(DNA binding);GO:0003700(DNA binding transcription factor activity);GO:0005634(nucleus);GO:0006351(transcription, DNA-templated);GO:0006355(regulation of transcription, DNA-templated);GO:0008289(lipid binding);GO:0009855(determination of bilateral symmetry);GO:0009944(polarity specification of adaxial/abaxial axis);GO:0009955(adaxial/abaxial pattern specification);GO:0010014(meristem in…
aly-miR165a-3p_R+1	TRITD_5Bv1G019150	homeobox-leucine zipper protein HOX33-like [Aegilops tauschii subsp. tauschii]	659-679	1.8	GO:0003677(DNA binding);GO:0003700(DNA binding transcription factor activity);GO:0005634(nucleus);GO:0006351(transcription, DNA-templated);GO:0006355(regulation of transcription, DNA-templated);GO:0008289(lipid binding);GO:0009855(determination of bilateral symmetry);GO:0009944(polarity specification of adaxial/abaxial axis);GO:0009955(adaxial/abaxial pattern specification);GO:0010014(meristem in…
aly-miR165a-3p_R+1	TRITD_5Bv1G019150-6	homeobox-leucine zipper protein HOX33-like [Aegilops tauschii subsp. tauschii]	566-586	1.8	GO:0003677(DNA binding);GO:0003700(DNA binding transcription factor activity);GO:0005634(nucleus);GO:0006351(transcription, DNA-templated);GO:0006355(regulation of transcription, DNA-templated);GO:0008289(lipid binding);GO:0009855(determination of bilateral symmetry);GO:0009944(polarity specification of adaxial/abaxial axis);GO:0009955(adaxial/abaxial pattern specification);GO:0010014(meristem in…
aly-miR165a-3p_R+1	TRITD_5Bv1G019150-7	Homeobox-leucine zipper protein HOX33 [Triticum urartu]	323-343	1.8	GO:0003677(DNA binding);GO:0003700(DNA binding transcription factor activity);GO:0005634(nucleus);GO:0006351(transcription, DNA-templated);GO:0006355(regulation of transcription, DNA-templated);GO:0008289(lipid binding);GO:0009855(determination of bilateral symmetry);GO:0009944(polarity specification of adaxial/abaxial axis);GO:0009955(adaxial/abaxial pattern specification);GO:0010014(meristem in…
aly-miR165a-3p_R+1	TRITD_5Bv1G019150-8	Homeobox-leucine zipper protein HOX33 [Triticum urartu]	101-121	1.8	GO:0003677(DNA binding);GO:0003700(DNA binding transcription factor activity);GO:0005634(nucleus);GO:0006351(transcription, DNA-templated);GO:0006355(regulation of transcription, DNA-templated);GO:0008289(lipid binding);GO:0009855(determination of bilateral symmetry);GO:0009944(polarity specification of adaxial/abaxial axis);GO:0009955(adaxial/abaxial pattern specification);GO:0010014(meristem in…
aly-miR165a-3p_R+1	TRITD_1Av1G100030-10	predicted protein [Hordeum vulgare subsp. vulgare]	572-592	1.2	GO:0003677(DNA binding);GO:0003700(DNA binding transcription factor activity);GO:0005634(nucleus);GO:0006351(transcription, DNA-templated);GO:0006355(regulation of transcription, DNA-templated);GO:0008289(lipid binding);GO:0009855(determination of bilateral symmetry);GO:0009944(polarity specification of adaxial/abaxial axis);GO:0009956(radial pattern formation);GO:0010014(meristem initiation);GO:…
aly-miR165a-3p_R+1	TRITD_1Av1G100030-8	predicted protein [Hordeum vulgare subsp. vulgare]	578-598	1.2	GO:0003677(DNA binding);GO:0003700(DNA binding transcription factor activity);GO:0005634(nucleus);GO:0006351(transcription, DNA-templated);GO:0006355(regulation of transcription, DNA-templated);GO:0008289(lipid binding);GO:0009855(determination of bilateral symmetry);GO:0009944(polarity specification of adaxial/abaxial axis);GO:0009956(radial pattern formation);GO:0010014(meristem initiation);GO:…
aly-miR165a-3p_R+1	TRITD_1Av1G100030-9	predicted protein [Hordeum vulgare subsp. vulgare]	578-598	1.2	GO:0003677(DNA binding);GO:0003700(DNA binding transcription factor activity);GO:0005634(nucleus);GO:0006351(transcription, DNA-templated);GO:0006355(regulation of transcription, DNA-templated);GO:0008289(lipid binding);GO:0009855(determination of bilateral symmetry);GO:0009944(polarity specification of adaxial/abaxial axis);GO:0009956(radial pattern formation);GO:0010014(meristem initiation);GO:…
aly-miR165a-3p_R+1	TRITD_1Av1G100030-7	Homeobox-leucine zipper protein HOX9 [Triticum urartu]	527-547	1.2	GO:0003677(DNA binding);GO:0003700(DNA binding transcription factor activity);GO:0005634(nucleus);GO:0006351(transcription, DNA-templated);GO:0006355(regulation of transcription, DNA-templated);GO:0008289(lipid binding);GO:0009855(determination of bilateral symmetry);GO:0009944(polarity specification of adaxial/abaxial axis);GO:0009956(radial pattern formation);GO:0010014(meristem initiation);GO:…
aly-miR165a-3p_R+1	TRITD_1Av1G100030-6	predicted protein [Hordeum vulgare subsp. vulgare]	578-598	1.2	GO:0003677(DNA binding);GO:0003700(DNA binding transcription factor activity);GO:0005634(nucleus);GO:0006351(transcription, DNA-templated);GO:0006355(regulation of transcription, DNA-templated);GO:0008289(lipid binding);GO:0009855(determination of bilateral symmetry);GO:0009944(polarity specification of adaxial/abaxial axis);GO:0009956(radial pattern formation);GO:0010014(meristem initiation);GO:…
aly-miR165a-3p_R+1	TRITD_1Av1G100030-4	predicted protein [Hordeum vulgare subsp. vulgare]	578-598	1.2	GO:0003677(DNA binding);GO:0003700(DNA binding transcription factor activity);GO:0005634(nucleus);GO:0006351(transcription, DNA-templated);GO:0006355(regulation of transcription, DNA-templated);GO:0008289(lipid binding);GO:0009855(determination of bilateral symmetry);GO:0009944(polarity specification of adaxial/abaxial axis);GO:0009956(radial pattern formation);GO:0010014(meristem initiation);GO:…
aly-miR165a-3p_R+1	TRITD_1Av1G100030-5	predicted protein [Hordeum vulgare subsp. vulgare]	578-598	1.2	GO:0003677(DNA binding);GO:0003700(DNA binding transcription factor activity);GO:0005634(nucleus);GO:0006351(transcription, DNA-templated);GO:0006355(regulation of transcription, DNA-templated);GO:0008289(lipid binding);GO:0009855(determination of bilateral symmetry);GO:0009944(polarity specification of adaxial/abaxial axis);GO:0009956(radial pattern formation);GO:0010014(meristem initiation);GO:…
aly-miR165a-3p_R+1	TRITD_1Av1G100030-3	predicted protein [Hordeum vulgare subsp. vulgare]	578-598	1.2	GO:0003677(DNA binding);GO:0003700(DNA binding transcription factor activity);GO:0005634(nucleus);GO:0006351(transcription, DNA-templated);GO:0006355(regulation of transcription, DNA-templated);GO:0008289(lipid binding);GO:0009855(determination of bilateral symmetry);GO:0009944(polarity specification of adaxial/abaxial axis);GO:0009956(radial pattern formation);GO:0010014(meristem initiation);GO:…
aly-miR165a-3p_R+1	TRITD_1Av1G100030-2	predicted protein [Hordeum vulgare subsp. vulgare]	578-598	1.2	GO:0003677(DNA binding);GO:0003700(DNA binding transcription factor activity);GO:0005634(nucleus);GO:0006351(transcription, DNA-templated);GO:0006355(regulation of transcription, DNA-templated);GO:0008289(lipid binding);GO:0009855(determination of bilateral symmetry);GO:0009944(polarity specification of adaxial/abaxial axis);GO:0009956(radial pattern formation);GO:0010014(meristem initiation);GO:…
aly-miR165a-3p_R+1	TRITD_1Av1G100030	predicted protein [Hordeum vulgare subsp. vulgare]	578-598	1.2	GO:0003677(DNA binding);GO:0003700(DNA binding transcription factor activity);GO:0005634(nucleus);GO:0006351(transcription, DNA-templated);GO:0006355(regulation of transcription, DNA-templated);GO:0008289(lipid binding);GO:0009855(determination of bilateral symmetry);GO:0009944(polarity specification of adaxial/abaxial axis);GO:0009956(radial pattern formation);GO:0010014(meristem initiation);GO:…
aly-miR165a-3p_R+1	TRITD_1Av1G100030-11	predicted protein [Hordeum vulgare subsp. vulgare]	497-517	1.2	GO:0003677(DNA binding);GO:0003700(DNA binding transcription factor activity);GO:0005634(nucleus);GO:0006351(transcription, DNA-templated);GO:0006355(regulation of transcription, DNA-templated);GO:0008289(lipid binding);GO:0009855(determination of bilateral symmetry);GO:0009944(polarity specification of adaxial/abaxial axis);GO:0009956(radial pattern formation);GO:0010014(meristem initiation);GO:…
aly-miR165a-3p_R+1	TRITD_1Av1G100030-12	Homeobox-leucine zipper protein HOX9 [Triticum urartu]	260-280	1.2	GO:0003677(DNA binding);GO:0003700(DNA binding transcription factor activity);GO:0005634(nucleus);GO:0006351(transcription, DNA-templated);GO:0006355(regulation of transcription, DNA-templated);GO:0008289(lipid binding);GO:0009855(determination of bilateral symmetry);GO:0009944(polarity specification of adaxial/abaxial axis);GO:0009956(radial pattern formation);GO:0010014(meristem initiation);GO:…
aly-miR165a-3p_R+1	TRITD_1Av1G100030-13	homeobox-leucine zipper protein HOX9 [Aegilops tauschii subsp. tauschii]	5-25	1.2	GO:0003677(DNA binding);GO:0003700(DNA binding transcription factor activity);GO:0005634(nucleus);GO:0006351(transcription, DNA-templated);GO:0006355(regulation of transcription, DNA-templated);GO:0008289(lipid binding);GO:0009855(determination of bilateral symmetry);GO:0009944(polarity specification of adaxial/abaxial axis);GO:0009956(radial pattern formation);GO:0010014(meristem initiation);GO:…
aly-miR165a-3p_R+1	TRITD_3Bv1G058870	unnamed protein product [Triticum aestivum]	656-676	1.2	GO:0003677(DNA binding);GO:0003700(DNA binding transcription factor activity);GO:0005634(nucleus);GO:0006351(transcription, DNA-templated);GO:0006355(regulation of transcription, DNA-templated);GO:0008284(positive regulation of cell proliferation);GO:0008289(lipid binding);GO:0009733(response to auxin);GO:0010014(meristem initiation);GO:0010067(procambium histogenesis);GO:0010072(primary shoot ap…
aly-miR165a-3p_R+1	TRITD_3Bv1G058870-2	unnamed protein product [Triticum aestivum]	656-676	1.2	GO:0003677(DNA binding);GO:0003700(DNA binding transcription factor activity);GO:0005634(nucleus);GO:0006351(transcription, DNA-templated);GO:0006355(regulation of transcription, DNA-templated);GO:0008284(positive regulation of cell proliferation);GO:0008289(lipid binding);GO:0009733(response to auxin);GO:0010014(meristem initiation);GO:0010067(procambium histogenesis);GO:0010072(primary shoot ap…
aly-miR165a-3p_R+1	TRITD_3Bv1G058870-3	unnamed protein product [Triticum aestivum]	551-571	1.2	GO:0003677(DNA binding);GO:0003700(DNA binding transcription factor activity);GO:0005634(nucleus);GO:0006351(transcription, DNA-templated);GO:0006355(regulation of transcription, DNA-templated);GO:0008289(lipid binding);GO:0009855(determination of bilateral symmetry);GO:0009965(leaf morphogenesis);GO:0010014(meristem initiation);GO:0010073(meristem maintenance);GO:0010075(regulation of meristem g…
aly-miR165a-3p_R+1	TRITD_3Bv1G058870-4	unnamed protein product [Triticum aestivum]	551-571	1.2	GO:0003677(DNA binding);GO:0003700(DNA binding transcription factor activity);GO:0005634(nucleus);GO:0006351(transcription, DNA-templated);GO:0006355(regulation of transcription, DNA-templated);GO:0008289(lipid binding);GO:0009855(determination of bilateral symmetry);GO:0009965(leaf morphogenesis);GO:0010014(meristem initiation);GO:0010073(meristem maintenance);GO:0010075(regulation of meristem g…
aly-miR165a-3p_R+1	TRITD_3Bv1G058870-5	unnamed protein product [Triticum aestivum]	551-571	1.2	GO:0003677(DNA binding);GO:0003700(DNA binding transcription factor activity);GO:0005634(nucleus);GO:0006351(transcription, DNA-templated);GO:0006355(regulation of transcription, DNA-templated);GO:0008289(lipid binding);GO:0009855(determination of bilateral symmetry);GO:0009965(leaf morphogenesis);GO:0010014(meristem initiation);GO:0010073(meristem maintenance);GO:0010075(regulation of meristem g…
aly-miR165a-3p_R+1	TRITD_4Bv1G190860-19	uncharacterized protein LOC109752475 isoform X3 [Aegilops tauschii subsp. tauschii]	2003-2023	2.5	GO:0000243(commitment complex);GO:0008187(poly-pyrimidine tract binding);GO:0016607(nuclear speck);GO:0030628(pre-mRNA 3'-splice site binding);GO:0071004(U2-type prespliceosome);GO:0089701(U2AF)	ko03040(Spliceosome)
aly-miR165a-3p_R+1	TRITD_1Bv1G102080-13	predicted protein [Hordeum vulgare subsp. vulgare]	578-598	1.2	GO:0003677(DNA binding);GO:0003700(DNA binding transcription factor activity);GO:0005634(nucleus);GO:0006351(transcription, DNA-templated);GO:0006355(regulation of transcription, DNA-templated);GO:0008289(lipid binding);GO:0009855(determination of bilateral symmetry);GO:0009944(polarity specification of adaxial/abaxial axis);GO:0009956(radial pattern formation);GO:0010014(meristem initiation);GO:…
aly-miR165a-3p_R+1	TRITD_1Bv1G102080-10	Homeobox-leucine zipper protein HOX9 [Triticum urartu]	578-598	1.2	GO:0003677(DNA binding);GO:0003700(DNA binding transcription factor activity);GO:0005634(nucleus);GO:0006351(transcription, DNA-templated);GO:0006355(regulation of transcription, DNA-templated);GO:0008289(lipid binding);GO:0009855(determination of bilateral symmetry);GO:0009944(polarity specification of adaxial/abaxial axis);GO:0009956(radial pattern formation);GO:0010014(meristem initiation);GO:…
aly-miR165a-3p_R+1	TRITD_1Bv1G102080-11	Homeobox-leucine zipper protein HOX9 [Triticum urartu]	578-598	1.2	GO:0003677(DNA binding);GO:0003700(DNA binding transcription factor activity);GO:0005634(nucleus);GO:0006351(transcription, DNA-templated);GO:0006355(regulation of transcription, DNA-templated);GO:0008289(lipid binding);GO:0009855(determination of bilateral symmetry);GO:0009944(polarity specification of adaxial/abaxial axis);GO:0009956(radial pattern formation);GO:0010014(meristem initiation);GO:…
aly-miR165a-3p_R+1	TRITD_1Bv1G102080-12	Homeobox-leucine zipper protein HOX9 [Triticum urartu]	527-547	1.2	GO:0003677(DNA binding);GO:0003700(DNA binding transcription factor activity);GO:0005634(nucleus);GO:0006351(transcription, DNA-templated);GO:0006355(regulation of transcription, DNA-templated);GO:0008289(lipid binding);GO:0009855(determination of bilateral symmetry);GO:0009944(polarity specification of adaxial/abaxial axis);GO:0009956(radial pattern formation);GO:0010014(meristem initiation);GO:…
aly-miR165a-3p_R+1	TRITD_1Bv1G102080-9	predicted protein [Hordeum vulgare subsp. vulgare]	578-598	1.2	GO:0003677(DNA binding);GO:0003700(DNA binding transcription factor activity);GO:0005634(nucleus);GO:0006351(transcription, DNA-templated);GO:0006355(regulation of transcription, DNA-templated);GO:0008289(lipid binding);GO:0009855(determination of bilateral symmetry);GO:0009944(polarity specification of adaxial/abaxial axis);GO:0009956(radial pattern formation);GO:0010014(meristem initiation);GO:…
aly-miR165a-3p_R+1	TRITD_1Bv1G102080-7	predicted protein [Hordeum vulgare subsp. vulgare]	578-598	1.2	GO:0003677(DNA binding);GO:0003700(DNA binding transcription factor activity);GO:0005634(nucleus);GO:0006351(transcription, DNA-templated);GO:0006355(regulation of transcription, DNA-templated);GO:0008289(lipid binding);GO:0009855(determination of bilateral symmetry);GO:0009944(polarity specification of adaxial/abaxial axis);GO:0009956(radial pattern formation);GO:0010014(meristem initiation);GO:…
aly-miR165a-3p_R+1	TRITD_1Bv1G102080-8	predicted protein [Hordeum vulgare subsp. vulgare]	578-598	1.2	GO:0003677(DNA binding);GO:0003700(DNA binding transcription factor activity);GO:0005634(nucleus);GO:0006351(transcription, DNA-templated);GO:0006355(regulation of transcription, DNA-templated);GO:0008289(lipid binding);GO:0009855(determination of bilateral symmetry);GO:0009944(polarity specification of adaxial/abaxial axis);GO:0009956(radial pattern formation);GO:0010014(meristem initiation);GO:…
aly-miR165a-3p_R+1	TRITD_1Bv1G102080-6	predicted protein [Hordeum vulgare subsp. vulgare]	578-598	1.2	GO:0003677(DNA binding);GO:0003700(DNA binding transcription factor activity);GO:0005634(nucleus);GO:0006351(transcription, DNA-templated);GO:0006355(regulation of transcription, DNA-templated);GO:0008289(lipid binding);GO:0009855(determination of bilateral symmetry);GO:0009944(polarity specification of adaxial/abaxial axis);GO:0009956(radial pattern formation);GO:0010014(meristem initiation);GO:…
aly-miR165a-3p_R+1	TRITD_1Bv1G102080-5	predicted protein [Hordeum vulgare subsp. vulgare]	578-598	1.2	GO:0003677(DNA binding);GO:0003700(DNA binding transcription factor activity);GO:0005634(nucleus);GO:0006351(transcription, DNA-templated);GO:0006355(regulation of transcription, DNA-templated);GO:0008289(lipid binding);GO:0009855(determination of bilateral symmetry);GO:0009944(polarity specification of adaxial/abaxial axis);GO:0009956(radial pattern formation);GO:0010014(meristem initiation);GO:…
aly-miR165a-3p_R+1	TRITD_1Bv1G102080-4	predicted protein [Hordeum vulgare subsp. vulgare]	578-598	1.2	GO:0003677(DNA binding);GO:0003700(DNA binding transcription factor activity);GO:0005634(nucleus);GO:0006351(transcription, DNA-templated);GO:0006355(regulation of transcription, DNA-templated);GO:0008289(lipid binding);GO:0009855(determination of bilateral symmetry);GO:0009944(polarity specification of adaxial/abaxial axis);GO:0009956(radial pattern formation);GO:0010014(meristem initiation);GO:…
aly-miR165a-3p_R+1	TRITD_1Bv1G102080-3	predicted protein [Hordeum vulgare subsp. vulgare]	578-598	1.2	GO:0003677(DNA binding);GO:0003700(DNA binding transcription factor activity);GO:0005634(nucleus);GO:0006351(transcription, DNA-templated);GO:0006355(regulation of transcription, DNA-templated);GO:0008289(lipid binding);GO:0009855(determination of bilateral symmetry);GO:0009944(polarity specification of adaxial/abaxial axis);GO:0009956(radial pattern formation);GO:0010014(meristem initiation);GO:…
aly-miR165a-3p_R+1	TRITD_1Bv1G102080-2	predicted protein [Hordeum vulgare subsp. vulgare]	578-598	1.2	GO:0003677(DNA binding);GO:0003700(DNA binding transcription factor activity);GO:0005634(nucleus);GO:0006351(transcription, DNA-templated);GO:0006355(regulation of transcription, DNA-templated);GO:0008289(lipid binding);GO:0009855(determination of bilateral symmetry);GO:0009944(polarity specification of adaxial/abaxial axis);GO:0009956(radial pattern formation);GO:0010014(meristem initiation);GO:…
aly-miR165a-3p_R+1	TRITD_1Bv1G102080	predicted protein [Hordeum vulgare subsp. vulgare]	578-598	1.2	GO:0003677(DNA binding);GO:0003700(DNA binding transcription factor activity);GO:0005634(nucleus);GO:0006351(transcription, DNA-templated);GO:0006355(regulation of transcription, DNA-templated);GO:0008289(lipid binding);GO:0009855(determination of bilateral symmetry);GO:0009944(polarity specification of adaxial/abaxial axis);GO:0009956(radial pattern formation);GO:0010014(meristem initiation);GO:…
aly-miR165a-3p_R+1	TRITD_1Bv1G102080-15	predicted protein [Hordeum vulgare subsp. vulgare]	497-517	1.2	GO:0003677(DNA binding);GO:0003700(DNA binding transcription factor activity);GO:0005634(nucleus);GO:0006351(transcription, DNA-templated);GO:0006355(regulation of transcription, DNA-templated);GO:0008289(lipid binding);GO:0009855(determination of bilateral symmetry);GO:0009944(polarity specification of adaxial/abaxial axis);GO:0009956(radial pattern formation);GO:0010014(meristem initiation);GO:…
aly-miR165a-3p_R+1	TRITD_4Bv1G204780	homeobox-leucine zipper protein HOX10 [Aegilops tauschii subsp. tauschii]	566-586	1.2	GO:0003677(DNA binding);GO:0003700(DNA binding transcription factor activity);GO:0005634(nucleus);GO:0006351(transcription, DNA-templated);GO:0006355(regulation of transcription, DNA-templated);GO:0008289(lipid binding);GO:0009855(determination of bilateral symmetry);GO:0009944(polarity specification of adaxial/abaxial axis);GO:0009956(radial pattern formation);GO:0010014(meristem initiation);GO:…
aly-miR165a-3p_R+1	TRITD_4Bv1G204780-2	homeobox-leucine zipper protein HOX10 [Aegilops tauschii subsp. tauschii]	566-586	1.2	GO:0003677(DNA binding);GO:0003700(DNA binding transcription factor activity);GO:0005634(nucleus);GO:0006351(transcription, DNA-templated);GO:0006355(regulation of transcription, DNA-templated);GO:0008289(lipid binding);GO:0009855(determination of bilateral symmetry);GO:0009944(polarity specification of adaxial/abaxial axis);GO:0009956(radial pattern formation);GO:0010014(meristem initiation);GO:…
aly-miR165a-3p_R+1	TRITD_4Bv1G204780-5	Homeobox-leucine zipper protein HOX10 [Triticum urartu]	554-574	1.2	GO:0003677(DNA binding);GO:0003700(DNA binding transcription factor activity);GO:0005634(nucleus);GO:0006351(transcription, DNA-templated);GO:0006355(regulation of transcription, DNA-templated);GO:0008289(lipid binding);GO:0009855(determination of bilateral symmetry);GO:0009944(polarity specification of adaxial/abaxial axis);GO:0009956(radial pattern formation);GO:0010014(meristem initiation);GO:…
aly-miR165a-3p_R+1	TRITD_4Bv1G204780-6	homeobox-leucine zipper protein HOX10 [Aegilops tauschii subsp. tauschii]	566-586	1.2	GO:0003677(DNA binding);GO:0003700(DNA binding transcription factor activity);GO:0005634(nucleus);GO:0006351(transcription, DNA-templated);GO:0006355(regulation of transcription, DNA-templated);GO:0008289(lipid binding);GO:0009855(determination of bilateral symmetry);GO:0009944(polarity specification of adaxial/abaxial axis);GO:0009956(radial pattern formation);GO:0010014(meristem initiation);GO:…
aly-miR165a-3p_R+1	TRITD_4Bv1G204780-7	homeobox-leucine zipper protein HOX10 [Aegilops tauschii subsp. tauschii]	566-586	1.2	GO:0003677(DNA binding);GO:0003700(DNA binding transcription factor activity);GO:0005634(nucleus);GO:0006351(transcription, DNA-templated);GO:0006355(regulation of transcription, DNA-templated);GO:0008289(lipid binding);GO:0009855(determination of bilateral symmetry);GO:0009944(polarity specification of adaxial/abaxial axis);GO:0009956(radial pattern formation);GO:0010014(meristem initiation);GO:…
aly-miR165a-3p_R+1	TRITD_5Av1G018930	Homeobox-leucine zipper protein HOX33 [Triticum urartu]	740-760	1.8	GO:0003677(DNA binding);GO:0003700(DNA binding transcription factor activity);GO:0005634(nucleus);GO:0006351(transcription, DNA-templated);GO:0006355(regulation of transcription, DNA-templated);GO:0008289(lipid binding);GO:0009855(determination of bilateral symmetry);GO:0009944(polarity specification of adaxial/abaxial axis);GO:0009955(adaxial/abaxial pattern specification);GO:0010014(meristem in…
aly-miR165a-3p_R+1	TRITD_5Av1G018930-4	homeobox-leucine zipper protein HOX33-like [Aegilops tauschii subsp. tauschii]	674-694	1.8	GO:0003677(DNA binding);GO:0003700(DNA binding transcription factor activity);GO:0005634(nucleus);GO:0006351(transcription, DNA-templated);GO:0006355(regulation of transcription, DNA-templated);GO:0008289(lipid binding);GO:0009855(determination of bilateral symmetry);GO:0009944(polarity specification of adaxial/abaxial axis);GO:0009955(adaxial/abaxial pattern specification);GO:0010014(meristem in…
aly-miR165a-3p_R+1	TRITD_5Av1G018930-3	homeobox-leucine zipper protein HOX33-like [Aegilops tauschii subsp. tauschii]	674-694	1.8	GO:0003677(DNA binding);GO:0003700(DNA binding transcription factor activity);GO:0005634(nucleus);GO:0006351(transcription, DNA-templated);GO:0006355(regulation of transcription, DNA-templated);GO:0008289(lipid binding);GO:0009855(determination of bilateral symmetry);GO:0009944(polarity specification of adaxial/abaxial axis);GO:0009955(adaxial/abaxial pattern specification);GO:0010014(meristem in…
aly-miR165a-3p_R+1	TRITD_5Av1G018930-2	homeobox-leucine zipper protein HOX33-like [Aegilops tauschii subsp. tauschii]	674-694	1.8	GO:0003677(DNA binding);GO:0003700(DNA binding transcription factor activity);GO:0005634(nucleus);GO:0006351(transcription, DNA-templated);GO:0006355(regulation of transcription, DNA-templated);GO:0008289(lipid binding);GO:0009855(determination of bilateral symmetry);GO:0009944(polarity specification of adaxial/abaxial axis);GO:0009955(adaxial/abaxial pattern specification);GO:0010014(meristem in…
aly-miR165a-3p_R+1	TRITD_5Av1G018930-5	homeobox-leucine zipper protein HOX33-like [Aegilops tauschii subsp. tauschii]	566-586	1.8	GO:0003677(DNA binding);GO:0003700(DNA binding transcription factor activity);GO:0005634(nucleus);GO:0006351(transcription, DNA-templated);GO:0006355(regulation of transcription, DNA-templated);GO:0008289(lipid binding);GO:0009855(determination of bilateral symmetry);GO:0009944(polarity specification of adaxial/abaxial axis);GO:0009955(adaxial/abaxial pattern specification);GO:0010014(meristem in…
aly-miR165a-3p_R+1	TRITD_5Av1G018930-7	Homeobox-leucine zipper protein HOX33 [Triticum urartu]	323-343	1.8	GO:0003677(DNA binding);GO:0003700(DNA binding transcription factor activity);GO:0005634(nucleus);GO:0006351(transcription, DNA-templated);GO:0006355(regulation of transcription, DNA-templated);GO:0008289(lipid binding);GO:0009855(determination of bilateral symmetry);GO:0009944(polarity specification of adaxial/abaxial axis);GO:0009955(adaxial/abaxial pattern specification);GO:0010014(meristem in…
aly-miR165a-3p_R+1	TRITD_5Av1G018930-6	Homeobox-leucine zipper protein HOX33 [Triticum urartu]	323-343	1.8	GO:0003677(DNA binding);GO:0003700(DNA binding transcription factor activity);GO:0005634(nucleus);GO:0006351(transcription, DNA-templated);GO:0006355(regulation of transcription, DNA-templated);GO:0008289(lipid binding);GO:0009855(determination of bilateral symmetry);GO:0009944(polarity specification of adaxial/abaxial axis);GO:0009955(adaxial/abaxial pattern specification);GO:0010014(meristem in…
aly-miR165a-3p_R+1	TRITD_5Av1G018930-8	Homeobox-leucine zipper protein HOX33 [Triticum urartu]	101-121	1.8	GO:0003677(DNA binding);GO:0003700(DNA binding transcription factor activity);GO:0005634(nucleus);GO:0006351(transcription, DNA-templated);GO:0006355(regulation of transcription, DNA-templated);GO:0008289(lipid binding);GO:0009855(determination of bilateral symmetry);GO:0009944(polarity specification of adaxial/abaxial axis);GO:0009955(adaxial/abaxial pattern specification);GO:0010014(meristem in…
aly-miR165a-3p_R+1	TRITD_3Av1G049190	unnamed protein product [Triticum aestivum]	467-487	1.2	GO:0003677(DNA binding);GO:0003700(DNA binding transcription factor activity);GO:0005634(nucleus);GO:0006351(transcription, DNA-templated);GO:0006355(regulation of transcription, DNA-templated);GO:0008289(lipid binding);GO:0009855(determination of bilateral symmetry);GO:0009965(leaf morphogenesis);GO:0010014(meristem initiation);GO:0010073(meristem maintenance);GO:0010075(regulation of meristem g…
aly-miR165a-3p_R+1	TRITD_3Av1G049190-2	unnamed protein product [Triticum aestivum]	569-589	1.2	GO:0003677(DNA binding);GO:0003700(DNA binding transcription factor activity);GO:0005634(nucleus);GO:0006351(transcription, DNA-templated);GO:0006355(regulation of transcription, DNA-templated);GO:0008289(lipid binding);GO:0009855(determination of bilateral symmetry);GO:0009965(leaf morphogenesis);GO:0010014(meristem initiation);GO:0010073(meristem maintenance);GO:0010075(regulation of meristem g…
aly-miR165a-3p_R+1	TRITD_3Av1G049190-3	unnamed protein product [Triticum aestivum]	689-709	1.2	GO:0003677(DNA binding);GO:0003700(DNA binding transcription factor activity);GO:0005634(nucleus);GO:0006351(transcription, DNA-templated);GO:0006355(regulation of transcription, DNA-templated);GO:0008289(lipid binding);GO:0009855(determination of bilateral symmetry);GO:0009965(leaf morphogenesis);GO:0010014(meristem initiation);GO:0010073(meristem maintenance);GO:0010075(regulation of meristem g…
aly-miR165a-3p_R+1	TRITD_3Av1G049190-5	predicted protein [Hordeum vulgare subsp. vulgare]	569-589	1.2	GO:0003677(DNA binding);GO:0003700(DNA binding transcription factor activity);GO:0005634(nucleus);GO:0006351(transcription, DNA-templated);GO:0006355(regulation of transcription, DNA-templated);GO:0008284(positive regulation of cell proliferation);GO:0008289(lipid binding);GO:0009733(response to auxin);GO:0010014(meristem initiation);GO:0010067(procambium histogenesis);GO:0010072(primary shoot ap…
aly-miR165a-3p_R+1	TRITD_3Av1G049190-6	predicted protein [Hordeum vulgare subsp. vulgare]	569-589	1.2	GO:0003677(DNA binding);GO:0003700(DNA binding transcription factor activity);GO:0005634(nucleus);GO:0006351(transcription, DNA-templated);GO:0006355(regulation of transcription, DNA-templated);GO:0008284(positive regulation of cell proliferation);GO:0008289(lipid binding);GO:0009733(response to auxin);GO:0010014(meristem initiation);GO:0010067(procambium histogenesis);GO:0010072(primary shoot ap…
aly-miR165a-3p_R+1	TRITD_4Av1G106420	uncharacterized protein LOC109757722 isoform X1 [Aegilops tauschii subsp. tauschii]	310-331	1.8	GO:0003729(mRNA binding);GO:0005737(cytoplasm)
aly-miR165a-3p_R+1	TRITD_4Av1G106420-2	uncharacterized protein LOC109757722 isoform X3 [Aegilops tauschii subsp. tauschii]	310-331	1.8	GO:0003729(mRNA binding);GO:0005737(cytoplasm)
aly-miR165a-3p_R+1	TRITD_5Av1G243030-9	uncharacterized protein LOC109752475 isoform X3 [Aegilops tauschii subsp. tauschii]	1997-2017	2.5	GO:0000243(commitment complex);GO:0008187(poly-pyrimidine tract binding);GO:0016607(nuclear speck);GO:0030628(pre-mRNA 3'-splice site binding);GO:0071004(U2-type prespliceosome);GO:0089701(U2AF)	ko03040(Spliceosome)
aly-miR165a-3p_R+1	TRITD_5Av1G255970	homeobox-leucine zipper protein HOX10 [Aegilops tauschii subsp. tauschii]	563-583	1.2	GO:0003677(DNA binding);GO:0003700(DNA binding transcription factor activity);GO:0005634(nucleus);GO:0006351(transcription, DNA-templated);GO:0006355(regulation of transcription, DNA-templated);GO:0008289(lipid binding);GO:0009855(determination of bilateral symmetry);GO:0009944(polarity specification of adaxial/abaxial axis);GO:0009956(radial pattern formation);GO:0010014(meristem initiation);GO:…
aly-miR165a-3p_R+1	TRITD_5Av1G255970-5	homeobox-leucine zipper protein HOX10 [Aegilops tauschii subsp. tauschii]	15-35	1.2	GO:0003677(DNA binding);GO:0003700(DNA binding transcription factor activity);GO:0005634(nucleus);GO:0006351(transcription, DNA-templated);GO:0006355(regulation of transcription, DNA-templated);GO:0008289(lipid binding);GO:0009855(determination of bilateral symmetry);GO:0009944(polarity specification of adaxial/abaxial axis);GO:0009956(radial pattern formation);GO:0010014(meristem initiation);GO:…
aly-miR165a-3p_R+1	TRITD_5Av1G255970-3	homeobox-leucine zipper protein HOX10 [Aegilops tauschii subsp. tauschii]	98-118	1.2	GO:0003677(DNA binding);GO:0003700(DNA binding transcription factor activity);GO:0005634(nucleus);GO:0006351(transcription, DNA-templated);GO:0006355(regulation of transcription, DNA-templated);GO:0008289(lipid binding);GO:0009855(determination of bilateral symmetry);GO:0009944(polarity specification of adaxial/abaxial axis);GO:0009956(radial pattern formation);GO:0010014(meristem initiation);GO:…
aly-miR165a-3p_R+1	TRITD_5Av1G255970-2	homeobox-leucine zipper protein HOX10 [Aegilops tauschii subsp. tauschii]	563-583	1.2	GO:0003677(DNA binding);GO:0003700(DNA binding transcription factor activity);GO:0005634(nucleus);GO:0006351(transcription, DNA-templated);GO:0006355(regulation of transcription, DNA-templated);GO:0008289(lipid binding);GO:0009855(determination of bilateral symmetry);GO:0009944(polarity specification of adaxial/abaxial axis);GO:0009956(radial pattern formation);GO:0010014(meristem initiation);GO:…
aly-miR165a-3p_R+1	TRITD_5Av1G255970-6	Homeobox-leucine zipper protein HOX10 [Triticum urartu]	551-571	1.2	GO:0003677(DNA binding);GO:0003700(DNA binding transcription factor activity);GO:0005634(nucleus);GO:0006351(transcription, DNA-templated);GO:0006355(regulation of transcription, DNA-templated);GO:0008289(lipid binding);GO:0009855(determination of bilateral symmetry);GO:0009944(polarity specification of adaxial/abaxial axis);GO:0009956(radial pattern formation);GO:0010014(meristem initiation);GO:…
aly-miR165a-3p_R+1	TRITD_5Av1G255970-7	homeobox-leucine zipper protein HOX10 [Aegilops tauschii subsp. tauschii]	563-583	1.2	GO:0003677(DNA binding);GO:0003700(DNA binding transcription factor activity);GO:0005634(nucleus);GO:0006351(transcription, DNA-templated);GO:0006355(regulation of transcription, DNA-templated);GO:0008289(lipid binding);GO:0009855(determination of bilateral symmetry);GO:0009944(polarity specification of adaxial/abaxial axis);GO:0009956(radial pattern formation);GO:0010014(meristem initiation);GO:…
aly-miR165a-3p_R+1	TRITD_5Av1G255970-8	homeobox-leucine zipper protein HOX10 [Aegilops tauschii subsp. tauschii]	119-139	1.2	GO:0003677(DNA binding);GO:0003700(DNA binding transcription factor activity);GO:0005634(nucleus);GO:0006351(transcription, DNA-templated);GO:0006355(regulation of transcription, DNA-templated);GO:0008289(lipid binding);GO:0009855(determination of bilateral symmetry);GO:0009944(polarity specification of adaxial/abaxial axis);GO:0009956(radial pattern formation);GO:0010014(meristem initiation);GO:…
aly-miR165a-3p_R+1	TRITD_5Av1G255970-9	homeobox-leucine zipper protein HOX10 [Aegilops tauschii subsp. tauschii]	497-517	1.2	GO:0003677(DNA binding);GO:0003700(DNA binding transcription factor activity);GO:0005634(nucleus);GO:0006351(transcription, DNA-templated);GO:0006355(regulation of transcription, DNA-templated);GO:0008289(lipid binding);GO:0009855(determination of bilateral symmetry);GO:0009944(polarity specification of adaxial/abaxial axis);GO:0009956(radial pattern formation);GO:0010014(meristem initiation);GO:…
aly-miR165a-3p_R+1	TRITD_5Av1G255970-10	homeobox-leucine zipper protein HOX10 [Aegilops tauschii subsp. tauschii]	563-583	1.2	GO:0003677(DNA binding);GO:0003700(DNA binding transcription factor activity);GO:0005634(nucleus);GO:0006351(transcription, DNA-templated);GO:0006355(regulation of transcription, DNA-templated);GO:0008289(lipid binding);GO:0009855(determination of bilateral symmetry);GO:0009944(polarity specification of adaxial/abaxial axis);GO:0009956(radial pattern formation);GO:0010014(meristem initiation);GO:…
aly-miR165a-3p_R+1	TRITD_5Av1G255970-11	Homeobox-leucine zipper protein HOX10 [Triticum urartu]	563-583	1.2	GO:0003677(DNA binding);GO:0003700(DNA binding transcription factor activity);GO:0005634(nucleus);GO:0006351(transcription, DNA-templated);GO:0006355(regulation of transcription, DNA-templated);GO:0008289(lipid binding);GO:0009855(determination of bilateral symmetry);GO:0009944(polarity specification of adaxial/abaxial axis);GO:0009956(radial pattern formation);GO:0010014(meristem initiation);GO:…
aly-miR165a-3p_R+1	TRITD_7Bv1G216790	uncharacterized protein LOC109782793 [Aegilops tauschii subsp. tauschii]	755-775	2.2	GO:0005783(endoplasmic reticulum);GO:0016020(membrane);GO:0016788(hydrolase activity, acting on ester bonds)
ata-miR1432-3p	TRITD_6Bv1G204750	predicted protein [Hordeum vulgare subsp. vulgare]	124-145	2.5	GO:0005351(carbohydrate:proton symporter activity);GO:0005355(glucose transmembrane transporter activity);GO:0005887(integral component of plasma membrane);GO:0046323(glucose import)
ata-miR1432-3p	TRITD_7Av1G084480-5	ubiquitin-like-specific protease 1D isoform X2 [Aegilops tauschii subsp. tauschii]	554-574	2	GO:0004175(endopeptidase activity);GO:0005634(nucleus);GO:0016926(protein desumoylation);GO:0016929(SUMO-specific protease activity)
ata-miR1432-3p	TRITD_7Av1G084480-6	Ubiquitin-like-specific protease 1D [Triticum urartu]	506-526	2	GO:0004175(endopeptidase activity);GO:0005634(nucleus);GO:0016926(protein desumoylation);GO:0016929(SUMO-specific protease activity)
ata-miR1432-3p	TRITD_7Av1G084480-7	Ubiquitin-like-specific protease 1D [Triticum urartu]	257-277	2	GO:0004175(endopeptidase activity);GO:0005634(nucleus);GO:0016926(protein desumoylation);GO:0016929(SUMO-specific protease activity)
ata-miR1432-3p	TRITD_7Bv1G059010-2	ubiquitin-like-specific protease 1D isoform X1 [Aegilops tauschii subsp. tauschii]	1238-1258	1.5	GO:0004175(endopeptidase activity);GO:0005634(nucleus);GO:0016926(protein desumoylation);GO:0016929(SUMO-specific protease activity)
ata-miR1432-3p	TRITD_7Bv1G059010-4	ubiquitin-like-specific protease 1D isoform X2 [Aegilops tauschii subsp. tauschii]	683-703	1.5	GO:0004175(endopeptidase activity);GO:0005634(nucleus);GO:0016926(protein desumoylation);GO:0016929(SUMO-specific protease activity)
ata-miR1432-3p	TRITD_7Bv1G059010-6	ubiquitin-like-specific protease 1D isoform X2 [Aegilops tauschii subsp. tauschii]	554-574	1.5	GO:0004175(endopeptidase activity);GO:0005634(nucleus);GO:0016926(protein desumoylation);GO:0016929(SUMO-specific protease activity)
ata-miR1432-3p	TRITD_7Bv1G059010-7	ubiquitin-like-specific protease 1D isoform X2 [Aegilops tauschii subsp. tauschii]	461-481	1.5	GO:0004175(endopeptidase activity);GO:0005634(nucleus);GO:0016926(protein desumoylation);GO:0016929(SUMO-specific protease activity)
ata-miR1432-3p	TRITD_7Bv1G090700	protein FAR-RED ELONGATED HYPOCOTYL 3-like [Aegilops tauschii subsp. tauschii]	466-485	2.5	-
ata-miR1432-5p_L+1R-1	TRITD_6Bv1G187700	galactoside 2-alpha-L-fucosyltransferase-like [Aegilops tauschii subsp. tauschii]	622-642	2.5	GO:0005794(Golgi apparatus);GO:0008417(fucosyltransferase activity);GO:0009832(plant-type cell wall biogenesis);GO:0009969(xyloglucan biosynthetic process)
ata-miR1432-5p_L+1R-1	TRITD_4Av1G261280-2	hypothetical protein TRIUR3_11242 [Triticum urartu]	943-962	2.5	GO:0003674(molecular_function);GO:0008150(biological_process);GO:0016021(integral component of membrane)
ata-miR1432-5p_L+1R-1	TRITD_6Bv1G225970	hypothetical protein TRIUR3_00403 [Triticum urartu]	1167-1187	2.5	GO:0003674(molecular_function);GO:0005739(mitochondrion);GO:0008150(biological_process);GO:0016021(integral component of membrane)
ata-miR1432-5p_L+1R-1	TRITD_1Av1G149730	L-tryptophan--pyruvate aminotransferase 1-like [Aegilops tauschii subsp. tauschii]	298-318	2	GO:0005789(endoplasmic reticulum membrane);GO:0009684(indoleacetic acid biosynthetic process);GO:0009723(response to ethylene);GO:0009793(embryo development ending in seed dormancy);GO:0009851(auxin biosynthetic process);GO:0009908(flower development);GO:0009958(positive gravitropism);GO:0010078(maintenance of root meristem identity);GO:0010087(phloem or xylem histogenesis);GO:0010588(cotyledon v…
ata-miR1432-5p_L+1R-1	TRITD_4Bv1G038100	F-box/LRR-repeat protein At2g29930-like [Aegilops tauschii subsp. tauschii]	551-570	2.5	GO:0003674(molecular_function);GO:0005634(nucleus);GO:0008150(biological_process)
ata-miR1432-5p_L+1R-1	TRITD_3Bv1G031000	tryptophan aminotransferase related 2 [Triticum aestivum]	340-360	1.5	GO:0005789(endoplasmic reticulum membrane);GO:0009684(indoleacetic acid biosynthetic process);GO:0009723(response to ethylene);GO:0009793(embryo development ending in seed dormancy);GO:0009851(auxin biosynthetic process);GO:0009908(flower development);GO:0009958(positive gravitropism);GO:0010078(maintenance of root meristem identity);GO:0010087(phloem or xylem histogenesis);GO:0010588(cotyledon v…
ata-miR1432-5p_L+1R-1	TRITD_7Av1G080330	uncharacterized protein LOC109732667 [Aegilops tauschii subsp. tauschii]	588-608	2.2	GO:0009507(chloroplast);GO:0016021(integral component of membrane)
ata-miR1432-5p_L+1R-1	TRITD_1Av1G227430	Calmodulin-like protein 5 [Triticum urartu]	102-122	0.8	GO:0005509(calcium ion binding)	ko04014(Ras signaling pathway);ko04015(Rap1 signaling pathway);ko04371(Apelin signaling pathway);ko04020(Calcium signaling pathway);ko04070(Phosphatidylinositol signaling system);ko04024(cAMP signaling pathway);ko04022(cGMP - PKG signaling pathway);ko04114(Oocyte meiosis);ko04218(Cellular senescence);ko04625(C-type lectin receptor signaling pathway);ko04910(Insulin signaling pathway);ko04922(Gluc…
ata-miR1432-5p_L+1R-1	TRITD_1Av1G227440	calmodulin-like protein 3 [Aegilops tauschii subsp. tauschii]	42-62	0.8	GO:0005509(calcium ion binding)	ko04020(Calcium signaling pathway);ko04070(Phosphatidylinositol signaling system)
ata-miR1432-5p_L+1R-1	TRITD_5Bv1G228300	probable calcium-binding protein CML18 [Aegilops tauschii subsp. tauschii]	45-65	0	GO:0005509(calcium ion binding)	ko04070(Phosphatidylinositol signaling system)
ata-miR1432-5p_L+1R-1	TRITD_5Bv1G228300-2	probable calcium-binding protein CML18 [Aegilops tauschii subsp. tauschii]	45-65	0	GO:0005509(calcium ion binding)
ata-miR1432-5p_L+1R-1	TRITD_4Bv1G141410-5	DNA polymerase I [Triticum urartu]	772-792	2.5	GO:0003677(DNA binding);GO:0003824(catalytic activity);GO:0003887(DNA-directed DNA polymerase activity);GO:0004527(exonuclease activity);GO:0005634(nucleus);GO:0005737(cytoplasm);GO:0006261(DNA-dependent DNA replication);GO:0008409(5'-3' exonuclease activity)
ata-miR1432-5p_L+1R-1	TRITD_4Bv1G141410-4	uncharacterized protein LOC109732965 isoform X3 [Aegilops tauschii subsp. tauschii]	664-684	2.5	GO:0003677(DNA binding);GO:0003824(catalytic activity);GO:0003887(DNA-directed DNA polymerase activity);GO:0004527(exonuclease activity);GO:0005634(nucleus);GO:0005737(cytoplasm);GO:0006261(DNA-dependent DNA replication);GO:0008409(5'-3' exonuclease activity)
ata-miR1432-5p_L+1R-1	TRITD_4Bv1G141410	uncharacterized protein LOC109732965 isoform X1 [Aegilops tauschii subsp. tauschii]	721-741	2.5	GO:0003677(DNA binding);GO:0003824(catalytic activity);GO:0003887(DNA-directed DNA polymerase activity);GO:0004527(exonuclease activity);GO:0005634(nucleus);GO:0005737(cytoplasm);GO:0006261(DNA-dependent DNA replication);GO:0008409(5'-3' exonuclease activity)
ata-miR1432-5p_L+1R-1	TRITD_4Bv1G141410-2	uncharacterized protein LOC109732965 isoform X3 [Aegilops tauschii subsp. tauschii]	664-684	2.5	GO:0003677(DNA binding);GO:0003824(catalytic activity);GO:0003887(DNA-directed DNA polymerase activity);GO:0004527(exonuclease activity);GO:0005634(nucleus);GO:0005737(cytoplasm);GO:0006261(DNA-dependent DNA replication);GO:0008409(5'-3' exonuclease activity)
ata-miR1432-5p_L+1R-1	TRITD_4Bv1G141410-3	uncharacterized protein LOC109732965 isoform X2 [Aegilops tauschii subsp. tauschii]	706-726	2.5	GO:0003677(DNA binding);GO:0003824(catalytic activity);GO:0003887(DNA-directed DNA polymerase activity);GO:0004527(exonuclease activity);GO:0005634(nucleus);GO:0005737(cytoplasm);GO:0006261(DNA-dependent DNA replication);GO:0008409(5'-3' exonuclease activity)
ata-miR1432-5p_L+1R-1	TRITD_4Bv1G141410-8	DNA polymerase I [Triticum urartu]	196-216	2.5	GO:0003677(DNA binding);GO:0003824(catalytic activity);GO:0003887(DNA-directed DNA polymerase activity);GO:0004527(exonuclease activity);GO:0005634(nucleus);GO:0005737(cytoplasm);GO:0006261(DNA-dependent DNA replication);GO:0008409(5'-3' exonuclease activity)
ata-miR1432-5p_L+1R-1	TRITD_5Bv1G250370-9	Beta-fructofuranosidase, insoluble isoenzyme 4 [Triticum urartu]	1375-1394	2.5	GO:0016787(hydrolase activity)	ko00052(Galactose metabolism);ko00500(Starch and sucrose metabolism)
ata-miR1432-5p_L+1R-1	TRITD_2Bv1G152950	acyl-coenzyme A thioesterase 13-like [Aegilops tauschii subsp. tauschii]	352-372	2	GO:0005777(peroxisome);GO:0008150(biological_process);GO:0016788(hydrolase activity, acting on ester bonds);GO:0047617(acyl-CoA hydrolase activity)
ata-miR1432-5p_L+1R-1	TRITD_5Av1G004500	hypothetical protein TRIUR3_12313 [Triticum urartu]	1136-1155	2.5	-
ata-miR1432-5p_L+1R-1	TRITD_7Bv1G043180-4	dynamin-2A-like [Aegilops tauschii subsp. tauschii]	1850-1869	2.5	GO:0000139(Golgi membrane);GO:0000266(mitochondrial fission);GO:0003924(GTPase activity);GO:0005525(GTP binding);GO:0005737(cytoplasm);GO:0005774(vacuolar membrane);GO:0005794(Golgi apparatus);GO:0005829(cytosol);GO:0005874(microtubule);GO:0005886(plasma membrane);GO:0006896(Golgi to vacuole transport);GO:0008017(microtubule binding);GO:0008289(lipid binding);GO:0009506(plasmodesma);GO:0009524(ph…	ko04072(Phospholipase D signaling pathway);ko04144(Endocytosis);ko04961(Endocrine and other factor-regulated calcium reabsorption);ko04721(Synaptic vesicle cycle);ko05100(Bacterial invasion of epithelial cells)
ata-miR1432-5p_L+1R-1	TRITD_7Bv1G043180-3	dynamin-2A-like [Aegilops tauschii subsp. tauschii]	1850-1869	2.5	GO:0000139(Golgi membrane);GO:0000266(mitochondrial fission);GO:0003924(GTPase activity);GO:0005525(GTP binding);GO:0005737(cytoplasm);GO:0005774(vacuolar membrane);GO:0005794(Golgi apparatus);GO:0005829(cytosol);GO:0005874(microtubule);GO:0005886(plasma membrane);GO:0006896(Golgi to vacuole transport);GO:0008017(microtubule binding);GO:0008289(lipid binding);GO:0009506(plasmodesma);GO:0009524(ph…	ko04072(Phospholipase D signaling pathway);ko04144(Endocytosis);ko04961(Endocrine and other factor-regulated calcium reabsorption);ko04721(Synaptic vesicle cycle);ko05100(Bacterial invasion of epithelial cells)
ata-miR1432-5p_L+1R-1	TRITD_7Bv1G043180	dynamin-2A-like [Aegilops tauschii subsp. tauschii]	1850-1869	2.5	GO:0000139(Golgi membrane);GO:0000266(mitochondrial fission);GO:0003924(GTPase activity);GO:0005525(GTP binding);GO:0005737(cytoplasm);GO:0005774(vacuolar membrane);GO:0005794(Golgi apparatus);GO:0005829(cytosol);GO:0005874(microtubule);GO:0005886(plasma membrane);GO:0006896(Golgi to vacuole transport);GO:0008017(microtubule binding);GO:0008289(lipid binding);GO:0009506(plasmodesma);GO:0009524(ph…	ko04072(Phospholipase D signaling pathway);ko04144(Endocytosis);ko04961(Endocrine and other factor-regulated calcium reabsorption);ko04721(Synaptic vesicle cycle);ko05100(Bacterial invasion of epithelial cells)
ata-miR1432-5p_L+1R-1	TRITD_7Bv1G043180-2	dynamin-2A-like [Aegilops tauschii subsp. tauschii]	1880-1899	2.5	GO:0000139(Golgi membrane);GO:0000266(mitochondrial fission);GO:0003924(GTPase activity);GO:0005525(GTP binding);GO:0005737(cytoplasm);GO:0005774(vacuolar membrane);GO:0005794(Golgi apparatus);GO:0005829(cytosol);GO:0005874(microtubule);GO:0005886(plasma membrane);GO:0006896(Golgi to vacuole transport);GO:0008017(microtubule binding);GO:0008289(lipid binding);GO:0009506(plasmodesma);GO:0009524(ph…	ko04072(Phospholipase D signaling pathway);ko04144(Endocytosis);ko04961(Endocrine and other factor-regulated calcium reabsorption);ko04721(Synaptic vesicle cycle);ko05100(Bacterial invasion of epithelial cells)
ata-miR1432-5p_L+1R-1	TRITD_7Bv1G043180-8	hypothetical protein BRADI_1g44440v3 [Brachypodium distachyon]	584-603	2.5	GO:0000139(Golgi membrane);GO:0000266(mitochondrial fission);GO:0003924(GTPase activity);GO:0005525(GTP binding);GO:0005737(cytoplasm);GO:0005774(vacuolar membrane);GO:0005794(Golgi apparatus);GO:0005829(cytosol);GO:0005874(microtubule);GO:0005886(plasma membrane);GO:0006896(Golgi to vacuole transport);GO:0008017(microtubule binding);GO:0008289(lipid binding);GO:0009506(plasmodesma);GO:0009524(ph…
ata-miR1432-5p_L+1R-1	TRITD_7Bv1G043180-9	dynamin-2A-like [Aegilops tauschii subsp. tauschii]	410-429	2.5	GO:0000139(Golgi membrane);GO:0000266(mitochondrial fission);GO:0003924(GTPase activity);GO:0005525(GTP binding);GO:0005737(cytoplasm);GO:0005774(vacuolar membrane);GO:0005794(Golgi apparatus);GO:0005829(cytosol);GO:0005874(microtubule);GO:0005886(plasma membrane);GO:0006896(Golgi to vacuole transport);GO:0008017(microtubule binding);GO:0008289(lipid binding);GO:0009506(plasmodesma);GO:0009524(ph…
ata-miR1432-5p_L+1R-1	TRITD_1Bv1G225200	calmodulin-like protein 3 [Aegilops tauschii subsp. tauschii]	33-53	1.8	GO:0005509(calcium ion binding)	ko04020(Calcium signaling pathway);ko04070(Phosphatidylinositol signaling system)
ata-miR1432-5p_L+1R-1	TRITD_1Bv1G225210	calmodulin-like protein 7 [Aegilops tauschii subsp. tauschii]	42-62	1.8	GO:0005509(calcium ion binding)	ko04070(Phosphatidylinositol signaling system);ko04745(Phototransduction - fly)
ata-miR1432-5p_L+1R-1	TRITD_1Bv1G225220	calmodulin-like protein 3 [Aegilops tauschii subsp. tauschii]	42-62	1.8	GO:0005509(calcium ion binding)	ko04020(Calcium signaling pathway);ko04070(Phosphatidylinositol signaling system)
ata-miR1432-5p_L+1R-1	TRITD_7Bv1G055280	uncharacterized protein LOC109732667 [Aegilops tauschii subsp. tauschii]	579-599	2.2	GO:0009507(chloroplast);GO:0016021(integral component of membrane)
ata-miR1432-5p_L+1R-1	TRITD_3Av1G002930-4	unnamed protein product [Triticum aestivum]	2133-2153	2.5	-
ata-miR1432-5p_L+1R-1	TRITD_3Av1G002930-3	uncharacterized protein LOC109770330 [Aegilops tauschii subsp. tauschii]	2553-2573	2.5	-
ata-miR1432-5p_L+1R-1	TRITD_3Av1G002930	uncharacterized protein LOC109770330 [Aegilops tauschii subsp. tauschii]	2559-2579	2.5	-
ata-miR1432-5p_L+1R-1	TRITD_3Av1G002930-2	uncharacterized protein LOC109770330 [Aegilops tauschii subsp. tauschii]	2526-2546	2.5	-
ata-miR1432-5p_L+1R-1	TRITD_4Av1G028180	uncharacterized protein LOC109732965 isoform X2 [Aegilops tauschii subsp. tauschii]	706-726	1.5	GO:0003677(DNA binding);GO:0003824(catalytic activity);GO:0003887(DNA-directed DNA polymerase activity);GO:0004527(exonuclease activity);GO:0005634(nucleus);GO:0005737(cytoplasm);GO:0006261(DNA-dependent DNA replication);GO:0008409(5'-3' exonuclease activity)
ata-miR1432-5p_L+1R-1	TRITD_4Av1G028180-2	uncharacterized protein LOC109732965 isoform X3 [Aegilops tauschii subsp. tauschii]	664-684	1.5	GO:0003677(DNA binding);GO:0003824(catalytic activity);GO:0003887(DNA-directed DNA polymerase activity);GO:0004527(exonuclease activity);GO:0005634(nucleus);GO:0005737(cytoplasm);GO:0006261(DNA-dependent DNA replication);GO:0008409(5'-3' exonuclease activity)
ata-miR1432-5p_L+1R-1	TRITD_4Av1G028180-3	uncharacterized protein LOC109732965 isoform X3 [Aegilops tauschii subsp. tauschii]	664-684	1.5	GO:0003677(DNA binding);GO:0003824(catalytic activity);GO:0003887(DNA-directed DNA polymerase activity);GO:0004527(exonuclease activity);GO:0005634(nucleus);GO:0005737(cytoplasm);GO:0006261(DNA-dependent DNA replication);GO:0008409(5'-3' exonuclease activity)
ata-miR1432-5p_L+1R-1	TRITD_4Av1G028180-4	DNA polymerase I [Triticum urartu]	772-792	1.5	GO:0003677(DNA binding);GO:0003824(catalytic activity);GO:0003887(DNA-directed DNA polymerase activity);GO:0004527(exonuclease activity);GO:0005634(nucleus);GO:0005737(cytoplasm);GO:0006261(DNA-dependent DNA replication);GO:0008409(5'-3' exonuclease activity)
ata-miR1432-5p_L+1R-1	TRITD_4Av1G028180-5	DNA polymerase I [Triticum urartu]	196-216	1.5	GO:0003677(DNA binding);GO:0003824(catalytic activity);GO:0003887(DNA-directed DNA polymerase activity);GO:0004527(exonuclease activity);GO:0005634(nucleus);GO:0005737(cytoplasm);GO:0006261(DNA-dependent DNA replication);GO:0008409(5'-3' exonuclease activity)
ata-miR1432-5p_L+1R-1	TRITD_4Av1G028180-6	uncharacterized protein LOC109732965 isoform X3 [Aegilops tauschii subsp. tauschii]	664-684	1.5	GO:0003677(DNA binding);GO:0003824(catalytic activity);GO:0003887(DNA-directed DNA polymerase activity);GO:0004527(exonuclease activity);GO:0005634(nucleus);GO:0005737(cytoplasm);GO:0006261(DNA-dependent DNA replication);GO:0008409(5'-3' exonuclease activity)
ata-miR1432-5p_L+1R-1	TRITD_3Av1G027200	L-tryptophan--pyruvate aminotransferase 1-like [Aegilops tauschii subsp. tauschii]	340-360	1	GO:0005789(endoplasmic reticulum membrane);GO:0009684(indoleacetic acid biosynthetic process);GO:0009723(response to ethylene);GO:0009793(embryo development ending in seed dormancy);GO:0009851(auxin biosynthetic process);GO:0009908(flower development);GO:0009958(positive gravitropism);GO:0010078(maintenance of root meristem identity);GO:0010087(phloem or xylem histogenesis);GO:0010588(cotyledon v…
ata-miR1432-5p_L+1R-1	TRITD_3Av1G027200-2	Tryptophan aminotransferase 1 [Triticum urartu]	100-120	1	GO:0005789(endoplasmic reticulum membrane);GO:0009684(indoleacetic acid biosynthetic process);GO:0009723(response to ethylene);GO:0009793(embryo development ending in seed dormancy);GO:0009851(auxin biosynthetic process);GO:0009908(flower development);GO:0009958(positive gravitropism);GO:0010078(maintenance of root meristem identity);GO:0010087(phloem or xylem histogenesis);GO:0010588(cotyledon v…
ata-miR1432-5p_L+1R-1	TRITD_5Av1G229000	probable calcium-binding protein CML18 [Aegilops tauschii subsp. tauschii]	45-65	1	GO:0005509(calcium ion binding)	ko04070(Phosphatidylinositol signaling system)
ata-miR1432-5p_L+1R-1	TRITD_7Bv1G223480-2	U-box domain-containing protein 33-like [Aegilops tauschii subsp. tauschii]	286-306	2.5	GO:0004842(ubiquitin-protein transferase activity);GO:0016567(protein ubiquitination)	ko04010(MAPK signaling pathway);ko04064(NF-kappa B signaling pathway);ko04620(Toll-like receptor signaling pathway);ko04621(NOD-like receptor signaling pathway);ko04722(Neurotrophin signaling pathway);ko05133(Pertussis);ko05152(Tuberculosis);ko05162(Measles);ko05164(Influenza A);ko05145(Toxoplasmosis);ko05140(Leishmaniasis);ko05142(Chagas disease )
ata-miR1432-5p_L+1R-1	TRITD_7Bv1G223480	U-box domain-containing protein 33-like [Aegilops tauschii subsp. tauschii]	913-933	2.5	GO:0004842(ubiquitin-protein transferase activity);GO:0016567(protein ubiquitination)	ko04010(MAPK signaling pathway);ko04064(NF-kappa B signaling pathway);ko04620(Toll-like receptor signaling pathway);ko04621(NOD-like receptor signaling pathway);ko04722(Neurotrophin signaling pathway);ko05133(Pertussis);ko05152(Tuberculosis);ko05162(Measles);ko05164(Influenza A);ko05145(Toxoplasmosis);ko05140(Leishmaniasis);ko05142(Chagas disease )
ata-miR169a-5p	TRITD_3Av1G191790-4	nucleobase-ascorbate transporter 2-like [Aegilops tauschii subsp. tauschii]	417-440	2.5	GO:0016020(membrane);GO:0016021(integral component of membrane);GO:0022857(transmembrane transporter activity);GO:0055085(transmembrane transport)
ata-miR169a-5p	TRITD_3Av1G191790-3	Nucleobase-ascorbate transporter 2 [Triticum urartu]	240-263	2.5	GO:0016020(membrane);GO:0016021(integral component of membrane);GO:0022857(transmembrane transporter activity);GO:0055085(transmembrane transport)
ata-miR169a-5p	TRITD_3Av1G191790	nucleobase-ascorbate transporter 2-like [Aegilops tauschii subsp. tauschii]	417-440	2.5	GO:0016020(membrane);GO:0016021(integral component of membrane);GO:0022857(transmembrane transporter activity);GO:0055085(transmembrane transport)
ata-miR169a-5p	TRITD_3Av1G191790-2	nucleobase-ascorbate transporter 2-like [Aegilops tauschii subsp. tauschii]	417-440	2.5	GO:0016020(membrane);GO:0016021(integral component of membrane);GO:0022857(transmembrane transporter activity);GO:0055085(transmembrane transport)
ata-miR169a-5p	TRITD_5Bv1G120790-6	nucleobase-ascorbate transporter 6-like [Aegilops tauschii subsp. tauschii]	429-452	2.5	GO:0005618(cell wall);GO:0005773(vacuole);GO:0005783(endoplasmic reticulum);GO:0005886(plasma membrane);GO:0009506(plasmodesma);GO:0016020(membrane);GO:0016021(integral component of membrane);GO:0022857(transmembrane transporter activity);GO:0055085(transmembrane transport)
ata-miR169a-5p	TRITD_5Bv1G120790-5	nucleobase-ascorbate transporter 6-like [Aegilops tauschii subsp. tauschii]	429-452	2.5	GO:0005618(cell wall);GO:0005773(vacuole);GO:0005783(endoplasmic reticulum);GO:0005886(plasma membrane);GO:0009506(plasmodesma);GO:0016020(membrane);GO:0016021(integral component of membrane);GO:0022857(transmembrane transporter activity);GO:0055085(transmembrane transport)
ata-miR169a-5p	TRITD_5Bv1G120790-4	nucleobase-ascorbate transporter 6-like [Aegilops tauschii subsp. tauschii]	429-452	2.5	GO:0005618(cell wall);GO:0005773(vacuole);GO:0005783(endoplasmic reticulum);GO:0005886(plasma membrane);GO:0009506(plasmodesma);GO:0016020(membrane);GO:0016021(integral component of membrane);GO:0022857(transmembrane transporter activity);GO:0055085(transmembrane transport)
ata-miR169a-5p	TRITD_5Bv1G120790-3	nucleobase-ascorbate transporter 6-like [Aegilops tauschii subsp. tauschii]	429-452	2.5	GO:0005618(cell wall);GO:0005773(vacuole);GO:0005783(endoplasmic reticulum);GO:0005886(plasma membrane);GO:0009506(plasmodesma);GO:0016020(membrane);GO:0016021(integral component of membrane);GO:0022857(transmembrane transporter activity);GO:0055085(transmembrane transport)
ata-miR169a-5p	TRITD_5Bv1G120790-2	nucleobase-ascorbate transporter 6-like [Aegilops tauschii subsp. tauschii]	429-452	2.5	GO:0005618(cell wall);GO:0005773(vacuole);GO:0005783(endoplasmic reticulum);GO:0005886(plasma membrane);GO:0009506(plasmodesma);GO:0016020(membrane);GO:0016021(integral component of membrane);GO:0022857(transmembrane transporter activity);GO:0055085(transmembrane transport)
ata-miR169a-5p	TRITD_5Bv1G120790	nucleobase-ascorbate transporter 6-like [Aegilops tauschii subsp. tauschii]	429-452	2.5	GO:0005618(cell wall);GO:0005773(vacuole);GO:0005783(endoplasmic reticulum);GO:0005886(plasma membrane);GO:0009506(plasmodesma);GO:0016020(membrane);GO:0016021(integral component of membrane);GO:0022857(transmembrane transporter activity);GO:0055085(transmembrane transport)
ata-miR169a-5p	TRITD_5Bv1G120790-7	nucleobase-ascorbate transporter 6-like [Aegilops tauschii subsp. tauschii]	330-353	2.5	GO:0005618(cell wall);GO:0005773(vacuole);GO:0005783(endoplasmic reticulum);GO:0005886(plasma membrane);GO:0009506(plasmodesma);GO:0016020(membrane);GO:0016021(integral component of membrane);GO:0022857(transmembrane transporter activity);GO:0055085(transmembrane transport)
ata-miR169a-5p	TRITD_3Bv1G174330	unnamed protein product [Triticum aestivum]	2049-2072	2.5	GO:0016020(membrane);GO:0016021(integral component of membrane);GO:0022857(transmembrane transporter activity);GO:0055085(transmembrane transport)
ata-miR169a-5p	TRITD_3Bv1G174330-15	unnamed protein product [Triticum aestivum]	417-440	2.5	GO:0016020(membrane);GO:0016021(integral component of membrane);GO:0022857(transmembrane transporter activity);GO:0055085(transmembrane transport)
ata-miR169a-5p	TRITD_3Bv1G174330-12	unnamed protein product [Triticum aestivum]	417-440	2.5	GO:0016020(membrane);GO:0016021(integral component of membrane);GO:0022857(transmembrane transporter activity);GO:0055085(transmembrane transport)
ata-miR169a-5p	TRITD_3Bv1G174330-13	unnamed protein product [Triticum aestivum]	417-440	2.5	GO:0016020(membrane);GO:0016021(integral component of membrane);GO:0022857(transmembrane transporter activity);GO:0055085(transmembrane transport)
ata-miR169a-5p	TRITD_3Bv1G174330-14	unnamed protein product [Triticum aestivum]	417-440	2.5	GO:0016020(membrane);GO:0016021(integral component of membrane);GO:0022857(transmembrane transporter activity);GO:0055085(transmembrane transport)
ata-miR169a-5p	TRITD_3Bv1G174330-11	unnamed protein product [Triticum aestivum]	417-440	2.5	GO:0016020(membrane);GO:0016021(integral component of membrane);GO:0022857(transmembrane transporter activity);GO:0055085(transmembrane transport)
ata-miR169a-5p	TRITD_3Bv1G174330-10	Nucleobase-ascorbate transporter 2 [Triticum urartu]	240-263	2.5	GO:0016020(membrane);GO:0016021(integral component of membrane);GO:0022857(transmembrane transporter activity);GO:0055085(transmembrane transport)
ata-miR169a-5p	TRITD_3Bv1G174330-8	unnamed protein product [Triticum aestivum]	417-440	2.5	GO:0016020(membrane);GO:0016021(integral component of membrane);GO:0022857(transmembrane transporter activity);GO:0055085(transmembrane transport)
ata-miR169a-5p	TRITD_3Bv1G174330-9	unnamed protein product [Triticum aestivum]	417-440	2.5	GO:0016020(membrane);GO:0016021(integral component of membrane);GO:0022857(transmembrane transporter activity);GO:0055085(transmembrane transport)
ata-miR169a-5p	TRITD_3Bv1G174330-16	unnamed protein product [Triticum aestivum]	330-353	2.5	GO:0016020(membrane);GO:0016021(integral component of membrane);GO:0022857(transmembrane transporter activity);GO:0055085(transmembrane transport)
ata-miR169a-5p	TRITD_7Bv1G021190	predicted protein [Hordeum vulgare subsp. vulgare]	811-832	2.2	GO:0004185(serine-type carboxypeptidase activity);GO:0005773(vacuole);GO:0051603(proteolysis involved in cellular protein catabolic process)
ata-miR169a-5p	TRITD_5Av1G198400-2	Nuclear transcription factor Y subunit A-1 [Triticum urartu]	452-473	2	GO:0003677(DNA binding);GO:0003700(DNA binding transcription factor activity);GO:0005634(nucleus);GO:0006351(transcription, DNA-templated);GO:0006355(regulation of transcription, DNA-templated);GO:0009793(embryo development ending in seed dormancy);GO:0010262(somatic embryogenesis);GO:0016602(CCAAT-binding factor complex);GO:0048316(seed development);GO:0048510(regulation of timing of transition …
ata-miR169h-3p_L-1	TRITD_1Av1G013470	probable alkaline/neutral invertase F [Aegilops tauschii subsp. tauschii]	108-126	2	GO:0004575(sucrose alpha-glucosidase activity);GO:0005987(sucrose catabolic process);GO:0009555(pollen development);GO:0010311(lateral root formation);GO:0048510(regulation of timing of transition from vegetative to reproductive phase);GO:0080022(primary root development)
ata-miR169h-3p_L-1	TRITD_6Bv1G167860	Uncharacterized WD repeat-containing protein C2A9.03 [Triticum urartu]	586-603	2.5	GO:0003674(molecular_function);GO:0005737(cytoplasm);GO:0005834(heterotrimeric G-protein complex);GO:0008150(biological_process);GO:0080008(Cul4-RING E3 ubiquitin ligase complex)
ata-miR169h-3p_L-1	TRITD_6Bv1G167860-2	uncharacterized WD repeat-containing protein C2A9.03-like [Aegilops tauschii subsp. tauschii]	586-603	2.5	GO:0003674(molecular_function);GO:0005737(cytoplasm);GO:0005834(heterotrimeric G-protein complex);GO:0008150(biological_process);GO:0080008(Cul4-RING E3 ubiquitin ligase complex)	ko04745(Phototransduction - fly)
ata-miR169h-3p_L-1	TRITD_6Bv1G167860-11	uncharacterized WD repeat-containing protein C2A9.03-like [Aegilops tauschii subsp. tauschii]	145-162	2.5	GO:0003674(molecular_function);GO:0005737(cytoplasm);GO:0005834(heterotrimeric G-protein complex);GO:0008150(biological_process);GO:0080008(Cul4-RING E3 ubiquitin ligase complex)	ko04745(Phototransduction - fly)
ata-miR169h-3p_L-1	TRITD_6Bv1G167860-4	uncharacterized WD repeat-containing protein C2A9.03-like [Aegilops tauschii subsp. tauschii]	583-600	2.5	GO:0003674(molecular_function);GO:0005737(cytoplasm);GO:0005834(heterotrimeric G-protein complex);GO:0008150(biological_process);GO:0080008(Cul4-RING E3 ubiquitin ligase complex)	ko04745(Phototransduction - fly)
ata-miR169h-3p_L-1	TRITD_6Bv1G167860-5	Uncharacterized WD repeat-containing protein C2A9.03 [Triticum urartu]	586-603	2.5	GO:0003674(molecular_function);GO:0005737(cytoplasm);GO:0005834(heterotrimeric G-protein complex);GO:0008150(biological_process);GO:0080008(Cul4-RING E3 ubiquitin ligase complex)
ata-miR169h-3p_L-1	TRITD_6Bv1G167860-6	uncharacterized WD repeat-containing protein C2A9.03-like [Aegilops tauschii subsp. tauschii]	586-603	2.5	GO:0003674(molecular_function);GO:0005737(cytoplasm);GO:0005834(heterotrimeric G-protein complex);GO:0008150(biological_process);GO:0080008(Cul4-RING E3 ubiquitin ligase complex)
ata-miR169h-3p_L-1	TRITD_6Bv1G167860-7	uncharacterized WD repeat-containing protein C2A9.03-like [Aegilops tauschii subsp. tauschii]	586-603	2.5	GO:0003674(molecular_function);GO:0005737(cytoplasm);GO:0005834(heterotrimeric G-protein complex);GO:0008150(biological_process);GO:0080008(Cul4-RING E3 ubiquitin ligase complex)
ata-miR169h-3p_L-1	TRITD_6Bv1G167860-8	uncharacterized WD repeat-containing protein C2A9.03-like [Aegilops tauschii subsp. tauschii]	586-603	2.5	GO:0003674(molecular_function);GO:0005737(cytoplasm);GO:0005834(heterotrimeric G-protein complex);GO:0008150(biological_process);GO:0080008(Cul4-RING E3 ubiquitin ligase complex)	ko04745(Phototransduction - fly)
ata-miR169h-3p_L-1	TRITD_6Bv1G167860-9	Uncharacterized WD repeat-containing protein C2A9.03 [Triticum urartu]	586-603	2.5	GO:0003674(molecular_function);GO:0005737(cytoplasm);GO:0005834(heterotrimeric G-protein complex);GO:0008150(biological_process);GO:0080008(Cul4-RING E3 ubiquitin ligase complex)	ko04745(Phototransduction - fly)
ata-miR169h-3p_L-1	TRITD_6Bv1G167860-3	uncharacterized WD repeat-containing protein C2A9.03-like [Aegilops tauschii subsp. tauschii]	598-615	2.5	GO:0003674(molecular_function);GO:0005737(cytoplasm);GO:0005834(heterotrimeric G-protein complex);GO:0008150(biological_process);GO:0080008(Cul4-RING E3 ubiquitin ligase complex)	ko04745(Phototransduction - fly)
ata-miR169h-3p_L-1	TRITD_6Bv1G167860-13	uncharacterized WD repeat-containing protein C2A9.03-like [Aegilops tauschii subsp. tauschii]	586-603	2.5	GO:0003674(molecular_function);GO:0005737(cytoplasm);GO:0005834(heterotrimeric G-protein complex);GO:0008150(biological_process);GO:0080008(Cul4-RING E3 ubiquitin ligase complex)	ko04745(Phototransduction - fly)
ata-miR169h-3p_L-1	TRITD_6Bv1G167860-15	Uncharacterized WD repeat-containing protein C2A9.03 [Triticum urartu]	598-615	2.5	GO:0003674(molecular_function);GO:0005737(cytoplasm);GO:0005834(heterotrimeric G-protein complex);GO:0008150(biological_process);GO:0080008(Cul4-RING E3 ubiquitin ligase complex)
ata-miR169h-3p_L-1	TRITD_6Bv1G167860-16	Uncharacterized WD repeat-containing protein C2A9.03 [Triticum urartu]	598-615	2.5	GO:0005737(cytoplasm);GO:0005834(heterotrimeric G-protein complex);GO:0008150(biological_process);GO:0080008(Cul4-RING E3 ubiquitin ligase complex)
ata-miR169h-3p_L-1	TRITD_6Bv1G167860-17	Uncharacterized WD repeat-containing protein C2A9.03 [Triticum urartu]	598-615	2.5	GO:0005737(cytoplasm);GO:0005834(heterotrimeric G-protein complex);GO:0008150(biological_process);GO:0080008(Cul4-RING E3 ubiquitin ligase complex)
ata-miR169h-3p_L-1	TRITD_2Av1G206090-6	probable galactinol--sucrose galactosyltransferase 2 [Aegilops tauschii subsp. tauschii]	205-222	2.5	GO:0003824(catalytic activity);GO:0004553(hydrolase activity, hydrolyzing O-glycosyl compounds);GO:0005737(cytoplasm);GO:0006979(response to oxidative stress);GO:0009506(plasmodesma);GO:0034484(raffinose catabolic process);GO:0047274(galactinol-sucrose galactosyltransferase activity);GO:0052692(raffinose alpha-galactosidase activity);GO:0080167(response to karrikin)	ko00052(Galactose metabolism)
ata-miR169h-3p_L-1	TRITD_2Av1G206090-5	probable galactinol--sucrose galactosyltransferase 2 [Aegilops tauschii subsp. tauschii]	769-786	2.5	GO:0003824(catalytic activity);GO:0004553(hydrolase activity, hydrolyzing O-glycosyl compounds);GO:0005737(cytoplasm);GO:0006979(response to oxidative stress);GO:0009506(plasmodesma);GO:0034484(raffinose catabolic process);GO:0047274(galactinol-sucrose galactosyltransferase activity);GO:0052692(raffinose alpha-galactosidase activity);GO:0080167(response to karrikin)	ko00052(Galactose metabolism)
ata-miR169h-3p_L-1	TRITD_2Av1G206090-3	probable galactinol--sucrose galactosyltransferase 2 [Aegilops tauschii subsp. tauschii]	934-951	2.5	GO:0003824(catalytic activity);GO:0004553(hydrolase activity, hydrolyzing O-glycosyl compounds);GO:0005737(cytoplasm);GO:0006979(response to oxidative stress);GO:0009506(plasmodesma);GO:0034484(raffinose catabolic process);GO:0047274(galactinol-sucrose galactosyltransferase activity);GO:0052692(raffinose alpha-galactosidase activity);GO:0080167(response to karrikin)	ko00052(Galactose metabolism)
ata-miR169h-3p_L-1	TRITD_2Av1G206090-4	probable galactinol--sucrose galactosyltransferase 2 [Aegilops tauschii subsp. tauschii]	940-957	2.5	GO:0003824(catalytic activity);GO:0004553(hydrolase activity, hydrolyzing O-glycosyl compounds);GO:0005737(cytoplasm);GO:0006979(response to oxidative stress);GO:0009506(plasmodesma);GO:0034484(raffinose catabolic process);GO:0047274(galactinol-sucrose galactosyltransferase activity);GO:0052692(raffinose alpha-galactosidase activity);GO:0080167(response to karrikin)	ko00052(Galactose metabolism)
ata-miR169h-3p_L-1	TRITD_2Av1G206090-2	probable galactinol--sucrose galactosyltransferase 2 [Aegilops tauschii subsp. tauschii]	1063-1080	2.5	GO:0003824(catalytic activity);GO:0004553(hydrolase activity, hydrolyzing O-glycosyl compounds);GO:0005737(cytoplasm);GO:0006979(response to oxidative stress);GO:0009506(plasmodesma);GO:0034484(raffinose catabolic process);GO:0047274(galactinol-sucrose galactosyltransferase activity);GO:0052692(raffinose alpha-galactosidase activity);GO:0080167(response to karrikin)	ko00052(Galactose metabolism)
ata-miR169h-3p_L-1	TRITD_2Av1G206090	putative galactinol--sucrose galactosyltransferase 2 [Triticum urartu]	748-765	2.5	GO:0003824(catalytic activity);GO:0004553(hydrolase activity, hydrolyzing O-glycosyl compounds);GO:0005737(cytoplasm);GO:0006979(response to oxidative stress);GO:0009506(plasmodesma);GO:0034484(raffinose catabolic process);GO:0047274(galactinol-sucrose galactosyltransferase activity);GO:0052692(raffinose alpha-galactosidase activity);GO:0080167(response to karrikin)	ko00052(Galactose metabolism)
ata-miR169h-3p_L-1	TRITD_2Av1G206090-8	probable galactinol--sucrose galactosyltransferase 2 [Aegilops tauschii subsp. tauschii]	1063-1080	2.5	GO:0003824(catalytic activity);GO:0004553(hydrolase activity, hydrolyzing O-glycosyl compounds);GO:0005737(cytoplasm);GO:0006979(response to oxidative stress);GO:0009506(plasmodesma);GO:0034484(raffinose catabolic process);GO:0047274(galactinol-sucrose galactosyltransferase activity);GO:0052692(raffinose alpha-galactosidase activity);GO:0080167(response to karrikin)
ata-miR169h-3p_L-1	TRITD_2Av1G206090-9	probable galactinol--sucrose galactosyltransferase 2 [Aegilops tauschii subsp. tauschii]	1063-1080	2.5	GO:0003824(catalytic activity);GO:0004553(hydrolase activity, hydrolyzing O-glycosyl compounds);GO:0005737(cytoplasm);GO:0006979(response to oxidative stress);GO:0009506(plasmodesma);GO:0034484(raffinose catabolic process);GO:0047274(galactinol-sucrose galactosyltransferase activity);GO:0052692(raffinose alpha-galactosidase activity);GO:0080167(response to karrikin)
ata-miR169h-3p_L-1	TRITD_2Av1G206090-7	probable galactinol--sucrose galactosyltransferase 2 [Aegilops tauschii subsp. tauschii]	1198-1215	2.5	GO:0003824(catalytic activity);GO:0004553(hydrolase activity, hydrolyzing O-glycosyl compounds);GO:0005737(cytoplasm);GO:0006979(response to oxidative stress);GO:0009506(plasmodesma);GO:0034484(raffinose catabolic process);GO:0047274(galactinol-sucrose galactosyltransferase activity);GO:0052692(raffinose alpha-galactosidase activity);GO:0080167(response to karrikin)
ata-miR169h-3p_L-1	TRITD_2Av1G206090-10	probable galactinol--sucrose galactosyltransferase 2 [Aegilops tauschii subsp. tauschii]	1198-1215	2.5	GO:0003824(catalytic activity);GO:0004553(hydrolase activity, hydrolyzing O-glycosyl compounds);GO:0005737(cytoplasm);GO:0006979(response to oxidative stress);GO:0009506(plasmodesma);GO:0034484(raffinose catabolic process);GO:0047274(galactinol-sucrose galactosyltransferase activity);GO:0052692(raffinose alpha-galactosidase activity);GO:0080167(response to karrikin)
ata-miR169h-3p_L-1	TRITD_6Bv1G204500	Receptor-like protein 12 [Triticum urartu]	1128-1146	2.5	GO:0005886(plasma membrane);GO:0006952(defense response);GO:0007165(signal transduction);GO:0016301(kinase activity)
ata-miR169h-3p_L-1	TRITD_6Bv1G204530	receptor-like protein 12 [Aegilops tauschii subsp. tauschii]	1119-1137	2.5	GO:0006952(defense response);GO:0007165(signal transduction);GO:0016020(membrane);GO:0016021(integral component of membrane)
ata-miR169h-3p_L-1	TRITD_5Bv1G110440	zinc finger CCCH domain-containing protein 54-like [Aegilops tauschii subsp. tauschii]	66-84	2.5	GO:0003677(DNA binding);GO:0003723(RNA binding);GO:0004518(nuclease activity);GO:0005634(nucleus);GO:0008150(biological_process);GO:0046872(metal ion binding)
ata-miR169h-3p_L-1	TRITD_5Bv1G110440-2	Zinc finger CCCH domain-containing protein 54 [Triticum urartu]	66-84	2.5	GO:0003677(DNA binding);GO:0003723(RNA binding);GO:0004518(nuclease activity);GO:0005634(nucleus);GO:0008150(biological_process);GO:0046872(metal ion binding)
ata-miR169h-3p_L-1	TRITD_4Av1G263110	kinesin-like protein KIN-10B [Aegilops tauschii subsp. tauschii]	889-906	2.5	GO:0003777(microtubule motor activity);GO:0005871(kinesin complex);GO:0007018(microtubule-based movement);GO:0016887(ATPase activity)
ata-miR169h-3p_L-1	TRITD_4Av1G263110-3	kinesin-like protein KIN-10B [Aegilops tauschii subsp. tauschii]	481-498	2.5	GO:0003777(microtubule motor activity);GO:0005871(kinesin complex);GO:0007018(microtubule-based movement);GO:0016887(ATPase activity)
ata-miR169h-3p_L-1	TRITD_4Av1G263110-2	kinesin-like protein KIN-10B [Aegilops tauschii subsp. tauschii]	481-498	2.5	GO:0003777(microtubule motor activity);GO:0005871(kinesin complex);GO:0007018(microtubule-based movement);GO:0016887(ATPase activity)
ata-miR169h-3p_L-1	TRITD_4Av1G263110-6	kinesin-like protein KIN-10B [Aegilops tauschii subsp. tauschii]	397-414	2.5	GO:0003777(microtubule motor activity);GO:0005871(kinesin complex);GO:0007018(microtubule-based movement);GO:0016887(ATPase activity)
ata-miR169h-3p_L-1	TRITD_4Av1G263110-4	kinesin-like protein KIN-10B [Aegilops tauschii subsp. tauschii]	397-414	2.5	GO:0003777(microtubule motor activity);GO:0005871(kinesin complex);GO:0007018(microtubule-based movement);GO:0016887(ATPase activity)
ata-miR169h-3p_L-1	TRITD_4Av1G263110-5	kinesin-like protein KIN-10B [Aegilops tauschii subsp. tauschii]	397-414	2.5	GO:0003777(microtubule motor activity);GO:0005871(kinesin complex);GO:0007018(microtubule-based movement);GO:0016887(ATPase activity)
ata-miR169h-3p_L-1	TRITD_3Av1G265850-2	putative amino acid permease [Triticum aestivum]	1443-1461	2	GO:0005313(L-glutamate transmembrane transporter activity);GO:0005887(integral component of plasma membrane);GO:0015180(L-alanine transmembrane transporter activity);GO:0015181(arginine transmembrane transporter activity);GO:0015185(gamma-aminobutyric acid transmembrane transporter activity);GO:0015189(L-lysine transmembrane transporter activity);GO:0015297(antiporter activity);GO:0015812(gamma-a…
ata-miR169h-3p_L-1	TRITD_3Av1G265850	putative amino acid permease [Triticum aestivum]	1359-1377	2	GO:0005313(L-glutamate transmembrane transporter activity);GO:0005887(integral component of plasma membrane);GO:0015180(L-alanine transmembrane transporter activity);GO:0015181(arginine transmembrane transporter activity);GO:0015185(gamma-aminobutyric acid transmembrane transporter activity);GO:0015189(L-lysine transmembrane transporter activity);GO:0015297(antiporter activity);GO:0015812(gamma-a…
ata-miR169h-3p_L-1	TRITD_7Av1G000930-4	kinesin-like protein KIN-10B [Aegilops tauschii subsp. tauschii]	904-921	2.5	GO:0003777(microtubule motor activity);GO:0005871(kinesin complex);GO:0007018(microtubule-based movement);GO:0016887(ATPase activity)
ata-miR169h-3p_L-1	TRITD_7Av1G000930-3	kinesin-like protein KIN-10B [Aegilops tauschii subsp. tauschii]	904-921	2.5	GO:0003777(microtubule motor activity);GO:0005871(kinesin complex);GO:0007018(microtubule-based movement);GO:0016887(ATPase activity)
ata-miR169h-3p_L-1	TRITD_7Av1G000930-2	kinesin-like protein KIN-10B [Aegilops tauschii subsp. tauschii]	904-921	2.5	GO:0003777(microtubule motor activity);GO:0005871(kinesin complex);GO:0007018(microtubule-based movement);GO:0016887(ATPase activity)
ata-miR169h-3p_L-1	TRITD_7Av1G000930	kinesin-like protein KIN-10B [Aegilops tauschii subsp. tauschii]	904-921	2.5	GO:0003777(microtubule motor activity);GO:0005871(kinesin complex);GO:0007018(microtubule-based movement);GO:0016887(ATPase activity)
ata-miR169h-3p_L-1	TRITD_7Av1G000930-7	kinesin-like protein KIN-10B [Aegilops tauschii subsp. tauschii]	484-501	2.5	GO:0003777(microtubule motor activity);GO:0005871(kinesin complex);GO:0007018(microtubule-based movement);GO:0016887(ATPase activity)
ata-miR169h-3p_L-1	TRITD_7Av1G000930-5	kinesin-like protein KIN-10B [Aegilops tauschii subsp. tauschii]	484-501	2.5	GO:0003777(microtubule motor activity);GO:0005871(kinesin complex);GO:0007018(microtubule-based movement);GO:0016887(ATPase activity)
ata-miR169h-3p_L-1	TRITD_7Av1G000930-6	kinesin-like protein KIN-10B [Aegilops tauschii subsp. tauschii]	484-501	2.5	GO:0003777(microtubule motor activity);GO:0005871(kinesin complex);GO:0007018(microtubule-based movement);GO:0016887(ATPase activity)
ata-miR169h-3p_L-1	TRITD_7Av1G000930-8	kinesin-like protein KIN-10B [Aegilops tauschii subsp. tauschii]	475-492	2.5	GO:0003777(microtubule motor activity);GO:0005871(kinesin complex);GO:0007018(microtubule-based movement);GO:0016887(ATPase activity)
ata-miR169h-3p_L-1	TRITD_7Av1G000930-11	kinesin-like protein KIN-10B [Aegilops tauschii subsp. tauschii]	400-417	2.5	GO:0003777(microtubule motor activity);GO:0005871(kinesin complex);GO:0007018(microtubule-based movement);GO:0016887(ATPase activity)
ata-miR169h-3p_L-1	TRITD_7Av1G000930-10	kinesin-like protein KIN-10B [Aegilops tauschii subsp. tauschii]	400-417	2.5	GO:0003777(microtubule motor activity);GO:0005871(kinesin complex);GO:0007018(microtubule-based movement);GO:0016887(ATPase activity)
ata-miR169h-3p_L-1	TRITD_7Av1G000930-9	kinesin-like protein KIN-10B [Aegilops tauschii subsp. tauschii]	400-417	2.5	GO:0003777(microtubule motor activity);GO:0005871(kinesin complex);GO:0007018(microtubule-based movement);GO:0016887(ATPase activity)
ata-miR169h-3p_L-1	TRITD_2Av1G272130	hypothetical protein TRIUR3_17042 [Triticum urartu]	943-960	2.5	-
ata-miR169h-3p_L-1	TRITD_7Av1G004580	Cytochrome P450 76C4 [Triticum urartu]	798-816	2.2	GO:0016020(membrane);GO:0016709(oxidoreductase activity, acting on paired donors, with incorporation or reduction of molecular oxygen, NAD);GO:0044550(secondary metabolite biosynthetic process)
ata-miR169h-3p_L-1	TRITD_7Av1G004580-2	Cytochrome P450 76C4 [Triticum urartu]	798-816	2.2	GO:0016020(membrane);GO:0016709(oxidoreductase activity, acting on paired donors, with incorporation or reduction of molecular oxygen, NAD);GO:0044550(secondary metabolite biosynthetic process)
ata-miR169h-3p_L-1	TRITD_3Av1G284350	unnamed protein product [Triticum aestivum]	828-846	2.2	GO:0003700(DNA binding transcription factor activity);GO:0005634(nucleus);GO:0006351(transcription, DNA-templated);GO:0006355(regulation of transcription, DNA-templated);GO:0007275(multicellular organism development);GO:0009531(secondary cell wall);GO:0009620(response to fungus);GO:0009733(response to auxin);GO:0009735(response to cytokinin);GO:0009737(response to abscisic acid);GO:0009741(respon…
ata-miR169h-3p_L-1	TRITD_3Av1G284350-2	unnamed protein product [Triticum aestivum]	933-951	2.2	GO:0003700(DNA binding transcription factor activity);GO:0005634(nucleus);GO:0006351(transcription, DNA-templated);GO:0006355(regulation of transcription, DNA-templated);GO:0007275(multicellular organism development);GO:0009531(secondary cell wall);GO:0009620(response to fungus);GO:0009733(response to auxin);GO:0009735(response to cytokinin);GO:0009737(response to abscisic acid);GO:0009741(respon…
ata-miR169h-3p_L-1	TRITD_3Av1G287150-5	probable LRR receptor-like serine/threonine-protein kinase At1g06840 isoform X1 [Aegilops tauschii subsp. tauschii]	687-705	2.5	GO:0004672(protein kinase activity);GO:0004674(protein serine/threonine kinase activity);GO:0005524(ATP binding);GO:0005886(plasma membrane);GO:0006468(protein phosphorylation);GO:0007169(transmembrane receptor protein tyrosine kinase signaling pathway);GO:0016021(integral component of membrane)
ata-miR169h-3p_L-1	TRITD_3Av1G287150-4	probable LRR receptor-like serine/threonine-protein kinase At1g06840 isoform X1 [Aegilops tauschii subsp. tauschii]	687-705	2.5	GO:0004674(protein serine/threonine kinase activity);GO:0005524(ATP binding);GO:0005886(plasma membrane);GO:0006468(protein phosphorylation);GO:0007169(transmembrane receptor protein tyrosine kinase signaling pathway);GO:0009507(chloroplast);GO:0009755(hormone-mediated signaling pathway);GO:0016301(kinase activity)
ata-miR169h-3p_L-1	TRITD_3Av1G287150	probable LRR receptor-like serine/threonine-protein kinase At1g06840 isoform X1 [Aegilops tauschii subsp. tauschii]	687-705	2.5	GO:0004674(protein serine/threonine kinase activity);GO:0005524(ATP binding);GO:0005886(plasma membrane);GO:0006468(protein phosphorylation);GO:0007169(transmembrane receptor protein tyrosine kinase signaling pathway);GO:0009507(chloroplast);GO:0009755(hormone-mediated signaling pathway);GO:0016301(kinase activity)
ata-miR169h-3p_L-1	TRITD_3Av1G287150-2	probable LRR receptor-like serine/threonine-protein kinase At1g06840 isoform X1 [Aegilops tauschii subsp. tauschii]	687-705	2.5	GO:0004674(protein serine/threonine kinase activity);GO:0005524(ATP binding);GO:0005886(plasma membrane);GO:0006468(protein phosphorylation);GO:0007169(transmembrane receptor protein tyrosine kinase signaling pathway);GO:0009507(chloroplast);GO:0009755(hormone-mediated signaling pathway);GO:0016301(kinase activity)
ata-miR169h-3p_L-1	TRITD_3Av1G287150-3	probable LRR receptor-like serine/threonine-protein kinase At1g06840 isoform X1 [Aegilops tauschii subsp. tauschii]	687-705	2.5	GO:0004674(protein serine/threonine kinase activity);GO:0005524(ATP binding);GO:0005886(plasma membrane);GO:0006468(protein phosphorylation);GO:0007169(transmembrane receptor protein tyrosine kinase signaling pathway);GO:0009507(chloroplast);GO:0009755(hormone-mediated signaling pathway);GO:0016301(kinase activity)
ata-miR169h-3p_L-1	TRITD_3Av1G287150-7	probable LRR receptor-like serine/threonine-protein kinase At1g06840 isoform X1 [Aegilops tauschii subsp. tauschii]	627-645	2.5	GO:0004674(protein serine/threonine kinase activity);GO:0005524(ATP binding);GO:0005886(plasma membrane);GO:0006468(protein phosphorylation);GO:0007169(transmembrane receptor protein tyrosine kinase signaling pathway);GO:0009507(chloroplast);GO:0009755(hormone-mediated signaling pathway);GO:0016301(kinase activity)
ata-miR169h-3p_L-1	TRITD_3Av1G287150-8	probable LRR receptor-like serine/threonine-protein kinase At1g06840 isoform X1 [Aegilops tauschii subsp. tauschii]	453-471	2.5	GO:0004674(protein serine/threonine kinase activity);GO:0005524(ATP binding);GO:0005886(plasma membrane);GO:0006468(protein phosphorylation);GO:0007169(transmembrane receptor protein tyrosine kinase signaling pathway);GO:0009507(chloroplast);GO:0009755(hormone-mediated signaling pathway);GO:0016301(kinase activity)
ata-miR169h-3p_L-1	TRITD_3Av1G287150-9	probable LRR receptor-like serine/threonine-protein kinase At1g06840 isoform X1 [Aegilops tauschii subsp. tauschii]	375-393	2.5	GO:0004674(protein serine/threonine kinase activity);GO:0005524(ATP binding);GO:0005886(plasma membrane);GO:0006468(protein phosphorylation);GO:0007169(transmembrane receptor protein tyrosine kinase signaling pathway);GO:0009507(chloroplast);GO:0009755(hormone-mediated signaling pathway);GO:0016301(kinase activity)
ata-miR169h-3p_L-1	TRITD_5Bv1G172660	putative ER lumen protein-retaining receptor C28H8.4 [Aegilops tauschii subsp. tauschii]	390-408	2.5	GO:0006621(protein retention in ER lumen);GO:0015031(protein transport);GO:0016021(integral component of membrane);GO:0046923(ER retention sequence binding)
ata-miR169h-3p_L-1	TRITD_5Bv1G172660-2	putative ER lumen protein-retaining receptor C28H8.4 [Aegilops tauschii subsp. tauschii]	390-408	2.5	GO:0006621(protein retention in ER lumen);GO:0015031(protein transport);GO:0016021(integral component of membrane);GO:0046923(ER retention sequence binding)
ata-miR169h-3p_L-1	TRITD_5Bv1G172660-3	putative ER lumen protein-retaining receptor C28H8.4 [Aegilops tauschii subsp. tauschii]	99-117	2.5	GO:0006621(protein retention in ER lumen);GO:0015031(protein transport);GO:0016021(integral component of membrane);GO:0046923(ER retention sequence binding)
ata-miR169h-3p_L-1	TRITD_7Av1G038700-3	probable LRR receptor-like serine/threonine-protein kinase At1g06840 [Aegilops tauschii subsp. tauschii]	687-705	2.5	GO:0004672(protein kinase activity);GO:0004674(protein serine/threonine kinase activity);GO:0005524(ATP binding);GO:0005886(plasma membrane);GO:0006468(protein phosphorylation);GO:0007169(transmembrane receptor protein tyrosine kinase signaling pathway);GO:0016021(integral component of membrane)
ata-miR169h-3p_L-1	TRITD_7Av1G038700-2	probable LRR receptor-like serine/threonine-protein kinase At1g06840 [Aegilops tauschii subsp. tauschii]	687-705	2.5	GO:0004674(protein serine/threonine kinase activity);GO:0005524(ATP binding);GO:0005886(plasma membrane);GO:0006468(protein phosphorylation);GO:0007169(transmembrane receptor protein tyrosine kinase signaling pathway);GO:0009507(chloroplast);GO:0009755(hormone-mediated signaling pathway);GO:0016301(kinase activity)
ata-miR169h-3p_L-1	TRITD_7Av1G038700	probable LRR receptor-like serine/threonine-protein kinase At1g06840 [Aegilops tauschii subsp. tauschii]	687-705	2.5	GO:0004674(protein serine/threonine kinase activity);GO:0005524(ATP binding);GO:0005886(plasma membrane);GO:0006468(protein phosphorylation);GO:0007169(transmembrane receptor protein tyrosine kinase signaling pathway);GO:0009507(chloroplast);GO:0009755(hormone-mediated signaling pathway);GO:0016301(kinase activity)
ata-miR169h-3p_L-1	TRITD_7Av1G038700-4	probable LRR receptor-like serine/threonine-protein kinase At1g06840 [Aegilops tauschii subsp. tauschii]	444-462	2.5	GO:0004674(protein serine/threonine kinase activity);GO:0005524(ATP binding);GO:0005886(plasma membrane);GO:0006468(protein phosphorylation);GO:0007169(transmembrane receptor protein tyrosine kinase signaling pathway);GO:0009507(chloroplast);GO:0009755(hormone-mediated signaling pathway);GO:0016301(kinase activity)
ata-miR169h-3p_L-1	TRITD_7Av1G046080	tryptamine benzoyltransferase 1-like [Aegilops tauschii subsp. tauschii]	469-486	2.5	GO:0047634(agmatine N4-coumaroyltransferase activity)
ata-miR169h-3p_L-1	TRITD_5Bv1G207240	protein FAR1-RELATED SEQUENCE 7-like isoform X1 [Aegilops tauschii subsp. tauschii]	1869-1886	2.5	GO:0003700(DNA binding transcription factor activity);GO:0005515(protein binding);GO:0005634(nucleus);GO:0008270(zinc ion binding);GO:0009585(red, far-red light phototransduction);GO:0009639(response to red or far red light);GO:0010017(red or far-red light signaling pathway);GO:0010018(far-red light signaling pathway);GO:0010218(response to far red light);GO:0042753(positive regulation of circadi…
ata-miR169h-3p_L-1	TRITD_5Bv1G207240-5	protein FAR1-RELATED SEQUENCE 7-like isoform X1 [Aegilops tauschii subsp. tauschii]	1206-1223	2.5	GO:0003700(DNA binding transcription factor activity);GO:0005515(protein binding);GO:0005634(nucleus);GO:0008270(zinc ion binding);GO:0009585(red, far-red light phototransduction);GO:0009639(response to red or far red light);GO:0010017(red or far-red light signaling pathway);GO:0010018(far-red light signaling pathway);GO:0010218(response to far red light);GO:0042753(positive regulation of circadi…
ata-miR169h-3p_L-1	TRITD_5Bv1G207240-4	protein FAR1-RELATED SEQUENCE 7-like isoform X1 [Aegilops tauschii subsp. tauschii]	1728-1745	2.5	GO:0003700(DNA binding transcription factor activity);GO:0005515(protein binding);GO:0005634(nucleus);GO:0008270(zinc ion binding);GO:0009585(red, far-red light phototransduction);GO:0009639(response to red or far red light);GO:0010017(red or far-red light signaling pathway);GO:0010018(far-red light signaling pathway);GO:0010218(response to far red light);GO:0042753(positive regulation of circadi…
ata-miR169h-3p_L-1	TRITD_5Bv1G207240-2	protein FAR1-RELATED SEQUENCE 7-like isoform X1 [Aegilops tauschii subsp. tauschii]	1791-1808	2.5	GO:0003700(DNA binding transcription factor activity);GO:0005515(protein binding);GO:0005634(nucleus);GO:0008270(zinc ion binding);GO:0009585(red, far-red light phototransduction);GO:0009639(response to red or far red light);GO:0010017(red or far-red light signaling pathway);GO:0010018(far-red light signaling pathway);GO:0010218(response to far red light);GO:0042753(positive regulation of circadi…
ata-miR169h-3p_L-1	TRITD_5Bv1G207240-3	protein FAR1-RELATED SEQUENCE 7-like isoform X1 [Aegilops tauschii subsp. tauschii]	1869-1886	2.5	GO:0003700(DNA binding transcription factor activity);GO:0005515(protein binding);GO:0005634(nucleus);GO:0008270(zinc ion binding);GO:0009585(red, far-red light phototransduction);GO:0009639(response to red or far red light);GO:0010017(red or far-red light signaling pathway);GO:0010018(far-red light signaling pathway);GO:0010218(response to far red light);GO:0042753(positive regulation of circadi…
ata-miR169h-3p_L-1	TRITD_5Bv1G207240-6	protein FAR1-RELATED SEQUENCE 7-like isoform X1 [Aegilops tauschii subsp. tauschii]	1869-1886	2.5	GO:0003700(DNA binding transcription factor activity);GO:0005515(protein binding);GO:0005634(nucleus);GO:0006351(transcription, DNA-templated);GO:0007623(circadian rhythm);GO:0008270(zinc ion binding);GO:0009585(red, far-red light phototransduction);GO:0010017(red or far-red light signaling pathway);GO:0010018(far-red light signaling pathway);GO:0010218(response to far red light);GO:0042753(posit…
ata-miR169h-3p_L-1	TRITD_5Bv1G207240-7	protein FAR1-RELATED SEQUENCE 7-like isoform X2 [Aegilops tauschii subsp. tauschii]	1869-1886	2.5	GO:0003700(DNA binding transcription factor activity);GO:0005515(protein binding);GO:0005634(nucleus);GO:0008270(zinc ion binding);GO:0009585(red, far-red light phototransduction);GO:0009639(response to red or far red light);GO:0010017(red or far-red light signaling pathway);GO:0010018(far-red light signaling pathway);GO:0010218(response to far red light);GO:0042753(positive regulation of circadi…
ata-miR169h-3p_L-1	TRITD_5Bv1G207240-8	protein FAR1-RELATED SEQUENCE 7-like isoform X2 [Aegilops tauschii subsp. tauschii]	1791-1808	2.5	GO:0003700(DNA binding transcription factor activity);GO:0005515(protein binding);GO:0005634(nucleus);GO:0008270(zinc ion binding);GO:0009585(red, far-red light phototransduction);GO:0009639(response to red or far red light);GO:0010017(red or far-red light signaling pathway);GO:0010018(far-red light signaling pathway);GO:0010218(response to far red light);GO:0042753(positive regulation of circadi…
ata-miR169h-3p_L-1	TRITD_5Bv1G207240-9	protein FAR1-RELATED SEQUENCE 7-like isoform X2 [Aegilops tauschii subsp. tauschii]	1869-1886	2.5	GO:0003700(DNA binding transcription factor activity);GO:0005515(protein binding);GO:0005634(nucleus);GO:0008270(zinc ion binding);GO:0009585(red, far-red light phototransduction);GO:0009639(response to red or far red light);GO:0010017(red or far-red light signaling pathway);GO:0010018(far-red light signaling pathway);GO:0010218(response to far red light);GO:0042753(positive regulation of circadi…
ata-miR169h-3p_L-1	TRITD_5Bv1G207240-10	protein FAR1-RELATED SEQUENCE 7-like isoform X2 [Aegilops tauschii subsp. tauschii]	1869-1886	2.5	GO:0003700(DNA binding transcription factor activity);GO:0005515(protein binding);GO:0005634(nucleus);GO:0008270(zinc ion binding);GO:0009585(red, far-red light phototransduction);GO:0009639(response to red or far red light);GO:0010017(red or far-red light signaling pathway);GO:0010018(far-red light signaling pathway);GO:0010218(response to far red light);GO:0042753(positive regulation of circadi…
ata-miR169h-3p_L-1	TRITD_7Av1G088130	Uncharacterized WD repeat-containing protein C2A9.03 [Triticum urartu]	559-576	2.5	GO:0003674(molecular_function);GO:0005737(cytoplasm);GO:0005834(heterotrimeric G-protein complex);GO:0008150(biological_process);GO:0080008(Cul4-RING E3 ubiquitin ligase complex)
ata-miR169h-3p_L-1	TRITD_5Bv1G222580	Cell division cycle 5-like protein [Triticum urartu]	2390-2407	2.5	GO:0000981(RNA polymerase II transcription factor activity, sequence-specific DNA binding);GO:0001135(transcription factor activity, RNA polymerase II transcription factor recruiting);GO:0003677(DNA binding);GO:0003700(DNA binding transcription factor activity);GO:0005515(protein binding);GO:0005634(nucleus);GO:0005681(spliceosomal complex);GO:0006281(DNA repair);GO:0006351(transcription, DNA-tem…	ko03040(Spliceosome)
ata-miR169h-3p_L-1	TRITD_5Bv1G222580-4	cell division cycle 5-like protein [Aegilops tauschii subsp. tauschii]	2153-2170	2.5	GO:0000981(RNA polymerase II transcription factor activity, sequence-specific DNA binding);GO:0001135(transcription factor activity, RNA polymerase II transcription factor recruiting);GO:0003677(DNA binding);GO:0003700(DNA binding transcription factor activity);GO:0005515(protein binding);GO:0005634(nucleus);GO:0005681(spliceosomal complex);GO:0006281(DNA repair);GO:0006351(transcription, DNA-tem…	ko03040(Spliceosome)
ata-miR169h-3p_L-1	TRITD_5Bv1G222580-5	cell division cycle 5-like protein [Aegilops tauschii subsp. tauschii]	2162-2179	2.5	GO:0000981(RNA polymerase II transcription factor activity, sequence-specific DNA binding);GO:0001135(transcription factor activity, RNA polymerase II transcription factor recruiting);GO:0003677(DNA binding);GO:0003700(DNA binding transcription factor activity);GO:0005515(protein binding);GO:0005634(nucleus);GO:0005681(spliceosomal complex);GO:0006281(DNA repair);GO:0006351(transcription, DNA-tem…	ko03040(Spliceosome)
ata-miR169h-3p_L-1	TRITD_5Bv1G222580-2	cell division cycle 5-like protein [Aegilops tauschii subsp. tauschii]	2390-2407	2.5	GO:0000981(RNA polymerase II transcription factor activity, sequence-specific DNA binding);GO:0001135(transcription factor activity, RNA polymerase II transcription factor recruiting);GO:0003677(DNA binding);GO:0003700(DNA binding transcription factor activity);GO:0005515(protein binding);GO:0005634(nucleus);GO:0005681(spliceosomal complex);GO:0006281(DNA repair);GO:0006351(transcription, DNA-tem…	ko03040(Spliceosome)
ata-miR169h-3p_L-1	TRITD_5Bv1G222580-3	cell division cycle 5-like protein [Aegilops tauschii subsp. tauschii]	2390-2407	2.5	GO:0000981(RNA polymerase II transcription factor activity, sequence-specific DNA binding);GO:0001135(transcription factor activity, RNA polymerase II transcription factor recruiting);GO:0003677(DNA binding);GO:0003700(DNA binding transcription factor activity);GO:0005515(protein binding);GO:0005634(nucleus);GO:0005681(spliceosomal complex);GO:0006281(DNA repair);GO:0006351(transcription, DNA-tem…	ko03040(Spliceosome)
ata-miR169h-3p_L-1	TRITD_3Bv1G092300-2	unnamed protein product [Triticum aestivum]	147-165	2.5	GO:0005635(nuclear envelope);GO:0006998(nuclear envelope organization)
ata-miR169h-3p_L-1	TRITD_3Bv1G092300	unnamed protein product [Triticum aestivum]	1161-1179	2.5	GO:0005635(nuclear envelope);GO:0006998(nuclear envelope organization)
ata-miR169h-3p_L-1	TRITD_7Av1G103650	probable protein S-acyltransferase 7 [Aegilops tauschii subsp. tauschii]	1138-1156	2.2	GO:0005794(Golgi apparatus);GO:0005886(plasma membrane);GO:0016021(integral component of membrane);GO:0019706(protein-cysteine S-palmitoyltransferase activity)	ko04391(Hippo signaling pathway -fly)
ata-miR169h-3p_L-1	TRITD_7Av1G103650-2	probable protein S-acyltransferase 7 [Aegilops tauschii subsp. tauschii]	1048-1066	2.2	GO:0005794(Golgi apparatus);GO:0005886(plasma membrane);GO:0016021(integral component of membrane);GO:0019706(protein-cysteine S-palmitoyltransferase activity)	ko04391(Hippo signaling pathway -fly)
ata-miR169h-3p_L-1	TRITD_7Av1G103650-3	probable protein S-acyltransferase 7 [Aegilops tauschii subsp. tauschii]	1120-1138	2.2	GO:0005794(Golgi apparatus);GO:0005886(plasma membrane);GO:0016021(integral component of membrane);GO:0019706(protein-cysteine S-palmitoyltransferase activity)	ko04391(Hippo signaling pathway -fly)
ata-miR169h-3p_L-1	TRITD_7Av1G103650-6	probable protein S-acyltransferase 7 [Aegilops tauschii subsp. tauschii]	1123-1141	2.2	GO:0005794(Golgi apparatus);GO:0005886(plasma membrane);GO:0016021(integral component of membrane);GO:0019706(protein-cysteine S-palmitoyltransferase activity)	ko04391(Hippo signaling pathway -fly)
ata-miR169h-3p_L-1	TRITD_2Bv1G072790	probable LRR receptor-like serine/threonine-protein kinase At1g74360 [Aegilops tauschii subsp. tauschii]	1167-1185	2	GO:0002215(defense response to nematode);GO:0004674(protein serine/threonine kinase activity);GO:0005524(ATP binding);GO:0005739(mitochondrion);GO:0005886(plasma membrane);GO:0006468(protein phosphorylation);GO:0007169(transmembrane receptor protein tyrosine kinase signaling pathway);GO:0009506(plasmodesma);GO:0016021(integral component of membrane);GO:0031966(mitochondrial membrane)
ata-miR169h-3p_L-1	TRITD_2Bv1G072790-2	probable LRR receptor-like serine/threonine-protein kinase At1g74360 [Aegilops tauschii subsp. tauschii]	1167-1185	2	GO:0002215(defense response to nematode);GO:0004674(protein serine/threonine kinase activity);GO:0005524(ATP binding);GO:0005739(mitochondrion);GO:0005886(plasma membrane);GO:0006468(protein phosphorylation);GO:0007169(transmembrane receptor protein tyrosine kinase signaling pathway);GO:0009506(plasmodesma);GO:0016021(integral component of membrane);GO:0031966(mitochondrial membrane)
ata-miR169h-3p_L-1	TRITD_2Bv1G072790-3	probable LRR receptor-like serine/threonine-protein kinase At1g74360 [Aegilops tauschii subsp. tauschii]	1167-1185	2	GO:0002215(defense response to nematode);GO:0004674(protein serine/threonine kinase activity);GO:0005524(ATP binding);GO:0005739(mitochondrion);GO:0005886(plasma membrane);GO:0006468(protein phosphorylation);GO:0007169(transmembrane receptor protein tyrosine kinase signaling pathway);GO:0009506(plasmodesma);GO:0016021(integral component of membrane);GO:0031966(mitochondrial membrane)
ata-miR169h-3p_L-1	TRITD_2Bv1G121710	probable LRR receptor-like serine/threonine-protein kinase At4g20940 [Aegilops tauschii subsp. tauschii]	450-468	2.5	GO:0004672(protein kinase activity);GO:0004674(protein serine/threonine kinase activity);GO:0005524(ATP binding);GO:0005829(cytosol);GO:0005886(plasma membrane);GO:0006468(protein phosphorylation);GO:0007169(transmembrane receptor protein tyrosine kinase signaling pathway);GO:0016021(integral component of membrane)
ata-miR169h-3p_L-1	TRITD_2Bv1G121710-4	probable LRR receptor-like serine/threonine-protein kinase At4g20940 [Aegilops tauschii subsp. tauschii]	450-468	2.5	GO:0004672(protein kinase activity);GO:0004674(protein serine/threonine kinase activity);GO:0005524(ATP binding);GO:0005829(cytosol);GO:0005886(plasma membrane);GO:0006468(protein phosphorylation);GO:0007169(transmembrane receptor protein tyrosine kinase signaling pathway);GO:0016021(integral component of membrane)
ata-miR169h-3p_L-1	TRITD_2Bv1G121710-5	probable LRR receptor-like serine/threonine-protein kinase At4g20940 [Aegilops tauschii subsp. tauschii]	450-468	2.5	GO:0004672(protein kinase activity);GO:0004674(protein serine/threonine kinase activity);GO:0005524(ATP binding);GO:0005829(cytosol);GO:0005886(plasma membrane);GO:0006468(protein phosphorylation);GO:0007169(transmembrane receptor protein tyrosine kinase signaling pathway);GO:0016021(integral component of membrane)
ata-miR169h-3p_L-1	TRITD_2Bv1G121710-6	probable LRR receptor-like serine/threonine-protein kinase At4g20940 [Aegilops tauschii subsp. tauschii]	450-468	2.5	GO:0004674(protein serine/threonine kinase activity);GO:0005524(ATP binding);GO:0005886(plasma membrane);GO:0006468(protein phosphorylation);GO:0007169(transmembrane receptor protein tyrosine kinase signaling pathway)
ata-miR169h-3p_L-1	TRITD_2Bv1G129590	phytosulfokine receptor 2 [Aegilops tauschii subsp. tauschii]	1052-1071	2.5	GO:0001653(peptide receptor activity);GO:0004674(protein serine/threonine kinase activity);GO:0005524(ATP binding);GO:0005886(plasma membrane);GO:0006468(protein phosphorylation);GO:0007169(transmembrane receptor protein tyrosine kinase signaling pathway);GO:0009507(chloroplast);GO:0009611(response to wounding);GO:0016021(integral component of membrane)
ata-miR169h-3p_L-1	TRITD_6Av1G021380	probable alkaline/neutral invertase F [Aegilops tauschii subsp. tauschii]	1475-1494	2.5	GO:0004564(beta-fructofuranosidase activity);GO:0004575(sucrose alpha-glucosidase activity);GO:0005634(nucleus);GO:0005829(cytosol);GO:0005975(carbohydrate metabolic process);GO:0033926(glycopeptide alpha-N-acetylgalactosaminidase activity)
ata-miR169h-3p_L-1	TRITD_7Av1G207770-2	pentatricopeptide repeat-containing protein At1g73710 [Aegilops tauschii subsp. tauschii]	2209-2226	2	GO:0003674(molecular_function);GO:0005575(cellular_component);GO:0008150(biological_process)
ata-miR169h-3p_L-1	TRITD_7Av1G207770-3	pentatricopeptide repeat-containing protein At1g73710 [Aegilops tauschii subsp. tauschii]	2209-2226	2	GO:0003674(molecular_function);GO:0005575(cellular_component);GO:0008150(biological_process)
ata-miR169h-3p_L-1	TRITD_7Av1G207770	pentatricopeptide repeat-containing protein At1g73710 [Aegilops tauschii subsp. tauschii]	2209-2226	2	GO:0003674(molecular_function);GO:0005575(cellular_component);GO:0008150(biological_process)
ata-miR169h-3p_L-1	TRITD_2Bv1G162660	hypothetical protein GQ55_9G272500 [Panicum hallii var. hallii]	17-35	2.5	-
ata-miR169h-3p_L-1	TRITD_2Bv1G169580-5	probable galactinol--sucrose galactosyltransferase 2 [Aegilops tauschii subsp. tauschii]	70-87	2.5	GO:0003824(catalytic activity);GO:0004553(hydrolase activity, hydrolyzing O-glycosyl compounds);GO:0005737(cytoplasm);GO:0006979(response to oxidative stress);GO:0009506(plasmodesma);GO:0034484(raffinose catabolic process);GO:0047274(galactinol-sucrose galactosyltransferase activity);GO:0052692(raffinose alpha-galactosidase activity);GO:0080167(response to karrikin)	ko00052(Galactose metabolism)
ata-miR169h-3p_L-1	TRITD_2Bv1G169580-4	probable galactinol--sucrose galactosyltransferase 2 [Aegilops tauschii subsp. tauschii]	205-222	2.5	GO:0003824(catalytic activity);GO:0004553(hydrolase activity, hydrolyzing O-glycosyl compounds);GO:0005737(cytoplasm);GO:0006979(response to oxidative stress);GO:0009506(plasmodesma);GO:0034484(raffinose catabolic process);GO:0047274(galactinol-sucrose galactosyltransferase activity);GO:0052692(raffinose alpha-galactosidase activity);GO:0080167(response to karrikin)	ko00052(Galactose metabolism)
ata-miR169h-3p_L-1	TRITD_2Bv1G169580-2	putative galactinol--sucrose galactosyltransferase 2 [Triticum urartu]	661-678	2.5	GO:0003824(catalytic activity);GO:0004553(hydrolase activity, hydrolyzing O-glycosyl compounds);GO:0005737(cytoplasm);GO:0006979(response to oxidative stress);GO:0009506(plasmodesma);GO:0034484(raffinose catabolic process);GO:0047274(galactinol-sucrose galactosyltransferase activity);GO:0052692(raffinose alpha-galactosidase activity);GO:0080167(response to karrikin)	ko00052(Galactose metabolism)
ata-miR169h-3p_L-1	TRITD_2Bv1G169580-3	probable galactinol--sucrose galactosyltransferase 2 [Aegilops tauschii subsp. tauschii]	769-786	2.5	GO:0003824(catalytic activity);GO:0004553(hydrolase activity, hydrolyzing O-glycosyl compounds);GO:0005737(cytoplasm);GO:0006979(response to oxidative stress);GO:0009506(plasmodesma);GO:0034484(raffinose catabolic process);GO:0047274(galactinol-sucrose galactosyltransferase activity);GO:0052692(raffinose alpha-galactosidase activity);GO:0080167(response to karrikin)	ko00052(Galactose metabolism)
ata-miR169h-3p_L-1	TRITD_2Bv1G169580	probable galactinol--sucrose galactosyltransferase 2 [Aegilops tauschii subsp. tauschii]	1210-1227	2.5	GO:0003824(catalytic activity);GO:0004553(hydrolase activity, hydrolyzing O-glycosyl compounds);GO:0005737(cytoplasm);GO:0006979(response to oxidative stress);GO:0009506(plasmodesma);GO:0034484(raffinose catabolic process);GO:0047274(galactinol-sucrose galactosyltransferase activity);GO:0052692(raffinose alpha-galactosidase activity);GO:0080167(response to karrikin)	ko00052(Galactose metabolism)
ata-miR169h-3p_L-1	TRITD_2Bv1G169580-7	probable galactinol--sucrose galactosyltransferase 2 [Aegilops tauschii subsp. tauschii]	1063-1080	2.5	GO:0003824(catalytic activity);GO:0004553(hydrolase activity, hydrolyzing O-glycosyl compounds);GO:0005737(cytoplasm);GO:0006979(response to oxidative stress);GO:0009506(plasmodesma);GO:0034484(raffinose catabolic process);GO:0047274(galactinol-sucrose galactosyltransferase activity);GO:0052692(raffinose alpha-galactosidase activity);GO:0080167(response to karrikin)
ata-miR169h-3p_L-1	TRITD_2Bv1G169580-6	probable galactinol--sucrose galactosyltransferase 2 [Aegilops tauschii subsp. tauschii]	1210-1227	2.5	GO:0003824(catalytic activity);GO:0004553(hydrolase activity, hydrolyzing O-glycosyl compounds);GO:0005737(cytoplasm);GO:0006979(response to oxidative stress);GO:0009506(plasmodesma);GO:0034484(raffinose catabolic process);GO:0047274(galactinol-sucrose galactosyltransferase activity);GO:0052692(raffinose alpha-galactosidase activity);GO:0080167(response to karrikin)
ata-miR169h-3p_L-1	TRITD_2Bv1G169580-8	probable galactinol--sucrose galactosyltransferase 2 [Aegilops tauschii subsp. tauschii]	1210-1227	2.5	GO:0003824(catalytic activity);GO:0004553(hydrolase activity, hydrolyzing O-glycosyl compounds);GO:0005737(cytoplasm);GO:0006979(response to oxidative stress);GO:0009506(plasmodesma);GO:0034484(raffinose catabolic process);GO:0047274(galactinol-sucrose galactosyltransferase activity);GO:0052692(raffinose alpha-galactosidase activity);GO:0080167(response to karrikin)
ata-miR169h-3p_L-1	TRITD_2Bv1G169580-9	probable galactinol--sucrose galactosyltransferase 2 [Aegilops tauschii subsp. tauschii]	1192-1209	2.5	GO:0003824(catalytic activity);GO:0004553(hydrolase activity, hydrolyzing O-glycosyl compounds);GO:0005737(cytoplasm);GO:0006979(response to oxidative stress);GO:0009506(plasmodesma);GO:0034484(raffinose catabolic process);GO:0047274(galactinol-sucrose galactosyltransferase activity);GO:0052692(raffinose alpha-galactosidase activity);GO:0080167(response to karrikin)
ata-miR169h-3p_L-1	TRITD_7Av1G266090-3	transcription initiation factor TFIID subunit 1-like isoform X1 [Aegilops tauschii subsp. tauschii]	2950-2967	2.5	GO:0003677(DNA binding);GO:0004402(histone acetyltransferase activity);GO:0005634(nucleus);GO:0005669(transcription factor TFIID complex);GO:0009294(DNA mediated transformation);GO:0017025(TBP-class protein binding);GO:0043565(sequence-specific DNA binding);GO:0045944(positive regulation of transcription by RNA polymerase II)	ko03022(Basal transcription factors)
ata-miR169h-3p_L-1	TRITD_3Bv1G228430	unnamed protein product [Triticum aestivum]	1266-1284	2.5	GO:0004252(serine-type endopeptidase activity);GO:0005618(cell wall)
ata-miR169h-3p_L-1	TRITD_3Bv1G228430-10	unnamed protein product [Triticum aestivum]	1263-1281	2.5	GO:0004252(serine-type endopeptidase activity);GO:0005618(cell wall)
ata-miR169h-3p_L-1	TRITD_7Bv1G011340-4	probable LRR receptor-like serine/threonine-protein kinase At1g06840 [Aegilops tauschii subsp. tauschii]	687-705	2.5	GO:0004672(protein kinase activity);GO:0004674(protein serine/threonine kinase activity);GO:0005524(ATP binding);GO:0005886(plasma membrane);GO:0006468(protein phosphorylation);GO:0007169(transmembrane receptor protein tyrosine kinase signaling pathway);GO:0016021(integral component of membrane)
ata-miR169h-3p_L-1	TRITD_7Bv1G011340-3	probable LRR receptor-like serine/threonine-protein kinase At1g06840 [Aegilops tauschii subsp. tauschii]	687-705	2.5	GO:0004672(protein kinase activity);GO:0004674(protein serine/threonine kinase activity);GO:0005524(ATP binding);GO:0005886(plasma membrane);GO:0006468(protein phosphorylation);GO:0007169(transmembrane receptor protein tyrosine kinase signaling pathway);GO:0016021(integral component of membrane)
ata-miR169h-3p_L-1	TRITD_7Bv1G011340	probable LRR receptor-like serine/threonine-protein kinase At1g06840 [Aegilops tauschii subsp. tauschii]	687-705	2.5	GO:0004674(protein serine/threonine kinase activity);GO:0005524(ATP binding);GO:0005886(plasma membrane);GO:0006468(protein phosphorylation);GO:0007169(transmembrane receptor protein tyrosine kinase signaling pathway);GO:0009507(chloroplast);GO:0009755(hormone-mediated signaling pathway);GO:0016301(kinase activity)
ata-miR169h-3p_L-1	TRITD_7Bv1G011340-2	probable LRR receptor-like serine/threonine-protein kinase At1g06840 [Aegilops tauschii subsp. tauschii]	687-705	2.5	GO:0004674(protein serine/threonine kinase activity);GO:0005524(ATP binding);GO:0005886(plasma membrane);GO:0006468(protein phosphorylation);GO:0007169(transmembrane receptor protein tyrosine kinase signaling pathway);GO:0009507(chloroplast);GO:0009755(hormone-mediated signaling pathway);GO:0016301(kinase activity)
ata-miR169h-3p_L-1	TRITD_7Bv1G011340-5	probable LRR receptor-like serine/threonine-protein kinase At1g06840 [Aegilops tauschii subsp. tauschii]	444-462	2.5	GO:0004674(protein serine/threonine kinase activity);GO:0005524(ATP binding);GO:0005886(plasma membrane);GO:0006468(protein phosphorylation);GO:0007169(transmembrane receptor protein tyrosine kinase signaling pathway);GO:0009507(chloroplast);GO:0009755(hormone-mediated signaling pathway);GO:0016301(kinase activity)
ata-miR169h-3p_L-1	TRITD_7Bv1G011340-6	probable LRR receptor-like serine/threonine-protein kinase At1g06840 [Aegilops tauschii subsp. tauschii]	708-726	2.5	GO:0004674(protein serine/threonine kinase activity);GO:0005524(ATP binding);GO:0005886(plasma membrane);GO:0006468(protein phosphorylation);GO:0007169(transmembrane receptor protein tyrosine kinase signaling pathway);GO:0009507(chloroplast);GO:0009755(hormone-mediated signaling pathway);GO:0016301(kinase activity)
ata-miR169h-3p_L-1	TRITD_7Bv1G011340-7	probable LRR receptor-like serine/threonine-protein kinase At1g06840 [Aegilops tauschii subsp. tauschii]	375-393	2.5	GO:0004674(protein serine/threonine kinase activity);GO:0005524(ATP binding);GO:0005886(plasma membrane);GO:0006468(protein phosphorylation);GO:0007169(transmembrane receptor protein tyrosine kinase signaling pathway);GO:0009507(chloroplast);GO:0009755(hormone-mediated signaling pathway);GO:0016301(kinase activity)
ata-miR169h-3p_L-1	TRITD_1Bv1G189330	mitochondrial-processing peptidase subunit alpha-like [Aegilops tauschii subsp. tauschii]	1213-1231	2.2	GO:0004222(metalloendopeptidase activity);GO:0005743(mitochondrial inner membrane);GO:0006627(protein processing involved in protein targeting to mitochondrion);GO:0008270(zinc ion binding)
ata-miR169h-3p_L-1	TRITD_2Bv1G235310	uncharacterized protein LOC109756986 [Aegilops tauschii subsp. tauschii]	1237-1254	2.5	-
ata-miR169h-3p_L-1	TRITD_2Bv1G235310-2	hypothetical protein TRIUR3_17042 [Triticum urartu]	943-960	2.5	-
ata-miR169h-3p_L-1	TRITD_2Bv1G235310-3	uncharacterized protein LOC109756986 [Aegilops tauschii subsp. tauschii]	406-423	2.5	-
ata-miR169h-3p_L-1	TRITD_3Bv1G260030	unnamed protein product [Triticum aestivum]	1443-1461	2	GO:0005313(L-glutamate transmembrane transporter activity);GO:0005887(integral component of plasma membrane);GO:0015180(L-alanine transmembrane transporter activity);GO:0015181(arginine transmembrane transporter activity);GO:0015185(gamma-aminobutyric acid transmembrane transporter activity);GO:0015189(L-lysine transmembrane transporter activity);GO:0015297(antiporter activity);GO:0015812(gamma-a…
ata-miR169h-3p_L-1	TRITD_6Av1G178880	uncharacterized WD repeat-containing protein C2A9.03-like [Aegilops tauschii subsp. tauschii]	586-603	2.5	GO:0003674(molecular_function);GO:0005737(cytoplasm);GO:0005834(heterotrimeric G-protein complex);GO:0008150(biological_process);GO:0080008(Cul4-RING E3 ubiquitin ligase complex)	ko04745(Phototransduction - fly)
ata-miR169h-3p_L-1	TRITD_6Av1G178880-4	uncharacterized WD repeat-containing protein C2A9.03-like [Aegilops tauschii subsp. tauschii]	583-600	2.5	GO:0003674(molecular_function);GO:0005737(cytoplasm);GO:0005834(heterotrimeric G-protein complex);GO:0008150(biological_process);GO:0080008(Cul4-RING E3 ubiquitin ligase complex)	ko04745(Phototransduction - fly)
ata-miR169h-3p_L-1	TRITD_6Av1G178880-5	Uncharacterized WD repeat-containing protein C2A9.03 [Triticum urartu]	586-603	2.5	GO:0003674(molecular_function);GO:0005737(cytoplasm);GO:0005834(heterotrimeric G-protein complex);GO:0008150(biological_process);GO:0080008(Cul4-RING E3 ubiquitin ligase complex)
ata-miR169h-3p_L-1	TRITD_6Av1G178880-6	uncharacterized WD repeat-containing protein C2A9.03-like [Aegilops tauschii subsp. tauschii]	586-603	2.5	GO:0003674(molecular_function);GO:0005737(cytoplasm);GO:0005834(heterotrimeric G-protein complex);GO:0008150(biological_process);GO:0080008(Cul4-RING E3 ubiquitin ligase complex)
ata-miR169h-3p_L-1	TRITD_6Av1G178880-7	uncharacterized WD repeat-containing protein C2A9.03-like [Aegilops tauschii subsp. tauschii]	586-603	2.5	GO:0003674(molecular_function);GO:0005737(cytoplasm);GO:0005834(heterotrimeric G-protein complex);GO:0008150(biological_process);GO:0080008(Cul4-RING E3 ubiquitin ligase complex)
ata-miR169h-3p_L-1	TRITD_6Av1G178880-8	Uncharacterized WD repeat-containing protein C2A9.03 [Triticum urartu]	586-603	2.5	GO:0003674(molecular_function);GO:0005737(cytoplasm);GO:0005834(heterotrimeric G-protein complex);GO:0008150(biological_process);GO:0080008(Cul4-RING E3 ubiquitin ligase complex)	ko04745(Phototransduction - fly)
ata-miR169h-3p_L-1	TRITD_6Av1G178880-3	Uncharacterized WD repeat-containing protein C2A9.03 [Triticum urartu]	700-717	2.5	GO:0003674(molecular_function);GO:0005737(cytoplasm);GO:0005834(heterotrimeric G-protein complex);GO:0008150(biological_process);GO:0080008(Cul4-RING E3 ubiquitin ligase complex)	ko04745(Phototransduction - fly)
ata-miR169h-3p_L-1	TRITD_6Av1G178880-2	uncharacterized WD repeat-containing protein C2A9.03-like [Aegilops tauschii subsp. tauschii]	595-612	2.5	GO:0003674(molecular_function);GO:0005737(cytoplasm);GO:0005834(heterotrimeric G-protein complex);GO:0008150(biological_process);GO:0080008(Cul4-RING E3 ubiquitin ligase complex)	ko04745(Phototransduction - fly)
ata-miR169h-3p_L-1	TRITD_6Av1G178880-11	uncharacterized WD repeat-containing protein C2A9.03-like [Aegilops tauschii subsp. tauschii]	586-603	2.5	GO:0003674(molecular_function);GO:0005737(cytoplasm);GO:0005834(heterotrimeric G-protein complex);GO:0008150(biological_process);GO:0080008(Cul4-RING E3 ubiquitin ligase complex)	ko04745(Phototransduction - fly)
ata-miR169h-3p_L-1	TRITD_5Av1G131200	Zinc finger CCCH domain-containing protein 54 [Triticum urartu]	180-198	2.5	GO:0003677(DNA binding);GO:0003723(RNA binding);GO:0004518(nuclease activity);GO:0005634(nucleus);GO:0008150(biological_process);GO:0046872(metal ion binding)
ata-miR169h-3p_L-1	TRITD_5Av1G131200-2	zinc finger CCCH domain-containing protein 54-like [Aegilops tauschii subsp. tauschii]	66-84	2.5	GO:0003677(DNA binding);GO:0003723(RNA binding);GO:0004518(nuclease activity);GO:0005634(nucleus);GO:0008150(biological_process);GO:0046872(metal ion binding)
ata-miR169h-3p_L-1	TRITD_3Bv1G283450-9	probable LRR receptor-like serine/threonine-protein kinase At1g06840 isoform X1 [Aegilops tauschii subsp. tauschii]	453-471	2.5	GO:0004674(protein serine/threonine kinase activity);GO:0005524(ATP binding);GO:0005886(plasma membrane);GO:0006468(protein phosphorylation);GO:0007169(transmembrane receptor protein tyrosine kinase signaling pathway);GO:0009507(chloroplast);GO:0009755(hormone-mediated signaling pathway);GO:0016301(kinase activity)
ata-miR169h-3p_L-1	TRITD_3Bv1G283450-8	probable LRR receptor-like serine/threonine-protein kinase At1g06840 isoform X1 [Aegilops tauschii subsp. tauschii]	627-645	2.5	GO:0004674(protein serine/threonine kinase activity);GO:0005524(ATP binding);GO:0005886(plasma membrane);GO:0006468(protein phosphorylation);GO:0007169(transmembrane receptor protein tyrosine kinase signaling pathway);GO:0009507(chloroplast);GO:0009755(hormone-mediated signaling pathway);GO:0016301(kinase activity)
ata-miR169h-3p_L-1	TRITD_3Bv1G283450-2	probable LRR receptor-like serine/threonine-protein kinase At1g06840 isoform X1 [Aegilops tauschii subsp. tauschii]	675-693	2.5	GO:0004674(protein serine/threonine kinase activity);GO:0005524(ATP binding);GO:0005886(plasma membrane);GO:0006468(protein phosphorylation);GO:0007169(transmembrane receptor protein tyrosine kinase signaling pathway);GO:0009507(chloroplast);GO:0009755(hormone-mediated signaling pathway);GO:0016301(kinase activity)
ata-miR169h-3p_L-1	TRITD_3Bv1G283450-3	probable LRR receptor-like serine/threonine-protein kinase At1g06840 isoform X1 [Aegilops tauschii subsp. tauschii]	675-693	2.5	GO:0004674(protein serine/threonine kinase activity);GO:0005524(ATP binding);GO:0005886(plasma membrane);GO:0006468(protein phosphorylation);GO:0007169(transmembrane receptor protein tyrosine kinase signaling pathway);GO:0009507(chloroplast);GO:0009755(hormone-mediated signaling pathway);GO:0016301(kinase activity)
ata-miR169h-3p_L-1	TRITD_3Bv1G283450-4	probable LRR receptor-like serine/threonine-protein kinase At1g06840 isoform X1 [Aegilops tauschii subsp. tauschii]	675-693	2.5	GO:0004674(protein serine/threonine kinase activity);GO:0005524(ATP binding);GO:0005886(plasma membrane);GO:0006468(protein phosphorylation);GO:0007169(transmembrane receptor protein tyrosine kinase signaling pathway);GO:0009507(chloroplast);GO:0009755(hormone-mediated signaling pathway);GO:0016301(kinase activity)
ata-miR169h-3p_L-1	TRITD_3Bv1G283450-5	probable LRR receptor-like serine/threonine-protein kinase At1g06840 isoform X1 [Aegilops tauschii subsp. tauschii]	675-693	2.5	GO:0004674(protein serine/threonine kinase activity);GO:0005524(ATP binding);GO:0005886(plasma membrane);GO:0006468(protein phosphorylation);GO:0007169(transmembrane receptor protein tyrosine kinase signaling pathway);GO:0009507(chloroplast);GO:0009755(hormone-mediated signaling pathway);GO:0016301(kinase activity)
ata-miR169h-3p_L-1	TRITD_3Bv1G283450-6	probable LRR receptor-like serine/threonine-protein kinase At1g06840 isoform X1 [Aegilops tauschii subsp. tauschii]	675-693	2.5	GO:0004674(protein serine/threonine kinase activity);GO:0005524(ATP binding);GO:0005886(plasma membrane);GO:0006468(protein phosphorylation);GO:0007169(transmembrane receptor protein tyrosine kinase signaling pathway);GO:0009507(chloroplast);GO:0009755(hormone-mediated signaling pathway);GO:0016301(kinase activity)
ata-miR169h-3p_L-1	TRITD_3Bv1G283450-7	probable LRR receptor-like serine/threonine-protein kinase At1g06840 isoform X1 [Aegilops tauschii subsp. tauschii]	675-693	2.5	GO:0004674(protein serine/threonine kinase activity);GO:0005524(ATP binding);GO:0005886(plasma membrane);GO:0006468(protein phosphorylation);GO:0007169(transmembrane receptor protein tyrosine kinase signaling pathway);GO:0009507(chloroplast);GO:0009755(hormone-mediated signaling pathway);GO:0016301(kinase activity)
ata-miR169h-3p_L-1	TRITD_3Bv1G283450	probable LRR receptor-like serine/threonine-protein kinase At1g06840 isoform X1 [Aegilops tauschii subsp. tauschii]	918-936	2.5	GO:0004674(protein serine/threonine kinase activity);GO:0005524(ATP binding);GO:0005886(plasma membrane);GO:0006468(protein phosphorylation);GO:0007169(transmembrane receptor protein tyrosine kinase signaling pathway);GO:0009507(chloroplast);GO:0009755(hormone-mediated signaling pathway);GO:0016301(kinase activity)
ata-miR169h-3p_L-1	TRITD_3Bv1G283450-13	probable LRR receptor-like serine/threonine-protein kinase At1g06840 isoform X1 [Aegilops tauschii subsp. tauschii]	597-615	2.5	GO:0004674(protein serine/threonine kinase activity);GO:0005524(ATP binding);GO:0005886(plasma membrane);GO:0006468(protein phosphorylation);GO:0007169(transmembrane receptor protein tyrosine kinase signaling pathway);GO:0009507(chloroplast);GO:0009755(hormone-mediated signaling pathway);GO:0016301(kinase activity)
ata-miR169h-3p_L-1	TRITD_3Bv1G283450-12	probable LRR receptor-like serine/threonine-protein kinase At1g06840 isoform X1 [Aegilops tauschii subsp. tauschii]	675-693	2.5	GO:0004674(protein serine/threonine kinase activity);GO:0005524(ATP binding);GO:0005886(plasma membrane);GO:0006468(protein phosphorylation);GO:0007169(transmembrane receptor protein tyrosine kinase signaling pathway);GO:0009507(chloroplast);GO:0009755(hormone-mediated signaling pathway);GO:0016301(kinase activity)
ata-miR169h-3p_L-1	TRITD_3Bv1G283450-14	probable LRR receptor-like serine/threonine-protein kinase At1g06840 isoform X1 [Aegilops tauschii subsp. tauschii]	675-693	2.5	GO:0004674(protein serine/threonine kinase activity);GO:0005524(ATP binding);GO:0005886(plasma membrane);GO:0006468(protein phosphorylation);GO:0007169(transmembrane receptor protein tyrosine kinase signaling pathway);GO:0009507(chloroplast);GO:0009755(hormone-mediated signaling pathway);GO:0016301(kinase activity)
ata-miR169h-3p_L-1	TRITD_3Bv1G283450-15	probable LRR receptor-like serine/threonine-protein kinase At1g06840 isoform X1 [Aegilops tauschii subsp. tauschii]	675-693	2.5	GO:0004672(protein kinase activity);GO:0004674(protein serine/threonine kinase activity);GO:0005524(ATP binding);GO:0005886(plasma membrane);GO:0006468(protein phosphorylation);GO:0007169(transmembrane receptor protein tyrosine kinase signaling pathway);GO:0016021(integral component of membrane)
ata-miR169h-3p_L-1	TRITD_3Bv1G283450-16	probable LRR receptor-like serine/threonine-protein kinase At1g06840 isoform X1 [Aegilops tauschii subsp. tauschii]	675-693	2.5	GO:0004672(protein kinase activity);GO:0004674(protein serine/threonine kinase activity);GO:0005524(ATP binding);GO:0005886(plasma membrane);GO:0006468(protein phosphorylation);GO:0007169(transmembrane receptor protein tyrosine kinase signaling pathway);GO:0016021(integral component of membrane)
ata-miR169h-3p_L-1	TRITD_3Bv1G283450-17	probable LRR receptor-like serine/threonine-protein kinase At1g06840 isoform X1 [Aegilops tauschii subsp. tauschii]	675-693	2.5	GO:0004672(protein kinase activity);GO:0004674(protein serine/threonine kinase activity);GO:0005524(ATP binding);GO:0005886(plasma membrane);GO:0006468(protein phosphorylation);GO:0007169(transmembrane receptor protein tyrosine kinase signaling pathway);GO:0016021(integral component of membrane)
ata-miR169h-3p_L-1	TRITD_6Av1G208780-2	predicted protein [Hordeum vulgare subsp. vulgare]	966-984	2.5	GO:0043161(proteasome-mediated ubiquitin-dependent protein catabolic process);GO:0061630(ubiquitin protein ligase activity)
ata-miR169h-3p_L-1	TRITD_6Av1G208780-3	predicted protein [Hordeum vulgare subsp. vulgare]	1047-1065	2.5	GO:0043161(proteasome-mediated ubiquitin-dependent protein catabolic process);GO:0061630(ubiquitin protein ligase activity)
ata-miR169h-3p_L-1	TRITD_5Av1G206160	predicted protein [Hordeum vulgare subsp. vulgare]	976-993	2.5	GO:0003674(molecular_function);GO:0009507(chloroplast)
ata-miR169h-3p_L-1	TRITD_5Av1G206160-2	predicted protein [Hordeum vulgare subsp. vulgare]	973-990	2.5	GO:0003674(molecular_function);GO:0009507(chloroplast)
ata-miR169h-3p_L-1	TRITD_6Bv1G033180	probable alkaline/neutral invertase F [Aegilops tauschii subsp. tauschii]	1475-1494	2.5	GO:0004564(beta-fructofuranosidase activity);GO:0004575(sucrose alpha-glucosidase activity);GO:0005829(cytosol);GO:0005975(carbohydrate metabolic process);GO:0033926(glycopeptide alpha-N-acetylgalactosaminidase activity)
ata-miR169h-3p_L-1	TRITD_5Av1G210960-7	protein FAR1-RELATED SEQUENCE 7-like isoform X1 [Aegilops tauschii subsp. tauschii]	1206-1223	2.5	GO:0005515(protein binding);GO:0005634(nucleus);GO:0006355(regulation of transcription, DNA-templated);GO:0008270(zinc ion binding);GO:0009585(red, far-red light phototransduction);GO:0009639(response to red or far red light);GO:0045893(positive regulation of transcription, DNA-templated)
ata-miR169h-3p_L-1	TRITD_5Av1G210960-6	protein FAR1-RELATED SEQUENCE 7-like isoform X1 [Aegilops tauschii subsp. tauschii]	1539-1556	2.5	GO:0005515(protein binding);GO:0005634(nucleus);GO:0006355(regulation of transcription, DNA-templated);GO:0008270(zinc ion binding);GO:0009585(red, far-red light phototransduction);GO:0009639(response to red or far red light);GO:0045893(positive regulation of transcription, DNA-templated)
ata-miR169h-3p_L-1	TRITD_5Av1G210960-2	protein FAR1-RELATED SEQUENCE 7-like isoform X2 [Aegilops tauschii subsp. tauschii]	1803-1820	2.5	GO:0005515(protein binding);GO:0005634(nucleus);GO:0006355(regulation of transcription, DNA-templated);GO:0008270(zinc ion binding);GO:0009585(red, far-red light phototransduction);GO:0009639(response to red or far red light);GO:0045893(positive regulation of transcription, DNA-templated)
ata-miR169h-3p_L-1	TRITD_5Av1G210960-3	protein FAR1-RELATED SEQUENCE 7-like isoform X1 [Aegilops tauschii subsp. tauschii]	1881-1898	2.5	GO:0005515(protein binding);GO:0005634(nucleus);GO:0006355(regulation of transcription, DNA-templated);GO:0008270(zinc ion binding);GO:0009585(red, far-red light phototransduction);GO:0009639(response to red or far red light);GO:0045893(positive regulation of transcription, DNA-templated)
ata-miR169h-3p_L-1	TRITD_5Av1G210960-4	protein FAR1-RELATED SEQUENCE 7-like isoform X2 [Aegilops tauschii subsp. tauschii]	1881-1898	2.5	GO:0005515(protein binding);GO:0005634(nucleus);GO:0006355(regulation of transcription, DNA-templated);GO:0008270(zinc ion binding);GO:0009585(red, far-red light phototransduction);GO:0009639(response to red or far red light);GO:0045893(positive regulation of transcription, DNA-templated)
ata-miR169h-3p_L-1	TRITD_5Av1G210960-5	protein FAR1-RELATED SEQUENCE 7-like isoform X1 [Aegilops tauschii subsp. tauschii]	1881-1898	2.5	GO:0005515(protein binding);GO:0005634(nucleus);GO:0006355(regulation of transcription, DNA-templated);GO:0008270(zinc ion binding);GO:0009585(red, far-red light phototransduction);GO:0009639(response to red or far red light);GO:0045893(positive regulation of transcription, DNA-templated)
ata-miR169h-3p_L-1	TRITD_5Av1G210960-8	protein FAR1-RELATED SEQUENCE 7-like isoform X1 [Aegilops tauschii subsp. tauschii]	1881-1898	2.5	GO:0005515(protein binding);GO:0005634(nucleus);GO:0006355(regulation of transcription, DNA-templated);GO:0008270(zinc ion binding);GO:0009585(red, far-red light phototransduction);GO:0009639(response to red or far red light);GO:0045893(positive regulation of transcription, DNA-templated)
ata-miR169h-3p_L-1	TRITD_5Av1G210960-10	protein FAR1-RELATED SEQUENCE 7-like isoform X2 [Aegilops tauschii subsp. tauschii]	1881-1898	2.5	GO:0005515(protein binding);GO:0005634(nucleus);GO:0006355(regulation of transcription, DNA-templated);GO:0008270(zinc ion binding);GO:0009585(red, far-red light phototransduction);GO:0009639(response to red or far red light);GO:0045893(positive regulation of transcription, DNA-templated)
ata-miR169h-3p_L-1	TRITD_5Av1G210960-9	protein FAR1-RELATED SEQUENCE 7-like isoform X1 [Aegilops tauschii subsp. tauschii]	1881-1898	2.5	GO:0005515(protein binding);GO:0005634(nucleus);GO:0006355(regulation of transcription, DNA-templated);GO:0008270(zinc ion binding);GO:0009585(red, far-red light phototransduction);GO:0009639(response to red or far red light);GO:0045893(positive regulation of transcription, DNA-templated)
ata-miR169h-3p_L-1	TRITD_5Av1G210960-11	protein FAR1-RELATED SEQUENCE 7-like isoform X2 [Aegilops tauschii subsp. tauschii]	1881-1898	2.5	GO:0005515(protein binding);GO:0005634(nucleus);GO:0006355(regulation of transcription, DNA-templated);GO:0008270(zinc ion binding);GO:0009585(red, far-red light phototransduction);GO:0009639(response to red or far red light);GO:0045893(positive regulation of transcription, DNA-templated)
ata-miR169h-3p_L-1	TRITD_2Av1G061990	predicted protein, partial [Hordeum vulgare subsp. vulgare]	1311-1329	2	GO:0002215(defense response to nematode);GO:0004674(protein serine/threonine kinase activity);GO:0005524(ATP binding);GO:0005739(mitochondrion);GO:0005886(plasma membrane);GO:0006468(protein phosphorylation);GO:0007169(transmembrane receptor protein tyrosine kinase signaling pathway);GO:0009506(plasmodesma);GO:0016021(integral component of membrane);GO:0031966(mitochondrial membrane)
ata-miR169h-3p_L-1	TRITD_2Av1G061990-2	probable LRR receptor-like serine/threonine-protein kinase At1g74360 [Aegilops tauschii subsp. tauschii]	1146-1164	2	GO:0002215(defense response to nematode);GO:0004674(protein serine/threonine kinase activity);GO:0005524(ATP binding);GO:0005739(mitochondrion);GO:0005886(plasma membrane);GO:0006468(protein phosphorylation);GO:0007169(transmembrane receptor protein tyrosine kinase signaling pathway);GO:0009506(plasmodesma);GO:0016021(integral component of membrane);GO:0031966(mitochondrial membrane)
ata-miR169h-3p_L-1	TRITD_2Av1G061990-6	probable LRR receptor-like serine/threonine-protein kinase At1g74360 [Aegilops tauschii subsp. tauschii]	1167-1185	2	GO:0002215(defense response to nematode);GO:0004674(protein serine/threonine kinase activity);GO:0005524(ATP binding);GO:0005739(mitochondrion);GO:0005886(plasma membrane);GO:0006468(protein phosphorylation);GO:0007169(transmembrane receptor protein tyrosine kinase signaling pathway);GO:0009506(plasmodesma);GO:0016021(integral component of membrane);GO:0031966(mitochondrial membrane)
ata-miR169h-3p_L-1	TRITD_2Av1G061990-3	probable LRR receptor-like serine/threonine-protein kinase At1g74360 [Aegilops tauschii subsp. tauschii]	1167-1185	2	GO:0002215(defense response to nematode);GO:0004674(protein serine/threonine kinase activity);GO:0005524(ATP binding);GO:0005739(mitochondrion);GO:0005886(plasma membrane);GO:0006468(protein phosphorylation);GO:0007169(transmembrane receptor protein tyrosine kinase signaling pathway);GO:0009506(plasmodesma);GO:0016021(integral component of membrane);GO:0031966(mitochondrial membrane)
ata-miR169h-3p_L-1	TRITD_2Av1G061990-4	probable LRR receptor-like serine/threonine-protein kinase At1g74360 [Aegilops tauschii subsp. tauschii]	1167-1185	2	GO:0002215(defense response to nematode);GO:0004674(protein serine/threonine kinase activity);GO:0005524(ATP binding);GO:0005739(mitochondrion);GO:0005886(plasma membrane);GO:0006468(protein phosphorylation);GO:0007169(transmembrane receptor protein tyrosine kinase signaling pathway);GO:0009506(plasmodesma);GO:0016021(integral component of membrane);GO:0031966(mitochondrial membrane)
ata-miR169h-3p_L-1	TRITD_2Av1G061990-5	probable LRR receptor-like serine/threonine-protein kinase At1g74360 [Aegilops tauschii subsp. tauschii]	1185-1203	2	GO:0002215(defense response to nematode);GO:0004674(protein serine/threonine kinase activity);GO:0005524(ATP binding);GO:0005739(mitochondrion);GO:0005886(plasma membrane);GO:0006468(protein phosphorylation);GO:0007169(transmembrane receptor protein tyrosine kinase signaling pathway);GO:0009506(plasmodesma);GO:0016021(integral component of membrane);GO:0031966(mitochondrial membrane)
ata-miR169h-3p_L-1	TRITD_2Av1G061990-7	probable LRR receptor-like serine/threonine-protein kinase At1g74360 [Aegilops tauschii subsp. tauschii]	645-663	2	GO:0002215(defense response to nematode);GO:0004674(protein serine/threonine kinase activity);GO:0005524(ATP binding);GO:0005739(mitochondrion);GO:0005886(plasma membrane);GO:0006468(protein phosphorylation);GO:0007169(transmembrane receptor protein tyrosine kinase signaling pathway);GO:0009506(plasmodesma);GO:0016021(integral component of membrane);GO:0031966(mitochondrial membrane)
ata-miR169h-3p_L-1	TRITD_3Av1G084760	hypothetical protein TRIUR3_06016 [Triticum urartu]	75-92	2.5	-
ata-miR169h-3p_L-1	TRITD_7Bv1G161610	pentatricopeptide repeat-containing protein At1g73710 [Aegilops tauschii subsp. tauschii]	1270-1287	2	GO:0003674(molecular_function);GO:0005575(cellular_component);GO:0008150(biological_process)
ata-miR169h-3p_L-1	TRITD_5Av1G223080	Cell division cycle 5-like protein [Triticum urartu]	2324-2341	2.5	GO:0000981(RNA polymerase II transcription factor activity, sequence-specific DNA binding);GO:0001135(transcription factor activity, RNA polymerase II transcription factor recruiting);GO:0003677(DNA binding);GO:0003700(DNA binding transcription factor activity);GO:0005515(protein binding);GO:0005634(nucleus);GO:0005681(spliceosomal complex);GO:0006281(DNA repair);GO:0006351(transcription, DNA-tem…	ko03040(Spliceosome)
ata-miR169h-3p_L-1	TRITD_5Av1G223080-4	cell division cycle 5-like protein [Aegilops tauschii subsp. tauschii]	1559-1576	2.5	GO:0000981(RNA polymerase II transcription factor activity, sequence-specific DNA binding);GO:0001135(transcription factor activity, RNA polymerase II transcription factor recruiting);GO:0003677(DNA binding);GO:0003700(DNA binding transcription factor activity);GO:0005515(protein binding);GO:0005634(nucleus);GO:0005681(spliceosomal complex);GO:0006281(DNA repair);GO:0006351(transcription, DNA-tem…	ko03040(Spliceosome)
ata-miR169h-3p_L-1	TRITD_5Av1G223080-2	cell division cycle 5-like protein [Aegilops tauschii subsp. tauschii]	2390-2407	2.5	GO:0000981(RNA polymerase II transcription factor activity, sequence-specific DNA binding);GO:0001135(transcription factor activity, RNA polymerase II transcription factor recruiting);GO:0003677(DNA binding);GO:0003700(DNA binding transcription factor activity);GO:0005515(protein binding);GO:0005634(nucleus);GO:0005681(spliceosomal complex);GO:0006281(DNA repair);GO:0006351(transcription, DNA-tem…	ko03040(Spliceosome)
ata-miR169h-3p_L-1	TRITD_5Av1G223080-3	cell division cycle 5-like protein [Aegilops tauschii subsp. tauschii]	2390-2407	2.5	GO:0000981(RNA polymerase II transcription factor activity, sequence-specific DNA binding);GO:0001135(transcription factor activity, RNA polymerase II transcription factor recruiting);GO:0003677(DNA binding);GO:0003700(DNA binding transcription factor activity);GO:0005515(protein binding);GO:0005634(nucleus);GO:0005681(spliceosomal complex);GO:0006281(DNA repair);GO:0006351(transcription, DNA-tem…	ko03040(Spliceosome)
ata-miR169h-3p_L-1	TRITD_2Av1G075510	hypothetical protein TRIUR3_30709 [Triticum urartu]	482-499	2.5	-
ata-miR169h-3p_L-1	TRITD_3Av1G089820-3	protein SAD1/UNC-84 domain protein 1-like [Aegilops tauschii subsp. tauschii]	147-165	2.5	GO:0005635(nuclear envelope);GO:0006998(nuclear envelope organization)
ata-miR169h-3p_L-1	TRITD_3Av1G089820-2	protein SAD1/UNC-84 domain protein 1-like [Aegilops tauschii subsp. tauschii]	1161-1179	2.5	GO:0005635(nuclear envelope);GO:0006998(nuclear envelope organization)
ata-miR169h-3p_L-1	TRITD_3Av1G089820	hypothetical protein TRIUR3_30165 [Triticum urartu]	945-963	2.5	GO:0005635(nuclear envelope);GO:0006998(nuclear envelope organization)
ata-miR169h-3p_L-1	TRITD_6Bv1G053520	tyrosine-sulfated glycopeptide receptor 1-like [Aegilops tauschii subsp. tauschii]	609-627	1.8	GO:0004674(protein serine/threonine kinase activity);GO:0005886(plasma membrane);GO:0006468(protein phosphorylation);GO:0006952(defense response);GO:0009506(plasmodesma)
ata-miR169h-3p_L-1	TRITD_6Bv1G053520-3	tyrosine-sulfated glycopeptide receptor 1-like [Aegilops tauschii subsp. tauschii]	1143-1161	1.8	GO:0004674(protein serine/threonine kinase activity);GO:0005886(plasma membrane);GO:0006468(protein phosphorylation);GO:0006952(defense response);GO:0009506(plasmodesma)
ata-miR169h-3p_L-1	TRITD_2Av1G138590-3	probable LRR receptor-like serine/threonine-protein kinase At4g20940 [Aegilops tauschii subsp. tauschii]	453-471	2.5	GO:0004672(protein kinase activity);GO:0004674(protein serine/threonine kinase activity);GO:0005524(ATP binding);GO:0005829(cytosol);GO:0005886(plasma membrane);GO:0006468(protein phosphorylation);GO:0007169(transmembrane receptor protein tyrosine kinase signaling pathway);GO:0016021(integral component of membrane)
ata-miR169h-3p_L-1	TRITD_2Av1G138590-2	probable LRR receptor-like serine/threonine-protein kinase At4g20940 [Aegilops tauschii subsp. tauschii]	453-471	2.5	GO:0004672(protein kinase activity);GO:0004674(protein serine/threonine kinase activity);GO:0005524(ATP binding);GO:0005829(cytosol);GO:0005886(plasma membrane);GO:0006468(protein phosphorylation);GO:0007169(transmembrane receptor protein tyrosine kinase signaling pathway);GO:0016021(integral component of membrane)
ata-miR169h-3p_L-1	TRITD_2Av1G138590	probable LRR receptor-like serine/threonine-protein kinase At4g20940 [Aegilops tauschii subsp. tauschii]	453-471	2.5	GO:0004672(protein kinase activity);GO:0004674(protein serine/threonine kinase activity);GO:0005524(ATP binding);GO:0005829(cytosol);GO:0005886(plasma membrane);GO:0006468(protein phosphorylation);GO:0007169(transmembrane receptor protein tyrosine kinase signaling pathway);GO:0016021(integral component of membrane)
ata-miR169h-3p_L-1	TRITD_7Bv1G229490-2	probable LRR receptor-like serine/threonine-protein kinase At3g47570 [Aegilops tauschii subsp. tauschii]	684-702	2.5	GO:0002764(immune response-regulating signaling pathway);GO:0004674(protein serine/threonine kinase activity);GO:0005515(protein binding);GO:0005524(ATP binding);GO:0005886(plasma membrane);GO:0006468(protein phosphorylation);GO:0007169(transmembrane receptor protein tyrosine kinase signaling pathway);GO:0009626(plant-type hypersensitive response);GO:0010204(defense response signaling pathway, re…
ata-miR169h-3p_L-1	TRITD_7Bv1G229490	probable LRR receptor-like serine/threonine-protein kinase At3g47570 [Aegilops tauschii subsp. tauschii]	684-702	2.5	GO:0004674(protein serine/threonine kinase activity);GO:0005524(ATP binding);GO:0005886(plasma membrane);GO:0006468(protein phosphorylation);GO:0007169(transmembrane receptor protein tyrosine kinase signaling pathway);GO:0009507(chloroplast);GO:0016021(integral component of membrane);GO:0016301(kinase activity)	ko04010(MAPK signaling pathway);ko04620(Toll-like receptor signaling pathway)
ata-MIR169h-p5	TRITD_2Av1G268970	unnamed protein product [Triticum aestivum]	4831-4850	2.5	GO:0000148(1,3-beta-D-glucan synthase complex);GO:0003843(1,3-beta-D-glucan synthase activity);GO:0005886(plasma membrane)
ata-MIR169h-p5	TRITD_5Av1G182810	lon protease homolog 2, peroxisomal [Aegilops tauschii subsp. tauschii]	1247-1267	2.5	GO:0004176(ATP-dependent peptidase activity);GO:0005782(peroxisomal matrix);GO:0006515(protein quality control for misfolded or incompletely synthesized proteins);GO:0006625(protein targeting to peroxisome);GO:0016485(protein processing)
ata-MIR169h-p5	TRITD_5Av1G182810-2	lon protease homolog 2, peroxisomal [Aegilops tauschii subsp. tauschii]	1247-1267	2.5	GO:0004176(ATP-dependent peptidase activity);GO:0005782(peroxisomal matrix);GO:0006515(protein quality control for misfolded or incompletely synthesized proteins);GO:0006625(protein targeting to peroxisome);GO:0016485(protein processing)
ata-MIR169h-p5	TRITD_5Av1G182810-3	lon protease homolog 2, peroxisomal [Aegilops tauschii subsp. tauschii]	1247-1267	2.5	GO:0004176(ATP-dependent peptidase activity);GO:0005782(peroxisomal matrix);GO:0006515(protein quality control for misfolded or incompletely synthesized proteins);GO:0006625(protein targeting to peroxisome);GO:0016485(protein processing)
ata-MIR169h-p5	TRITD_3Av1G048550	hypothetical protein C2845_PM08G02470 [Panicum miliaceum]	583-603	2.5	GO:0003968(RNA-directed 5'-3' RNA polymerase activity);GO:0005575(cellular_component);GO:0016441(posttranscriptional gene silencing)
ata-MIR169h-p5	TRITD_7Bv1G157380-2	probable RNA-dependent RNA polymerase 3 [Sorghum bicolor]	2155-2175	2.5	GO:0003968(RNA-directed 5'-3' RNA polymerase activity);GO:0005575(cellular_component);GO:0016441(posttranscriptional gene silencing)
ata-MIR169h-p5	TRITD_7Bv1G157380	probable RNA-dependent RNA polymerase 3 [Sorghum bicolor]	2503-2523	2.5	GO:0003968(RNA-directed 5'-3' RNA polymerase activity);GO:0005575(cellular_component);GO:0016441(posttranscriptional gene silencing)
ata-MIR169h-p5	TRITD_7Bv1G157380-3	hypothetical protein C2845_PM08G02470 [Panicum miliaceum]	583-603	2.5	GO:0003968(RNA-directed 5'-3' RNA polymerase activity);GO:0005575(cellular_component);GO:0016441(posttranscriptional gene silencing)
ata-miR169i-5p_1ss15TC	TRITD_3Av1G191790-4	nucleobase-ascorbate transporter 2-like [Aegilops tauschii subsp. tauschii]	420-440	2.5	GO:0016020(membrane);GO:0016021(integral component of membrane);GO:0022857(transmembrane transporter activity);GO:0055085(transmembrane transport)
ata-miR169i-5p_1ss15TC	TRITD_3Av1G191790-3	Nucleobase-ascorbate transporter 2 [Triticum urartu]	243-263	2.5	GO:0016020(membrane);GO:0016021(integral component of membrane);GO:0022857(transmembrane transporter activity);GO:0055085(transmembrane transport)
ata-miR169i-5p_1ss15TC	TRITD_3Av1G191790	nucleobase-ascorbate transporter 2-like [Aegilops tauschii subsp. tauschii]	420-440	2.5	GO:0016020(membrane);GO:0016021(integral component of membrane);GO:0022857(transmembrane transporter activity);GO:0055085(transmembrane transport)
ata-miR169i-5p_1ss15TC	TRITD_3Av1G191790-2	nucleobase-ascorbate transporter 2-like [Aegilops tauschii subsp. tauschii]	420-440	2.5	GO:0016020(membrane);GO:0016021(integral component of membrane);GO:0022857(transmembrane transporter activity);GO:0055085(transmembrane transport)
ata-miR169i-5p_1ss15TC	TRITD_3Bv1G174330	unnamed protein product [Triticum aestivum]	2052-2072	2.5	GO:0016020(membrane);GO:0016021(integral component of membrane);GO:0022857(transmembrane transporter activity);GO:0055085(transmembrane transport)
ata-miR169i-5p_1ss15TC	TRITD_3Bv1G174330-15	unnamed protein product [Triticum aestivum]	420-440	2.5	GO:0016020(membrane);GO:0016021(integral component of membrane);GO:0022857(transmembrane transporter activity);GO:0055085(transmembrane transport)
ata-miR169i-5p_1ss15TC	TRITD_3Bv1G174330-12	unnamed protein product [Triticum aestivum]	420-440	2.5	GO:0016020(membrane);GO:0016021(integral component of membrane);GO:0022857(transmembrane transporter activity);GO:0055085(transmembrane transport)
ata-miR169i-5p_1ss15TC	TRITD_3Bv1G174330-13	unnamed protein product [Triticum aestivum]	420-440	2.5	GO:0016020(membrane);GO:0016021(integral component of membrane);GO:0022857(transmembrane transporter activity);GO:0055085(transmembrane transport)
ata-miR169i-5p_1ss15TC	TRITD_3Bv1G174330-14	unnamed protein product [Triticum aestivum]	420-440	2.5	GO:0016020(membrane);GO:0016021(integral component of membrane);GO:0022857(transmembrane transporter activity);GO:0055085(transmembrane transport)
ata-miR169i-5p_1ss15TC	TRITD_3Bv1G174330-11	unnamed protein product [Triticum aestivum]	420-440	2.5	GO:0016020(membrane);GO:0016021(integral component of membrane);GO:0022857(transmembrane transporter activity);GO:0055085(transmembrane transport)
ata-miR169i-5p_1ss15TC	TRITD_3Bv1G174330-10	Nucleobase-ascorbate transporter 2 [Triticum urartu]	243-263	2.5	GO:0016020(membrane);GO:0016021(integral component of membrane);GO:0022857(transmembrane transporter activity);GO:0055085(transmembrane transport)
ata-miR169i-5p_1ss15TC	TRITD_3Bv1G174330-8	unnamed protein product [Triticum aestivum]	420-440	2.5	GO:0016020(membrane);GO:0016021(integral component of membrane);GO:0022857(transmembrane transporter activity);GO:0055085(transmembrane transport)
ata-miR169i-5p_1ss15TC	TRITD_3Bv1G174330-9	unnamed protein product [Triticum aestivum]	420-440	2.5	GO:0016020(membrane);GO:0016021(integral component of membrane);GO:0022857(transmembrane transporter activity);GO:0055085(transmembrane transport)
ata-miR169i-5p_1ss15TC	TRITD_3Bv1G174330-16	unnamed protein product [Triticum aestivum]	333-353	2.5	GO:0016020(membrane);GO:0016021(integral component of membrane);GO:0022857(transmembrane transporter activity);GO:0055085(transmembrane transport)
ata-miR172c-3p	TRITD_1Av1G017620	Floral homeotic protein APETALA 2 [Triticum urartu]	920-941	2.2	GO:0003677(DNA binding);GO:0003700(DNA binding transcription factor activity);GO:0005634(nucleus);GO:0006351(transcription, DNA-templated);GO:0006355(regulation of transcription, DNA-templated);GO:0009908(flower development);GO:0010073(meristem maintenance);GO:0010093(specification of floral organ identity);GO:0019953(sexual reproduction);GO:0030154(cell differentiation);GO:0048316(seed developme…
ata-miR172c-3p	TRITD_1Av1G017620-2	target of EAT1-B1 [Triticum aestivum]	1241-1261	1.2	GO:0003677(DNA binding);GO:0003700(DNA binding transcription factor activity);GO:0005634(nucleus);GO:0006351(transcription, DNA-templated);GO:0006355(regulation of transcription, DNA-templated);GO:0009908(flower development);GO:0010073(meristem maintenance);GO:0010093(specification of floral organ identity);GO:0019953(sexual reproduction);GO:0030154(cell differentiation);GO:0048316(seed developme…
ata-miR172c-3p	TRITD_1Av1G017620-3	starch negative regulator RSR1 [Triticum aestivum]	1346-1366	1.2	GO:0003677(DNA binding);GO:0003700(DNA binding transcription factor activity);GO:0005634(nucleus);GO:0006351(transcription, DNA-templated);GO:0006355(regulation of transcription, DNA-templated);GO:0009908(flower development);GO:0010073(meristem maintenance);GO:0010093(specification of floral organ identity);GO:0019953(sexual reproduction);GO:0030154(cell differentiation);GO:0048316(seed developme…
ata-miR172c-3p	TRITD_1Av1G017620-4	starch negative regulator RSR1 [Triticum aestivum]	1358-1378	1.2	GO:0003677(DNA binding);GO:0003700(DNA binding transcription factor activity);GO:0005634(nucleus);GO:0006351(transcription, DNA-templated);GO:0006355(regulation of transcription, DNA-templated);GO:0009908(flower development);GO:0010073(meristem maintenance);GO:0010093(specification of floral organ identity);GO:0019953(sexual reproduction);GO:0030154(cell differentiation);GO:0048316(seed developme…
ata-miR172c-3p	TRITD_1Av1G017620-5	starch negative regulator RSR1 [Triticum aestivum]	1355-1375	1.2	GO:0003677(DNA binding);GO:0003700(DNA binding transcription factor activity);GO:0005634(nucleus);GO:0006351(transcription, DNA-templated);GO:0006355(regulation of transcription, DNA-templated);GO:0009908(flower development);GO:0010073(meristem maintenance);GO:0010093(specification of floral organ identity);GO:0019953(sexual reproduction);GO:0030154(cell differentiation);GO:0048316(seed developme…
ata-miR172c-3p	TRITD_1Av1G017620-6	target of EAT1-B1 [Triticum aestivum]	1400-1420	1.2	GO:0003677(DNA binding);GO:0003700(DNA binding transcription factor activity);GO:0005634(nucleus);GO:0006351(transcription, DNA-templated);GO:0006355(regulation of transcription, DNA-templated);GO:0009908(flower development);GO:0010073(meristem maintenance);GO:0010093(specification of floral organ identity);GO:0019953(sexual reproduction);GO:0030154(cell differentiation);GO:0048316(seed developme…
ata-miR172c-3p	TRITD_1Av1G044970-5	probable E3 ubiquitin-protein ligase RHG1A isoform X2 [Aegilops tauschii subsp. tauschii]	980-1000	2.5	GO:0043161(proteasome-mediated ubiquitin-dependent protein catabolic process);GO:0061630(ubiquitin protein ligase activity)
ata-miR172c-3p	TRITD_1Av1G044970	probable E3 ubiquitin-protein ligase RHG1A isoform X2 [Aegilops tauschii subsp. tauschii]	1031-1051	2.5	GO:0043161(proteasome-mediated ubiquitin-dependent protein catabolic process);GO:0061630(ubiquitin protein ligase activity)
ata-miR172c-3p	TRITD_1Av1G044970-4	probable E3 ubiquitin-protein ligase RHG1A isoform X1 [Aegilops tauschii subsp. tauschii]	1052-1072	2.5	GO:0043161(proteasome-mediated ubiquitin-dependent protein catabolic process);GO:0061630(ubiquitin protein ligase activity)
ata-miR172c-3p	TRITD_1Av1G044970-6	probable E3 ubiquitin-protein ligase RHG1A isoform X1 [Aegilops tauschii subsp. tauschii]	1052-1072	2.5	GO:0043161(proteasome-mediated ubiquitin-dependent protein catabolic process);GO:0061630(ubiquitin protein ligase activity)
ata-miR172c-3p	TRITD_1Av1G044970-7	probable E3 ubiquitin-protein ligase RHG1A isoform X1 [Aegilops tauschii subsp. tauschii]	1052-1072	2.5	-
ata-miR172c-3p	TRITD_2Av1G275720	TaAP2-A [Triticum aestivum]	1337-1357	1.5	GO:0003677(DNA binding);GO:0003700(DNA binding transcription factor activity);GO:0005634(nucleus);GO:0006351(transcription, DNA-templated);GO:0006355(regulation of transcription, DNA-templated);GO:0009908(flower development);GO:0010073(meristem maintenance);GO:0010093(specification of floral organ identity);GO:0019953(sexual reproduction);GO:0030154(cell differentiation);GO:0048316(seed developme…
ata-miR172c-3p	TRITD_2Av1G275720-2	TaAP2-A [Triticum aestivum]	1451-1471	1.5	GO:0003677(DNA binding);GO:0003700(DNA binding transcription factor activity);GO:0005634(nucleus);GO:0006351(transcription, DNA-templated);GO:0006355(regulation of transcription, DNA-templated);GO:0009908(flower development);GO:0010073(meristem maintenance);GO:0010093(specification of floral organ identity);GO:0019953(sexual reproduction);GO:0030154(cell differentiation);GO:0048316(seed developme…
ata-miR172c-3p	TRITD_5Bv1G230680	spelt factor protein [Aegilops speltoides]	665-685	1.2	GO:0010227(floral organ abscission);GO:0048316(seed development);GO:0048461(flower structural organization);GO:0080187(floral organ senescence)
ata-miR172c-3p	TRITD_5Bv1G230680-2	spelt factor protein [Aegilops speltoides]	659-679	1.2	GO:0010227(floral organ abscission);GO:0048316(seed development);GO:0048461(flower structural organization);GO:0080187(floral organ senescence)
ata-miR172c-3p	TRITD_5Bv1G230680-3	spelt factor protein [Aegilops speltoides]	677-697	1.2	GO:0010227(floral organ abscission);GO:0048316(seed development);GO:0048461(flower structural organization);GO:0080187(floral organ senescence)
ata-miR172c-3p	TRITD_5Bv1G230680-4	floral homeotic protein [Triticum aestivum]	683-703	1.2	GO:0010227(floral organ abscission);GO:0048316(seed development);GO:0048461(flower structural organization);GO:0080187(floral organ senescence)
ata-miR172c-3p	TRITD_5Bv1G230680-5	spelt factor protein [Aegilops speltoides]	683-703	1.2	GO:0010227(floral organ abscission);GO:0048316(seed development);GO:0048461(flower structural organization);GO:0080187(floral organ senescence)
ata-miR172c-3p	TRITD_1Bv1G020840	Floral homeotic protein APETALA 2 [Triticum urartu]	920-941	2.2	GO:0003677(DNA binding);GO:0003700(DNA binding transcription factor activity);GO:0005634(nucleus);GO:0006351(transcription, DNA-templated);GO:0006355(regulation of transcription, DNA-templated);GO:0009908(flower development);GO:0010073(meristem maintenance);GO:0010093(specification of floral organ identity);GO:0019953(sexual reproduction);GO:0030154(cell differentiation);GO:0048316(seed developme…
ata-miR172c-3p	TRITD_1Bv1G020840-8	target of EAT1-B1 [Triticum aestivum]	569-589	1.2	GO:0010227(floral organ abscission);GO:0048316(seed development);GO:0048461(flower structural organization);GO:0080187(floral organ senescence)
ata-miR172c-3p	TRITD_1Bv1G020840-2	target of EAT1-B1 [Triticum aestivum]	1145-1165	1.2	GO:0003677(DNA binding);GO:0003700(DNA binding transcription factor activity);GO:0005634(nucleus);GO:0006351(transcription, DNA-templated);GO:0006355(regulation of transcription, DNA-templated);GO:0009908(flower development);GO:0010073(meristem maintenance);GO:0010093(specification of floral organ identity);GO:0019953(sexual reproduction);GO:0030154(cell differentiation);GO:0048316(seed developme…
ata-miR172c-3p	TRITD_1Bv1G020840-3	target of EAT1-B1 [Triticum aestivum]	1271-1291	1.2	GO:0003677(DNA binding);GO:0003700(DNA binding transcription factor activity);GO:0005634(nucleus);GO:0006351(transcription, DNA-templated);GO:0006355(regulation of transcription, DNA-templated);GO:0009908(flower development);GO:0010073(meristem maintenance);GO:0010093(specification of floral organ identity);GO:0019953(sexual reproduction);GO:0030154(cell differentiation);GO:0048316(seed developme…
ata-miR172c-3p	TRITD_1Bv1G020840-4	target of EAT1-B1 [Triticum aestivum]	1250-1270	1.2	GO:0003677(DNA binding);GO:0003700(DNA binding transcription factor activity);GO:0005634(nucleus);GO:0006351(transcription, DNA-templated);GO:0006355(regulation of transcription, DNA-templated);GO:0009908(flower development);GO:0010073(meristem maintenance);GO:0010093(specification of floral organ identity);GO:0019953(sexual reproduction);GO:0030154(cell differentiation);GO:0048316(seed developme…
ata-miR172c-3p	TRITD_1Bv1G020840-5	target of EAT1-B1 [Triticum aestivum]	1355-1375	1.2	GO:0003677(DNA binding);GO:0003700(DNA binding transcription factor activity);GO:0005634(nucleus);GO:0006351(transcription, DNA-templated);GO:0006355(regulation of transcription, DNA-templated);GO:0009908(flower development);GO:0010073(meristem maintenance);GO:0010093(specification of floral organ identity);GO:0019953(sexual reproduction);GO:0030154(cell differentiation);GO:0048316(seed developme…
ata-miR172c-3p	TRITD_1Bv1G020840-6	target of EAT1-B1 [Triticum aestivum]	1364-1384	1.2	GO:0003677(DNA binding);GO:0003700(DNA binding transcription factor activity);GO:0005634(nucleus);GO:0006351(transcription, DNA-templated);GO:0006355(regulation of transcription, DNA-templated);GO:0009908(flower development);GO:0010073(meristem maintenance);GO:0010093(specification of floral organ identity);GO:0019953(sexual reproduction);GO:0030154(cell differentiation);GO:0048316(seed developme…
ata-miR172c-3p	TRITD_1Bv1G020840-7	target of EAT1-B1 [Triticum aestivum]	1409-1429	1.2	GO:0003677(DNA binding);GO:0003700(DNA binding transcription factor activity);GO:0005634(nucleus);GO:0006351(transcription, DNA-templated);GO:0006355(regulation of transcription, DNA-templated);GO:0009908(flower development);GO:0010073(meristem maintenance);GO:0010093(specification of floral organ identity);GO:0019953(sexual reproduction);GO:0030154(cell differentiation);GO:0048316(seed developme…
ata-miR172c-3p	TRITD_3Bv1G177600	unnamed protein product [Triticum aestivum]	59-80	2.2	-
ata-miR172c-3p	TRITD_7Av1G247240	Disease resistance protein RPM1 [Triticum urartu]	3578-3597	2.5	GO:0005515(protein binding);GO:0042802(identical protein binding)
ata-miR172c-3p	TRITD_7Av1G247240-2	Disease resistance protein RPM1 [Triticum urartu]	3482-3501	2.5	GO:0005515(protein binding);GO:0042802(identical protein binding)
ata-miR172c-3p	TRITD_5Av1G080100	predicted protein [Hordeum vulgare subsp. vulgare]	107-127	2.5	GO:0005524(ATP binding);GO:0005739(mitochondrion);GO:0006457(protein folding);GO:0009408(response to heat);GO:0009507(chloroplast);GO:0009535(chloroplast thylakoid membrane);GO:0009941(chloroplast envelope);GO:0031072(heat shock protein binding);GO:0046872(metal ion binding);GO:0051082(unfolded protein binding)
ata-miR172c-3p	TRITD_5Av1G080100-2	chaperone protein dnaJ A6, chloroplastic-like [Aegilops tauschii subsp. tauschii]	98-118	2.5	GO:0005524(ATP binding);GO:0005739(mitochondrion);GO:0006457(protein folding);GO:0009408(response to heat);GO:0009507(chloroplast);GO:0009535(chloroplast thylakoid membrane);GO:0009941(chloroplast envelope);GO:0031072(heat shock protein binding);GO:0046872(metal ion binding);GO:0051082(unfolded protein binding)
ata-miR172c-3p	TRITD_2Bv1G239830	TaAP2-B [Triticum aestivum]	1361-1381	2	GO:0003677(DNA binding);GO:0003700(DNA binding transcription factor activity);GO:0005634(nucleus);GO:0006351(transcription, DNA-templated);GO:0006355(regulation of transcription, DNA-templated);GO:0009908(flower development);GO:0010073(meristem maintenance);GO:0010093(specification of floral organ identity);GO:0019953(sexual reproduction);GO:0030154(cell differentiation);GO:0048316(seed developme…
ata-miR172c-3p	TRITD_2Bv1G239830-2	TaAP2-B [Triticum aestivum]	1310-1330	2	GO:0003677(DNA binding);GO:0003700(DNA binding transcription factor activity);GO:0005634(nucleus);GO:0006351(transcription, DNA-templated);GO:0006355(regulation of transcription, DNA-templated);GO:0009908(flower development);GO:0010073(meristem maintenance);GO:0010093(specification of floral organ identity);GO:0019953(sexual reproduction);GO:0030154(cell differentiation);GO:0048316(seed developme…
ata-miR172c-3p	TRITD_2Bv1G239830-3	TaAP2-B [Triticum aestivum]	950-970	2	GO:0003677(DNA binding);GO:0003700(DNA binding transcription factor activity);GO:0005634(nucleus);GO:0006351(transcription, DNA-templated);GO:0006355(regulation of transcription, DNA-templated);GO:0009908(flower development);GO:0010073(meristem maintenance);GO:0010093(specification of floral organ identity);GO:0019953(sexual reproduction);GO:0030154(cell differentiation);GO:0048316(seed developme…
ata-miR172c-3p	TRITD_2Bv1G254260	unnamed protein product [Triticum aestivum]	129-149	2.5	GO:0005634(nucleus);GO:0005737(cytoplasm)
ata-miR172c-3p	TRITD_6Av1G198020	hypothetical protein TRIUR3_15788 [Triticum urartu]	59-80	2.5	-
ata-miR172c-3p	TRITD_5Av1G231510	floral homeotic protein [Triticum aestivum]	683-703	1.8	GO:0010227(floral organ abscission);GO:0048316(seed development);GO:0048461(flower structural organization);GO:0080187(floral organ senescence)
ata-miR172c-3p	TRITD_5Av1G231510-2	floral homeotic protein [Triticum aestivum]	659-679	1.8	GO:0010227(floral organ abscission);GO:0048316(seed development);GO:0048461(flower structural organization);GO:0080187(floral organ senescence)
ata-miR172c-3p	TRITD_7Bv1G195130-2	hypothetical protein TRIUR3_17280 [Triticum urartu]	53-72	2.5	GO:0003674(molecular_function);GO:0005634(nucleus);GO:0008150(biological_process)
ata-miR172c-3p	TRITD_7Bv1G195130	Disease resistance protein RPM1 [Triticum urartu]	3089-3108	2.5	GO:0005515(protein binding);GO:0042802(identical protein binding)
ata-miR172c-3p	TRITD_7Bv1G195130-4	Disease resistance protein RPM1 [Triticum urartu]	3089-3108	2.5	GO:0005515(protein binding);GO:0042802(identical protein binding)
ata-miR172c-3p	TRITD_7Bv1G195130-5	Disease resistance protein RPM1 [Triticum urartu]	3605-3624	2.5	GO:0005515(protein binding);GO:0042802(identical protein binding)
ata-miR172c-3p	TRITD_7Bv1G195130-6	Disease resistance protein RPM1 [Triticum urartu]	3605-3624	2.5	GO:0005515(protein binding);GO:0042802(identical protein binding)
ata-miR172c-3p	TRITD_7Bv1G195130-7	Disease resistance protein RPM1 [Triticum urartu]	3604-3623	2.5	GO:0005515(protein binding);GO:0042802(identical protein binding)
ata-miR172c-3p	TRITD_7Bv1G195130-8	Disease resistance protein RPM1 [Triticum urartu]	3509-3528	2.5	GO:0005515(protein binding);GO:0042802(identical protein binding)
ata-miR172c-3p	TRITD_7Bv1G220970	ethylene-responsive transcription factor RAP2-7-like [Aegilops tauschii subsp. tauschii]	1122-1141	1	GO:0003677(DNA binding);GO:0003700(DNA binding transcription factor activity);GO:0005634(nucleus);GO:0006351(transcription, DNA-templated);GO:0006355(regulation of transcription, DNA-templated);GO:0009908(flower development);GO:0010073(meristem maintenance);GO:0010093(specification of floral organ identity);GO:0019953(sexual reproduction);GO:0030154(cell differentiation);GO:0048316(seed developme…
ata-miR395e-5p_1ss8AG	TRITD_2Bv1G121710	probable LRR receptor-like serine/threonine-protein kinase At4g20940 [Aegilops tauschii subsp. tauschii]	2363-2382	2.5	GO:0004672(protein kinase activity);GO:0004674(protein serine/threonine kinase activity);GO:0005524(ATP binding);GO:0005829(cytosol);GO:0005886(plasma membrane);GO:0006468(protein phosphorylation);GO:0007169(transmembrane receptor protein tyrosine kinase signaling pathway);GO:0016021(integral component of membrane)
ata-miR395e-5p_1ss8AG	TRITD_2Bv1G121710-4	probable LRR receptor-like serine/threonine-protein kinase At4g20940 [Aegilops tauschii subsp. tauschii]	2363-2382	2.5	GO:0004672(protein kinase activity);GO:0004674(protein serine/threonine kinase activity);GO:0005524(ATP binding);GO:0005829(cytosol);GO:0005886(plasma membrane);GO:0006468(protein phosphorylation);GO:0007169(transmembrane receptor protein tyrosine kinase signaling pathway);GO:0016021(integral component of membrane)
ata-miR395e-5p_1ss8AG	TRITD_2Bv1G121710-5	probable LRR receptor-like serine/threonine-protein kinase At4g20940 [Aegilops tauschii subsp. tauschii]	2363-2382	2.5	GO:0004672(protein kinase activity);GO:0004674(protein serine/threonine kinase activity);GO:0005524(ATP binding);GO:0005829(cytosol);GO:0005886(plasma membrane);GO:0006468(protein phosphorylation);GO:0007169(transmembrane receptor protein tyrosine kinase signaling pathway);GO:0016021(integral component of membrane)
ata-miR395e-5p_1ss8AG	TRITD_2Bv1G193560	unnamed protein product [Triticum aestivum]	66-86	2.5	GO:0005634(nucleus);GO:0005737(cytoplasm);GO:0005829(cytosol);GO:0009056(catabolic process);GO:0052689(carboxylic ester hydrolase activity)
ata-miR395e-5p_1ss8AG	TRITD_2Bv1G193560-2	probable carboxylesterase 12 [Aegilops tauschii subsp. tauschii]	66-86	2.5	GO:0005634(nucleus);GO:0005737(cytoplasm);GO:0005829(cytosol);GO:0009056(catabolic process);GO:0052689(carboxylic ester hydrolase activity)
ata-miR395e-5p_1ss8AG	TRITD_2Bv1G265750	putative disease resistance protein RGA3 [Aegilops tauschii subsp. tauschii]	3709-3728	2.2	GO:0004518(nuclease activity);GO:0005634(nucleus);GO:0046872(metal ion binding)
ata-miR395e-5p_1ss8AG	TRITD_2Av1G005250	uncharacterized protein LOC109759071 [Aegilops tauschii subsp. tauschii]	1917-1938	2.5	GO:0003674(molecular_function);GO:0005739(mitochondrion);GO:0008150(biological_process);GO:0016021(integral component of membrane)
ata-miR395e-5p_1ss8AG	TRITD_2Av1G125730	unnamed protein product [Triticum aestivum]	68-87	2.5	-
ata-miR395e-5p_1ss8AG	TRITD_2Av1G138590-3	probable LRR receptor-like serine/threonine-protein kinase At4g20940 [Aegilops tauschii subsp. tauschii]	2366-2385	2.5	GO:0004672(protein kinase activity);GO:0004674(protein serine/threonine kinase activity);GO:0005524(ATP binding);GO:0005829(cytosol);GO:0005886(plasma membrane);GO:0006468(protein phosphorylation);GO:0007169(transmembrane receptor protein tyrosine kinase signaling pathway);GO:0016021(integral component of membrane)
ata-miR395e-5p_1ss8AG	TRITD_2Av1G138590-2	probable LRR receptor-like serine/threonine-protein kinase At4g20940 [Aegilops tauschii subsp. tauschii]	2366-2385	2.5	GO:0004672(protein kinase activity);GO:0004674(protein serine/threonine kinase activity);GO:0005524(ATP binding);GO:0005829(cytosol);GO:0005886(plasma membrane);GO:0006468(protein phosphorylation);GO:0007169(transmembrane receptor protein tyrosine kinase signaling pathway);GO:0016021(integral component of membrane)
ata-miR395e-5p_1ss8AG	TRITD_2Av1G138590	probable LRR receptor-like serine/threonine-protein kinase At4g20940 [Aegilops tauschii subsp. tauschii]	2366-2385	2.5	GO:0004672(protein kinase activity);GO:0004674(protein serine/threonine kinase activity);GO:0005524(ATP binding);GO:0005829(cytosol);GO:0005886(plasma membrane);GO:0006468(protein phosphorylation);GO:0007169(transmembrane receptor protein tyrosine kinase signaling pathway);GO:0016021(integral component of membrane)
ata-miR395e-5p_1ss8AG	TRITD_5Av1G255390	unnamed protein product [Triticum aestivum]	856-876	2.5	GO:0004497(monooxygenase activity);GO:0007275(multicellular organism development);GO:0010268(brassinosteroid homeostasis);GO:0016125(sterol metabolic process);GO:0016132(brassinosteroid biosynthetic process)
ata-miR395e-5p_1ss8AG	TRITD_5Av1G255390-2	unnamed protein product [Triticum aestivum]	946-966	2.5	GO:0004497(monooxygenase activity);GO:0007275(multicellular organism development);GO:0010268(brassinosteroid homeostasis);GO:0016125(sterol metabolic process);GO:0016132(brassinosteroid biosynthetic process)
ata-MIR396d-p3	TRITD_6Bv1G211350	uncharacterized protein LOC109761326 [Aegilops tauschii subsp. tauschii]	1088-1107	2	GO:0004842(ubiquitin-protein transferase activity);GO:0019005(SCF ubiquitin ligase complex);GO:0031146(SCF-dependent proteasomal ubiquitin-dependent protein catabolic process)
ata-MIR396d-p3	TRITD_1Av1G177800	probable serine/threonine-protein kinase PBL25 [Aegilops tauschii subsp. tauschii]	1038-1058	2.5	GO:0005777(peroxisome);GO:0009507(chloroplast);GO:0016301(kinase activity)
ata-MIR396d-p3	TRITD_1Av1G177800-2	probable serine/threonine-protein kinase PBL25 [Aegilops tauschii subsp. tauschii]	1038-1058	2.5	GO:0005777(peroxisome);GO:0009507(chloroplast);GO:0016301(kinase activity)
ata-MIR396d-p3	TRITD_3Bv1G018290	Os01g0142000 [Oryza sativa Japonica Group]	209-228	2.5	GO:0003674(molecular_function);GO:0005634(nucleus);GO:0005875(microtubule associated complex);GO:0008150(biological_process)
ata-MIR396d-p3	TRITD_1Bv1G163820	probable serine/threonine-protein kinase PBL25 [Aegilops tauschii subsp. tauschii]	1038-1058	2.5	GO:0005524(ATP binding);GO:0005886(plasma membrane);GO:0006952(defense response);GO:0016301(kinase activity);GO:0016310(phosphorylation)
ata-MIR396d-p3	TRITD_3Av1G014680	Os01g0142000 [Oryza sativa Japonica Group]	209-228	2.5	GO:0003674(molecular_function);GO:0005634(nucleus);GO:0005875(microtubule associated complex);GO:0008150(biological_process)
ata-miR399a-3p	TRITD_1Av1G088150	midasin isoform X2 [Aegilops tauschii subsp. tauschii]	4481-4502	2	GO:0004175(endopeptidase activity);GO:0005634(nucleus);GO:0016926(protein desumoylation);GO:0016929(SUMO-specific protease activity)	ko03008(Ribosome biogenesis in eukaryotes)
ata-miR399a-3p	TRITD_1Av1G088150-2	midasin isoform X1 [Aegilops tauschii subsp. tauschii]	4481-4502	2	GO:0004175(endopeptidase activity);GO:0005634(nucleus);GO:0016926(protein desumoylation);GO:0016929(SUMO-specific protease activity)	ko03008(Ribosome biogenesis in eukaryotes)
ata-miR399a-3p	TRITD_1Av1G088150-8	midasin isoform X1 [Aegilops tauschii subsp. tauschii]	2243-2264	2	GO:0004175(endopeptidase activity);GO:0005634(nucleus);GO:0016926(protein desumoylation);GO:0016929(SUMO-specific protease activity)	ko03008(Ribosome biogenesis in eukaryotes)
ata-miR399a-3p	TRITD_1Av1G088150-9	midasin isoform X1 [Aegilops tauschii subsp. tauschii]	197-218	2	GO:0004175(endopeptidase activity);GO:0005634(nucleus);GO:0016926(protein desumoylation);GO:0016929(SUMO-specific protease activity)	ko03008(Ribosome biogenesis in eukaryotes)
ata-miR399a-3p	TRITD_1Av1G088150-11	midasin isoform X1 [Aegilops tauschii subsp. tauschii]	3224-3245	2	GO:0004175(endopeptidase activity);GO:0005634(nucleus);GO:0016926(protein desumoylation);GO:0016929(SUMO-specific protease activity)	ko03008(Ribosome biogenesis in eukaryotes)
ata-miR399a-3p	TRITD_1Av1G088150-12	midasin isoform X1 [Aegilops tauschii subsp. tauschii]	197-218	2	GO:0004175(endopeptidase activity);GO:0005634(nucleus);GO:0016926(protein desumoylation);GO:0016929(SUMO-specific protease activity)	ko03008(Ribosome biogenesis in eukaryotes)
ata-miR399a-3p	TRITD_1Av1G088150-13	Midasin [Triticum urartu]	3224-3245	2	GO:0004175(endopeptidase activity);GO:0005634(nucleus);GO:0016926(protein desumoylation);GO:0016929(SUMO-specific protease activity)	ko03008(Ribosome biogenesis in eukaryotes)
ata-miR399a-3p	TRITD_1Bv1G090090	midasin isoform X2 [Aegilops tauschii subsp. tauschii]	4475-4496	2	GO:0004175(endopeptidase activity);GO:0005634(nucleus);GO:0016926(protein desumoylation);GO:0016929(SUMO-specific protease activity)	ko03008(Ribosome biogenesis in eukaryotes)
ata-miR399a-3p	TRITD_1Bv1G090090-8	midasin isoform X1 [Aegilops tauschii subsp. tauschii]	2237-2258	2	GO:0004175(endopeptidase activity);GO:0005634(nucleus);GO:0016926(protein desumoylation);GO:0016929(SUMO-specific protease activity)	ko03008(Ribosome biogenesis in eukaryotes)
ata-miR399a-3p	TRITD_1Bv1G090090-10	midasin isoform X1 [Aegilops tauschii subsp. tauschii]	197-218	2	GO:0004175(endopeptidase activity);GO:0005634(nucleus);GO:0016926(protein desumoylation);GO:0016929(SUMO-specific protease activity)	ko03008(Ribosome biogenesis in eukaryotes)
ata-miR399a-3p	TRITD_1Bv1G090090-11	midasin isoform X1 [Aegilops tauschii subsp. tauschii]	197-218	2	GO:0004175(endopeptidase activity);GO:0005634(nucleus);GO:0016926(protein desumoylation);GO:0016929(SUMO-specific protease activity)	ko03008(Ribosome biogenesis in eukaryotes)
ata-miR399a-3p	TRITD_1Bv1G090090-12	Midasin [Triticum urartu]	3218-3239	2	GO:0004175(endopeptidase activity);GO:0005634(nucleus);GO:0016926(protein desumoylation);GO:0016929(SUMO-specific protease activity)	ko03008(Ribosome biogenesis in eukaryotes)
ata-miR399a-5p_R-1_1ss20CT	TRITD_4Av1G205890	predicted leucine rich repeat protein [Triticum dicoccoides]	192-211	2.5	GO:0004252(serine-type endopeptidase activity);GO:0005618(cell wall)
ata-miR399a-5p_R-1_1ss20CT	TRITD_2Av1G254230	predicted protein [Hordeum vulgare subsp. vulgare]	1441-1460	2.5	GO:0003677(DNA binding);GO:0003700(DNA binding transcription factor activity);GO:0005634(nucleus);GO:0006338(chromatin remodeling)
ata-miR399a-5p_R-1_1ss20CT	TRITD_2Av1G254230-2	high mobility group B protein 6-like [Aegilops tauschii subsp. tauschii]	1255-1274	2.5	GO:0003677(DNA binding);GO:0003700(DNA binding transcription factor activity);GO:0005634(nucleus);GO:0006338(chromatin remodeling)
ata-miR399a-5p_R-1_1ss20CT	TRITD_3Av1G252960	unnamed protein product [Triticum aestivum]	133-152	2.5	GO:0005524(ATP binding);GO:0005634(nucleus);GO:0005856(cytoskeleton);GO:0005886(plasma membrane);GO:0007049(cell cycle);GO:0009524(phragmoplast);GO:0009793(embryo development ending in seed dormancy);GO:0015031(protein transport);GO:0016887(ATPase activity);GO:0051301(cell division)	ko03008(Ribosome biogenesis in eukaryotes)
ata-miR399a-5p_R-1_1ss20CT	TRITD_5Bv1G155010	uncharacterized protein LOC109742385 [Aegilops tauschii subsp. tauschii]	1463-1482	2.5	-
ata-miR399a-5p_R-1_1ss20CT	TRITD_4Bv1G059160-2	protein DWARF 53-like [Aegilops tauschii subsp. tauschii]	2211-2231	2	GO:0005515(protein binding);GO:0005634(nucleus);GO:0005737(cytoplasm);GO:0006351(transcription, DNA-templated);GO:0006355(regulation of transcription, DNA-templated);GO:0019538(protein metabolic process)
ata-miR399a-5p_R-1_1ss20CT	TRITD_4Bv1G059160-3	protein DWARF 53-like [Aegilops tauschii subsp. tauschii]	2208-2228	2	GO:0005515(protein binding);GO:0005634(nucleus);GO:0005737(cytoplasm);GO:0006351(transcription, DNA-templated);GO:0006355(regulation of transcription, DNA-templated);GO:0019538(protein metabolic process)
ata-miR399a-5p_R-1_1ss20CT	TRITD_4Bv1G059160-4	protein DWARF 53-like [Aegilops tauschii subsp. tauschii]	2214-2234	2	GO:0005515(protein binding);GO:0005634(nucleus);GO:0005737(cytoplasm);GO:0006351(transcription, DNA-templated);GO:0006355(regulation of transcription, DNA-templated);GO:0019538(protein metabolic process)
ata-miR399a-5p_R-1_1ss20CT	TRITD_4Bv1G059160-5	protein DWARF 53-like [Aegilops tauschii subsp. tauschii]	2238-2258	2	GO:0005515(protein binding);GO:0005634(nucleus);GO:0005737(cytoplasm);GO:0006351(transcription, DNA-templated);GO:0006355(regulation of transcription, DNA-templated);GO:0019538(protein metabolic process)
ata-miR399a-5p_R-1_1ss20CT	TRITD_4Bv1G059160	protein DWARF 53-like [Aegilops tauschii subsp. tauschii]	2238-2258	2	GO:0005515(protein binding);GO:0005634(nucleus);GO:0005737(cytoplasm);GO:0006351(transcription, DNA-templated);GO:0006355(regulation of transcription, DNA-templated);GO:0019538(protein metabolic process)
ata-miR399a-5p_R-1_1ss20CT	TRITD_4Bv1G059160-7	protein DWARF 53-like [Aegilops tauschii subsp. tauschii]	1110-1130	2	GO:0005515(protein binding);GO:0005634(nucleus);GO:0005737(cytoplasm);GO:0006351(transcription, DNA-templated);GO:0006355(regulation of transcription, DNA-templated);GO:0019538(protein metabolic process)
ata-miR399a-5p_R-1_1ss20CT	TRITD_4Bv1G059160-6	protein DWARF 53-like [Aegilops tauschii subsp. tauschii]	1110-1130	2	GO:0005515(protein binding);GO:0005634(nucleus);GO:0005737(cytoplasm);GO:0006351(transcription, DNA-templated);GO:0006355(regulation of transcription, DNA-templated);GO:0019538(protein metabolic process)
ata-miR399a-5p_R-1_1ss20CT	TRITD_4Bv1G059160-8	protein DWARF 53-like [Aegilops tauschii subsp. tauschii]	831-851	2	GO:0005515(protein binding);GO:0005634(nucleus);GO:0005737(cytoplasm);GO:0006351(transcription, DNA-templated);GO:0006355(regulation of transcription, DNA-templated);GO:0019538(protein metabolic process)
ata-miR399a-5p_R-1_1ss20CT	TRITD_4Bv1G059160-9	protein DWARF 53-like [Aegilops tauschii subsp. tauschii]	819-839	2	GO:0005515(protein binding);GO:0005634(nucleus);GO:0005737(cytoplasm);GO:0006351(transcription, DNA-templated);GO:0006355(regulation of transcription, DNA-templated);GO:0019538(protein metabolic process)
ata-miR399a-5p_R-1_1ss20CT	TRITD_4Bv1G059160-10	protein DWARF 53-like [Aegilops tauschii subsp. tauschii]	783-803	2	GO:0005515(protein binding);GO:0005634(nucleus);GO:0005737(cytoplasm);GO:0006351(transcription, DNA-templated);GO:0006355(regulation of transcription, DNA-templated);GO:0019538(protein metabolic process)
ata-miR399a-5p_R-1_1ss20CT	TRITD_5Bv1G232320-21	heat shock cognate 70 kDa protein 2-like [Aegilops tauschii subsp. tauschii]	964-983	2.2	GO:0002020(protease binding);GO:0005515(protein binding);GO:0005524(ATP binding);GO:0005618(cell wall);GO:0005634(nucleus);GO:0005730(nucleolus);GO:0005737(cytoplasm);GO:0005774(vacuolar membrane);GO:0005794(Golgi apparatus);GO:0005829(cytosol);GO:0005886(plasma membrane);GO:0006351(transcription, DNA-templated);GO:0006355(regulation of transcription, DNA-templated);GO:0006457(protein folding);GO…	ko03040(Spliceosome);ko04141(Protein processing in endoplasmic reticulum);ko04010(MAPK signaling pathway);ko04144(Endocytosis);ko04612(Antigen processing and presentation);ko04915(Estrogen signaling pathway);ko04213(Longevity regulating pathway - multiple species);ko05134(Legionellosis);ko05162(Measles);ko05164(Influenza A);ko05169(Epstein-Barr virus infection);ko05145(Toxoplasmosis)
ata-miR399a-5p_R-1_1ss20CT	TRITD_5Bv1G232320-19	heat shock cognate 70 kDa protein 2-like [Aegilops tauschii subsp. tauschii]	964-983	2.2	GO:0002020(protease binding);GO:0005515(protein binding);GO:0005524(ATP binding);GO:0005618(cell wall);GO:0005634(nucleus);GO:0005730(nucleolus);GO:0005737(cytoplasm);GO:0005774(vacuolar membrane);GO:0005794(Golgi apparatus);GO:0005829(cytosol);GO:0005886(plasma membrane);GO:0006351(transcription, DNA-templated);GO:0006355(regulation of transcription, DNA-templated);GO:0006457(protein folding);GO…	ko03040(Spliceosome);ko04141(Protein processing in endoplasmic reticulum);ko04010(MAPK signaling pathway);ko04144(Endocytosis);ko04612(Antigen processing and presentation);ko04915(Estrogen signaling pathway);ko04213(Longevity regulating pathway - multiple species);ko05134(Legionellosis);ko05162(Measles);ko05164(Influenza A);ko05169(Epstein-Barr virus infection);ko05145(Toxoplasmosis)
ata-miR399a-5p_R-1_1ss20CT	TRITD_5Bv1G232320-20	heat shock cognate 70 kDa protein 2-like [Aegilops tauschii subsp. tauschii]	874-893	2.2	GO:0002020(protease binding);GO:0005515(protein binding);GO:0005524(ATP binding);GO:0005618(cell wall);GO:0005634(nucleus);GO:0005730(nucleolus);GO:0005737(cytoplasm);GO:0005774(vacuolar membrane);GO:0005794(Golgi apparatus);GO:0005829(cytosol);GO:0005886(plasma membrane);GO:0006351(transcription, DNA-templated);GO:0006355(regulation of transcription, DNA-templated);GO:0006457(protein folding);GO…	ko03040(Spliceosome);ko04141(Protein processing in endoplasmic reticulum);ko04010(MAPK signaling pathway);ko04144(Endocytosis);ko04612(Antigen processing and presentation);ko04915(Estrogen signaling pathway);ko04213(Longevity regulating pathway - multiple species);ko05134(Legionellosis);ko05162(Measles);ko05164(Influenza A);ko05169(Epstein-Barr virus infection);ko05145(Toxoplasmosis)
ata-miR399a-5p_R-1_1ss20CT	TRITD_5Bv1G232320-13	heat shock cognate 70 kDa protein 2-like [Aegilops tauschii subsp. tauschii]	688-707	2.2	GO:0005524(ATP binding);GO:0005618(cell wall);GO:0005634(nucleus);GO:0005739(mitochondrion);GO:0005774(vacuolar membrane);GO:0005794(Golgi apparatus);GO:0005829(cytosol);GO:0005886(plasma membrane);GO:0006351(transcription, DNA-templated);GO:0006355(regulation of transcription, DNA-templated);GO:0006457(protein folding);GO:0006986(response to unfolded protein);GO:0009266(response to temperature s…	ko03040(Spliceosome);ko04141(Protein processing in endoplasmic reticulum);ko04010(MAPK signaling pathway);ko04144(Endocytosis);ko04612(Antigen processing and presentation);ko04915(Estrogen signaling pathway);ko04213(Longevity regulating pathway - multiple species);ko05134(Legionellosis);ko05162(Measles);ko05164(Influenza A);ko05169(Epstein-Barr virus infection);ko05145(Toxoplasmosis)
ata-miR399a-5p_R-1_1ss20CT	TRITD_5Bv1G232320-15	heat shock cognate 70 kDa protein 2-like [Aegilops tauschii subsp. tauschii]	805-824	2.2	GO:0005524(ATP binding);GO:0005618(cell wall);GO:0005634(nucleus);GO:0005739(mitochondrion);GO:0005774(vacuolar membrane);GO:0005794(Golgi apparatus);GO:0005829(cytosol);GO:0005886(plasma membrane);GO:0006351(transcription, DNA-templated);GO:0006355(regulation of transcription, DNA-templated);GO:0006457(protein folding);GO:0006986(response to unfolded protein);GO:0009266(response to temperature s…	ko03040(Spliceosome);ko04141(Protein processing in endoplasmic reticulum);ko04010(MAPK signaling pathway);ko04144(Endocytosis);ko04612(Antigen processing and presentation);ko04915(Estrogen signaling pathway);ko04213(Longevity regulating pathway - multiple species);ko05134(Legionellosis);ko05162(Measles);ko05164(Influenza A);ko05169(Epstein-Barr virus infection);ko05145(Toxoplasmosis)
ata-miR399a-5p_R-1_1ss20CT	TRITD_5Bv1G232320-18	heat shock cognate 70 kDa protein 2-like [Aegilops tauschii subsp. tauschii]	871-890	2.2	GO:0005515(protein binding);GO:0005524(ATP binding);GO:0005618(cell wall);GO:0005634(nucleus);GO:0005794(Golgi apparatus);GO:0005829(cytosol);GO:0005886(plasma membrane);GO:0006351(transcription, DNA-templated);GO:0006355(regulation of transcription, DNA-templated);GO:0006457(protein folding);GO:0009408(response to heat);GO:0009615(response to virus);GO:0009617(response to bacterium);GO:0034620(c…	ko03040(Spliceosome);ko04141(Protein processing in endoplasmic reticulum);ko04010(MAPK signaling pathway);ko04144(Endocytosis);ko04612(Antigen processing and presentation);ko04915(Estrogen signaling pathway);ko04213(Longevity regulating pathway - multiple species);ko05134(Legionellosis);ko05162(Measles);ko05164(Influenza A);ko05169(Epstein-Barr virus infection);ko05145(Toxoplasmosis)
ata-miR399a-5p_R-1_1ss20CT	TRITD_5Bv1G232320-3	heat shock cognate 70 kDa protein 2-like [Aegilops tauschii subsp. tauschii]	964-983	2.2	GO:0005515(protein binding);GO:0005524(ATP binding);GO:0005618(cell wall);GO:0005634(nucleus);GO:0005794(Golgi apparatus);GO:0005829(cytosol);GO:0005886(plasma membrane);GO:0006351(transcription, DNA-templated);GO:0006355(regulation of transcription, DNA-templated);GO:0006457(protein folding);GO:0009408(response to heat);GO:0009615(response to virus);GO:0009617(response to bacterium);GO:0034620(c…	ko03040(Spliceosome);ko04141(Protein processing in endoplasmic reticulum);ko04010(MAPK signaling pathway);ko04144(Endocytosis);ko04612(Antigen processing and presentation);ko04915(Estrogen signaling pathway);ko04213(Longevity regulating pathway - multiple species);ko05134(Legionellosis);ko05162(Measles);ko05164(Influenza A);ko05169(Epstein-Barr virus infection);ko05145(Toxoplasmosis)
ata-miR399a-5p_R-1_1ss20CT	TRITD_5Bv1G232320-4	heat shock cognate 70 kDa protein 2-like [Aegilops tauschii subsp. tauschii]	964-983	2.2	GO:0005524(ATP binding);GO:0005618(cell wall);GO:0005634(nucleus);GO:0005739(mitochondrion);GO:0005774(vacuolar membrane);GO:0005794(Golgi apparatus);GO:0005829(cytosol);GO:0005886(plasma membrane);GO:0006351(transcription, DNA-templated);GO:0006355(regulation of transcription, DNA-templated);GO:0006457(protein folding);GO:0006986(response to unfolded protein);GO:0009266(response to temperature s…	ko03040(Spliceosome);ko04141(Protein processing in endoplasmic reticulum);ko04010(MAPK signaling pathway);ko04144(Endocytosis);ko04612(Antigen processing and presentation);ko04915(Estrogen signaling pathway);ko04213(Longevity regulating pathway - multiple species);ko05134(Legionellosis);ko05162(Measles);ko05164(Influenza A);ko05169(Epstein-Barr virus infection);ko05145(Toxoplasmosis)
ata-miR399a-5p_R-1_1ss20CT	TRITD_5Bv1G232320-5	heat shock cognate 70 kDa protein 2-like [Aegilops tauschii subsp. tauschii]	964-983	2.2	GO:0005524(ATP binding);GO:0005618(cell wall);GO:0005634(nucleus);GO:0005739(mitochondrion);GO:0005774(vacuolar membrane);GO:0005794(Golgi apparatus);GO:0005829(cytosol);GO:0005886(plasma membrane);GO:0006351(transcription, DNA-templated);GO:0006355(regulation of transcription, DNA-templated);GO:0006457(protein folding);GO:0006986(response to unfolded protein);GO:0009266(response to temperature s…	ko03040(Spliceosome);ko04141(Protein processing in endoplasmic reticulum);ko04010(MAPK signaling pathway);ko04144(Endocytosis);ko04612(Antigen processing and presentation);ko04915(Estrogen signaling pathway);ko04213(Longevity regulating pathway - multiple species);ko05134(Legionellosis);ko05162(Measles);ko05164(Influenza A);ko05169(Epstein-Barr virus infection);ko05145(Toxoplasmosis)
ata-miR399a-5p_R-1_1ss20CT	TRITD_5Bv1G232320-6	heat shock cognate 70 kDa protein 2-like [Aegilops tauschii subsp. tauschii]	964-983	2.2	GO:0002020(protease binding);GO:0005515(protein binding);GO:0005524(ATP binding);GO:0005618(cell wall);GO:0005634(nucleus);GO:0005730(nucleolus);GO:0005737(cytoplasm);GO:0005774(vacuolar membrane);GO:0005794(Golgi apparatus);GO:0005829(cytosol);GO:0005886(plasma membrane);GO:0006351(transcription, DNA-templated);GO:0006355(regulation of transcription, DNA-templated);GO:0006457(protein folding);GO…	ko03040(Spliceosome);ko04141(Protein processing in endoplasmic reticulum);ko04010(MAPK signaling pathway);ko04144(Endocytosis);ko04612(Antigen processing and presentation);ko04915(Estrogen signaling pathway);ko04213(Longevity regulating pathway - multiple species);ko05134(Legionellosis);ko05162(Measles);ko05164(Influenza A);ko05169(Epstein-Barr virus infection);ko05145(Toxoplasmosis)
ata-miR399a-5p_R-1_1ss20CT	TRITD_5Bv1G232320-7	heat shock cognate 70 kDa protein 2-like [Aegilops tauschii subsp. tauschii]	964-983	2.2	GO:0005515(protein binding);GO:0005524(ATP binding);GO:0005618(cell wall);GO:0005634(nucleus);GO:0005794(Golgi apparatus);GO:0005829(cytosol);GO:0005886(plasma membrane);GO:0006351(transcription, DNA-templated);GO:0006355(regulation of transcription, DNA-templated);GO:0006457(protein folding);GO:0009408(response to heat);GO:0009615(response to virus);GO:0009617(response to bacterium);GO:0034620(c…	ko03040(Spliceosome);ko04141(Protein processing in endoplasmic reticulum);ko04010(MAPK signaling pathway);ko04144(Endocytosis);ko04612(Antigen processing and presentation);ko04915(Estrogen signaling pathway);ko04213(Longevity regulating pathway - multiple species);ko05134(Legionellosis);ko05162(Measles);ko05164(Influenza A);ko05169(Epstein-Barr virus infection);ko05145(Toxoplasmosis)
ata-miR399a-5p_R-1_1ss20CT	TRITD_5Bv1G232320-8	heat shock cognate 70 kDa protein 2-like [Aegilops tauschii subsp. tauschii]	964-983	2.2	GO:0005515(protein binding);GO:0005524(ATP binding);GO:0005618(cell wall);GO:0005634(nucleus);GO:0005794(Golgi apparatus);GO:0005829(cytosol);GO:0005886(plasma membrane);GO:0006351(transcription, DNA-templated);GO:0006355(regulation of transcription, DNA-templated);GO:0006457(protein folding);GO:0009408(response to heat);GO:0009615(response to virus);GO:0009617(response to bacterium);GO:0034620(c…	ko03040(Spliceosome);ko04141(Protein processing in endoplasmic reticulum);ko04010(MAPK signaling pathway);ko04144(Endocytosis);ko04612(Antigen processing and presentation);ko04915(Estrogen signaling pathway);ko04213(Longevity regulating pathway - multiple species);ko05134(Legionellosis);ko05162(Measles);ko05164(Influenza A);ko05169(Epstein-Barr virus infection);ko05145(Toxoplasmosis)
ata-miR399a-5p_R-1_1ss20CT	TRITD_5Bv1G232320-9	heat shock cognate 70 kDa protein 2-like [Aegilops tauschii subsp. tauschii]	964-983	2.2	GO:0002020(protease binding);GO:0005515(protein binding);GO:0005524(ATP binding);GO:0005618(cell wall);GO:0005634(nucleus);GO:0005730(nucleolus);GO:0005737(cytoplasm);GO:0005774(vacuolar membrane);GO:0005794(Golgi apparatus);GO:0005829(cytosol);GO:0005886(plasma membrane);GO:0006351(transcription, DNA-templated);GO:0006355(regulation of transcription, DNA-templated);GO:0006457(protein folding);GO…	ko03040(Spliceosome);ko04141(Protein processing in endoplasmic reticulum);ko04010(MAPK signaling pathway);ko04144(Endocytosis);ko04612(Antigen processing and presentation);ko04915(Estrogen signaling pathway);ko04213(Longevity regulating pathway - multiple species);ko05134(Legionellosis);ko05162(Measles);ko05164(Influenza A);ko05169(Epstein-Barr virus infection);ko05145(Toxoplasmosis)
ata-miR399a-5p_R-1_1ss20CT	TRITD_5Bv1G232320-2	heat shock cognate 70 kDa protein 2-like [Aegilops tauschii subsp. tauschii]	964-983	2.2	GO:0005515(protein binding);GO:0005524(ATP binding);GO:0005618(cell wall);GO:0005634(nucleus);GO:0005794(Golgi apparatus);GO:0005829(cytosol);GO:0005886(plasma membrane);GO:0006351(transcription, DNA-templated);GO:0006355(regulation of transcription, DNA-templated);GO:0006457(protein folding);GO:0009408(response to heat);GO:0009615(response to virus);GO:0009617(response to bacterium);GO:0034620(c…	ko03040(Spliceosome);ko04141(Protein processing in endoplasmic reticulum);ko04010(MAPK signaling pathway);ko04144(Endocytosis);ko04612(Antigen processing and presentation);ko04915(Estrogen signaling pathway);ko04213(Longevity regulating pathway - multiple species);ko05134(Legionellosis);ko05162(Measles);ko05164(Influenza A);ko05169(Epstein-Barr virus infection);ko05145(Toxoplasmosis)
ata-miR399a-5p_R-1_1ss20CT	TRITD_5Bv1G232320	heat shock cognate 70 kDa protein 2-like [Aegilops tauschii subsp. tauschii]	964-983	2.2	GO:0005515(protein binding);GO:0005524(ATP binding);GO:0005618(cell wall);GO:0005634(nucleus);GO:0005794(Golgi apparatus);GO:0005829(cytosol);GO:0005886(plasma membrane);GO:0006351(transcription, DNA-templated);GO:0006355(regulation of transcription, DNA-templated);GO:0006457(protein folding);GO:0009408(response to heat);GO:0009615(response to virus);GO:0009617(response to bacterium);GO:0034620(c…	ko03040(Spliceosome);ko04141(Protein processing in endoplasmic reticulum);ko04010(MAPK signaling pathway);ko04144(Endocytosis);ko04612(Antigen processing and presentation);ko04915(Estrogen signaling pathway);ko04213(Longevity regulating pathway - multiple species);ko05134(Legionellosis);ko05162(Measles);ko05164(Influenza A);ko05169(Epstein-Barr virus infection);ko05145(Toxoplasmosis)
ata-miR399a-5p_R-1_1ss20CT	TRITD_5Bv1G232320-22	heat shock cognate 70 kDa protein 2-like [Aegilops tauschii subsp. tauschii]	718-737	2.2	GO:0005524(ATP binding);GO:0005618(cell wall);GO:0005634(nucleus);GO:0005739(mitochondrion);GO:0005774(vacuolar membrane);GO:0005794(Golgi apparatus);GO:0005829(cytosol);GO:0005886(plasma membrane);GO:0006351(transcription, DNA-templated);GO:0006355(regulation of transcription, DNA-templated);GO:0006457(protein folding);GO:0006986(response to unfolded protein);GO:0009266(response to temperature s…	ko03040(Spliceosome);ko04141(Protein processing in endoplasmic reticulum);ko04010(MAPK signaling pathway);ko04144(Endocytosis);ko04612(Antigen processing and presentation);ko04915(Estrogen signaling pathway);ko04213(Longevity regulating pathway - multiple species);ko05134(Legionellosis);ko05162(Measles);ko05164(Influenza A);ko05169(Epstein-Barr virus infection);ko05145(Toxoplasmosis)
ata-miR399a-5p_R-1_1ss20CT	TRITD_5Bv1G232320-24	heat shock cognate 70 kDa protein 2-like [Aegilops tauschii subsp. tauschii]	376-395	2.2	GO:0005524(ATP binding);GO:0005618(cell wall);GO:0005634(nucleus);GO:0005739(mitochondrion);GO:0005774(vacuolar membrane);GO:0005794(Golgi apparatus);GO:0005829(cytosol);GO:0005886(plasma membrane);GO:0006351(transcription, DNA-templated);GO:0006355(regulation of transcription, DNA-templated);GO:0006457(protein folding);GO:0006986(response to unfolded protein);GO:0009266(response to temperature s…	ko03040(Spliceosome);ko04141(Protein processing in endoplasmic reticulum);ko04010(MAPK signaling pathway);ko04144(Endocytosis);ko04612(Antigen processing and presentation);ko04915(Estrogen signaling pathway);ko04213(Longevity regulating pathway - multiple species);ko05134(Legionellosis);ko05162(Measles);ko05164(Influenza A);ko05169(Epstein-Barr virus infection);ko05145(Toxoplasmosis)
ata-miR399a-5p_R-1_1ss20CT	TRITD_5Bv1G232320-26	heat shock cognate 70 kDa protein 2-like [Aegilops tauschii subsp. tauschii]	25-44	2.2	GO:0005515(protein binding);GO:0005524(ATP binding);GO:0005618(cell wall);GO:0005634(nucleus);GO:0005794(Golgi apparatus);GO:0005829(cytosol);GO:0005886(plasma membrane);GO:0006351(transcription, DNA-templated);GO:0006355(regulation of transcription, DNA-templated);GO:0006457(protein folding);GO:0009408(response to heat);GO:0009615(response to virus);GO:0009617(response to bacterium);GO:0034620(c…	ko03040(Spliceosome);ko04141(Protein processing in endoplasmic reticulum);ko04010(MAPK signaling pathway);ko04144(Endocytosis);ko04612(Antigen processing and presentation);ko04915(Estrogen signaling pathway);ko04213(Longevity regulating pathway - multiple species);ko05134(Legionellosis);ko05162(Measles);ko05164(Influenza A);ko05169(Epstein-Barr virus infection);ko05145(Toxoplasmosis)
ata-miR399a-5p_R-1_1ss20CT	TRITD_4Bv1G141020	metal tolerance protein 4 isoform X1 [Aegilops tauschii subsp. tauschii]	1066-1086	2.5	GO:0005385(zinc ion transmembrane transporter activity);GO:0010043(response to zinc ion);GO:0016020(membrane);GO:0061088(regulation of sequestering of zinc ion)
ata-miR399a-5p_R-1_1ss20CT	TRITD_4Bv1G141020-4	Mn-specific cation diffusion facilitator transporter MTP8.1 [Hordeum vulgare]	250-270	2.5	GO:0005385(zinc ion transmembrane transporter activity);GO:0010043(response to zinc ion);GO:0016020(membrane);GO:0061088(regulation of sequestering of zinc ion)
ata-miR399a-5p_R-1_1ss20CT	TRITD_5Bv1G252710	predicted leucine rich repeat protein [Triticum dicoccoides]	264-283	2.5	-
ata-miR399a-5p_R-1_1ss20CT	TRITD_6Av1G001430-2	Disease resistance protein RPM1 [Triticum urartu]	1981-2000	2.2	GO:0004185(serine-type carboxypeptidase activity);GO:0051603(proteolysis involved in cellular protein catabolic process)
ata-miR399a-5p_R-1_1ss20CT	TRITD_6Av1G001530	putative disease resistance RPP13-like protein 3 [Aegilops tauschii subsp. tauschii]	1186-1205	2.5	GO:0004185(serine-type carboxypeptidase activity);GO:0051603(proteolysis involved in cellular protein catabolic process)
ata-miR399a-5p_R-1_1ss20CT	TRITD_6Av1G001530-5	putative disease resistance RPP13-like protein 3 [Aegilops tauschii subsp. tauschii]	1138-1157	2.5	GO:0004185(serine-type carboxypeptidase activity);GO:0051603(proteolysis involved in cellular protein catabolic process)
ata-miR399a-5p_R-1_1ss20CT	TRITD_6Av1G001530-2	putative disease resistance RPP13-like protein 3 [Aegilops tauschii subsp. tauschii]	1138-1157	2.5	GO:0004185(serine-type carboxypeptidase activity);GO:0051603(proteolysis involved in cellular protein catabolic process)
ata-miR399a-5p_R-1_1ss20CT	TRITD_6Av1G001530-3	putative disease resistance RPP13-like protein 3 [Aegilops tauschii subsp. tauschii]	1138-1157	2.5	GO:0004185(serine-type carboxypeptidase activity);GO:0051603(proteolysis involved in cellular protein catabolic process)
ata-miR399a-5p_R-1_1ss20CT	TRITD_6Av1G001530-4	putative disease resistance RPP13-like protein 3 [Aegilops tauschii subsp. tauschii]	1138-1157	2.5	GO:0004185(serine-type carboxypeptidase activity);GO:0051603(proteolysis involved in cellular protein catabolic process)
ata-miR399a-5p_R-1_1ss20CT	TRITD_6Av1G001530-6	putative disease resistance RPP13-like protein 3 [Aegilops tauschii subsp. tauschii]	1039-1058	2.5	GO:0004185(serine-type carboxypeptidase activity);GO:0051603(proteolysis involved in cellular protein catabolic process)
ata-miR399a-5p_R-1_1ss20CT	TRITD_4Bv1G168290	uncharacterized protein LOC109749607 [Aegilops tauschii subsp. tauschii]	1089-1109	2.5	GO:0008150(biological_process)
ata-miR399a-5p_R-1_1ss20CT	TRITD_4Bv1G187010	cytochrome P450 78A6-like [Aegilops tauschii subsp. tauschii]	1083-1104	2.5	GO:0016020(membrane);GO:0016709(oxidoreductase activity, acting on paired donors, with incorporation or reduction of molecular oxygen, NAD);GO:0044550(secondary metabolite biosynthetic process)
ata-miR399a-5p_R-1_1ss20CT	TRITD_4Bv1G187010-3	cytochrome P450 78A6-like [Aegilops tauschii subsp. tauschii]	942-963	2.5	GO:0016020(membrane);GO:0016709(oxidoreductase activity, acting on paired donors, with incorporation or reduction of molecular oxygen, NAD);GO:0044550(secondary metabolite biosynthetic process)
ata-miR399a-5p_R-1_1ss20CT	TRITD_1Bv1G138510	uncharacterized protein LOC109771501 isoform X2 [Aegilops tauschii subsp. tauschii]	1398-1417	2.5	GO:0008422(beta-glucosidase activity);GO:1901657(glycosyl compound metabolic process)
ata-miR399a-5p_R-1_1ss20CT	TRITD_6Bv1G002270-2	putative disease resistance RPP13-like protein 3 [Aegilops tauschii subsp. tauschii]	1993-2012	2.2	GO:0004185(serine-type carboxypeptidase activity);GO:0051603(proteolysis involved in cellular protein catabolic process)
ata-miR399a-5p_R-1_1ss20CT	TRITD_6Bv1G002270	putative disease resistance RPP13-like protein 3 [Aegilops tauschii subsp. tauschii]	1993-2012	2.2	GO:0004185(serine-type carboxypeptidase activity);GO:0051603(proteolysis involved in cellular protein catabolic process)
ata-miR399a-5p_R-1_1ss20CT	TRITD_6Bv1G002270-4	putative disease resistance RPP13-like protein 3 [Aegilops tauschii subsp. tauschii]	1231-1250	2.2	GO:0004185(serine-type carboxypeptidase activity);GO:0051603(proteolysis involved in cellular protein catabolic process)
ata-miR399a-5p_R-1_1ss20CT	TRITD_6Bv1G002730-2	putative disease resistance RPP13-like protein 3 [Aegilops tauschii subsp. tauschii]	1231-1250	2.2	GO:0004185(serine-type carboxypeptidase activity);GO:0051603(proteolysis involved in cellular protein catabolic process)
ata-miR399a-5p_R-1_1ss20CT	TRITD_6Bv1G002730-11	putative disease resistance RPP13-like protein 3 [Aegilops tauschii subsp. tauschii]	1237-1256	2.2	GO:0004185(serine-type carboxypeptidase activity);GO:0051603(proteolysis involved in cellular protein catabolic process)
ata-miR399a-5p_R-1_1ss20CT	TRITD_3Av1G058200	hypothetical protein TRIUR3_17931 [Triticum urartu]	246-266	2.5	-
ata-miR399a-5p_R-1_1ss20CT	TRITD_5Av1G232950-20	heat shock cognate 70 kDa protein 2-like [Aegilops tauschii subsp. tauschii]	964-983	2.2	GO:0002020(protease binding);GO:0005515(protein binding);GO:0005524(ATP binding);GO:0005618(cell wall);GO:0005634(nucleus);GO:0005730(nucleolus);GO:0005737(cytoplasm);GO:0005774(vacuolar membrane);GO:0005794(Golgi apparatus);GO:0005829(cytosol);GO:0005886(plasma membrane);GO:0006351(transcription, DNA-templated);GO:0006355(regulation of transcription, DNA-templated);GO:0006457(protein folding);GO…	ko03040(Spliceosome);ko04141(Protein processing in endoplasmic reticulum);ko04010(MAPK signaling pathway);ko04144(Endocytosis);ko04612(Antigen processing and presentation);ko04915(Estrogen signaling pathway);ko04213(Longevity regulating pathway - multiple species);ko05134(Legionellosis);ko05162(Measles);ko05164(Influenza A);ko05169(Epstein-Barr virus infection);ko05145(Toxoplasmosis)
ata-miR399a-5p_R-1_1ss20CT	TRITD_5Av1G232950-19	heat shock cognate 70 kDa protein 2-like [Aegilops tauschii subsp. tauschii]	964-983	2.2	GO:0002020(protease binding);GO:0005515(protein binding);GO:0005524(ATP binding);GO:0005618(cell wall);GO:0005634(nucleus);GO:0005730(nucleolus);GO:0005737(cytoplasm);GO:0005774(vacuolar membrane);GO:0005794(Golgi apparatus);GO:0005829(cytosol);GO:0005886(plasma membrane);GO:0006351(transcription, DNA-templated);GO:0006355(regulation of transcription, DNA-templated);GO:0006457(protein folding);GO…	ko03040(Spliceosome);ko04141(Protein processing in endoplasmic reticulum);ko04010(MAPK signaling pathway);ko04144(Endocytosis);ko04612(Antigen processing and presentation);ko04915(Estrogen signaling pathway);ko04213(Longevity regulating pathway - multiple species);ko05134(Legionellosis);ko05162(Measles);ko05164(Influenza A);ko05169(Epstein-Barr virus infection);ko05145(Toxoplasmosis)
ata-miR399a-5p_R-1_1ss20CT	TRITD_5Av1G232950-10	heat shock cognate 70 kDa protein 2-like [Aegilops tauschii subsp. tauschii]	964-983	2.2	GO:0005515(protein binding);GO:0005524(ATP binding);GO:0005618(cell wall);GO:0005634(nucleus);GO:0005794(Golgi apparatus);GO:0005829(cytosol);GO:0005886(plasma membrane);GO:0006351(transcription, DNA-templated);GO:0006355(regulation of transcription, DNA-templated);GO:0006457(protein folding);GO:0009408(response to heat);GO:0009615(response to virus);GO:0009617(response to bacterium);GO:0034620(c…	ko03040(Spliceosome);ko04141(Protein processing in endoplasmic reticulum);ko04010(MAPK signaling pathway);ko04144(Endocytosis);ko04612(Antigen processing and presentation);ko04915(Estrogen signaling pathway);ko04213(Longevity regulating pathway - multiple species);ko05134(Legionellosis);ko05162(Measles);ko05164(Influenza A);ko05169(Epstein-Barr virus infection);ko05145(Toxoplasmosis)
ata-miR399a-5p_R-1_1ss20CT	TRITD_5Av1G232950-13	heat shock cognate 70 kDa protein 2-like [Aegilops tauschii subsp. tauschii]	940-959	2.2	GO:0005515(protein binding);GO:0005524(ATP binding);GO:0005618(cell wall);GO:0005634(nucleus);GO:0005794(Golgi apparatus);GO:0005829(cytosol);GO:0005886(plasma membrane);GO:0006351(transcription, DNA-templated);GO:0006355(regulation of transcription, DNA-templated);GO:0006457(protein folding);GO:0009408(response to heat);GO:0009615(response to virus);GO:0009617(response to bacterium);GO:0034620(c…	ko03040(Spliceosome);ko04141(Protein processing in endoplasmic reticulum);ko04010(MAPK signaling pathway);ko04144(Endocytosis);ko04612(Antigen processing and presentation);ko04915(Estrogen signaling pathway);ko04213(Longevity regulating pathway - multiple species);ko05134(Legionellosis);ko05162(Measles);ko05164(Influenza A);ko05169(Epstein-Barr virus infection);ko05145(Toxoplasmosis)
ata-miR399a-5p_R-1_1ss20CT	TRITD_5Av1G232950-15	heat shock cognate 70 kDa protein 2-like [Aegilops tauschii subsp. tauschii]	688-707	2.2	GO:0005524(ATP binding);GO:0005618(cell wall);GO:0005634(nucleus);GO:0005739(mitochondrion);GO:0005774(vacuolar membrane);GO:0005794(Golgi apparatus);GO:0005829(cytosol);GO:0005886(plasma membrane);GO:0006351(transcription, DNA-templated);GO:0006355(regulation of transcription, DNA-templated);GO:0006457(protein folding);GO:0006986(response to unfolded protein);GO:0009266(response to temperature s…	ko03040(Spliceosome);ko04141(Protein processing in endoplasmic reticulum);ko04010(MAPK signaling pathway);ko04144(Endocytosis);ko04612(Antigen processing and presentation);ko04915(Estrogen signaling pathway);ko04213(Longevity regulating pathway - multiple species);ko05134(Legionellosis);ko05162(Measles);ko05164(Influenza A);ko05169(Epstein-Barr virus infection);ko05145(Toxoplasmosis)
ata-miR399a-5p_R-1_1ss20CT	TRITD_5Av1G232950-17	heat shock cognate 70 kDa protein 2-like [Aegilops tauschii subsp. tauschii]	874-893	2.2	GO:0002020(protease binding);GO:0005515(protein binding);GO:0005524(ATP binding);GO:0005618(cell wall);GO:0005634(nucleus);GO:0005730(nucleolus);GO:0005737(cytoplasm);GO:0005774(vacuolar membrane);GO:0005794(Golgi apparatus);GO:0005829(cytosol);GO:0005886(plasma membrane);GO:0006351(transcription, DNA-templated);GO:0006355(regulation of transcription, DNA-templated);GO:0006457(protein folding);GO…	ko03040(Spliceosome);ko04141(Protein processing in endoplasmic reticulum);ko04010(MAPK signaling pathway);ko04144(Endocytosis);ko04612(Antigen processing and presentation);ko04915(Estrogen signaling pathway);ko04213(Longevity regulating pathway - multiple species);ko05134(Legionellosis);ko05162(Measles);ko05164(Influenza A);ko05169(Epstein-Barr virus infection);ko05145(Toxoplasmosis)
ata-miR399a-5p_R-1_1ss20CT	TRITD_5Av1G232950-18	heat shock cognate 70 kDa protein 2-like [Aegilops tauschii subsp. tauschii]	871-890	2.2	GO:0005515(protein binding);GO:0005524(ATP binding);GO:0005618(cell wall);GO:0005634(nucleus);GO:0005794(Golgi apparatus);GO:0005829(cytosol);GO:0005886(plasma membrane);GO:0006351(transcription, DNA-templated);GO:0006355(regulation of transcription, DNA-templated);GO:0006457(protein folding);GO:0009408(response to heat);GO:0009615(response to virus);GO:0009617(response to bacterium);GO:0034620(c…	ko03040(Spliceosome);ko04141(Protein processing in endoplasmic reticulum);ko04010(MAPK signaling pathway);ko04144(Endocytosis);ko04612(Antigen processing and presentation);ko04915(Estrogen signaling pathway);ko04213(Longevity regulating pathway - multiple species);ko05134(Legionellosis);ko05162(Measles);ko05164(Influenza A);ko05169(Epstein-Barr virus infection);ko05145(Toxoplasmosis)
ata-miR399a-5p_R-1_1ss20CT	TRITD_5Av1G232950-5	heat shock cognate 70 kDa protein 2-like [Aegilops tauschii subsp. tauschii]	964-983	2.2	GO:0005515(protein binding);GO:0005524(ATP binding);GO:0005618(cell wall);GO:0005634(nucleus);GO:0005794(Golgi apparatus);GO:0005829(cytosol);GO:0005886(plasma membrane);GO:0006351(transcription, DNA-templated);GO:0006355(regulation of transcription, DNA-templated);GO:0006457(protein folding);GO:0009408(response to heat);GO:0009615(response to virus);GO:0009617(response to bacterium);GO:0034620(c…	ko03040(Spliceosome);ko04141(Protein processing in endoplasmic reticulum);ko04010(MAPK signaling pathway);ko04144(Endocytosis);ko04612(Antigen processing and presentation);ko04915(Estrogen signaling pathway);ko04213(Longevity regulating pathway - multiple species);ko05134(Legionellosis);ko05162(Measles);ko05164(Influenza A);ko05169(Epstein-Barr virus infection);ko05145(Toxoplasmosis)
ata-miR399a-5p_R-1_1ss20CT	TRITD_5Av1G232950-6	heat shock cognate 70 kDa protein 2-like [Aegilops tauschii subsp. tauschii]	964-983	2.2	GO:0005515(protein binding);GO:0005524(ATP binding);GO:0005618(cell wall);GO:0005634(nucleus);GO:0005794(Golgi apparatus);GO:0005829(cytosol);GO:0005886(plasma membrane);GO:0006351(transcription, DNA-templated);GO:0006355(regulation of transcription, DNA-templated);GO:0006457(protein folding);GO:0009408(response to heat);GO:0009615(response to virus);GO:0009617(response to bacterium);GO:0034620(c…	ko03040(Spliceosome);ko04141(Protein processing in endoplasmic reticulum);ko04010(MAPK signaling pathway);ko04144(Endocytosis);ko04612(Antigen processing and presentation);ko04915(Estrogen signaling pathway);ko04213(Longevity regulating pathway - multiple species);ko05134(Legionellosis);ko05162(Measles);ko05164(Influenza A);ko05169(Epstein-Barr virus infection);ko05145(Toxoplasmosis)
ata-miR399a-5p_R-1_1ss20CT	TRITD_5Av1G232950-7	heat shock cognate 70 kDa protein 2-like [Aegilops tauschii subsp. tauschii]	964-983	2.2	GO:0005515(protein binding);GO:0005524(ATP binding);GO:0005618(cell wall);GO:0005634(nucleus);GO:0005794(Golgi apparatus);GO:0005829(cytosol);GO:0005886(plasma membrane);GO:0006351(transcription, DNA-templated);GO:0006355(regulation of transcription, DNA-templated);GO:0006457(protein folding);GO:0009408(response to heat);GO:0009615(response to virus);GO:0009617(response to bacterium);GO:0034620(c…	ko03040(Spliceosome);ko04141(Protein processing in endoplasmic reticulum);ko04010(MAPK signaling pathway);ko04144(Endocytosis);ko04612(Antigen processing and presentation);ko04915(Estrogen signaling pathway);ko04213(Longevity regulating pathway - multiple species);ko05134(Legionellosis);ko05162(Measles);ko05164(Influenza A);ko05169(Epstein-Barr virus infection);ko05145(Toxoplasmosis)
ata-miR399a-5p_R-1_1ss20CT	TRITD_5Av1G232950-8	heat shock cognate 70 kDa protein 2-like [Aegilops tauschii subsp. tauschii]	964-983	2.2	GO:0002020(protease binding);GO:0005515(protein binding);GO:0005524(ATP binding);GO:0005618(cell wall);GO:0005634(nucleus);GO:0005730(nucleolus);GO:0005737(cytoplasm);GO:0005774(vacuolar membrane);GO:0005794(Golgi apparatus);GO:0005829(cytosol);GO:0005886(plasma membrane);GO:0006351(transcription, DNA-templated);GO:0006355(regulation of transcription, DNA-templated);GO:0006457(protein folding);GO…	ko03040(Spliceosome);ko04141(Protein processing in endoplasmic reticulum);ko04010(MAPK signaling pathway);ko04144(Endocytosis);ko04612(Antigen processing and presentation);ko04915(Estrogen signaling pathway);ko04213(Longevity regulating pathway - multiple species);ko05134(Legionellosis);ko05162(Measles);ko05164(Influenza A);ko05169(Epstein-Barr virus infection);ko05145(Toxoplasmosis)
ata-miR399a-5p_R-1_1ss20CT	TRITD_5Av1G232950-9	heat shock cognate 70 kDa protein 2-like [Aegilops tauschii subsp. tauschii]	964-983	2.2	GO:0005515(protein binding);GO:0005524(ATP binding);GO:0005618(cell wall);GO:0005634(nucleus);GO:0005794(Golgi apparatus);GO:0005829(cytosol);GO:0005886(plasma membrane);GO:0006351(transcription, DNA-templated);GO:0006355(regulation of transcription, DNA-templated);GO:0006457(protein folding);GO:0009408(response to heat);GO:0009615(response to virus);GO:0009617(response to bacterium);GO:0034620(c…	ko03040(Spliceosome);ko04141(Protein processing in endoplasmic reticulum);ko04010(MAPK signaling pathway);ko04144(Endocytosis);ko04612(Antigen processing and presentation);ko04915(Estrogen signaling pathway);ko04213(Longevity regulating pathway - multiple species);ko05134(Legionellosis);ko05162(Measles);ko05164(Influenza A);ko05169(Epstein-Barr virus infection);ko05145(Toxoplasmosis)
ata-miR399a-5p_R-1_1ss20CT	TRITD_5Av1G232950-4	heat shock cognate 70 kDa protein 2-like [Aegilops tauschii subsp. tauschii]	964-983	2.2	GO:0005515(protein binding);GO:0005524(ATP binding);GO:0005618(cell wall);GO:0005634(nucleus);GO:0005794(Golgi apparatus);GO:0005829(cytosol);GO:0005886(plasma membrane);GO:0006351(transcription, DNA-templated);GO:0006355(regulation of transcription, DNA-templated);GO:0006457(protein folding);GO:0009408(response to heat);GO:0009615(response to virus);GO:0009617(response to bacterium);GO:0034620(c…	ko03040(Spliceosome);ko04141(Protein processing in endoplasmic reticulum);ko04010(MAPK signaling pathway);ko04144(Endocytosis);ko04612(Antigen processing and presentation);ko04915(Estrogen signaling pathway);ko04213(Longevity regulating pathway - multiple species);ko05134(Legionellosis);ko05162(Measles);ko05164(Influenza A);ko05169(Epstein-Barr virus infection);ko05145(Toxoplasmosis)
ata-miR399a-5p_R-1_1ss20CT	TRITD_5Av1G232950-2	heat shock cognate 70 kDa protein 2-like [Aegilops tauschii subsp. tauschii]	964-983	2.2	GO:0005515(protein binding);GO:0005524(ATP binding);GO:0005618(cell wall);GO:0005634(nucleus);GO:0005794(Golgi apparatus);GO:0005829(cytosol);GO:0005886(plasma membrane);GO:0006351(transcription, DNA-templated);GO:0006355(regulation of transcription, DNA-templated);GO:0006457(protein folding);GO:0009408(response to heat);GO:0009615(response to virus);GO:0009617(response to bacterium);GO:0034620(c…	ko03040(Spliceosome);ko04141(Protein processing in endoplasmic reticulum);ko04010(MAPK signaling pathway);ko04144(Endocytosis);ko04612(Antigen processing and presentation);ko04915(Estrogen signaling pathway);ko04213(Longevity regulating pathway - multiple species);ko05134(Legionellosis);ko05162(Measles);ko05164(Influenza A);ko05169(Epstein-Barr virus infection);ko05145(Toxoplasmosis)
ata-miR399a-5p_R-1_1ss20CT	TRITD_5Av1G232950-3	heat shock cognate 70 kDa protein 2-like [Aegilops tauschii subsp. tauschii]	964-983	2.2	GO:0005515(protein binding);GO:0005524(ATP binding);GO:0005618(cell wall);GO:0005634(nucleus);GO:0005794(Golgi apparatus);GO:0005829(cytosol);GO:0005886(plasma membrane);GO:0006351(transcription, DNA-templated);GO:0006355(regulation of transcription, DNA-templated);GO:0006457(protein folding);GO:0009408(response to heat);GO:0009615(response to virus);GO:0009617(response to bacterium);GO:0034620(c…	ko03040(Spliceosome);ko04141(Protein processing in endoplasmic reticulum);ko04010(MAPK signaling pathway);ko04144(Endocytosis);ko04612(Antigen processing and presentation);ko04915(Estrogen signaling pathway);ko04213(Longevity regulating pathway - multiple species);ko05134(Legionellosis);ko05162(Measles);ko05164(Influenza A);ko05169(Epstein-Barr virus infection);ko05145(Toxoplasmosis)
ata-miR399a-5p_R-1_1ss20CT	TRITD_5Av1G232950	Heat shock cognate 70 kDa protein 1 [Triticum urartu]	1069-1088	2.2	GO:0005515(protein binding);GO:0005524(ATP binding);GO:0005618(cell wall);GO:0005634(nucleus);GO:0005794(Golgi apparatus);GO:0005829(cytosol);GO:0005886(plasma membrane);GO:0006351(transcription, DNA-templated);GO:0006355(regulation of transcription, DNA-templated);GO:0006457(protein folding);GO:0009408(response to heat);GO:0009615(response to virus);GO:0009617(response to bacterium);GO:0034620(c…	ko03040(Spliceosome);ko04141(Protein processing in endoplasmic reticulum);ko04010(MAPK signaling pathway);ko04144(Endocytosis);ko04612(Antigen processing and presentation);ko04915(Estrogen signaling pathway);ko04213(Longevity regulating pathway - multiple species);ko05134(Legionellosis);ko05162(Measles);ko05164(Influenza A);ko05169(Epstein-Barr virus infection);ko05145(Toxoplasmosis)
ata-miR399a-5p_R-1_1ss20CT	TRITD_5Av1G232950-21	heat shock cognate 70 kDa protein 2-like [Aegilops tauschii subsp. tauschii]	631-650	2.2	GO:0005524(ATP binding);GO:0005618(cell wall);GO:0005634(nucleus);GO:0005739(mitochondrion);GO:0005774(vacuolar membrane);GO:0005794(Golgi apparatus);GO:0005829(cytosol);GO:0005886(plasma membrane);GO:0006351(transcription, DNA-templated);GO:0006355(regulation of transcription, DNA-templated);GO:0006457(protein folding);GO:0006986(response to unfolded protein);GO:0009266(response to temperature s…	ko03040(Spliceosome);ko04141(Protein processing in endoplasmic reticulum);ko04010(MAPK signaling pathway);ko04144(Endocytosis);ko04612(Antigen processing and presentation);ko04915(Estrogen signaling pathway);ko04213(Longevity regulating pathway - multiple species);ko05134(Legionellosis);ko05162(Measles);ko05164(Influenza A);ko05169(Epstein-Barr virus infection);ko05145(Toxoplasmosis)
ata-miR399a-5p_R-1_1ss20CT	TRITD_5Av1G232950-23	heat shock cognate 70 kDa protein 2-like [Aegilops tauschii subsp. tauschii]	376-395	2.2	GO:0005524(ATP binding);GO:0005618(cell wall);GO:0005634(nucleus);GO:0005739(mitochondrion);GO:0005774(vacuolar membrane);GO:0005794(Golgi apparatus);GO:0005829(cytosol);GO:0005886(plasma membrane);GO:0006351(transcription, DNA-templated);GO:0006355(regulation of transcription, DNA-templated);GO:0006457(protein folding);GO:0006986(response to unfolded protein);GO:0009266(response to temperature s…	ko03040(Spliceosome);ko04141(Protein processing in endoplasmic reticulum);ko04010(MAPK signaling pathway);ko04144(Endocytosis);ko04612(Antigen processing and presentation);ko04915(Estrogen signaling pathway);ko04213(Longevity regulating pathway - multiple species);ko05134(Legionellosis);ko05162(Measles);ko05164(Influenza A);ko05169(Epstein-Barr virus infection);ko05145(Toxoplasmosis)
ata-miR399a-5p_R-1_1ss20CT	TRITD_4Av1G144010	protein DWARF 53-like [Aegilops tauschii subsp. tauschii]	1041-1061	2	GO:0005515(protein binding);GO:0005634(nucleus);GO:0005737(cytoplasm);GO:0006351(transcription, DNA-templated);GO:0006355(regulation of transcription, DNA-templated);GO:0019538(protein metabolic process)
ata-miR399a-5p_R-1_1ss20CT	TRITD_4Av1G144010-10	protein DWARF 53-like [Aegilops tauschii subsp. tauschii]	786-806	2	GO:0005515(protein binding);GO:0005634(nucleus);GO:0005737(cytoplasm);GO:0006351(transcription, DNA-templated);GO:0006355(regulation of transcription, DNA-templated);GO:0019538(protein metabolic process)
ata-miR399a-5p_R-1_1ss20CT	TRITD_4Av1G144010-9	protein DWARF 53-like [Aegilops tauschii subsp. tauschii]	822-842	2	GO:0005515(protein binding);GO:0005634(nucleus);GO:0005737(cytoplasm);GO:0006351(transcription, DNA-templated);GO:0006355(regulation of transcription, DNA-templated);GO:0019538(protein metabolic process)
ata-miR399a-5p_R-1_1ss20CT	TRITD_4Av1G144010-7	protein DWARF 53-like [Aegilops tauschii subsp. tauschii]	819-839	2	GO:0005515(protein binding);GO:0005634(nucleus);GO:0005737(cytoplasm);GO:0006351(transcription, DNA-templated);GO:0006355(regulation of transcription, DNA-templated);GO:0019538(protein metabolic process)
ata-miR399a-5p_R-1_1ss20CT	TRITD_4Av1G144010-8	protein DWARF 53-like [Aegilops tauschii subsp. tauschii]	834-854	2	GO:0005515(protein binding);GO:0005634(nucleus);GO:0005737(cytoplasm);GO:0006351(transcription, DNA-templated);GO:0006355(regulation of transcription, DNA-templated);GO:0019538(protein metabolic process)
ata-miR399a-5p_R-1_1ss20CT	TRITD_4Av1G144010-6	protein DWARF 53-like [Aegilops tauschii subsp. tauschii]	1890-1910	2	GO:0005515(protein binding);GO:0005634(nucleus);GO:0005737(cytoplasm);GO:0006351(transcription, DNA-templated);GO:0006355(regulation of transcription, DNA-templated);GO:0019538(protein metabolic process)
ata-miR399a-5p_R-1_1ss20CT	TRITD_4Av1G144010-2	protein DWARF 53-like [Aegilops tauschii subsp. tauschii]	2232-2252	2	GO:0005515(protein binding);GO:0005634(nucleus);GO:0005737(cytoplasm);GO:0006351(transcription, DNA-templated);GO:0006355(regulation of transcription, DNA-templated);GO:0019538(protein metabolic process)
ata-miR399a-5p_R-1_1ss20CT	TRITD_4Av1G144010-3	protein DWARF 53-like [Aegilops tauschii subsp. tauschii]	2208-2228	2	GO:0005515(protein binding);GO:0005634(nucleus);GO:0005737(cytoplasm);GO:0006351(transcription, DNA-templated);GO:0006355(regulation of transcription, DNA-templated);GO:0019538(protein metabolic process)
ata-miR399a-5p_R-1_1ss20CT	TRITD_4Av1G144010-4	protein DWARF 53-like [Aegilops tauschii subsp. tauschii]	2202-2222	2	GO:0005515(protein binding);GO:0005634(nucleus);GO:0005737(cytoplasm);GO:0006351(transcription, DNA-templated);GO:0006355(regulation of transcription, DNA-templated);GO:0019538(protein metabolic process)
ata-miR399a-5p_R-1_1ss20CT	TRITD_4Av1G144010-5	protein DWARF 53-like [Aegilops tauschii subsp. tauschii]	2205-2225	2	GO:0005515(protein binding);GO:0005634(nucleus);GO:0005737(cytoplasm);GO:0006351(transcription, DNA-templated);GO:0006355(regulation of transcription, DNA-templated);GO:0019538(protein metabolic process)
ata-miR399a-5p_R-1_1ss20CT	TRITD_5Av1G240730	cytochrome P450 78A6-like [Aegilops tauschii subsp. tauschii]	942-963	2.5	GO:0016020(membrane);GO:0016709(oxidoreductase activity, acting on paired donors, with incorporation or reduction of molecular oxygen, NAD);GO:0044550(secondary metabolite biosynthetic process)
ata-miR399a-5p_R-1_1ss20CT	TRITD_5Av1G256730-2	Polyubiquitin 4 [Triticum urartu]	189-209	2.2	GO:0005622(intracellular);GO:0005634(nucleus);GO:0005737(cytoplasm);GO:0006464(cellular protein modification process);GO:0006511(ubiquitin-dependent protein catabolic process)	ko03320(PPAR signaling pathway)
ata-miR399a-5p_R-1_1ss20CT	TRITD_5Av1G256730-3	Polyubiquitin 4 [Triticum urartu]	189-209	2.2	GO:0005622(intracellular);GO:0005634(nucleus);GO:0005737(cytoplasm);GO:0006464(cellular protein modification process);GO:0006511(ubiquitin-dependent protein catabolic process)	ko03320(PPAR signaling pathway)
ata-miR399b-5p_L-2R+2	TRITD_6Bv1G167860-15	Uncharacterized WD repeat-containing protein C2A9.03 [Triticum urartu]	530-551	2.2	GO:0003674(molecular_function);GO:0005737(cytoplasm);GO:0005834(heterotrimeric G-protein complex);GO:0008150(biological_process);GO:0080008(Cul4-RING E3 ubiquitin ligase complex)
ata-miR399b-5p_L-2R+2	TRITD_6Bv1G167860-16	Uncharacterized WD repeat-containing protein C2A9.03 [Triticum urartu]	530-551	2.2	GO:0005737(cytoplasm);GO:0005834(heterotrimeric G-protein complex);GO:0008150(biological_process);GO:0080008(Cul4-RING E3 ubiquitin ligase complex)
ata-miR399b-5p_L-2R+2	TRITD_6Bv1G167860-17	Uncharacterized WD repeat-containing protein C2A9.03 [Triticum urartu]	530-551	2.2	GO:0005737(cytoplasm);GO:0005834(heterotrimeric G-protein complex);GO:0008150(biological_process);GO:0080008(Cul4-RING E3 ubiquitin ligase complex)
ata-miR399b-5p_L-2R+2	TRITD_2Av1G243300	uncharacterized protein LOC109780050 [Aegilops tauschii subsp. tauschii]	448-467	2.2	GO:0003700(DNA binding transcription factor activity);GO:0005634(nucleus);GO:0043565(sequence-specific DNA binding);GO:0044212(transcription regulatory region DNA binding)
ata-miR399b-5p_L-2R+2	TRITD_6Bv1G208700-2	transcription termination factor MTERF4, chloroplastic-like [Aegilops tauschii subsp. tauschii]	1112-1131	2.5	-
ata-miR399b-5p_L-2R+2	TRITD_6Bv1G208700	transcription termination factor MTERF8, chloroplastic-like [Aegilops tauschii subsp. tauschii]	686-705	2.5	-
ata-miR399b-5p_L-2R+2	TRITD_2Bv1G012650-4	predicted protein, partial [Hordeum vulgare subsp. vulgare]	263-283	2.5	GO:0004674(protein serine/threonine kinase activity);GO:0005886(plasma membrane);GO:0006468(protein phosphorylation);GO:0006952(defense response);GO:0009506(plasmodesma)
ata-miR399b-5p_L-2R+2	TRITD_2Bv1G012650-3	unnamed protein product [Triticum aestivum]	263-283	2.5	GO:0004674(protein serine/threonine kinase activity);GO:0005886(plasma membrane);GO:0007166(cell surface receptor signaling pathway)
ata-miR399b-5p_L-2R+2	TRITD_2Bv1G012650	probable receptor-like serine/threonine-protein kinase At4g34500 [Aegilops tauschii subsp. tauschii]	263-283	2.5	GO:0004674(protein serine/threonine kinase activity);GO:0005886(plasma membrane);GO:0006468(protein phosphorylation);GO:0006952(defense response);GO:0009506(plasmodesma)
ata-miR399b-5p_L-2R+2	TRITD_2Bv1G012650-2	probable receptor-like serine/threonine-protein kinase At4g34500 [Aegilops tauschii subsp. tauschii]	254-274	2.5	GO:0004674(protein serine/threonine kinase activity);GO:0005886(plasma membrane);GO:0006468(protein phosphorylation);GO:0006952(defense response);GO:0009506(plasmodesma)
ata-miR399b-5p_L-2R+2	TRITD_5Bv1G193480	transcription termination factor MTERF4, chloroplastic-like [Aegilops tauschii subsp. tauschii]	1121-1140	2.5	-
ata-miR399b-5p_L-2R+2	TRITD_7Av1G059500	hypothetical protein TRIUR3_07705 [Triticum urartu]	1028-1047	2.5	-
ata-miR399b-5p_L-2R+2	TRITD_2Bv1G036510	transcription termination factor MTERF8, chloroplastic-like [Aegilops tauschii subsp. tauschii]	1115-1134	2.5	-
ata-miR399b-5p_L-2R+2	TRITD_7Av1G180090	pre-rRNA-processing protein TSR1 homolog [Aegilops tauschii subsp. tauschii]	192-212	2.5	GO:0000462(maturation of SSU-rRNA from tricistronic rRNA transcript );GO:0000479(endonucleolytic cleavage of tricistronic rRNA transcript );GO:0003924(GTPase activity);GO:0005525(GTP binding);GO:0030688(preribosome, small subunit precursor);GO:0034511(U3 snoRNA binding)
ata-miR399b-5p_L-2R+2	TRITD_7Av1G180090-2	Pre-rRNA-processing protein TSR1-like protein [Triticum urartu]	192-212	2.5	GO:0000462(maturation of SSU-rRNA from tricistronic rRNA transcript );GO:0000479(endonucleolytic cleavage of tricistronic rRNA transcript );GO:0003924(GTPase activity);GO:0005525(GTP binding);GO:0030688(preribosome, small subunit precursor);GO:0034511(U3 snoRNA binding)
ata-miR399b-5p_L-2R+2	TRITD_7Av1G180090-3	pre-rRNA-processing protein TSR1 homolog [Aegilops tauschii subsp. tauschii]	186-206	2.5	GO:0000462(maturation of SSU-rRNA from tricistronic rRNA transcript );GO:0000479(endonucleolytic cleavage of tricistronic rRNA transcript );GO:0003924(GTPase activity);GO:0005525(GTP binding);GO:0030688(preribosome, small subunit precursor);GO:0034511(U3 snoRNA binding)
ata-miR399b-5p_L-2R+2	TRITD_7Av1G180090-5	pre-rRNA-processing protein TSR1 homolog [Aegilops tauschii subsp. tauschii]	192-212	2.5	GO:0000462(maturation of SSU-rRNA from tricistronic rRNA transcript );GO:0000479(endonucleolytic cleavage of tricistronic rRNA transcript );GO:0003924(GTPase activity);GO:0005525(GTP binding);GO:0030688(preribosome, small subunit precursor);GO:0034511(U3 snoRNA binding)
ata-miR399b-5p_L-2R+2	TRITD_7Av1G180090-7	pre-rRNA-processing protein TSR1 homolog [Aegilops tauschii subsp. tauschii]	192-212	2.5	GO:0000462(maturation of SSU-rRNA from tricistronic rRNA transcript );GO:0000479(endonucleolytic cleavage of tricistronic rRNA transcript );GO:0003924(GTPase activity);GO:0005525(GTP binding);GO:0030688(preribosome, small subunit precursor);GO:0034511(U3 snoRNA binding)
ata-miR399b-5p_L-2R+2	TRITD_7Av1G180090-8	pre-rRNA-processing protein TSR1 homolog [Aegilops tauschii subsp. tauschii]	192-212	2.5	GO:0000462(maturation of SSU-rRNA from tricistronic rRNA transcript );GO:0000479(endonucleolytic cleavage of tricistronic rRNA transcript );GO:0003924(GTPase activity);GO:0005525(GTP binding);GO:0030688(preribosome, small subunit precursor);GO:0034511(U3 snoRNA binding)
ata-miR399b-5p_L-2R+2	TRITD_7Av1G180090-9	pre-rRNA-processing protein TSR1 homolog [Aegilops tauschii subsp. tauschii]	192-212	2.5	GO:0000462(maturation of SSU-rRNA from tricistronic rRNA transcript );GO:0000479(endonucleolytic cleavage of tricistronic rRNA transcript );GO:0003924(GTPase activity);GO:0005525(GTP binding);GO:0030688(preribosome, small subunit precursor);GO:0034511(U3 snoRNA binding)
ata-miR399b-5p_L-2R+2	TRITD_6Av1G005970-2	hypothetical protein TRIUR3_07926 [Triticum urartu]	1118-1137	2.5	-
ata-miR399b-5p_L-2R+2	TRITD_2Bv1G192860	Poly(U)-specific endoribonuclease-B [Triticum urartu]	207-227	2	GO:0003723(RNA binding);GO:0004518(nuclease activity);GO:0004519(endonuclease activity);GO:0004521(endoribonuclease activity);GO:0005575(cellular_component);GO:0016787(hydrolase activity);GO:0046872(metal ion binding)
ata-miR399b-5p_L-2R+2	TRITD_2Bv1G192860-2	Poly(U)-specific endoribonuclease-B [Triticum urartu]	207-227	2	GO:0003723(RNA binding);GO:0004518(nuclease activity);GO:0004519(endonuclease activity);GO:0004521(endoribonuclease activity);GO:0005575(cellular_component);GO:0016787(hydrolase activity);GO:0046872(metal ion binding)
ata-miR399b-5p_L-2R+2	TRITD_2Bv1G192860-3	Poly(U)-specific endoribonuclease-B [Triticum urartu]	207-227	2	GO:0003723(RNA binding);GO:0004518(nuclease activity);GO:0004519(endonuclease activity);GO:0004521(endoribonuclease activity);GO:0005575(cellular_component);GO:0016787(hydrolase activity);GO:0046872(metal ion binding)
ata-miR399b-5p_L-2R+2	TRITD_2Bv1G192860-4	poly(U)-specific endoribonuclease-B-like isoform X1 [Aegilops tauschii subsp. tauschii]	96-116	2	GO:0003723(RNA binding);GO:0004518(nuclease activity);GO:0004519(endonuclease activity);GO:0004521(endoribonuclease activity);GO:0005575(cellular_component);GO:0016787(hydrolase activity);GO:0046872(metal ion binding)
ata-miR399b-5p_L-2R+2	TRITD_6Av1G178880-13	Uncharacterized WD repeat-containing protein C2A9.03 [Triticum urartu]	528-548	2.5	GO:0003674(molecular_function);GO:0005737(cytoplasm);GO:0005834(heterotrimeric G-protein complex);GO:0008150(biological_process);GO:0080008(Cul4-RING E3 ubiquitin ligase complex)
ata-miR399b-5p_L-2R+2	TRITD_6Av1G178880-14	Uncharacterized WD repeat-containing protein C2A9.03 [Triticum urartu]	528-548	2.5	GO:0003674(molecular_function);GO:0005737(cytoplasm);GO:0005834(heterotrimeric G-protein complex);GO:0008150(biological_process);GO:0080008(Cul4-RING E3 ubiquitin ligase complex)
ata-miR399b-5p_L-2R+2	TRITD_6Av1G178880-15	Uncharacterized WD repeat-containing protein C2A9.03 [Triticum urartu]	528-548	2.5	GO:0003674(molecular_function);GO:0005737(cytoplasm);GO:0005834(heterotrimeric G-protein complex);GO:0008150(biological_process);GO:0080008(Cul4-RING E3 ubiquitin ligase complex)
ata-miR399b-5p_L-2R+2	TRITD_6Av1G178880-16	Uncharacterized WD repeat-containing protein C2A9.03 [Triticum urartu]	522-542	2.5	GO:0003674(molecular_function);GO:0005737(cytoplasm);GO:0005834(heterotrimeric G-protein complex);GO:0008150(biological_process);GO:0080008(Cul4-RING E3 ubiquitin ligase complex)
ata-miR399b-5p_L-2R+2	TRITD_6Av1G178880-17	Uncharacterized WD repeat-containing protein C2A9.03 [Triticum urartu]	528-548	2.5	GO:0003674(molecular_function);GO:0005737(cytoplasm);GO:0005834(heterotrimeric G-protein complex);GO:0008150(biological_process);GO:0080008(Cul4-RING E3 ubiquitin ligase complex)
ata-miR399b-5p_L-2R+2	TRITD_7Bv1G037290	uncharacterized protein LOC109764379 [Aegilops tauschii subsp. tauschii]	1148-1167	2.5	-
ata-miR399b-5p_L-2R+2	TRITD_6Av1G186060	hypothetical protein TRIUR3_17313 [Triticum urartu]	258-278	2.5	GO:0003674(molecular_function);GO:0005739(mitochondrion);GO:0008150(biological_process)
ata-miR399b-5p_L-2R+2	TRITD_6Av1G194670	unnamed protein product [Triticum aestivum]	150-170	2.2	GO:0004175(endopeptidase activity);GO:0005634(nucleus);GO:0016926(protein desumoylation);GO:0016929(SUMO-specific protease activity)
ata-miR399b-5p_L-2R+2	TRITD_6Bv1G004320-16	uncharacterized protein LOC109737100 [Aegilops tauschii subsp. tauschii]	455-474	2.5	-
ata-miR399b-5p_L-2R+2	TRITD_6Bv1G004320-15	uncharacterized protein LOC109737100 [Aegilops tauschii subsp. tauschii]	275-294	2.5	-
ata-miR399b-5p_L-2R+2	TRITD_6Bv1G004320-17	transcription termination factor MTERF8, chloroplastic-like [Aegilops tauschii subsp. tauschii]	1133-1152	2.5	-
ata-miR399b-5p_L-2R+2	TRITD_6Bv1G004560	transcription termination factor MTERF8, chloroplastic-like [Aegilops tauschii subsp. tauschii]	1118-1137	2.5	GO:0003690(double-stranded DNA binding);GO:0005794(Golgi apparatus);GO:0006355(regulation of transcription, DNA-templated)
ata-miR399b-5p_L-2R+2	TRITD_6Bv1G004560-2	transcription termination factor MTERF4, chloroplastic-like [Aegilops tauschii subsp. tauschii]	1112-1131	2.5	-
ata-miR399b-5p_L-2R+2	TRITD_6Bv1G004720	transcription termination factor MTERF8, chloroplastic-like [Aegilops tauschii subsp. tauschii]	422-441	2.5	-
ata-miR399b-5p_L-2R+2	TRITD_7Bv1G141360-4	pre-rRNA-processing protein TSR1 homolog [Aegilops tauschii subsp. tauschii]	117-137	2.5	GO:0000462(maturation of SSU-rRNA from tricistronic rRNA transcript );GO:0000479(endonucleolytic cleavage of tricistronic rRNA transcript );GO:0003924(GTPase activity);GO:0005525(GTP binding);GO:0030688(preribosome, small subunit precursor);GO:0034511(U3 snoRNA binding)
ata-miR399b-5p_L-2R+2	TRITD_7Bv1G141360	pre-rRNA-processing protein TSR1 homolog [Aegilops tauschii subsp. tauschii]	192-212	2.5	GO:0000462(maturation of SSU-rRNA from tricistronic rRNA transcript );GO:0000479(endonucleolytic cleavage of tricistronic rRNA transcript );GO:0003924(GTPase activity);GO:0005525(GTP binding);GO:0030688(preribosome, small subunit precursor);GO:0034511(U3 snoRNA binding)
ata-miR399b-5p_L-2R+2	TRITD_7Bv1G141360-2	Pre-rRNA-processing protein TSR1-like protein [Triticum urartu]	192-212	2.5	GO:0000462(maturation of SSU-rRNA from tricistronic rRNA transcript );GO:0000479(endonucleolytic cleavage of tricistronic rRNA transcript );GO:0003924(GTPase activity);GO:0005525(GTP binding);GO:0030688(preribosome, small subunit precursor);GO:0034511(U3 snoRNA binding)
ata-miR399b-5p_L-2R+2	TRITD_7Bv1G141360-3	pre-rRNA-processing protein TSR1 homolog [Aegilops tauschii subsp. tauschii]	192-212	2.5	GO:0000462(maturation of SSU-rRNA from tricistronic rRNA transcript );GO:0000479(endonucleolytic cleavage of tricistronic rRNA transcript );GO:0003924(GTPase activity);GO:0005525(GTP binding);GO:0030688(preribosome, small subunit precursor);GO:0034511(U3 snoRNA binding)
ata-miR399b-5p_L-2R+2	TRITD_7Bv1G141360-6	pre-rRNA-processing protein TSR1 homolog [Aegilops tauschii subsp. tauschii]	192-212	2.5	GO:0000462(maturation of SSU-rRNA from tricistronic rRNA transcript );GO:0000479(endonucleolytic cleavage of tricistronic rRNA transcript );GO:0003924(GTPase activity);GO:0005525(GTP binding);GO:0030688(preribosome, small subunit precursor);GO:0034511(U3 snoRNA binding)
ata-miR399b-5p_L-2R+2	TRITD_7Bv1G141360-8	pre-rRNA-processing protein TSR1 homolog [Aegilops tauschii subsp. tauschii]	192-212	2.5	GO:0000462(maturation of SSU-rRNA from tricistronic rRNA transcript );GO:0000479(endonucleolytic cleavage of tricistronic rRNA transcript );GO:0003924(GTPase activity);GO:0005525(GTP binding);GO:0030688(preribosome, small subunit precursor);GO:0034511(U3 snoRNA binding)
ata-miR399b-5p_L-2R+2	TRITD_7Bv1G141360-9	pre-rRNA-processing protein TSR1 homolog [Aegilops tauschii subsp. tauschii]	192-212	2.5	GO:0000462(maturation of SSU-rRNA from tricistronic rRNA transcript );GO:0000479(endonucleolytic cleavage of tricistronic rRNA transcript );GO:0003924(GTPase activity);GO:0005525(GTP binding);GO:0030688(preribosome, small subunit precursor);GO:0034511(U3 snoRNA binding)
ata-miR399b-5p_L-2R+2	TRITD_7Bv1G141360-10	pre-rRNA-processing protein TSR1 homolog [Aegilops tauschii subsp. tauschii]	192-212	2.5	GO:0000462(maturation of SSU-rRNA from tricistronic rRNA transcript );GO:0000479(endonucleolytic cleavage of tricistronic rRNA transcript );GO:0003924(GTPase activity);GO:0005525(GTP binding);GO:0030688(preribosome, small subunit precursor);GO:0034511(U3 snoRNA binding)
ata-miR399b-5p_L-2R+2	TRITD_7Bv1G176080	hypothetical protein TRIUR3_17772 [Triticum urartu]	510-530	2	GO:0003677(DNA binding);GO:0003700(DNA binding transcription factor activity);GO:0005515(protein binding);GO:0005634(nucleus);GO:0006351(transcription, DNA-templated);GO:0006355(regulation of transcription, DNA-templated);GO:0010043(response to zinc ion);GO:0043565(sequence-specific DNA binding);GO:0071294(cellular response to zinc ion)
ata-miR399b-5p_L-2R+2	TRITD_3Av1G165910	unnamed protein product [Triticum aestivum]	930-949	2	GO:0004175(endopeptidase activity);GO:0005634(nucleus);GO:0016926(protein desumoylation);GO:0016929(SUMO-specific protease activity)
ata-miR408-5p_1ss20GA	TRITD_1Av1G136140	predicted protein, partial [Hordeum vulgare subsp. vulgare]	1273-1293	1.8	GO:0005739(mitochondrion);GO:0006486(protein glycosylation);GO:0009058(biosynthetic process);GO:0016021(integral component of membrane);GO:0016051(carbohydrate biosynthetic process);GO:0016740(transferase activity);GO:0016757(transferase activity, transferring glycosyl groups);GO:0016758(transferase activity, transferring hexosyl groups);GO:0046872(metal ion binding)
ata-miR408-5p_1ss20GA	TRITD_1Av1G136140-2	predicted protein, partial [Hordeum vulgare subsp. vulgare]	1201-1221	1.8	GO:0005739(mitochondrion);GO:0006486(protein glycosylation);GO:0009058(biosynthetic process);GO:0016021(integral component of membrane);GO:0016051(carbohydrate biosynthetic process);GO:0016740(transferase activity);GO:0016757(transferase activity, transferring glycosyl groups);GO:0016758(transferase activity, transferring hexosyl groups);GO:0046872(metal ion binding)
ata-miR408-5p_1ss20GA	TRITD_1Av1G136140-4	putative glucuronosyltransferase PGSIP8 [Aegilops tauschii subsp. tauschii]	1054-1074	1.8	GO:0005739(mitochondrion);GO:0006486(protein glycosylation);GO:0009058(biosynthetic process);GO:0016021(integral component of membrane);GO:0016051(carbohydrate biosynthetic process);GO:0016740(transferase activity);GO:0016757(transferase activity, transferring glycosyl groups);GO:0016758(transferase activity, transferring hexosyl groups);GO:0046872(metal ion binding)
ata-miR408-5p_1ss20GA	TRITD_5Bv1G185910	carboxyl-terminal-processing peptidase 2, chloroplastic isoform X2 [Aegilops tauschii subsp. tauschii]	11-31	2	GO:0005576(extracellular region);GO:0005739(mitochondrion);GO:0006508(proteolysis);GO:0008236(serine-type peptidase activity);GO:0009543(chloroplast thylakoid lumen);GO:0009579(thylakoid);GO:0031977(thylakoid lumen);GO:0035556(intracellular signal transduction)
ata-miR408-5p_1ss20GA	TRITD_2Bv1G054210	hypothetical protein TRIUR3_00579 [Triticum urartu]	364-384	2.2	-
ata-miR408-5p_1ss20GA	TRITD_4Bv1G167840-4	hypothetical protein TRIUR3_19915 [Triticum urartu]	321-340	2.5	GO:0003674(molecular_function);GO:0016020(membrane);GO:0016021(integral component of membrane)
ata-miR408-5p_1ss20GA	TRITD_4Bv1G167840-2	major facilitator superfamily domain-containing protein 12-like [Aegilops tauschii subsp. tauschii]	321-340	2.5	GO:0003674(molecular_function);GO:0016020(membrane);GO:0016021(integral component of membrane)
ata-miR408-5p_1ss20GA	TRITD_4Bv1G167840-3	hypothetical protein TRIUR3_19915 [Triticum urartu]	321-340	2.5	GO:0003674(molecular_function);GO:0016020(membrane);GO:0016021(integral component of membrane)
ata-miR408-5p_1ss20GA	TRITD_4Bv1G167840	major facilitator superfamily domain-containing protein 12-like [Aegilops tauschii subsp. tauschii]	321-340	2.5	GO:0003674(molecular_function);GO:0016020(membrane);GO:0016021(integral component of membrane)
ata-miR408-5p_1ss20GA	TRITD_1Bv1G130410	predicted protein, partial [Hordeum vulgare subsp. vulgare]	1201-1221	1.8	GO:0005739(mitochondrion);GO:0006486(protein glycosylation);GO:0009058(biosynthetic process);GO:0016021(integral component of membrane);GO:0016051(carbohydrate biosynthetic process);GO:0016740(transferase activity);GO:0016757(transferase activity, transferring glycosyl groups);GO:0016758(transferase activity, transferring hexosyl groups);GO:0046872(metal ion binding)
ata-miR408-5p_1ss20GA	TRITD_1Bv1G130410-3	predicted protein, partial [Hordeum vulgare subsp. vulgare]	1054-1074	1.8	GO:0005739(mitochondrion);GO:0006486(protein glycosylation);GO:0009058(biosynthetic process);GO:0016021(integral component of membrane);GO:0016051(carbohydrate biosynthetic process);GO:0016740(transferase activity);GO:0016757(transferase activity, transferring glycosyl groups);GO:0016758(transferase activity, transferring hexosyl groups);GO:0046872(metal ion binding)
ata-miR408-5p_1ss20GA	TRITD_2Av1G001860-5	protein NRT1/ PTR FAMILY 8.5-like [Aegilops tauschii subsp. tauschii]	1569-1588	2	GO:0005215(transporter activity);GO:0005886(plasma membrane);GO:0006857(oligopeptide transport);GO:0009705(plant-type vacuole membrane);GO:0016020(membrane);GO:0016021(integral component of membrane);GO:0022857(transmembrane transporter activity);GO:0055085(transmembrane transport)
ata-miR408-5p_1ss20GA	TRITD_2Av1G001860	protein NRT1/ PTR FAMILY 8.5-like [Aegilops tauschii subsp. tauschii]	1512-1531	2	GO:0005215(transporter activity);GO:0005886(plasma membrane);GO:0006857(oligopeptide transport);GO:0009705(plant-type vacuole membrane);GO:0016020(membrane);GO:0016021(integral component of membrane);GO:0022857(transmembrane transporter activity);GO:0055085(transmembrane transport)
ata-miR408-5p_1ss20GA	TRITD_2Av1G001860-2	protein NRT1/ PTR FAMILY 8.5-like [Aegilops tauschii subsp. tauschii]	1524-1543	2	GO:0005215(transporter activity);GO:0005886(plasma membrane);GO:0006857(oligopeptide transport);GO:0009705(plant-type vacuole membrane);GO:0016020(membrane);GO:0016021(integral component of membrane);GO:0022857(transmembrane transporter activity);GO:0055085(transmembrane transport)
ata-miR408-5p_1ss20GA	TRITD_2Av1G001860-3	protein NRT1/ PTR FAMILY 8.5-like [Aegilops tauschii subsp. tauschii]	1665-1684	2	GO:0005215(transporter activity);GO:0005886(plasma membrane);GO:0006857(oligopeptide transport);GO:0009705(plant-type vacuole membrane);GO:0016020(membrane);GO:0016021(integral component of membrane);GO:0022857(transmembrane transporter activity);GO:0055085(transmembrane transport)
ata-miR408-5p_1ss20GA	TRITD_2Av1G001860-4	unnamed protein product [Triticum aestivum]	1683-1702	2	GO:0005215(transporter activity);GO:0005886(plasma membrane);GO:0006857(oligopeptide transport);GO:0009705(plant-type vacuole membrane);GO:0016020(membrane);GO:0016021(integral component of membrane);GO:0022857(transmembrane transporter activity);GO:0055085(transmembrane transport)
ata-miR408-5p_1ss20GA	TRITD_2Av1G040200-3	hypothetical protein TRIUR3_00579 [Triticum urartu]	799-819	2.2	-
ata-miR408-5p_1ss20GA	TRITD_2Av1G040200	hypothetical protein TRIUR3_00579 [Triticum urartu]	799-819	2.2	-
ata-miR408-5p_1ss20GA	TRITD_2Av1G040200-2	hypothetical protein TRIUR3_00579 [Triticum urartu]	799-819	2.2	-
ata-miR408-5p_1ss20GA	TRITD_2Av1G040200-4	hypothetical protein TRIUR3_00579 [Triticum urartu]	940-960	2.2	-
ata-miR408-5p_1ss20GA	TRITD_2Av1G040200-5	hypothetical protein TRIUR3_00579 [Triticum urartu]	793-813	2.2	-
ata-miR5181-3p_L+1R-1_1ss15CA	TRITD_6Bv1G143210-12	hypothetical protein TRIUR3_06650 [Triticum urartu]	1500-1520	1.5	GO:0003735(structural constituent of ribosome);GO:0006412(translation)
ata-miR5181-3p_L+1R-1_1ss15CA	TRITD_3Av1G215930	Metal tolerance protein 5 [Triticum urartu]	706-726	2	GO:0005385(zinc ion transmembrane transporter activity);GO:0010043(response to zinc ion);GO:0010486(manganese:proton antiporter activity);GO:0016020(membrane);GO:0061088(regulation of sequestering of zinc ion)
ata-miR5181-3p_L+1R-1_1ss15CA	TRITD_2Av1G265490-3	Anthocyanidin reductase [Triticum urartu]	883-903	1.8	GO:0009507(chloroplast);GO:0009813(flavonoid biosynthetic process);GO:0009964(negative regulation of flavonoid biosynthetic process);GO:0016491(oxidoreductase activity);GO:0033729(anthocyanidin reductase activity);GO:0050662(coenzyme binding);GO:0055114(oxidation-reduction process)
ata-miR5181-3p_L+1R-1_1ss15CA	TRITD_5Bv1G244750	hypothetical protein TRIUR3_33796 [Triticum urartu]	909-929	2	GO:0003674(molecular_function);GO:0005739(mitochondrion);GO:0008150(biological_process);GO:0016021(integral component of membrane)
ata-miR5181-3p_L+1R-1_1ss15CA	TRITD_4Bv1G144570-2	phosphomannomutase B2 [Triticum aestivum]	693-713	0.2	GO:0004615(phosphomannomutase activity);GO:0005515(protein binding);GO:0005737(cytoplasm);GO:0005829(cytosol);GO:0006013(mannose metabolic process);GO:0006487(protein N-linked glycosylation);GO:0009298(GDP-mannose biosynthetic process);GO:0009651(response to salt stress);GO:0019307(mannose biosynthetic process);GO:0019853(L-ascorbic acid biosynthetic process);GO:0045047(protein targeting to ER)	ko00051(Fructose and mannose metabolism);ko00520(Amino sugar and nucleotide sugar metabolism)
ata-miR5181-3p_L+1R-1_1ss15CA	TRITD_2Bv1G185100-3	uncharacterized protein LOC109769403 [Aegilops tauschii subsp. tauschii]	724-744	2.5	GO:0003674(molecular_function);GO:0005634(nucleus)
ata-miR5181-3p_L+1R-1_1ss15CA	TRITD_2Bv1G228650-2	unnamed protein product [Triticum aestivum]	883-903	1	GO:0009507(chloroplast);GO:0009813(flavonoid biosynthetic process);GO:0009964(negative regulation of flavonoid biosynthetic process);GO:0016491(oxidoreductase activity);GO:0033729(anthocyanidin reductase activity);GO:0050662(coenzyme binding);GO:0055114(oxidation-reduction process)
ata-miR5181-3p_L+1R-1_1ss15CA	TRITD_5Av1G179130-3	E3 ubiquitin ligase BIG BROTHER-like [Aegilops tauschii subsp. tauschii]	483-503	2.5	GO:0043161(proteasome-mediated ubiquitin-dependent protein catabolic process);GO:0048437(floral organ development);GO:0061630(ubiquitin protein ligase activity)
ata-miR5181-3p_L+1R-1_1ss15CA	TRITD_5Av1G179130-4	E3 ubiquitin ligase BIG BROTHER [Triticum urartu]	567-587	2.5	GO:0043161(proteasome-mediated ubiquitin-dependent protein catabolic process);GO:0048437(floral organ development);GO:0061630(ubiquitin protein ligase activity)
ata-miR5181-3p_L+1R-1_1ss15CA	TRITD_5Av1G179130-5	E3 ubiquitin ligase BIG BROTHER-like [Aegilops tauschii subsp. tauschii]	492-512	2.5	GO:0043161(proteasome-mediated ubiquitin-dependent protein catabolic process);GO:0048437(floral organ development);GO:0061630(ubiquitin protein ligase activity)
ata-miR5181-3p_L+1R-1_1ss15CA	TRITD_5Av1G179130-6	E3 ubiquitin ligase BIG BROTHER-like [Aegilops tauschii subsp. tauschii]	550-570	2.5	GO:0043161(proteasome-mediated ubiquitin-dependent protein catabolic process);GO:0048437(floral organ development);GO:0061630(ubiquitin protein ligase activity)
ata-miR5181-3p_L+1R-1_1ss15CA	TRITD_7Bv1G120010-8	actin-related protein 3-like [Aegilops tauschii subsp. tauschii]	787-807	2.5	GO:0000902(cell morphogenesis);GO:0003779(actin binding);GO:0005200(structural constituent of cytoskeleton);GO:0005524(ATP binding);GO:0005737(cytoplasm);GO:0005829(cytosol);GO:0005885(Arp2/3 protein complex);GO:0007015(actin filament organization);GO:0007275(multicellular organism development);GO:0009825(multidimensional cell growth);GO:0010090(trichome morphogenesis);GO:0034314(Arp2/3 complex-m…
ata-miR5181-3p_L+1R-1_1ss15CA	TRITD_4Av1G056230-7	Programmed cell death protein 2 [Triticum urartu]	730-750	1	GO:0005634(nucleus);GO:0005737(cytoplasm)
ata-miR5181-3p_L+1R-1_1ss15CA	TRITD_4Av1G170480-7	predicted protein [Hordeum vulgare subsp. vulgare]	1605-1625	2	GO:0001666(response to hypoxia);GO:0002213(defense response to insect);GO:0004806(triglyceride lipase activity);GO:0005515(protein binding);GO:0005634(nucleus);GO:0005737(cytoplasm);GO:0006629(lipid metabolic process);GO:0009617(response to bacterium);GO:0009625(response to insect);GO:0009626(plant-type hypersensitive response);GO:0009627(systemic acquired resistance);GO:0009751(response to salic…
ata-miR5181-3p_L+1R-1_1ss15CA	TRITD_3Av1G158020-8	unnamed protein product [Triticum aestivum]	1695-1715	1	GO:0010304(PSII associated light-harvesting complex II catabolic process);GO:0015996(chlorophyll catabolic process);GO:0034256(chlorophyll)	ko00061(Fatty acid biosynthesis);ko00071(Fatty acid degradation);ko04146(Peroxisome);ko04216(Ferroptosis);ko04920(Adipocytokine signaling pathway);ko03320(PPAR signaling pathway);ko04714(Thermogenesis)
ata-miR5181-3p_L+1R-1_1ss15CA	TRITD_5Bv1G001620-2	putative disease resistance protein RGA1 isoform X3 [Aegilops tauschii subsp. tauschii]	792-812	2.5	GO:0004674(protein serine/threonine kinase activity);GO:0005886(plasma membrane);GO:0006468(protein phosphorylation);GO:0006952(defense response);GO:0009506(plasmodesma)	ko04624(Toll and Imd signaling pathway)
ata-miR5181-3p_L+1R-1_1ss15CA	TRITD_7Bv1G232740	putative disease resistance protein At1g50180 [Aegilops tauschii subsp. tauschii]	544-564	2	-
ata-miR5181-3p_R+3_1ss14CT	TRITD_6Bv1G143210-12	hypothetical protein TRIUR3_06650 [Triticum urartu]	1496-1519	2.5	GO:0003735(structural constituent of ribosome);GO:0006412(translation)
ata-miR5181-3p_R+3_1ss14CT	TRITD_5Bv1G244750	hypothetical protein TRIUR3_33796 [Triticum urartu]	905-928	2.5	GO:0003674(molecular_function);GO:0005739(mitochondrion);GO:0008150(biological_process);GO:0016021(integral component of membrane)
ata-miR5181-3p_R+3_1ss14CT	TRITD_4Bv1G144570-2	phosphomannomutase B2 [Triticum aestivum]	689-712	1.5	GO:0004615(phosphomannomutase activity);GO:0005515(protein binding);GO:0005737(cytoplasm);GO:0005829(cytosol);GO:0006013(mannose metabolic process);GO:0006487(protein N-linked glycosylation);GO:0009298(GDP-mannose biosynthetic process);GO:0009651(response to salt stress);GO:0019307(mannose biosynthetic process);GO:0019853(L-ascorbic acid biosynthetic process);GO:0045047(protein targeting to ER)	ko00051(Fructose and mannose metabolism);ko00520(Amino sugar and nucleotide sugar metabolism)
ata-miR5181-3p_R+3_1ss14CT	TRITD_2Bv1G228650-2	unnamed protein product [Triticum aestivum]	879-902	2.2	GO:0009507(chloroplast);GO:0009813(flavonoid biosynthetic process);GO:0009964(negative regulation of flavonoid biosynthetic process);GO:0016491(oxidoreductase activity);GO:0033729(anthocyanidin reductase activity);GO:0050662(coenzyme binding);GO:0055114(oxidation-reduction process)
ata-miR5181-3p_R+3_1ss14CT	TRITD_4Av1G056230-7	Programmed cell death protein 2 [Triticum urartu]	726-749	2	GO:0005634(nucleus);GO:0005737(cytoplasm)
ata-miR5181-3p_R+3_1ss14CT	TRITD_4Av1G170480-7	predicted protein [Hordeum vulgare subsp. vulgare]	1601-1624	1	GO:0001666(response to hypoxia);GO:0002213(defense response to insect);GO:0004806(triglyceride lipase activity);GO:0005515(protein binding);GO:0005634(nucleus);GO:0005737(cytoplasm);GO:0006629(lipid metabolic process);GO:0009617(response to bacterium);GO:0009625(response to insect);GO:0009626(plant-type hypersensitive response);GO:0009627(systemic acquired resistance);GO:0009751(response to salic…
ata-miR5181-3p_R+3_1ss14CT	TRITD_3Av1G158020-8	unnamed protein product [Triticum aestivum]	1691-1714	2.5	GO:0010304(PSII associated light-harvesting complex II catabolic process);GO:0015996(chlorophyll catabolic process);GO:0034256(chlorophyll)	ko00061(Fatty acid biosynthesis);ko00071(Fatty acid degradation);ko04146(Peroxisome);ko04216(Ferroptosis);ko04920(Adipocytokine signaling pathway);ko03320(PPAR signaling pathway);ko04714(Thermogenesis)
ata-miR5181-3p_R+3_1ss14CT	TRITD_7Bv1G232740	putative disease resistance protein At1g50180 [Aegilops tauschii subsp. tauschii]	540-563	2.5	-
ata-miR528-3p_1ss4GC	TRITD_1Av1G031850	FBD-associated F-box protein At5g60610-like, partial [Aegilops tauschii subsp. tauschii]	33-52	2.5	GO:0005634(nucleus);GO:0008150(biological_process)
ata-miR528-3p_1ss4GC	TRITD_5Bv1G166070	putative disease resistance RPP13-like protein 3 [Aegilops tauschii subsp. tauschii]	6-26	2.5	GO:0005515(protein binding);GO:0042802(identical protein binding)
ata-miR528-3p_1ss4GC	TRITD_2Bv1G001000-2	unnamed protein product [Triticum aestivum]	516-535	2.2	GO:0004674(protein serine/threonine kinase activity);GO:0006355(regulation of transcription, DNA-templated);GO:0009723(response to ethylene);GO:2000904(regulation of starch metabolic process)
ata-miR528-3p_1ss4GC	TRITD_2Bv1G001000	unnamed protein product [Triticum aestivum]	516-535	2.2	GO:0004674(protein serine/threonine kinase activity);GO:0006355(regulation of transcription, DNA-templated);GO:0009723(response to ethylene);GO:2000904(regulation of starch metabolic process)
ata-miR528-3p_1ss4GC	TRITD_4Bv1G054970	arginine-glutamic acid dipeptide repeats protein-like [Aegilops tauschii subsp. tauschii]	731-750	2.5	GO:0003674(molecular_function);GO:0005634(nucleus);GO:0008150(biological_process)
ata-miR528-3p_1ss4GC	TRITD_7Av1G062980-2	serine/threonine-protein kinase EDR1-like [Aegilops tauschii subsp. tauschii]	151-172	2	GO:0004712(protein serine/threonine/tyrosine kinase activity);GO:0005634(nucleus);GO:0005886(plasma membrane);GO:0016301(kinase activity)	ko04010(MAPK signaling pathway)
ata-miR528-3p_1ss4GC	TRITD_7Av1G062980-3	serine/threonine-protein kinase EDR1-like [Aegilops tauschii subsp. tauschii]	259-280	2	GO:0004712(protein serine/threonine/tyrosine kinase activity);GO:0005634(nucleus);GO:0005886(plasma membrane);GO:0016301(kinase activity)	ko04010(MAPK signaling pathway)
ata-miR528-3p_1ss4GC	TRITD_7Av1G062980-4	serine/threonine-protein kinase EDR1-like [Aegilops tauschii subsp. tauschii]	259-280	2	GO:0004712(protein serine/threonine/tyrosine kinase activity);GO:0005634(nucleus);GO:0005886(plasma membrane);GO:0016301(kinase activity)	ko04010(MAPK signaling pathway)
ata-miR528-3p_1ss4GC	TRITD_7Av1G062980-5	serine/threonine-protein kinase EDR1-like [Aegilops tauschii subsp. tauschii]	259-280	2	GO:0004712(protein serine/threonine/tyrosine kinase activity);GO:0005634(nucleus);GO:0005886(plasma membrane);GO:0016301(kinase activity)	ko04010(MAPK signaling pathway)
ata-miR528-3p_1ss4GC	TRITD_7Av1G062980-6	serine/threonine-protein kinase EDR1-like [Aegilops tauschii subsp. tauschii]	259-280	2	GO:0004712(protein serine/threonine/tyrosine kinase activity);GO:0005634(nucleus);GO:0005886(plasma membrane);GO:0016301(kinase activity)	ko04010(MAPK signaling pathway)
ata-miR528-3p_1ss4GC	TRITD_7Av1G062980-13	serine/threonine-protein kinase EDR1-like [Aegilops tauschii subsp. tauschii]	259-280	2	GO:0004712(protein serine/threonine/tyrosine kinase activity);GO:0005634(nucleus);GO:0005886(plasma membrane);GO:0016301(kinase activity)	ko04010(MAPK signaling pathway)
ata-miR528-3p_1ss4GC	TRITD_7Av1G062980-12	serine/threonine-protein kinase EDR1-like [Aegilops tauschii subsp. tauschii]	88-109	2	GO:0004712(protein serine/threonine/tyrosine kinase activity);GO:0005634(nucleus);GO:0005886(plasma membrane);GO:0016301(kinase activity)	ko04010(MAPK signaling pathway)
ata-miR528-3p_1ss4GC	TRITD_7Av1G062980-15	serine/threonine-protein kinase EDR1-like [Aegilops tauschii subsp. tauschii]	259-280	2	GO:0004712(protein serine/threonine/tyrosine kinase activity);GO:0005634(nucleus);GO:0005886(plasma membrane);GO:0016301(kinase activity)	ko04010(MAPK signaling pathway)
ata-miR528-3p_1ss4GC	TRITD_7Av1G062980-17	serine/threonine-protein kinase EDR1-like [Aegilops tauschii subsp. tauschii]	259-280	2	GO:0004712(protein serine/threonine/tyrosine kinase activity);GO:0005634(nucleus);GO:0005886(plasma membrane);GO:0016301(kinase activity)	ko04010(MAPK signaling pathway)
ata-miR528-3p_1ss4GC	TRITD_7Av1G062980-18	serine/threonine-protein kinase EDR1-like [Aegilops tauschii subsp. tauschii]	259-280	2	GO:0004712(protein serine/threonine/tyrosine kinase activity);GO:0005634(nucleus);GO:0005886(plasma membrane);GO:0016301(kinase activity)	ko04010(MAPK signaling pathway)
ata-miR528-3p_1ss4GC	TRITD_7Av1G062980-19	serine/threonine-protein kinase EDR1-like [Aegilops tauschii subsp. tauschii]	259-280	2	GO:0004712(protein serine/threonine/tyrosine kinase activity);GO:0005634(nucleus);GO:0005886(plasma membrane);GO:0016301(kinase activity)	ko04010(MAPK signaling pathway)
ata-miR528-3p_1ss4GC	TRITD_7Av1G062980-20	serine/threonine-protein kinase EDR1-like [Aegilops tauschii subsp. tauschii]	259-280	2	GO:0004712(protein serine/threonine/tyrosine kinase activity);GO:0005634(nucleus);GO:0005886(plasma membrane);GO:0016301(kinase activity)	ko04010(MAPK signaling pathway)
ata-miR528-3p_1ss4GC	TRITD_7Av1G062980-21	serine/threonine-protein kinase EDR1-like [Aegilops tauschii subsp. tauschii]	259-280	2	GO:0004712(protein serine/threonine/tyrosine kinase activity);GO:0005634(nucleus);GO:0005886(plasma membrane);GO:0016301(kinase activity)	ko04010(MAPK signaling pathway)
ata-miR528-3p_1ss4GC	TRITD_7Av1G062980-22	serine/threonine-protein kinase EDR1-like [Aegilops tauschii subsp. tauschii]	259-280	2	GO:0004712(protein serine/threonine/tyrosine kinase activity);GO:0005634(nucleus);GO:0005886(plasma membrane);GO:0016301(kinase activity)	ko04010(MAPK signaling pathway)
ata-miR528-3p_1ss4GC	TRITD_7Av1G062980-23	serine/threonine-protein kinase EDR1-like [Aegilops tauschii subsp. tauschii]	259-280	2	GO:0004712(protein serine/threonine/tyrosine kinase activity);GO:0005634(nucleus);GO:0005886(plasma membrane);GO:0016301(kinase activity)	ko04010(MAPK signaling pathway)
ata-miR528-3p_1ss4GC	TRITD_7Av1G062980-24	serine/threonine-protein kinase EDR1-like [Aegilops tauschii subsp. tauschii]	259-280	2	GO:0004712(protein serine/threonine/tyrosine kinase activity);GO:0005634(nucleus);GO:0005886(plasma membrane);GO:0016301(kinase activity)	ko04010(MAPK signaling pathway)
ata-miR528-3p_1ss4GC	TRITD_7Av1G062980-25	serine/threonine-protein kinase EDR1-like [Aegilops tauschii subsp. tauschii]	259-280	2	GO:0004712(protein serine/threonine/tyrosine kinase activity);GO:0005634(nucleus);GO:0005886(plasma membrane);GO:0016301(kinase activity)	ko04010(MAPK signaling pathway)
ata-miR528-3p_1ss4GC	TRITD_7Av1G062980-26	serine/threonine-protein kinase EDR1-like [Aegilops tauschii subsp. tauschii]	259-280	2	GO:0004712(protein serine/threonine/tyrosine kinase activity);GO:0005634(nucleus);GO:0005886(plasma membrane);GO:0016301(kinase activity)	ko04010(MAPK signaling pathway)
ata-miR528-3p_1ss4GC	TRITD_7Av1G062980-27	serine/threonine-protein kinase EDR1-like [Aegilops tauschii subsp. tauschii]	259-280	2	GO:0004712(protein serine/threonine/tyrosine kinase activity);GO:0005634(nucleus);GO:0005886(plasma membrane);GO:0016301(kinase activity)	ko04010(MAPK signaling pathway)
ata-miR528-3p_1ss4GC	TRITD_7Av1G062980-28	serine/threonine-protein kinase EDR1-like [Aegilops tauschii subsp. tauschii]	259-280	2	GO:0004712(protein serine/threonine/tyrosine kinase activity);GO:0005634(nucleus);GO:0005886(plasma membrane);GO:0016301(kinase activity)	ko04010(MAPK signaling pathway)
ata-miR528-3p_1ss4GC	TRITD_7Av1G062980-29	serine/threonine-protein kinase EDR1-like [Aegilops tauschii subsp. tauschii]	259-280	2	GO:0004712(protein serine/threonine/tyrosine kinase activity);GO:0005634(nucleus);GO:0005886(plasma membrane);GO:0016301(kinase activity)
ata-miR528-3p_1ss4GC	TRITD_7Av1G062980-30	serine/threonine-protein kinase EDR1-like [Aegilops tauschii subsp. tauschii]	259-280	2	GO:0004712(protein serine/threonine/tyrosine kinase activity);GO:0005634(nucleus);GO:0005886(plasma membrane);GO:0016301(kinase activity)	ko04010(MAPK signaling pathway)
ata-miR528-3p_1ss4GC	TRITD_7Av1G062980-31	serine/threonine-protein kinase EDR1-like [Aegilops tauschii subsp. tauschii]	259-280	2	GO:0004712(protein serine/threonine/tyrosine kinase activity);GO:0005634(nucleus);GO:0005886(plasma membrane);GO:0016301(kinase activity)	ko04010(MAPK signaling pathway)
ata-miR528-3p_1ss4GC	TRITD_7Av1G062980-32	serine/threonine-protein kinase EDR1-like [Aegilops tauschii subsp. tauschii]	259-280	2	GO:0004712(protein serine/threonine/tyrosine kinase activity);GO:0005634(nucleus);GO:0005886(plasma membrane);GO:0016301(kinase activity)	ko04010(MAPK signaling pathway)
ata-miR528-3p_1ss4GC	TRITD_7Av1G062980-33	serine/threonine-protein kinase EDR1-like [Aegilops tauschii subsp. tauschii]	259-280	2	GO:0004672(protein kinase activity);GO:0004674(protein serine/threonine kinase activity);GO:0004709(MAP kinase kinase kinase activity);GO:0004712(protein serine/threonine/tyrosine kinase activity);GO:0005515(protein binding);GO:0005524(ATP binding);GO:0005634(nucleus);GO:0006468(protein phosphorylation);GO:0009651(response to salt stress);GO:0010182(sugar mediated signaling pathway);GO:0016301(ki…
ata-miR528-3p_1ss4GC	TRITD_7Av1G122370-5	RNA-binding Ras-GAP SH3 binding protein [Triticum aestivum]	1160-1179	2.2	GO:0003723(RNA binding);GO:0003729(mRNA binding);GO:0005829(cytosol);GO:0006913(nucleocytoplasmic transport)
ata-miR528-3p_1ss4GC	TRITD_4Bv1G173440	transcription factor MYB44-like [Aegilops tauschii subsp. tauschii]	672-691	2.5	GO:0000981(RNA polymerase II transcription factor activity, sequence-specific DNA binding);GO:0001135(transcription factor activity, RNA polymerase II transcription factor recruiting);GO:0003677(DNA binding);GO:0003700(DNA binding transcription factor activity);GO:0005515(protein binding);GO:0005634(nucleus);GO:0006355(regulation of transcription, DNA-templated);GO:0006357(regulation of transcrip…
ata-miR528-3p_1ss4GC	TRITD_2Bv1G127940	F-box/LRR-repeat protein At5g02910-like [Aegilops tauschii subsp. tauschii]	425-445	2.2	-
ata-miR528-3p_1ss4GC	TRITD_6Av1G027860	acyltransferase-like protein At1g54570, chloroplastic isoform X1 [Aegilops tauschii subsp. tauschii]	157-178	2.2	GO:0004144(diacylglycerol O-acyltransferase activity);GO:0010287(plastoglobule);GO:0033306(phytol metabolic process)
ata-miR528-3p_1ss4GC	TRITD_6Av1G049560-2	flotillin-like protein 1 [Aegilops tauschii subsp. tauschii]	998-1018	2.2	GO:0005886(plasma membrane);GO:0016324(apical plasma membrane);GO:0051819(induction by symbiont of nodulation, tumor or growth in host)
ata-miR528-3p_1ss4GC	TRITD_5Av1G028260	WAT1-related protein At5g64700-like [Aegilops tauschii subsp. tauschii]	63-82	2.2	GO:0005886(plasma membrane);GO:0006810(transport);GO:0022857(transmembrane transporter activity)
ata-miR528-3p_1ss4GC	TRITD_2Bv1G225420-4	unnamed protein product [Triticum aestivum]	805-825	2.5	-
ata-miR528-3p_1ss4GC	TRITD_1Bv1G205560	uncharacterized protein LOC109787185 [Aegilops tauschii subsp. tauschii]	1304-1325	2.5	-
ata-miR528-3p_1ss4GC	TRITD_1Bv1G214020	BTB/POZ and MATH domain-containing protein 3-like [Aegilops tauschii subsp. tauschii]	594-613	2.5	GO:0005515(protein binding);GO:0005634(nucleus);GO:0005829(cytosol);GO:0006970(response to osmotic stress);GO:0016567(protein ubiquitination);GO:0031396(regulation of protein ubiquitination);GO:0042802(identical protein binding);GO:0071472(cellular response to salt stress)	ko04340(Hedgehog signaling pathway)
ata-miR528-3p_1ss4GC	TRITD_3Bv1G278990-3	unnamed protein product [Triticum aestivum]	963-983	2	GO:0004674(protein serine/threonine kinase activity);GO:0005886(plasma membrane);GO:0007166(cell surface receptor signaling pathway)
ata-miR528-3p_1ss4GC	TRITD_3Bv1G278990-2	unnamed protein product [Triticum aestivum]	2871-2891	2	GO:0004674(protein serine/threonine kinase activity);GO:0005886(plasma membrane);GO:0007166(cell surface receptor signaling pathway)
ata-miR528-3p_1ss4GC	TRITD_3Bv1G278990	unnamed protein product [Triticum aestivum]	2820-2840	2	GO:0004674(protein serine/threonine kinase activity);GO:0005886(plasma membrane);GO:0007166(cell surface receptor signaling pathway)
ata-miR528-3p_1ss4GC	TRITD_3Bv1G279170	unnamed protein product [Triticum aestivum]	150-170	2	GO:0004674(protein serine/threonine kinase activity);GO:0005886(plasma membrane);GO:0007166(cell surface receptor signaling pathway)
ata-miR528-3p_1ss4GC	TRITD_2Av1G000170	ethylene receptor 2-like [Aegilops tauschii subsp. tauschii]	471-490	2.2	GO:0004674(protein serine/threonine kinase activity);GO:0006355(regulation of transcription, DNA-templated);GO:0009723(response to ethylene);GO:2000904(regulation of starch metabolic process)
ata-miR528-3p_1ss4GC	TRITD_2Av1G000170-3	unnamed protein product [Triticum aestivum]	537-556	2.2	GO:0004674(protein serine/threonine kinase activity);GO:0006355(regulation of transcription, DNA-templated);GO:0009723(response to ethylene);GO:2000904(regulation of starch metabolic process)
ata-miR528-3p_1ss4GC	TRITD_2Av1G000170-2	unnamed protein product [Triticum aestivum]	537-556	2.2	GO:0004674(protein serine/threonine kinase activity);GO:0006355(regulation of transcription, DNA-templated);GO:0009723(response to ethylene);GO:2000904(regulation of starch metabolic process)
ata-miR528-3p_1ss4GC	TRITD_2Av1G000170-4	Protein EIN4 [Triticum urartu]	444-463	2.2	GO:0004674(protein serine/threonine kinase activity);GO:0006355(regulation of transcription, DNA-templated);GO:0009723(response to ethylene);GO:2000904(regulation of starch metabolic process)
ata-miR528-3p_1ss4GC	TRITD_7Bv1G090420-6	RNA-binding Ras-GAP SH3 binding protein [Triticum aestivum]	1160-1179	2.2	GO:0003723(RNA binding);GO:0003729(mRNA binding);GO:0005829(cytosol);GO:0006913(nucleocytoplasmic transport)
ata-miR528-3p_1ss4GC	TRITD_6Bv1G041280	acyltransferase-like protein At1g54570, chloroplastic isoform X1 [Aegilops tauschii subsp. tauschii]	159-178	2.2	GO:0004144(diacylglycerol O-acyltransferase activity);GO:0010287(plastoglobule);GO:0033306(phytol metabolic process)
ata-miR528-3p_1ss4GC	TRITD_4Av1G131320	arginine-glutamic acid dipeptide repeats protein-like [Aegilops tauschii subsp. tauschii]	740-759	2.5	GO:0003674(molecular_function);GO:0005634(nucleus);GO:0008150(biological_process)
ata-miR528-3p_1ss4GC	TRITD_5Av1G237240	hypothetical protein TRIUR3_20881 [Triticum urartu]	1086-1105	2.5	-
ata-miR528-3p_1ss4GC	TRITD_5Av1G237240-2	hypothetical protein TRIUR3_20881 [Triticum urartu]	1086-1105	2.5	-
ata-miR528-3p_1ss4GC	TRITD_5Av1G237240-3	hypothetical protein TRIUR3_20881 [Triticum urartu]	1002-1021	2.5	-
ata-miR528-3p_1ss4GC	TRITD_5Av1G237240-4	hypothetical protein TRIUR3_20881 [Triticum urartu]	1146-1165	2.5	-
ata-miR528-3p_1ss4GC	TRITD_5Av1G237240-5	hypothetical protein TRIUR3_20881 [Triticum urartu]	654-673	2.5	-
ata-miR528-3p_1ss4GC	TRITD_5Av1G237240-6	hypothetical protein TRIUR3_20881 [Triticum urartu]	342-361	2.5	-
ata-miR528-3p_1ss4GC	TRITD_2Av1G148900	hypothetical protein TRIUR3_23741 [Triticum urartu]	326-346	2.2	-
ata-miR528-3p_1ss4GC	TRITD_2Av1G148900-2	F-box/LRR-repeat protein At5g02910-like [Aegilops tauschii subsp. tauschii]	416-436	2.2	-
ata-miR528-3p_1ss4GC	TRITD_2Av1G148900-3	F-box/LRR-repeat protein At5g02910-like [Aegilops tauschii subsp. tauschii]	416-436	2.2	-
ata-miR528-3p_1ss4GC	TRITD_2Av1G148900-4	F-box/LRR-repeat protein At5g02910-like [Aegilops tauschii subsp. tauschii]	416-436	2.2	-
ata-miR528-3p_1ss4GC	TRITD_2Av1G148900-5	F-box/LRR-repeat protein At5g02910-like [Aegilops tauschii subsp. tauschii]	416-436	2.2	-
ata-miR528-3p_1ss4GC	TRITD_5Av1G257530	Beta-amylase [Triticum urartu]	110-130	2.5	GO:0042802(identical protein binding)
ata-miR528-3p_1ss4GC	TRITD_5Av1G257530-3	Beta-amylase [Triticum urartu]	110-130	2.5	GO:0042802(identical protein binding)
ata-miR528-3p_1ss4GC	TRITD_5Av1G257530-4	Beta-amylase [Triticum urartu]	110-130	2.5	GO:0042802(identical protein binding)
ata-miR528-3p_1ss4GC	TRITD_5Av1G257530-5	Beta-amylase [Triticum urartu]	110-130	2.5	GO:0042802(identical protein binding)
ata-miR528-3p_1ss4GC	TRITD_5Av1G257530-6	Beta-amylase [Triticum urartu]	110-130	2.5	GO:0042802(identical protein binding)
ata-miR528-3p_1ss4GC	TRITD_5Av1G257530-7	Beta-amylase [Triticum urartu]	110-130	2.5	GO:0042802(identical protein binding)
ata-miR528-3p_1ss4GC	TRITD_5Av1G257530-10	Beta-amylase [Triticum urartu]	110-130	2.5	GO:0042802(identical protein binding)
ata-miR528-5p	TRITD_1Av1G013990	hypothetical protein TRIUR3_13721 [Triticum urartu]	145-165	2	-
ata-miR528-5p	TRITD_2Av1G249630-2	G-type lectin S-receptor-like serine/threonine-protein kinase SD2-5 [Aegilops tauschii subsp. tauschii]	1397-1417	2.5	GO:0004674(protein serine/threonine kinase activity);GO:0005886(plasma membrane);GO:0006468(protein phosphorylation)
ata-miR528-5p	TRITD_2Av1G249630	G-type lectin S-receptor-like serine/threonine-protein kinase SD2-5 [Aegilops tauschii subsp. tauschii]	1465-1485	2.5	GO:0004674(protein serine/threonine kinase activity);GO:0005886(plasma membrane);GO:0006468(protein phosphorylation)
ata-miR528-5p	TRITD_7Av1G031890-21	putative disease resistance RPP13-like protein 3 [Aegilops tauschii subsp. tauschii]	2209-2230	2	GO:0004185(serine-type carboxypeptidase activity);GO:0051603(proteolysis involved in cellular protein catabolic process)
ata-miR528-5p	TRITD_4Bv1G199160	disease resistance protein RPM1-like [Aegilops tauschii subsp. tauschii]	724-744	2.5	-
ata-miR528-5p	TRITD_3Bv1G203690	unnamed protein product [Triticum aestivum]	36-56	2.5	GO:0005507(copper ion binding);GO:0009809(lignin biosynthetic process);GO:0016722(oxidoreductase activity, oxidizing metal ions)
ata-miR528-5p	TRITD_3Bv1G203690-2	unnamed protein product [Triticum aestivum]	36-56	2.5	GO:0005507(copper ion binding);GO:0009809(lignin biosynthetic process);GO:0016722(oxidoreductase activity, oxidizing metal ions)
ata-miR528-5p	TRITD_3Bv1G203690-3	unnamed protein product [Triticum aestivum]	36-56	2.5	GO:0005507(copper ion binding);GO:0009809(lignin biosynthetic process);GO:0016722(oxidoreductase activity, oxidizing metal ions)
ata-miR528-5p	TRITD_3Bv1G203690-4	unnamed protein product [Triticum aestivum]	36-56	2.5	GO:0005507(copper ion binding);GO:0009809(lignin biosynthetic process);GO:0016722(oxidoreductase activity, oxidizing metal ions)
ata-miR528-5p	TRITD_3Bv1G203690-5	unnamed protein product [Triticum aestivum]	36-56	2.5	GO:0005507(copper ion binding);GO:0009809(lignin biosynthetic process);GO:0016722(oxidoreductase activity, oxidizing metal ions)
ata-miR528-5p	TRITD_2Bv1G211570	G-type lectin S-receptor-like serine/threonine-protein kinase SD2-5 [Aegilops tauschii subsp. tauschii]	1465-1485	2.5	GO:0004674(protein serine/threonine kinase activity);GO:0005886(plasma membrane);GO:0006468(protein phosphorylation)
ata-miR528-5p	TRITD_7Bv1G047870	basic blue protein-like [Aegilops tauschii subsp. tauschii]	55-75	2	GO:0046658(anchored component of plasma membrane)
ata-miR9674a-3p_L-1R+1	TRITD_3Bv1G137950	membrane-bound transcription factor site-2 protease homolog [Aegilops tauschii subsp. tauschii]	350-369	2.5	GO:0004222(metalloendopeptidase activity);GO:0005737(cytoplasm);GO:0016021(integral component of membrane);GO:0031293(membrane protein intracellular domain proteolysis)	ko04141(Protein processing in endoplasmic reticulum)
ata-miR9674a-3p_L-1R+1	TRITD_6Av1G121140	hypothetical protein TRIUR3_18012 [Triticum urartu]	26-45	2.5	GO:0000139(Golgi membrane);GO:0005338(nucleotide-sugar transmembrane transporter activity);GO:0005351(carbohydrate:proton symporter activity);GO:0005463(UDP-N-acetylgalactosamine transmembrane transporter activity);GO:0005783(endoplasmic reticulum);GO:0008643(carbohydrate transport);GO:0009507(chloroplast);GO:0010584(pollen exine formation);GO:0015780(nucleotide-sugar transmembrane transport);GO:…
ata-miR9674a-3p_L-1R+1	TRITD_6Av1G121140-2	CMP-sialic acid transporter 5 [Aegilops tauschii subsp. tauschii]	425-444	2.5	GO:0000139(Golgi membrane);GO:0005338(nucleotide-sugar transmembrane transporter activity);GO:0005351(carbohydrate:proton symporter activity);GO:0005463(UDP-N-acetylgalactosamine transmembrane transporter activity);GO:0005783(endoplasmic reticulum);GO:0008643(carbohydrate transport);GO:0009507(chloroplast);GO:0010584(pollen exine formation);GO:0015780(nucleotide-sugar transmembrane transport);GO:…
ata-miR9674a-3p_L-1R+1	TRITD_6Av1G121140-3	CMP-sialic acid transporter 5 [Aegilops tauschii subsp. tauschii]	425-444	2.5	GO:0000139(Golgi membrane);GO:0005338(nucleotide-sugar transmembrane transporter activity);GO:0005351(carbohydrate:proton symporter activity);GO:0005463(UDP-N-acetylgalactosamine transmembrane transporter activity);GO:0005783(endoplasmic reticulum);GO:0008643(carbohydrate transport);GO:0009507(chloroplast);GO:0010584(pollen exine formation);GO:0015780(nucleotide-sugar transmembrane transport);GO:…
ata-miR9674a-3p_L-1R+1	TRITD_6Av1G121140-4	CMP-sialic acid transporter 5 [Aegilops tauschii subsp. tauschii]	425-444	2.5	GO:0000139(Golgi membrane);GO:0005338(nucleotide-sugar transmembrane transporter activity);GO:0005351(carbohydrate:proton symporter activity);GO:0005463(UDP-N-acetylgalactosamine transmembrane transporter activity);GO:0005783(endoplasmic reticulum);GO:0008643(carbohydrate transport);GO:0009507(chloroplast);GO:0010584(pollen exine formation);GO:0015780(nucleotide-sugar transmembrane transport);GO:…
ata-miR9674a-3p_L-1R+1	TRITD_6Av1G121140-5	CMP-sialic acid transporter 5 [Aegilops tauschii subsp. tauschii]	425-444	2.5	GO:0000139(Golgi membrane);GO:0005338(nucleotide-sugar transmembrane transporter activity);GO:0005351(carbohydrate:proton symporter activity);GO:0005463(UDP-N-acetylgalactosamine transmembrane transporter activity);GO:0005783(endoplasmic reticulum);GO:0008643(carbohydrate transport);GO:0009507(chloroplast);GO:0010584(pollen exine formation);GO:0015780(nucleotide-sugar transmembrane transport);GO:…
ata-miR9674a-3p_L-1R+1	TRITD_6Av1G121140-6	CMP-sialic acid transporter 5 [Aegilops tauschii subsp. tauschii]	425-444	2.5	GO:0000139(Golgi membrane);GO:0005338(nucleotide-sugar transmembrane transporter activity);GO:0005351(carbohydrate:proton symporter activity);GO:0005463(UDP-N-acetylgalactosamine transmembrane transporter activity);GO:0005783(endoplasmic reticulum);GO:0008643(carbohydrate transport);GO:0009507(chloroplast);GO:0010584(pollen exine formation);GO:0015780(nucleotide-sugar transmembrane transport);GO:…
ata-miR9674a-3p_L-1R+1	TRITD_5Av1G168010-3	MADS-box transcription factor 8 [Triticum urartu]	188-208	2.2	GO:0005515(protein binding)
ata-miR9674a-3p_L-1R+1	TRITD_6Bv1G098960-4	hypothetical protein TRIUR3_18012 [Triticum urartu]	26-45	2.5	GO:0000139(Golgi membrane);GO:0005338(nucleotide-sugar transmembrane transporter activity);GO:0005351(carbohydrate:proton symporter activity);GO:0005463(UDP-N-acetylgalactosamine transmembrane transporter activity);GO:0005783(endoplasmic reticulum);GO:0008643(carbohydrate transport);GO:0009507(chloroplast);GO:0010584(pollen exine formation);GO:0015780(nucleotide-sugar transmembrane transport);GO:…
ata-miR9674a-3p_L-1R+1	TRITD_6Bv1G098960	CMP-sialic acid transporter 5 [Aegilops tauschii subsp. tauschii]	425-444	2.5	GO:0000139(Golgi membrane);GO:0005338(nucleotide-sugar transmembrane transporter activity);GO:0005351(carbohydrate:proton symporter activity);GO:0005463(UDP-N-acetylgalactosamine transmembrane transporter activity);GO:0005783(endoplasmic reticulum);GO:0008643(carbohydrate transport);GO:0009507(chloroplast);GO:0010584(pollen exine formation);GO:0015780(nucleotide-sugar transmembrane transport);GO:…
ata-miR9674a-3p_L-1R+1	TRITD_6Bv1G098960-2	CMP-sialic acid transporter 5 [Aegilops tauschii subsp. tauschii]	425-444	2.5	GO:0000139(Golgi membrane);GO:0005338(nucleotide-sugar transmembrane transporter activity);GO:0005351(carbohydrate:proton symporter activity);GO:0005463(UDP-N-acetylgalactosamine transmembrane transporter activity);GO:0005783(endoplasmic reticulum);GO:0008643(carbohydrate transport);GO:0009507(chloroplast);GO:0010584(pollen exine formation);GO:0015780(nucleotide-sugar transmembrane transport);GO:…
ata-miR9674a-3p_L-1R+1	TRITD_6Bv1G098960-3	CMP-sialic acid transporter 5 [Aegilops tauschii subsp. tauschii]	425-444	2.5	GO:0000139(Golgi membrane);GO:0005338(nucleotide-sugar transmembrane transporter activity);GO:0005351(carbohydrate:proton symporter activity);GO:0005463(UDP-N-acetylgalactosamine transmembrane transporter activity);GO:0005783(endoplasmic reticulum);GO:0008643(carbohydrate transport);GO:0009507(chloroplast);GO:0010584(pollen exine formation);GO:0015780(nucleotide-sugar transmembrane transport);GO:…
ata-miR9674a-3p_L-1R+1	TRITD_6Bv1G098960-5	CMP-sialic acid transporter 5 [Aegilops tauschii subsp. tauschii]	425-444	2.5	GO:0000139(Golgi membrane);GO:0005338(nucleotide-sugar transmembrane transporter activity);GO:0005351(carbohydrate:proton symporter activity);GO:0005463(UDP-N-acetylgalactosamine transmembrane transporter activity);GO:0005783(endoplasmic reticulum);GO:0008643(carbohydrate transport);GO:0009507(chloroplast);GO:0010584(pollen exine formation);GO:0015780(nucleotide-sugar transmembrane transport);GO:…
ata-miR9674a-3p_L-1R+1	TRITD_6Bv1G098960-6	CMP-sialic acid transporter 5 [Aegilops tauschii subsp. tauschii]	425-444	2.5	GO:0000139(Golgi membrane);GO:0005338(nucleotide-sugar transmembrane transporter activity);GO:0005351(carbohydrate:proton symporter activity);GO:0005463(UDP-N-acetylgalactosamine transmembrane transporter activity);GO:0005783(endoplasmic reticulum);GO:0008643(carbohydrate transport);GO:0009507(chloroplast);GO:0010584(pollen exine formation);GO:0015780(nucleotide-sugar transmembrane transport);GO:…
ata-miR9674a-3p_L-1R+1	TRITD_3Av1G157400	membrane-bound transcription factor site-2 protease homolog [Aegilops tauschii subsp. tauschii]	353-372	2.5	GO:0004222(metalloendopeptidase activity);GO:0005737(cytoplasm);GO:0016021(integral component of membrane);GO:0031293(membrane protein intracellular domain proteolysis)	ko04141(Protein processing in endoplasmic reticulum)
ata-miR9674a-3p_L-1R+1	TRITD_3Av1G157400-2	membrane-bound transcription factor site-2 protease homolog [Aegilops tauschii subsp. tauschii]	353-372	2.5	GO:0004222(metalloendopeptidase activity);GO:0005737(cytoplasm);GO:0016021(integral component of membrane);GO:0031293(membrane protein intracellular domain proteolysis)	ko04141(Protein processing in endoplasmic reticulum)
ata-miR9674a-3p_L-1R+1	TRITD_3Av1G157400-3	membrane-bound transcription factor site-2 protease homolog [Aegilops tauschii subsp. tauschii]	353-372	2.5	GO:0004222(metalloendopeptidase activity);GO:0005737(cytoplasm);GO:0016021(integral component of membrane);GO:0031293(membrane protein intracellular domain proteolysis)	ko04141(Protein processing in endoplasmic reticulum)
ata-miR9674b-3p_R+2	TRITD_1Av1G006240	protein Rf1, mitochondrial-like [Aegilops tauschii subsp. tauschii]	1168-1189	2.2	-
ata-miR9674b-3p_R+2	TRITD_1Av1G006240-3		112-133	2.2	-
ata-miR9674b-3p_R+2	TRITD_1Av1G016670	Protein Rf1, mitochondrial [Triticum urartu]	819-841	1.8	-
ata-miR9674b-3p_R+2	TRITD_1Av1G016670-2	Protein Rf1, mitochondrial [Triticum urartu]	516-538	1.8	-
ata-miR9674b-3p_R+2	TRITD_1Av1G016670-3	hypothetical protein TRIUR3_07371 [Triticum urartu]	345-367	1.5	-
ata-miR9674b-3p_R+2	TRITD_1Av1G016670-4		204-226	1.8	-
ata-miR9674b-3p_R+2	TRITD_1Av1G016670-8	protein Rf1, mitochondrial-like [Aegilops tauschii subsp. tauschii]	984-1006	1.5	-
ata-miR9674b-3p_R+2	TRITD_1Av1G016670-6	protein Rf1, mitochondrial-like [Aegilops tauschii subsp. tauschii]	984-1006	1.5	-
ata-miR9674b-3p_R+2	TRITD_1Av1G016670-7	protein Rf1, mitochondrial-like [Aegilops tauschii subsp. tauschii]	984-1006	1.5	-
ata-miR9674b-3p_R+2	TRITD_1Av1G016670-5	protein Rf1, mitochondrial-like [Aegilops tauschii subsp. tauschii]	984-1006	1.5	-
ata-miR9674b-3p_R+2	TRITD_1Av1G017230	Protein Rf1, mitochondrial [Triticum urartu]	975-997	2	-
ata-miR9674b-3p_R+2	TRITD_1Av1G017230-2	hypothetical protein TRIUR3_07371 [Triticum urartu]	204-226	2	-
ata-miR9674b-3p_R+2	TRITD_1Av1G017230-3	Protein Rf1, mitochondrial [Triticum urartu]	1047-1069	2	-
ata-miR9674b-3p_R+2	TRITD_1Av1G017230-4	Protein Rf1, mitochondrial [Triticum urartu]	1350-1372	2	-
ata-miR9674b-3p_R+2	TRITD_1Av1G017280	protein Rf1, mitochondrial-like [Aegilops tauschii subsp. tauschii]	879-901	2.2	-
ata-miR9674b-3p_R+2	TRITD_1Av1G022030	Protein Rf1, mitochondrial [Triticum urartu]	1395-1417	2.5	-
ata-miR9674b-3p_R+2	TRITD_1Av1G022080	protein Rf1, mitochondrial-like [Aegilops tauschii subsp. tauschii]	1368-1390	1.2	-
ata-miR9674b-3p_R+2	TRITD_1Av1G022080-4	protein Rf1, mitochondrial-like [Aegilops tauschii subsp. tauschii]	528-550	1.2	-
ata-miR9674b-3p_R+2	TRITD_1Av1G022080-3	hypothetical protein TRIUR3_09375 [Triticum urartu]	528-550	1.2	-
ata-miR9674b-3p_R+2	TRITD_1Av1G022080-5		183-205	1.2	-
ata-miR9674b-3p_R+2	TRITD_1Av1G022090-2	protein Rf1, mitochondrial-like [Aegilops tauschii subsp. tauschii]	1329-1351	1.8	-
ata-miR9674b-3p_R+2	TRITD_1Av1G022090	protein Rf1, mitochondrial-like [Aegilops tauschii subsp. tauschii]	1329-1351	2.2	-
ata-miR9674b-3p_R+2	TRITD_1Av1G022090-3	protein Rf1, mitochondrial-like [Aegilops tauschii subsp. tauschii]	1527-1549	2.2	-
ata-miR9674b-3p_R+2	TRITD_2Av1G280400	protein Rf1, mitochondrial-like [Aegilops tauschii subsp. tauschii]	934-955	2.2	-
ata-miR9674b-3p_R+2	TRITD_2Av1G280400-3	protein Rf1, mitochondrial-like [Aegilops tauschii subsp. tauschii]	1204-1225	2.2	-
ata-miR9674b-3p_R+2	TRITD_2Av1G280400-2	protein Rf1, mitochondrial-like [Aegilops tauschii subsp. tauschii]	1204-1225	2.2	-
ata-miR9674b-3p_R+2	TRITD_2Av1G280400-4	protein Rf1, mitochondrial-like isoform X2 [Aegilops tauschii subsp. tauschii]	604-625	2.2	-
ata-miR9674b-3p_R+2	TRITD_2Bv1G038510	protein Rf1, mitochondrial-like [Aegilops tauschii subsp. tauschii]	1054-1075	2.2	-
ata-miR9674b-3p_R+2	TRITD_2Bv1G038510-2	protein Rf1, mitochondrial-like [Aegilops tauschii subsp. tauschii]	1249-1270	2.2	-
ata-miR9674b-3p_R+2	TRITD_1Bv1G007220-4	protein Rf1, mitochondrial-like [Aegilops tauschii subsp. tauschii]	709-730	2.2	-
ata-miR9674b-3p_R+2	TRITD_1Bv1G007380-3	protein Rf1, mitochondrial-like [Aegilops tauschii subsp. tauschii]	874-895	2.2	-
ata-miR9674b-3p_R+2	TRITD_1Bv1G019340-3	Protein Rf1, mitochondrial [Triticum urartu]	1335-1357	1.8	-
ata-miR9674b-3p_R+2	TRITD_1Bv1G019340-9	Protein Rf1, mitochondrial [Triticum urartu]	1335-1357	1.8	-
ata-miR9674b-3p_R+2	TRITD_1Bv1G019340-10	Protein Rf1, mitochondrial [Triticum urartu]	1335-1357	1.8	-
ata-miR9674b-3p_R+2	TRITD_1Bv1G019620	protein Rf1, mitochondrial-like [Aegilops tauschii subsp. tauschii]	1419-1441	2.2	-
ata-miR9674b-3p_R+2	TRITD_1Bv1G019620-4	protein Rf1, mitochondrial-like [Aegilops tauschii subsp. tauschii]	552-574	2.2	-
ata-miR9674b-3p_R+2	TRITD_1Bv1G019620-5	protein Rf1, mitochondrial-like [Aegilops tauschii subsp. tauschii]	978-1000	2.2	-
ata-miR9674b-3p_R+2	TRITD_1Bv1G019740-4	protein Rf1, mitochondrial-like [Aegilops tauschii subsp. tauschii]	1386-1408	2.2	-
ata-miR9674b-3p_R+2	TRITD_1Bv1G019740-3	protein Rf1, mitochondrial-like [Aegilops tauschii subsp. tauschii]	1386-1408	2.2	-
ata-miR9674b-3p_R+2	TRITD_1Bv1G019740-2	protein Rf1, mitochondrial-like [Aegilops tauschii subsp. tauschii]	1386-1408	2.2	-
ata-miR9674b-3p_R+2	TRITD_1Bv1G020280	hypothetical protein TRIUR3_01811 [Triticum urartu]	183-205	2	-
ata-miR9674b-3p_R+2	TRITD_1Bv1G020420	Protein Rf1, mitochondrial [Triticum urartu]	1326-1348	2	-
ata-miR9674b-3p_R+2	TRITD_1Bv1G020420-2	protein Rf1, mitochondrial-like [Aegilops tauschii subsp. tauschii]	984-1006	2	-
ata-miR9674b-3p_R+2	TRITD_1Bv1G025540-3	protein Rf1, mitochondrial-like [Aegilops tauschii subsp. tauschii]	1269-1291	2.5	-
ata-miR9674b-3p_R+2	TRITD_1Bv1G025540-2	protein Rf1, mitochondrial-like [Aegilops tauschii subsp. tauschii]	1269-1291	2.5	-
ata-miR9674b-3p_R+2	TRITD_1Bv1G025540	Protein Rf1, mitochondrial [Triticum urartu]	1263-1285	2.2	-
ata-miR9674b-3p_R+2	TRITD_1Bv1G025540-4	protein Rf1, mitochondrial-like [Aegilops tauschii subsp. tauschii]	633-655	2.2	-
ata-miR9674b-3p_R+2	TRITD_1Bv1G025840	protein Rf1, mitochondrial-like [Aegilops tauschii subsp. tauschii]	1389-1411	1.8	-
ata-miR9674b-3p_R+2	TRITD_6Av1G028710	protein Rf1, mitochondrial-like [Aegilops tauschii subsp. tauschii]	1291-1312	1.8	-
ata-miR9674b-3p_R+2	TRITD_2Bv1G245750-3	protein Rf1, mitochondrial-like, partial [Aegilops tauschii subsp. tauschii]	934-955	1.8	-
ata-miR9674b-3p_R+2	TRITD_6Bv1G041650	protein Rf1, mitochondrial-like [Aegilops tauschii subsp. tauschii]	1297-1318	1.8	-
ata-miR9674b-3p_R+2	TRITD_5Av1G251150	hypothetical protein TRIUR3_03547 [Triticum urartu]	3-25	2	-
ata-miR9674b-3p_R+2	TRITD_6Bv1G125410	B3 domain-containing protein Os02g0598200-like [Aegilops tauschii subsp. tauschii]	1917-1939	2.5	-
ata-miR9674b-3p_R+2	TRITD_6Bv1G125410-2	B3 domain-containing protein Os02g0598200-like [Aegilops tauschii subsp. tauschii]	1917-1939	2.5	-
ath-miR156g	TRITD_2Av1G205630-3	Thyroid receptor-interacting protein 13 [Triticum urartu]	1019-1037	2	GO:0005515(protein binding);GO:0005634(nucleus);GO:0005694(chromosome);GO:0007131(reciprocal meiotic recombination);GO:0042138(meiotic DNA double-strand break formation)
ath-miR156g	TRITD_2Av1G243620	squamosa promoter-binding-like protein 7 [Aegilops tauschii subsp. tauschii]	641-660	1.5	GO:0003677(DNA binding);GO:0003700(DNA binding transcription factor activity);GO:0005515(protein binding);GO:0005634(nucleus);GO:0006351(transcription, DNA-templated);GO:0006355(regulation of transcription, DNA-templated);GO:0010468(regulation of gene expression);GO:0042742(defense response to bacterium);GO:0046872(metal ion binding)
ath-miR156g	TRITD_3Av1G246060	squamosa promoter-binding-like protein 2 [Aegilops tauschii subsp. tauschii]	848-867	1.5	GO:0003677(DNA binding);GO:0003700(DNA binding transcription factor activity);GO:0005634(nucleus);GO:0006355(regulation of transcription, DNA-templated);GO:0048653(anther development)
ath-miR156g	TRITD_3Av1G246060-2	squamosa promoter-binding-like protein 2 [Aegilops tauschii subsp. tauschii]	848-867	1.5	GO:0003677(DNA binding);GO:0003700(DNA binding transcription factor activity);GO:0005634(nucleus);GO:0006355(regulation of transcription, DNA-templated);GO:0048653(anther development)
ath-miR156g	TRITD_3Av1G246060-3	squamosa promoter-binding-like protein 2 [Aegilops tauschii subsp. tauschii]	848-867	1.5	GO:0003677(DNA binding);GO:0003700(DNA binding transcription factor activity);GO:0005634(nucleus);GO:0006355(regulation of transcription, DNA-templated);GO:0048653(anther development)
ath-miR156g	TRITD_5Bv1G149940	squamosa promoter-binding-like protein 17 isoform X1 [Aegilops tauschii subsp. tauschii]	806-825	1.5	GO:0003677(DNA binding);GO:0003700(DNA binding transcription factor activity);GO:0005634(nucleus);GO:0005737(cytoplasm);GO:0006351(transcription, DNA-templated);GO:0006355(regulation of transcription, DNA-templated);GO:0010228(vegetative to reproductive phase transition of meristem);GO:0046872(metal ion binding);GO:0048366(leaf development);GO:0048653(anther development);GO:2000025(regulation of …
ath-miR156g	TRITD_5Bv1G149940-2	squamosa promoter-binding-like protein 17 isoform X2 [Aegilops tauschii subsp. tauschii]	803-822	1.5	GO:0003677(DNA binding);GO:0003700(DNA binding transcription factor activity);GO:0005634(nucleus);GO:0005737(cytoplasm);GO:0006351(transcription, DNA-templated);GO:0006355(regulation of transcription, DNA-templated);GO:0010228(vegetative to reproductive phase transition of meristem);GO:0046872(metal ion binding);GO:0048366(leaf development);GO:0048653(anther development);GO:2000025(regulation of …
ath-miR156g	TRITD_5Bv1G159740	squamosa promoter-binding-like protein 18 [Aegilops tauschii subsp. tauschii]	980-999	1.5	GO:0003677(DNA binding);GO:0003700(DNA binding transcription factor activity);GO:0005634(nucleus);GO:0006355(regulation of transcription, DNA-templated);GO:0048653(anther development)
ath-miR156g	TRITD_5Bv1G159740-2	squamosa promoter-binding-like protein 18 [Aegilops tauschii subsp. tauschii]	539-558	1.5	GO:0003677(DNA binding);GO:0003700(DNA binding transcription factor activity);GO:0005634(nucleus);GO:0006355(regulation of transcription, DNA-templated);GO:0048653(anther development)
ath-miR156g	TRITD_7Av1G092250	squamosa promoter-binding-like protein 17 [Aegilops tauschii subsp. tauschii]	773-792	1.5	GO:0003677(DNA binding);GO:0003700(DNA binding transcription factor activity);GO:0005634(nucleus);GO:0005737(cytoplasm);GO:0006351(transcription, DNA-templated);GO:0006355(regulation of transcription, DNA-templated);GO:0010228(vegetative to reproductive phase transition of meristem);GO:0046872(metal ion binding);GO:0048366(leaf development);GO:0048653(anther development);GO:2000025(regulation of …
ath-miR156g	TRITD_7Av1G103100	squamosa promoter-binding-like protein 16 [Aegilops tauschii subsp. tauschii]	902-921	1.5	GO:0003677(DNA binding);GO:0003700(DNA binding transcription factor activity);GO:0005634(nucleus);GO:0006355(regulation of transcription, DNA-templated);GO:0048653(anther development)
ath-miR156g	TRITD_6Av1G033470-2	squamosa promoter-binding-like protein 3 [Aegilops tauschii subsp. tauschii]	1169-1188	2	GO:0003677(DNA binding);GO:0003700(DNA binding transcription factor activity);GO:0005634(nucleus);GO:0006351(transcription, DNA-templated);GO:0006355(regulation of transcription, DNA-templated);GO:0043565(sequence-specific DNA binding);GO:0044212(transcription regulatory region DNA binding);GO:0046872(metal ion binding);GO:0048510(regulation of timing of transition from vegetative to reproductive…
ath-miR156g	TRITD_6Av1G059580	squamosa promoter-binding-like protein 4 [Aegilops tauschii subsp. tauschii]	737-756	1.5	GO:0003677(DNA binding);GO:0003700(DNA binding transcription factor activity);GO:0005634(nucleus);GO:0006351(transcription, DNA-templated);GO:0006355(regulation of transcription, DNA-templated);GO:0043565(sequence-specific DNA binding);GO:0044212(transcription regulatory region DNA binding);GO:0046872(metal ion binding);GO:0048510(regulation of timing of transition from vegetative to reproductive…
ath-miR156g	TRITD_2Bv1G204220	squamosa promoter-binding-like protein 7 [Aegilops tauschii subsp. tauschii]	632-651	1.5	GO:0003677(DNA binding);GO:0003700(DNA binding transcription factor activity);GO:0005515(protein binding);GO:0005634(nucleus);GO:0006351(transcription, DNA-templated);GO:0006355(regulation of transcription, DNA-templated);GO:0010468(regulation of gene expression);GO:0042742(defense response to bacterium);GO:0046872(metal ion binding)
ath-miR156g	TRITD_3Bv1G238130	squamosa promoter-binding-like protein 2 [Aegilops tauschii subsp. tauschii]	839-858	1.5	GO:0003677(DNA binding);GO:0003700(DNA binding transcription factor activity);GO:0005634(nucleus);GO:0006355(regulation of transcription, DNA-templated);GO:0048653(anther development)
ath-miR156g	TRITD_3Bv1G238130-2	squamosa promoter-binding-like protein 2 [Aegilops tauschii subsp. tauschii]	839-858	1.5	GO:0003677(DNA binding);GO:0003700(DNA binding transcription factor activity);GO:0005634(nucleus);GO:0006355(regulation of transcription, DNA-templated);GO:0048653(anther development)
ath-miR156g	TRITD_7Bv1G068230	squamosa promoter-binding-like protein 17 [Aegilops tauschii subsp. tauschii]	770-789	1.5	GO:0003677(DNA binding);GO:0003700(DNA binding transcription factor activity);GO:0005515(protein binding);GO:0005634(nucleus);GO:0006351(transcription, DNA-templated);GO:0006355(regulation of transcription, DNA-templated);GO:0008361(regulation of cell size);GO:0010228(vegetative to reproductive phase transition of meristem);GO:0042127(regulation of cell proliferation);GO:0046872(metal ion binding…
ath-miR156g	TRITD_5Av1G159850	squamosa promoter-binding-like protein 17 isoform X2 [Aegilops tauschii subsp. tauschii]	827-846	1.5	GO:0003677(DNA binding);GO:0003700(DNA binding transcription factor activity);GO:0005634(nucleus);GO:0005737(cytoplasm);GO:0006351(transcription, DNA-templated);GO:0006355(regulation of transcription, DNA-templated);GO:0010228(vegetative to reproductive phase transition of meristem);GO:0046872(metal ion binding);GO:0048366(leaf development);GO:0048653(anther development);GO:2000025(regulation of …
ath-miR156g	TRITD_5Av1G159850-2	squamosa promoter-binding-like protein 17 isoform X1 [Aegilops tauschii subsp. tauschii]	830-849	1.5	GO:0003677(DNA binding);GO:0003700(DNA binding transcription factor activity);GO:0005634(nucleus);GO:0005737(cytoplasm);GO:0006351(transcription, DNA-templated);GO:0006355(regulation of transcription, DNA-templated);GO:0010228(vegetative to reproductive phase transition of meristem);GO:0046872(metal ion binding);GO:0048366(leaf development);GO:0048653(anther development);GO:2000025(regulation of …
ath-miR156g	TRITD_7Bv1G077140	GW8-B1 [Triticum aestivum]	908-927	1.5	GO:0003677(DNA binding);GO:0003700(DNA binding transcription factor activity);GO:0005634(nucleus);GO:0006355(regulation of transcription, DNA-templated);GO:0048653(anther development)
ath-miR156g	TRITD_5Av1G167900	hypothetical protein TRIUR3_35005 [Triticum urartu]	509-528	1.5	-
ath-miR156g	TRITD_5Av1G167900-2	squamosa promoter-binding-like protein 18 [Aegilops tauschii subsp. tauschii]	986-1005	1.5	GO:0003677(DNA binding);GO:0003700(DNA binding transcription factor activity);GO:0005634(nucleus);GO:0006355(regulation of transcription, DNA-templated);GO:0048653(anther development)
ath-miR156g	TRITD_5Av1G167900-3	squamosa promoter-binding-like protein 18 [Aegilops tauschii subsp. tauschii]	968-987	1.5	GO:0003677(DNA binding);GO:0003700(DNA binding transcription factor activity);GO:0005634(nucleus);GO:0006355(regulation of transcription, DNA-templated);GO:0048653(anther development)
ath-miR156g	TRITD_5Av1G167900-4	squamosa promoter-binding-like protein 18 [Aegilops tauschii subsp. tauschii]	518-537	1.5	GO:0003677(DNA binding);GO:0003700(DNA binding transcription factor activity);GO:0005634(nucleus);GO:0006355(regulation of transcription, DNA-templated);GO:0048653(anther development)
ath-miR156g	TRITD_6Bv1G046390	squamosa promoter-binding-like protein 3 [Aegilops tauschii subsp. tauschii]	1151-1170	2	GO:0003677(DNA binding);GO:0003700(DNA binding transcription factor activity);GO:0005634(nucleus);GO:0006351(transcription, DNA-templated);GO:0006355(regulation of transcription, DNA-templated);GO:0043565(sequence-specific DNA binding);GO:0044212(transcription regulatory region DNA binding);GO:0046872(metal ion binding);GO:0048510(regulation of timing of transition from vegetative to reproductive…
ath-miR156g	TRITD_3Av1G083120	hypothetical protein TRIUR3_27840 [Triticum urartu]	32-51	2.5	GO:0004843(thiol-dependent ubiquitin-specific protease activity);GO:0005515(protein binding);GO:0005634(nucleus);GO:0005737(cytoplasm);GO:0005829(cytosol);GO:0006511(ubiquitin-dependent protein catabolic process);GO:0009867(jasmonic acid mediated signaling pathway);GO:0016579(protein deubiquitination);GO:0036459(thiol-dependent ubiquitinyl hydrolase activity)	ko04068(FoxO signaling pathway);ko05203(Viral carcinogenesis);ko05168(Herpes simplex infection);ko05169(Epstein-Barr virus infection)
ath-miR156g	TRITD_6Bv1G068350	squamosa promoter-binding-like protein 4 [Aegilops tauschii subsp. tauschii]	734-753	1.5	GO:0003677(DNA binding);GO:0003700(DNA binding transcription factor activity);GO:0005634(nucleus);GO:0006351(transcription, DNA-templated);GO:0006355(regulation of transcription, DNA-templated);GO:0043565(sequence-specific DNA binding);GO:0044212(transcription regulatory region DNA binding);GO:0046872(metal ion binding);GO:0048510(regulation of timing of transition from vegetative to reproductive…
bdi-miR156b-5p_R+4	TRITD_3Av1G246060	squamosa promoter-binding-like protein 2 [Aegilops tauschii subsp. tauschii]	844-867	2.5	GO:0003677(DNA binding);GO:0003700(DNA binding transcription factor activity);GO:0005634(nucleus);GO:0006355(regulation of transcription, DNA-templated);GO:0048653(anther development)
bdi-miR156b-5p_R+4	TRITD_3Av1G246060-2	squamosa promoter-binding-like protein 2 [Aegilops tauschii subsp. tauschii]	844-867	2.5	GO:0003677(DNA binding);GO:0003700(DNA binding transcription factor activity);GO:0005634(nucleus);GO:0006355(regulation of transcription, DNA-templated);GO:0048653(anther development)
bdi-miR156b-5p_R+4	TRITD_5Bv1G149940	squamosa promoter-binding-like protein 17 isoform X1 [Aegilops tauschii subsp. tauschii]	802-825	2	GO:0003677(DNA binding);GO:0003700(DNA binding transcription factor activity);GO:0005634(nucleus);GO:0005737(cytoplasm);GO:0006351(transcription, DNA-templated);GO:0006355(regulation of transcription, DNA-templated);GO:0010228(vegetative to reproductive phase transition of meristem);GO:0046872(metal ion binding);GO:0048366(leaf development);GO:0048653(anther development);GO:2000025(regulation of …
bdi-miR156b-5p_R+4	TRITD_5Bv1G149940-2	squamosa promoter-binding-like protein 17 isoform X2 [Aegilops tauschii subsp. tauschii]	799-822	2	GO:0003677(DNA binding);GO:0003700(DNA binding transcription factor activity);GO:0005634(nucleus);GO:0005737(cytoplasm);GO:0006351(transcription, DNA-templated);GO:0006355(regulation of transcription, DNA-templated);GO:0010228(vegetative to reproductive phase transition of meristem);GO:0046872(metal ion binding);GO:0048366(leaf development);GO:0048653(anther development);GO:2000025(regulation of …
bdi-miR156b-5p_R+4	TRITD_5Bv1G159740	squamosa promoter-binding-like protein 18 [Aegilops tauschii subsp. tauschii]	975-999	2.5	GO:0003677(DNA binding);GO:0003700(DNA binding transcription factor activity);GO:0005634(nucleus);GO:0006355(regulation of transcription, DNA-templated);GO:0048653(anther development)
bdi-miR156b-5p_R+4	TRITD_5Bv1G159740-2	squamosa promoter-binding-like protein 18 [Aegilops tauschii subsp. tauschii]	534-558	2.5	GO:0003677(DNA binding);GO:0003700(DNA binding transcription factor activity);GO:0005634(nucleus);GO:0006355(regulation of transcription, DNA-templated);GO:0048653(anther development)
bdi-miR156b-5p_R+4	TRITD_7Av1G092250	squamosa promoter-binding-like protein 17 [Aegilops tauschii subsp. tauschii]	769-792	2	GO:0003677(DNA binding);GO:0003700(DNA binding transcription factor activity);GO:0005634(nucleus);GO:0005737(cytoplasm);GO:0006351(transcription, DNA-templated);GO:0006355(regulation of transcription, DNA-templated);GO:0010228(vegetative to reproductive phase transition of meristem);GO:0046872(metal ion binding);GO:0048366(leaf development);GO:0048653(anther development);GO:2000025(regulation of …
bdi-miR156b-5p_R+4	TRITD_6Av1G059580	squamosa promoter-binding-like protein 4 [Aegilops tauschii subsp. tauschii]	732-756	2.5	GO:0003677(DNA binding);GO:0003700(DNA binding transcription factor activity);GO:0005634(nucleus);GO:0006351(transcription, DNA-templated);GO:0006355(regulation of transcription, DNA-templated);GO:0043565(sequence-specific DNA binding);GO:0044212(transcription regulatory region DNA binding);GO:0046872(metal ion binding);GO:0048510(regulation of timing of transition from vegetative to reproductive…
bdi-miR156b-5p_R+4	TRITD_3Bv1G238130-2	squamosa promoter-binding-like protein 2 [Aegilops tauschii subsp. tauschii]	835-858	2.5	GO:0003677(DNA binding);GO:0003700(DNA binding transcription factor activity);GO:0005634(nucleus);GO:0006355(regulation of transcription, DNA-templated);GO:0048653(anther development)
bdi-miR156b-5p_R+4	TRITD_7Bv1G068230	squamosa promoter-binding-like protein 17 [Aegilops tauschii subsp. tauschii]	766-789	2	GO:0003677(DNA binding);GO:0003700(DNA binding transcription factor activity);GO:0005515(protein binding);GO:0005634(nucleus);GO:0006351(transcription, DNA-templated);GO:0006355(regulation of transcription, DNA-templated);GO:0008361(regulation of cell size);GO:0010228(vegetative to reproductive phase transition of meristem);GO:0042127(regulation of cell proliferation);GO:0046872(metal ion binding…
bdi-miR156b-5p_R+4	TRITD_5Av1G159850	squamosa promoter-binding-like protein 17 isoform X2 [Aegilops tauschii subsp. tauschii]	823-846	2	GO:0003677(DNA binding);GO:0003700(DNA binding transcription factor activity);GO:0005634(nucleus);GO:0005737(cytoplasm);GO:0006351(transcription, DNA-templated);GO:0006355(regulation of transcription, DNA-templated);GO:0010228(vegetative to reproductive phase transition of meristem);GO:0046872(metal ion binding);GO:0048366(leaf development);GO:0048653(anther development);GO:2000025(regulation of …
bdi-miR156b-5p_R+4	TRITD_5Av1G159850-2	squamosa promoter-binding-like protein 17 isoform X1 [Aegilops tauschii subsp. tauschii]	826-849	2	GO:0003677(DNA binding);GO:0003700(DNA binding transcription factor activity);GO:0005634(nucleus);GO:0005737(cytoplasm);GO:0006351(transcription, DNA-templated);GO:0006355(regulation of transcription, DNA-templated);GO:0010228(vegetative to reproductive phase transition of meristem);GO:0046872(metal ion binding);GO:0048366(leaf development);GO:0048653(anther development);GO:2000025(regulation of …
bdi-miR156b-5p_R+4	TRITD_7Bv1G077140	GW8-B1 [Triticum aestivum]	903-927	2.5	GO:0003677(DNA binding);GO:0003700(DNA binding transcription factor activity);GO:0005634(nucleus);GO:0006355(regulation of transcription, DNA-templated);GO:0048653(anther development)
bdi-miR156b-5p_R+4	TRITD_5Av1G167900	hypothetical protein TRIUR3_35005 [Triticum urartu]	504-528	2.5	-
bdi-miR156b-5p_R+4	TRITD_5Av1G167900-2	squamosa promoter-binding-like protein 18 [Aegilops tauschii subsp. tauschii]	981-1005	2.5	GO:0003677(DNA binding);GO:0003700(DNA binding transcription factor activity);GO:0005634(nucleus);GO:0006355(regulation of transcription, DNA-templated);GO:0048653(anther development)
bdi-miR156b-5p_R+4	TRITD_5Av1G167900-3	squamosa promoter-binding-like protein 18 [Aegilops tauschii subsp. tauschii]	963-987	2.5	GO:0003677(DNA binding);GO:0003700(DNA binding transcription factor activity);GO:0005634(nucleus);GO:0006355(regulation of transcription, DNA-templated);GO:0048653(anther development)
bdi-miR156b-5p_R+4	TRITD_5Av1G167900-4	squamosa promoter-binding-like protein 18 [Aegilops tauschii subsp. tauschii]	513-537	2.5	GO:0003677(DNA binding);GO:0003700(DNA binding transcription factor activity);GO:0005634(nucleus);GO:0006355(regulation of transcription, DNA-templated);GO:0048653(anther development)
bdi-miR156b-5p_R+4	TRITD_6Bv1G068350	squamosa promoter-binding-like protein 4 [Aegilops tauschii subsp. tauschii]	729-753	2.5	GO:0003677(DNA binding);GO:0003700(DNA binding transcription factor activity);GO:0005634(nucleus);GO:0006351(transcription, DNA-templated);GO:0006355(regulation of transcription, DNA-templated);GO:0043565(sequence-specific DNA binding);GO:0044212(transcription regulatory region DNA binding);GO:0046872(metal ion binding);GO:0048510(regulation of timing of transition from vegetative to reproductive…
bdi-miR156h-3p	TRITD_4Bv1G023310-3	hypothetical protein TRIUR3_32141 [Triticum urartu]	498-519	2.5	GO:0005524(ATP binding);GO:0005634(nucleus);GO:0016020(membrane);GO:0016301(kinase activity);GO:0016787(hydrolase activity)
bdi-miR156h-3p	TRITD_4Bv1G023310-2	uncharacterized protein LOC109734534 [Aegilops tauschii subsp. tauschii]	1062-1083	2.5	GO:0005524(ATP binding);GO:0005634(nucleus);GO:0016020(membrane);GO:0016301(kinase activity);GO:0016787(hydrolase activity)
bdi-miR156h-3p	TRITD_4Bv1G023310	uncharacterized protein LOC109734534 [Aegilops tauschii subsp. tauschii]	1314-1335	2.5	GO:0005524(ATP binding);GO:0005634(nucleus);GO:0016020(membrane);GO:0016301(kinase activity);GO:0016787(hydrolase activity)
bdi-miR156h-3p	TRITD_1Av1G173260	UPF0503 protein At3g09070, chloroplastic-like [Aegilops tauschii subsp. tauschii]	1211-1232	2.2	GO:0003674(molecular_function);GO:0008150(biological_process);GO:0009507(chloroplast)
bdi-miR156h-3p	TRITD_1Av1G191920	hypothetical protein TRIUR3_01014 [Triticum urartu]	1071-1092	2.5	GO:0005634(nucleus)
bdi-miR156h-3p	TRITD_1Av1G191920-2	hypothetical protein TRIUR3_01014 [Triticum urartu]	1071-1092	2.5	GO:0005634(nucleus)
bdi-miR156h-3p	TRITD_1Av1G191920-5	hypothetical protein TRIUR3_01014 [Triticum urartu]	1059-1080	2.5	GO:0005634(nucleus)
bdi-miR156h-3p	TRITD_1Av1G191920-3	hypothetical protein TRIUR3_01014 [Triticum urartu]	1071-1092	2.5	GO:0005634(nucleus)
bdi-miR156h-3p	TRITD_1Av1G191920-4	hypothetical protein TRIUR3_01014 [Triticum urartu]	1068-1089	2.5	GO:0005634(nucleus)
bdi-miR156h-3p	TRITD_4Bv1G155090-4	protein NPGR1 [Aegilops tauschii subsp. tauschii]	1440-1461	2.5	GO:0005516(calmodulin binding);GO:0005634(nucleus);GO:0005886(plasma membrane);GO:0008150(biological_process)
bdi-miR156h-3p	TRITD_4Bv1G155090-3	Tetratricopeptide repeat protein 7A [Triticum urartu]	1440-1461	2.5	GO:0005516(calmodulin binding);GO:0005634(nucleus);GO:0005886(plasma membrane);GO:0008150(biological_process)
bdi-miR156h-3p	TRITD_4Bv1G155090	Tetratricopeptide repeat protein 7A [Triticum urartu]	1440-1461	2.5	GO:0005516(calmodulin binding);GO:0005634(nucleus);GO:0005886(plasma membrane);GO:0008150(biological_process)
bdi-miR156h-3p	TRITD_4Bv1G155090-2	protein NPGR1 [Aegilops tauschii subsp. tauschii]	1440-1461	2.5	GO:0005516(calmodulin binding);GO:0005634(nucleus);GO:0005886(plasma membrane);GO:0008150(biological_process)
bdi-miR156h-3p	TRITD_1Bv1G181780	uncharacterized protein LOC109741889 [Aegilops tauschii subsp. tauschii]	762-783	2.5	GO:0005634(nucleus)
bdi-miR156h-3p	TRITD_4Av1G016340	protein NPGR1 [Aegilops tauschii subsp. tauschii]	1362-1383	2.5	GO:0005516(calmodulin binding);GO:0005634(nucleus);GO:0005886(plasma membrane);GO:0008150(biological_process)
bdi-miR156h-3p	TRITD_4Av1G016340-2	protein NPGR1 [Aegilops tauschii subsp. tauschii]	1440-1461	2.5	GO:0005516(calmodulin binding);GO:0005634(nucleus);GO:0005886(plasma membrane);GO:0008150(biological_process)
bdi-miR156h-3p	TRITD_4Av1G016340-3	Tetratricopeptide repeat protein 7A [Triticum urartu]	1440-1461	2.5	GO:0005516(calmodulin binding);GO:0005634(nucleus);GO:0005886(plasma membrane);GO:0008150(biological_process)
bdi-miR156h-3p	TRITD_4Av1G016340-4	Tetratricopeptide repeat protein 7A [Triticum urartu]	1440-1461	2.5	GO:0005516(calmodulin binding);GO:0005634(nucleus);GO:0005886(plasma membrane);GO:0008150(biological_process)
bdi-miR156h-3p	TRITD_4Av1G016340-5	Tetratricopeptide repeat protein 7A [Triticum urartu]	1440-1461	2.5	GO:0005516(calmodulin binding);GO:0005634(nucleus);GO:0005886(plasma membrane);GO:0008150(biological_process)
bdi-miR156h-3p	TRITD_7Bv1G168440	predicted protein [Hordeum vulgare subsp. vulgare]	577-598	2.5	GO:0003674(molecular_function);GO:0008150(biological_process);GO:0009507(chloroplast);GO:0016021(integral component of membrane)
bdi-miR164c-5p_R+1	TRITD_5Bv1G022090	NAC transcription factor 6A [Triticum aestivum]	226-247	1.2	-
bdi-miR164c-5p_R+1	TRITD_5Bv1G022090-4	NAC transcription factor 6A [Triticum aestivum]	220-241	1.2	-
bdi-miR164c-5p_R+1	TRITD_5Bv1G022090-2	NAC transcription factor 6A [Triticum aestivum]	667-688	1.2	GO:0003677(DNA binding);GO:0003700(DNA binding transcription factor activity);GO:0005634(nucleus);GO:0006351(transcription, DNA-templated);GO:0006355(regulation of transcription, DNA-templated);GO:0007275(multicellular organism development);GO:0009734(auxin-activated signaling pathway);GO:0010072(primary shoot apical meristem specification);GO:0048527(lateral root development)
bdi-miR164c-5p_R+1	TRITD_5Bv1G022090-3	NAC transcription factor 6A [Triticum aestivum]	661-682	1.2	GO:0003677(DNA binding);GO:0003700(DNA binding transcription factor activity);GO:0005634(nucleus);GO:0006351(transcription, DNA-templated);GO:0006355(regulation of transcription, DNA-templated);GO:0007275(multicellular organism development);GO:0009734(auxin-activated signaling pathway);GO:0010072(primary shoot apical meristem specification);GO:0048527(lateral root development)
bdi-miR164c-5p_R+1	TRITD_2Av1G199420-2	NAC domain-containing protein 92-like [Aegilops tauschii subsp. tauschii]	679-700	1.8	GO:0003677(DNA binding);GO:0003700(DNA binding transcription factor activity);GO:0005634(nucleus);GO:0006351(transcription, DNA-templated);GO:0006355(regulation of transcription, DNA-templated);GO:0007275(multicellular organism development)
bdi-miR164c-5p_R+1	TRITD_6Bv1G186750-4	probable pectin methyltransferase QUA2 [Aegilops tauschii subsp. tauschii]	391-412	2.5	GO:0005768(endosome);GO:0005774(vacuolar membrane);GO:0005802(trans-Golgi network);GO:0008757(S-adenosylmethionine-dependent methyltransferase activity);GO:0032259(methylation)
bdi-miR164c-5p_R+1	TRITD_6Bv1G186750-3	probable pectin methyltransferase QUA2 [Aegilops tauschii subsp. tauschii]	391-412	2.5	GO:0005768(endosome);GO:0005774(vacuolar membrane);GO:0005802(trans-Golgi network);GO:0008757(S-adenosylmethionine-dependent methyltransferase activity);GO:0032259(methylation)
bdi-miR164c-5p_R+1	TRITD_6Bv1G186750	probable pectin methyltransferase QUA2 [Aegilops tauschii subsp. tauschii]	391-412	2.5	GO:0005768(endosome);GO:0005774(vacuolar membrane);GO:0005802(trans-Golgi network);GO:0008757(S-adenosylmethionine-dependent methyltransferase activity);GO:0032259(methylation)
bdi-miR164c-5p_R+1	TRITD_6Bv1G186750-2	probable pectin methyltransferase QUA2 [Aegilops tauschii subsp. tauschii]	391-412	2.5	GO:0005768(endosome);GO:0005774(vacuolar membrane);GO:0005802(trans-Golgi network);GO:0008757(S-adenosylmethionine-dependent methyltransferase activity);GO:0032259(methylation)
bdi-miR164c-5p_R+1	TRITD_5Bv1G111480	purple acid phosphatase 23-like isoform X1 [Aegilops tauschii subsp. tauschii]	59-79	2.5	GO:0003993(acid phosphatase activity);GO:0004722(protein serine/threonine phosphatase activity);GO:0005576(extracellular region);GO:0009845(seed germination);GO:0009846(pollen germination);GO:0046872(metal ion binding)
bdi-miR164c-5p_R+1	TRITD_5Bv1G111480-2	purple acid phosphatase 23-like isoform X3 [Aegilops tauschii subsp. tauschii]	782-802	2.5	GO:0003993(acid phosphatase activity);GO:0004722(protein serine/threonine phosphatase activity);GO:0005576(extracellular region);GO:0009845(seed germination);GO:0009846(pollen germination);GO:0046872(metal ion binding)
bdi-miR164c-5p_R+1	TRITD_5Bv1G111480-3	purple acid phosphatase 23-like isoform X2 [Aegilops tauschii subsp. tauschii]	782-802	2.5	GO:0003993(acid phosphatase activity);GO:0004722(protein serine/threonine phosphatase activity);GO:0005576(extracellular region);GO:0009845(seed germination);GO:0009846(pollen germination);GO:0046872(metal ion binding)
bdi-miR164c-5p_R+1	TRITD_5Bv1G111480-4	purple acid phosphatase 23-like isoform X2 [Aegilops tauschii subsp. tauschii]	782-802	2.5	GO:0003993(acid phosphatase activity);GO:0004722(protein serine/threonine phosphatase activity);GO:0005576(extracellular region);GO:0009845(seed germination);GO:0009846(pollen germination);GO:0046872(metal ion binding)
bdi-miR164c-5p_R+1	TRITD_5Bv1G111480-5	purple acid phosphatase 23-like isoform X2 [Aegilops tauschii subsp. tauschii]	782-802	2.5	GO:0003993(acid phosphatase activity);GO:0004722(protein serine/threonine phosphatase activity);GO:0005576(extracellular region);GO:0009845(seed germination);GO:0009846(pollen germination);GO:0046872(metal ion binding)
bdi-miR164c-5p_R+1	TRITD_5Bv1G111480-6	purple acid phosphatase 23-like isoform X3 [Aegilops tauschii subsp. tauschii]	773-793	2.5	GO:0003993(acid phosphatase activity);GO:0004722(protein serine/threonine phosphatase activity);GO:0005576(extracellular region);GO:0009845(seed germination);GO:0009846(pollen germination);GO:0046872(metal ion binding)
bdi-miR164c-5p_R+1	TRITD_5Bv1G111480-7	Purple acid phosphatase 23 [Triticum urartu]	38-58	2.5	GO:0003993(acid phosphatase activity);GO:0004722(protein serine/threonine phosphatase activity);GO:0005576(extracellular region);GO:0009845(seed germination);GO:0009846(pollen germination);GO:0046872(metal ion binding)
bdi-miR164c-5p_R+1	TRITD_2Av1G287210	predicted protein [Hordeum vulgare subsp. vulgare]	1-23	2.5	GO:0005618(cell wall);GO:0005829(cytosol);GO:0005886(plasma membrane);GO:0006952(defense response);GO:0007165(signal transduction);GO:0009506(plasmodesma)
bdi-miR164c-5p_R+1	TRITD_3Bv1G004640	uncharacterized protein LOC109776291 [Aegilops tauschii subsp. tauschii]	787-808	2.5	GO:0005634(nucleus);GO:0005737(cytoplasm);GO:0006915(apoptotic process);GO:0043161(proteasome-mediated ubiquitin-dependent protein catabolic process);GO:0061630(ubiquitin protein ligase activity)
bdi-miR164c-5p_R+1	TRITD_3Bv1G004640-2	uncharacterized protein LOC109776291 [Aegilops tauschii subsp. tauschii]	427-448	2.5	GO:0005634(nucleus);GO:0005737(cytoplasm);GO:0006915(apoptotic process);GO:0043161(proteasome-mediated ubiquitin-dependent protein catabolic process);GO:0061630(ubiquitin protein ligase activity)
bdi-miR164c-5p_R+1	TRITD_3Bv1G009950-2	unnamed protein product [Triticum aestivum]	550-571	2.5	GO:0000981(RNA polymerase II transcription factor activity, sequence-specific DNA binding);GO:0001135(transcription factor activity, RNA polymerase II transcription factor recruiting);GO:0003677(DNA binding);GO:0003700(DNA binding transcription factor activity);GO:0005634(nucleus);GO:0006351(transcription, DNA-templated);GO:0006355(regulation of transcription, DNA-templated);GO:0006357(regulation…
bdi-miR164c-5p_R+1	TRITD_3Bv1G009950	unnamed protein product [Triticum aestivum]	676-697	2.5	GO:0000981(RNA polymerase II transcription factor activity, sequence-specific DNA binding);GO:0001135(transcription factor activity, RNA polymerase II transcription factor recruiting);GO:0003677(DNA binding);GO:0003700(DNA binding transcription factor activity);GO:0005634(nucleus);GO:0006351(transcription, DNA-templated);GO:0006355(regulation of transcription, DNA-templated);GO:0006357(regulation…
bdi-miR164c-5p_R+1	TRITD_2Bv1G030190	hypothetical protein TRIUR3_05204 [Triticum urartu]	838-859	2.5	-
bdi-miR164c-5p_R+1	TRITD_7Av1G157640	NAC transcription factor [Triticum aestivum]	664-685	2	GO:0003677(DNA binding);GO:0003700(DNA binding transcription factor activity);GO:0005634(nucleus);GO:0006351(transcription, DNA-templated);GO:0006355(regulation of transcription, DNA-templated);GO:0007275(multicellular organism development);GO:0009734(auxin-activated signaling pathway);GO:0010072(primary shoot apical meristem specification);GO:0048527(lateral root development)
bdi-miR164c-5p_R+1	TRITD_7Av1G178360	protein CUP-SHAPED COTYLEDON 1-like [Aegilops tauschii subsp. tauschii]	769-790	0.8	GO:0003677(DNA binding);GO:0003700(DNA binding transcription factor activity);GO:0005515(protein binding);GO:0005634(nucleus);GO:0006351(transcription, DNA-templated);GO:0006355(regulation of transcription, DNA-templated);GO:0007275(multicellular organism development);GO:0010072(primary shoot apical meristem specification);GO:0010223(secondary shoot formation);GO:0048366(leaf development);GO:0090…
bdi-miR164c-5p_R+1	TRITD_3Bv1G145920	unnamed protein product [Triticum aestivum]	1833-1854	1.8	GO:0004674(protein serine/threonine kinase activity);GO:0005524(ATP binding);GO:0005576(extracellular region);GO:0005886(plasma membrane);GO:0006468(protein phosphorylation);GO:0007169(transmembrane receptor protein tyrosine kinase signaling pathway);GO:0016021(integral component of membrane);GO:0016301(kinase activity);GO:0016310(phosphorylation)
bdi-miR164c-5p_R+1	TRITD_2Bv1G162640	NAC domain-containing protein 92-like [Aegilops tauschii subsp. tauschii]	679-700	1.8	GO:0003677(DNA binding);GO:0003700(DNA binding transcription factor activity);GO:0005634(nucleus);GO:0006351(transcription, DNA-templated);GO:0006355(regulation of transcription, DNA-templated);GO:0007275(multicellular organism development)
bdi-miR164c-5p_R+1	TRITD_7Av1G227590	mitogen-activated protein kinase 4 [Triticum aestivum]	82-102	1.8	GO:0004672(protein kinase activity);GO:0004707(MAP kinase activity);GO:0005515(protein binding);GO:0005524(ATP binding);GO:0005634(nucleus);GO:0005737(cytoplasm);GO:0006468(protein phosphorylation);GO:0007165(signal transduction);GO:0010468(regulation of gene expression);GO:0016301(kinase activity);GO:0035556(intracellular signal transduction)
bdi-miR164c-5p_R+1	TRITD_7Av1G246970	NAC domain-containing protein 21/22 [Triticum urartu]	652-673	1.2	GO:0003677(DNA binding);GO:0003700(DNA binding transcription factor activity);GO:0005634(nucleus);GO:0006351(transcription, DNA-templated);GO:0006355(regulation of transcription, DNA-templated);GO:0007275(multicellular organism development);GO:0009734(auxin-activated signaling pathway);GO:0010072(primary shoot apical meristem specification);GO:0048527(lateral root development)
bdi-miR164c-5p_R+1	TRITD_7Av1G246970-3	NAC domain-containing protein 21/22 [Triticum urartu]	214-235	1.2	-
bdi-miR164c-5p_R+1	TRITD_7Av1G247310	NAC transcription factor 7 [Triticum aestivum]	655-676	1.2	GO:0003677(DNA binding);GO:0003700(DNA binding transcription factor activity);GO:0005634(nucleus);GO:0006351(transcription, DNA-templated);GO:0006355(regulation of transcription, DNA-templated);GO:0007275(multicellular organism development);GO:0009734(auxin-activated signaling pathway);GO:0010072(primary shoot apical meristem specification);GO:0048527(lateral root development)
bdi-miR164c-5p_R+1	TRITD_5Av1G021830-3	NAC transcription factor 6B [Triticum aestivum]	217-238	1.2	-
bdi-miR164c-5p_R+1	TRITD_5Av1G021830	NAC domain-containing protein 21/22-like isoform X2 [Aegilops tauschii subsp. tauschii]	652-673	1.2	GO:0003677(DNA binding);GO:0003700(DNA binding transcription factor activity);GO:0005634(nucleus);GO:0006351(transcription, DNA-templated);GO:0006355(regulation of transcription, DNA-templated);GO:0007275(multicellular organism development);GO:0009734(auxin-activated signaling pathway);GO:0010072(primary shoot apical meristem specification);GO:0048527(lateral root development)
bdi-miR164c-5p_R+1	TRITD_5Av1G021830-2	NAC domain-containing protein 21/22-like isoform X1 [Aegilops tauschii subsp. tauschii]	655-676	1.2	GO:0003677(DNA binding);GO:0003700(DNA binding transcription factor activity);GO:0005634(nucleus);GO:0006351(transcription, DNA-templated);GO:0006355(regulation of transcription, DNA-templated);GO:0007275(multicellular organism development);GO:0009734(auxin-activated signaling pathway);GO:0010072(primary shoot apical meristem specification);GO:0048527(lateral root development)
bdi-miR164c-5p_R+1	TRITD_7Av1G258320	uncharacterized protein LOC109732012 [Aegilops tauschii subsp. tauschii]	733-754	2.5	GO:0005886(plasma membrane);GO:0016021(integral component of membrane)
bdi-miR164c-5p_R+1	TRITD_6Av1G187060-2	Protein trpH [Triticum urartu]	775-795	2.2	GO:0003677(DNA binding);GO:0003824(catalytic activity);GO:0003887(DNA-directed DNA polymerase activity);GO:0005737(cytoplasm);GO:0006260(DNA replication)
bdi-miR164c-5p_R+1	TRITD_6Av1G187060	uncharacterized protein LOC109741203 [Aegilops tauschii subsp. tauschii]	1234-1254	2.2	GO:0003677(DNA binding);GO:0003824(catalytic activity);GO:0003887(DNA-directed DNA polymerase activity);GO:0005737(cytoplasm);GO:0006260(DNA replication)
bdi-miR164c-5p_R+1	TRITD_5Av1G132520-4	Purple acid phosphatase 23 [Triticum urartu]	38-58	2.5	GO:0003993(acid phosphatase activity);GO:0004722(protein serine/threonine phosphatase activity);GO:0005576(extracellular region);GO:0009845(seed germination);GO:0009846(pollen germination);GO:0046872(metal ion binding)
bdi-miR164c-5p_R+1	TRITD_5Av1G132520-3	purple acid phosphatase 23-like isoform X1 [Aegilops tauschii subsp. tauschii]	773-793	2.5	GO:0003993(acid phosphatase activity);GO:0004722(protein serine/threonine phosphatase activity);GO:0005576(extracellular region);GO:0009845(seed germination);GO:0009846(pollen germination);GO:0046872(metal ion binding)
bdi-miR164c-5p_R+1	TRITD_5Av1G132520	purple acid phosphatase 23-like isoform X1 [Aegilops tauschii subsp. tauschii]	782-802	2.5	GO:0003993(acid phosphatase activity);GO:0004722(protein serine/threonine phosphatase activity);GO:0005576(extracellular region);GO:0009845(seed germination);GO:0009846(pollen germination);GO:0046872(metal ion binding)
bdi-miR164c-5p_R+1	TRITD_5Av1G132520-2	purple acid phosphatase 23-like isoform X1 [Aegilops tauschii subsp. tauschii]	782-802	2.5	GO:0003993(acid phosphatase activity);GO:0004722(protein serine/threonine phosphatase activity);GO:0005576(extracellular region);GO:0009845(seed germination);GO:0009846(pollen germination);GO:0046872(metal ion binding)
bdi-miR164c-5p_R+1	TRITD_5Av1G132520-5	purple acid phosphatase 23-like isoform X3 [Aegilops tauschii subsp. tauschii]	782-802	2.5	GO:0003993(acid phosphatase activity);GO:0004722(protein serine/threonine phosphatase activity);GO:0005576(extracellular region);GO:0009845(seed germination);GO:0009846(pollen germination);GO:0046872(metal ion binding)
bdi-miR164c-5p_R+1	TRITD_5Av1G132520-6	purple acid phosphatase 23-like isoform X2 [Aegilops tauschii subsp. tauschii]	782-802	2.5	GO:0003993(acid phosphatase activity);GO:0004722(protein serine/threonine phosphatase activity);GO:0005576(extracellular region);GO:0009845(seed germination);GO:0009846(pollen germination);GO:0046872(metal ion binding)
bdi-miR164c-5p_R+1	TRITD_5Av1G132520-8	purple acid phosphatase 23-like isoform X2 [Aegilops tauschii subsp. tauschii]	782-802	2.5	GO:0003993(acid phosphatase activity);GO:0004722(protein serine/threonine phosphatase activity);GO:0005576(extracellular region);GO:0009845(seed germination);GO:0009846(pollen germination);GO:0046872(metal ion binding)
bdi-miR164c-5p_R+1	TRITD_5Av1G132520-9	purple acid phosphatase 23-like isoform X2 [Aegilops tauschii subsp. tauschii]	782-802	2.5	GO:0003993(acid phosphatase activity);GO:0004722(protein serine/threonine phosphatase activity);GO:0005576(extracellular region);GO:0009845(seed germination);GO:0009846(pollen germination);GO:0046872(metal ion binding)
bdi-miR164c-5p_R+1	TRITD_6Av1G194400-3	probable pectin methyltransferase QUA2 [Aegilops tauschii subsp. tauschii]	391-412	2.5	GO:0005768(endosome);GO:0005774(vacuolar membrane);GO:0005802(trans-Golgi network);GO:0008757(S-adenosylmethionine-dependent methyltransferase activity);GO:0032259(methylation)
bdi-miR164c-5p_R+1	TRITD_6Av1G194400-2	probable pectin methyltransferase QUA2 [Aegilops tauschii subsp. tauschii]	391-412	2.5	GO:0005768(endosome);GO:0005774(vacuolar membrane);GO:0005802(trans-Golgi network);GO:0008757(S-adenosylmethionine-dependent methyltransferase activity);GO:0032259(methylation)
bdi-miR164c-5p_R+1	TRITD_6Av1G194400	probable pectin methyltransferase QUA2 [Aegilops tauschii subsp. tauschii]	391-412	2.5	GO:0005768(endosome);GO:0005774(vacuolar membrane);GO:0005802(trans-Golgi network);GO:0008757(S-adenosylmethionine-dependent methyltransferase activity);GO:0032259(methylation)
bdi-miR164c-5p_R+1	TRITD_6Av1G194400-4	predicted protein [Hordeum vulgare subsp. vulgare]	136-157	2.5	GO:0005768(endosome);GO:0005774(vacuolar membrane);GO:0005802(trans-Golgi network);GO:0008757(S-adenosylmethionine-dependent methyltransferase activity);GO:0032259(methylation)
bdi-miR164c-5p_R+1	TRITD_2Bv1G256090	predicted protein [Hordeum vulgare subsp. vulgare]	1-23	2.5	GO:0005618(cell wall);GO:0005829(cytosol);GO:0005886(plasma membrane);GO:0006952(defense response);GO:0007165(signal transduction);GO:0009506(plasmodesma)
bdi-miR164c-5p_R+1	TRITD_3Av1G010860	Transcription factor MYB21 [Triticum urartu]	673-694	2.5	GO:0000981(RNA polymerase II transcription factor activity, sequence-specific DNA binding);GO:0001135(transcription factor activity, RNA polymerase II transcription factor recruiting);GO:0003677(DNA binding);GO:0003700(DNA binding transcription factor activity);GO:0005634(nucleus);GO:0006351(transcription, DNA-templated);GO:0006355(regulation of transcription, DNA-templated);GO:0006357(regulation…
bdi-miR164c-5p_R+1	TRITD_3Av1G010860-3	Transcription factor MYB21 [Triticum urartu]	538-559	2.5	GO:0000981(RNA polymerase II transcription factor activity, sequence-specific DNA binding);GO:0001135(transcription factor activity, RNA polymerase II transcription factor recruiting);GO:0003677(DNA binding);GO:0003700(DNA binding transcription factor activity);GO:0005634(nucleus);GO:0006351(transcription, DNA-templated);GO:0006355(regulation of transcription, DNA-templated);GO:0006357(regulation…
bdi-miR164c-5p_R+1	TRITD_7Bv1G116620	NAC domain-containing protein 21/22-like [Aegilops tauschii subsp. tauschii]	673-694	2	GO:0003677(DNA binding);GO:0003700(DNA binding transcription factor activity);GO:0005634(nucleus);GO:0006351(transcription, DNA-templated);GO:0006355(regulation of transcription, DNA-templated);GO:0007275(multicellular organism development);GO:0009734(auxin-activated signaling pathway);GO:0010072(primary shoot apical meristem specification);GO:0048527(lateral root development)
bdi-miR164c-5p_R+1	TRITD_7Bv1G116620-2	NAC domain-containing protein 21/22-like [Aegilops tauschii subsp. tauschii]	553-574	2	GO:0003677(DNA binding);GO:0003700(DNA binding transcription factor activity);GO:0005634(nucleus);GO:0006351(transcription, DNA-templated);GO:0006355(regulation of transcription, DNA-templated);GO:0007275(multicellular organism development);GO:0009734(auxin-activated signaling pathway);GO:0010072(primary shoot apical meristem specification);GO:0048527(lateral root development)
bdi-miR164c-5p_R+1	TRITD_7Bv1G139600	protein CUP-SHAPED COTYLEDON 1-like [Aegilops tauschii subsp. tauschii]	766-787	0.8	GO:0003677(DNA binding);GO:0003700(DNA binding transcription factor activity);GO:0005515(protein binding);GO:0005634(nucleus);GO:0006351(transcription, DNA-templated);GO:0006355(regulation of transcription, DNA-templated);GO:0007275(multicellular organism development);GO:0010072(primary shoot apical meristem specification);GO:0010223(secondary shoot formation);GO:0048366(leaf development);GO:0090…
bdi-miR164c-5p_R+1	TRITD_7Bv1G194910	NAC domain-containing protein 23 [Triticum aestivum]	652-673	1.2	GO:0003677(DNA binding);GO:0003700(DNA binding transcription factor activity);GO:0005634(nucleus);GO:0006351(transcription, DNA-templated);GO:0006355(regulation of transcription, DNA-templated);GO:0007275(multicellular organism development);GO:0009734(auxin-activated signaling pathway);GO:0010072(primary shoot apical meristem specification);GO:0048527(lateral root development)
bdi-miR164c-5p_R+1	TRITD_7Bv1G195180	NAC transcription factor 7 [Triticum aestivum]	646-667	1.2	GO:0003677(DNA binding);GO:0003700(DNA binding transcription factor activity);GO:0005634(nucleus);GO:0006351(transcription, DNA-templated);GO:0006355(regulation of transcription, DNA-templated);GO:0007275(multicellular organism development);GO:0009734(auxin-activated signaling pathway);GO:0010072(primary shoot apical meristem specification);GO:0048527(lateral root development)
bdi-miR164c-5p_R+1	TRITD_3Av1G167610	probable leucine-rich repeat receptor-like protein kinase At1g68400 [Aegilops tauschii subsp. tauschii]	1833-1854	1.8	GO:0004674(protein serine/threonine kinase activity);GO:0005524(ATP binding);GO:0005576(extracellular region);GO:0005886(plasma membrane);GO:0006468(protein phosphorylation);GO:0007169(transmembrane receptor protein tyrosine kinase signaling pathway);GO:0016021(integral component of membrane);GO:0016301(kinase activity);GO:0016310(phosphorylation)
bdi-miR167c-3p_L-1_4ss5AG13-A22TC23CT	TRITD_7Av1G226660	heavy metal transporting P1B-ATPase 2 [Triticum aestivum]	3050-3071	2.2	GO:0005385(zinc ion transmembrane transporter activity);GO:0005887(integral component of plasma membrane);GO:0015086(cadmium ion transmembrane transporter activity);GO:0019829(cation-transporting ATPase activity);GO:0043231(intracellular membrane-bounded organelle)
bdi-miR167c-3p_L-1_4ss5AG13-A22TC23CT	TRITD_7Av1G226660-2	heavy metal transporting P1B-ATPase 2 [Triticum aestivum]	3047-3068	2.2	GO:0005385(zinc ion transmembrane transporter activity);GO:0005887(integral component of plasma membrane);GO:0015086(cadmium ion transmembrane transporter activity);GO:0019829(cation-transporting ATPase activity);GO:0043231(intracellular membrane-bounded organelle)
bdi-miR167c-3p_L-1_4ss5AG13-A22TC23CT	TRITD_7Av1G226660-11	heavy metal transporting P1B-ATPase 2 [Triticum aestivum]	2915-2936	2.2	GO:0005385(zinc ion transmembrane transporter activity);GO:0005887(integral component of plasma membrane);GO:0015086(cadmium ion transmembrane transporter activity);GO:0019829(cation-transporting ATPase activity);GO:0043231(intracellular membrane-bounded organelle)
bdi-miR167c-3p_L-1_4ss5AG13-A22TC23CT	TRITD_7Av1G226660-10	heavy metal transporting P1B-ATPase 2 [Triticum aestivum]	2843-2864	2.2	GO:0005385(zinc ion transmembrane transporter activity);GO:0005887(integral component of plasma membrane);GO:0015086(cadmium ion transmembrane transporter activity);GO:0019829(cation-transporting ATPase activity);GO:0043231(intracellular membrane-bounded organelle)
bdi-miR167c-3p_L-1_4ss5AG13-A22TC23CT	TRITD_7Av1G226660-9	heavy metal transporting P1B-ATPase 2 [Triticum aestivum]	2843-2864	2.2	GO:0005385(zinc ion transmembrane transporter activity);GO:0005887(integral component of plasma membrane);GO:0015086(cadmium ion transmembrane transporter activity);GO:0019829(cation-transporting ATPase activity);GO:0043231(intracellular membrane-bounded organelle)
bdi-miR167c-3p_L-1_4ss5AG13-A22TC23CT	TRITD_7Av1G226660-4	heavy metal transporting P1B-ATPase 2 [Triticum aestivum]	2915-2936	2.2	GO:0005385(zinc ion transmembrane transporter activity);GO:0005887(integral component of plasma membrane);GO:0015086(cadmium ion transmembrane transporter activity);GO:0019829(cation-transporting ATPase activity);GO:0043231(intracellular membrane-bounded organelle)
bdi-miR167c-3p_L-1_4ss5AG13-A22TC23CT	TRITD_7Av1G226660-5	heavy metal transporting P1B-ATPase 2 [Triticum aestivum]	2915-2936	2.2	GO:0005385(zinc ion transmembrane transporter activity);GO:0005887(integral component of plasma membrane);GO:0015086(cadmium ion transmembrane transporter activity);GO:0019829(cation-transporting ATPase activity);GO:0043231(intracellular membrane-bounded organelle)
bdi-miR167c-3p_L-1_4ss5AG13-A22TC23CT	TRITD_7Av1G226660-6	heavy metal transporting P1B-ATPase 2 [Triticum aestivum]	2843-2864	2.2	GO:0005385(zinc ion transmembrane transporter activity);GO:0005887(integral component of plasma membrane);GO:0015086(cadmium ion transmembrane transporter activity);GO:0019829(cation-transporting ATPase activity);GO:0043231(intracellular membrane-bounded organelle)
bdi-miR167c-3p_L-1_4ss5AG13-A22TC23CT	TRITD_7Av1G226660-7	heavy metal transporting P1B-ATPase 2 [Triticum aestivum]	2840-2861	2.2	GO:0005385(zinc ion transmembrane transporter activity);GO:0005887(integral component of plasma membrane);GO:0015086(cadmium ion transmembrane transporter activity);GO:0019829(cation-transporting ATPase activity);GO:0043231(intracellular membrane-bounded organelle)
bdi-miR167c-3p_L-1_4ss5AG13-A22TC23CT	TRITD_7Av1G226660-8	heavy metal transporting P1B-ATPase 2 [Triticum aestivum]	2909-2930	2.2	GO:0005385(zinc ion transmembrane transporter activity);GO:0005887(integral component of plasma membrane);GO:0015086(cadmium ion transmembrane transporter activity);GO:0019829(cation-transporting ATPase activity);GO:0043231(intracellular membrane-bounded organelle)
bdi-miR167c-3p_L-1_4ss5AG13-A22TC23CT	TRITD_7Av1G226660-17	heavy metal transporting P1B-ATPase 2 [Triticum aestivum]	2636-2657	2.2	GO:0005385(zinc ion transmembrane transporter activity);GO:0005887(integral component of plasma membrane);GO:0015086(cadmium ion transmembrane transporter activity);GO:0019829(cation-transporting ATPase activity);GO:0043231(intracellular membrane-bounded organelle)
bdi-miR167c-3p_L-1_4ss5AG13-A22TC23CT	TRITD_3Bv1G205620	alpha-glucan phosphorylase, H isozyme,expressed [Triticum aestivum]	1972-1992	2.5	GO:0005737(cytoplasm);GO:0005980(glycogen catabolic process);GO:0008184(glycogen phosphorylase activity);GO:0030170(pyridoxal phosphate binding)	ko00500(Starch and sucrose metabolism);ko04217(Necroptosis);ko04910(Insulin signaling pathway);ko04922(Glucagon signaling pathway);ko04931(Insulin resistance)
bdi-miR167c-3p_L-1_4ss5AG13-A22TC23CT	TRITD_3Bv1G205620-2	alpha-glucan phosphorylase, H isozyme,expressed [Triticum aestivum]	757-777	2.5	GO:0005737(cytoplasm);GO:0005980(glycogen catabolic process);GO:0008184(glycogen phosphorylase activity);GO:0030170(pyridoxal phosphate binding)	ko00500(Starch and sucrose metabolism);ko04217(Necroptosis);ko04910(Insulin signaling pathway);ko04922(Glucagon signaling pathway);ko04931(Insulin resistance)
bdi-miR167c-3p_L-1_4ss5AG13-A22TC23CT	TRITD_7Bv1G171560-10	heavy metal transporting P1B-ATPase 2 [Triticum aestivum]	2363-2384	1.8	GO:0005385(zinc ion transmembrane transporter activity);GO:0005887(integral component of plasma membrane);GO:0015086(cadmium ion transmembrane transporter activity);GO:0019829(cation-transporting ATPase activity);GO:0043231(intracellular membrane-bounded organelle)
bdi-miR167c-3p_L-1_4ss5AG13-A22TC23CT	TRITD_7Bv1G171560-8	heavy metal transporting P1B-ATPase 2 [Triticum aestivum]	2291-2312	1.8	GO:0005385(zinc ion transmembrane transporter activity);GO:0005887(integral component of plasma membrane);GO:0015086(cadmium ion transmembrane transporter activity);GO:0019829(cation-transporting ATPase activity);GO:0043231(intracellular membrane-bounded organelle)
bdi-miR167c-3p_L-1_4ss5AG13-A22TC23CT	TRITD_7Bv1G171560-9	heavy metal transporting P1B-ATPase 2 [Triticum aestivum]	2363-2384	1.8	GO:0005385(zinc ion transmembrane transporter activity);GO:0005887(integral component of plasma membrane);GO:0015086(cadmium ion transmembrane transporter activity);GO:0019829(cation-transporting ATPase activity);GO:0043231(intracellular membrane-bounded organelle)
bdi-miR167c-3p_L-1_4ss5AG13-A22TC23CT	TRITD_7Bv1G171560-7	heavy metal transporting P1B-ATPase 2 [Triticum aestivum]	2459-2480	1.8	GO:0005385(zinc ion transmembrane transporter activity);GO:0005887(integral component of plasma membrane);GO:0015086(cadmium ion transmembrane transporter activity);GO:0019829(cation-transporting ATPase activity);GO:0043231(intracellular membrane-bounded organelle)
bdi-miR167c-3p_L-1_4ss5AG13-A22TC23CT	TRITD_7Bv1G171560-6	heavy metal transporting P1B-ATPase 2 [Triticum aestivum]	2570-2591	1.8	GO:0005385(zinc ion transmembrane transporter activity);GO:0005887(integral component of plasma membrane);GO:0015086(cadmium ion transmembrane transporter activity);GO:0019829(cation-transporting ATPase activity);GO:0043231(intracellular membrane-bounded organelle)
bdi-miR167c-3p_L-1_4ss5AG13-A22TC23CT	TRITD_7Bv1G171560-2	heavy metal transporting P1B-ATPase 2 [Triticum aestivum]	2825-2846	1.8	GO:0005385(zinc ion transmembrane transporter activity);GO:0005887(integral component of plasma membrane);GO:0015086(cadmium ion transmembrane transporter activity);GO:0019829(cation-transporting ATPase activity);GO:0043231(intracellular membrane-bounded organelle)
bdi-miR167c-3p_L-1_4ss5AG13-A22TC23CT	TRITD_7Bv1G171560-3	heavy metal transporting P1B-ATPase 2 [Triticum aestivum]	2849-2870	1.8	GO:0005385(zinc ion transmembrane transporter activity);GO:0005887(integral component of plasma membrane);GO:0015086(cadmium ion transmembrane transporter activity);GO:0019829(cation-transporting ATPase activity);GO:0043231(intracellular membrane-bounded organelle)
bdi-miR167c-3p_L-1_4ss5AG13-A22TC23CT	TRITD_7Bv1G171560-4	heavy metal transporting P1B-ATPase 2 [Triticum aestivum]	2828-2849	1.8	GO:0005385(zinc ion transmembrane transporter activity);GO:0005887(integral component of plasma membrane);GO:0015086(cadmium ion transmembrane transporter activity);GO:0019829(cation-transporting ATPase activity);GO:0043231(intracellular membrane-bounded organelle)
bdi-miR167c-3p_L-1_4ss5AG13-A22TC23CT	TRITD_7Bv1G171560-5	heavy metal transporting P1B-ATPase 2 [Triticum aestivum]	2900-2921	1.8	GO:0005385(zinc ion transmembrane transporter activity);GO:0005887(integral component of plasma membrane);GO:0015086(cadmium ion transmembrane transporter activity);GO:0019829(cation-transporting ATPase activity);GO:0043231(intracellular membrane-bounded organelle)
bdi-miR167c-5p_R+3	TRITD_2Av1G006370	probable LRR receptor-like serine/threonine-protein kinase At3g47570 [Aegilops tauschii subsp. tauschii]	966-991	2.5	GO:0004674(protein serine/threonine kinase activity);GO:0005524(ATP binding);GO:0005886(plasma membrane);GO:0006468(protein phosphorylation);GO:0007169(transmembrane receptor protein tyrosine kinase signaling pathway);GO:0009507(chloroplast);GO:0016021(integral component of membrane);GO:0016301(kinase activity)
bdi-MIR169a-p3	TRITD_2Av1G239260	polygalacturonase ADPG1-like [Aegilops tauschii subsp. tauschii]	524-543	2.5	GO:0004650(polygalacturonase activity);GO:0005576(extracellular region);GO:0005975(carbohydrate metabolic process);GO:0009505(plant-type cell wall);GO:0016021(integral component of membrane);GO:0016829(lyase activity);GO:0031225(anchored component of membrane);GO:0046658(anchored component of plasma membrane);GO:0071555(cell wall organization)
bdi-MIR169a-p3	TRITD_3Av1G265630	unnamed protein product [Triticum aestivum]	516-535	2.5	GO:0004842(ubiquitin-protein transferase activity);GO:0019005(SCF ubiquitin ligase complex);GO:0031146(SCF-dependent proteasomal ubiquitin-dependent protein catabolic process)
bdi-MIR169a-p3	TRITD_3Av1G265630-2	unnamed protein product [Triticum aestivum]	516-535	2.5	GO:0004842(ubiquitin-protein transferase activity);GO:0019005(SCF ubiquitin ligase complex);GO:0031146(SCF-dependent proteasomal ubiquitin-dependent protein catabolic process)
bdi-MIR169a-p3	TRITD_2Bv1G052020	putative protein TPRXL [Aegilops tauschii subsp. tauschii]	307-327	2	-
bdi-MIR169a-p3	TRITD_4Bv1G145940-10	uncharacterized protein LOC109778404 [Aegilops tauschii subsp. tauschii]	2391-2412	2.2	GO:0005737(cytoplasm);GO:0008150(biological_process)
bdi-MIR169a-p3	TRITD_4Bv1G145940-9	uncharacterized protein LOC109778404 [Aegilops tauschii subsp. tauschii]	2391-2412	2.2	GO:0005737(cytoplasm);GO:0008150(biological_process)
bdi-MIR169a-p3	TRITD_4Bv1G145940-8	uncharacterized protein LOC109778404 [Aegilops tauschii subsp. tauschii]	2391-2412	2.2	GO:0005737(cytoplasm);GO:0008150(biological_process)
bdi-MIR169a-p3	TRITD_4Bv1G145940-6	uncharacterized protein LOC109778404 [Aegilops tauschii subsp. tauschii]	2391-2412	2.2	GO:0005737(cytoplasm);GO:0008150(biological_process)
bdi-MIR169a-p3	TRITD_4Bv1G145940-7	uncharacterized protein LOC109778404 [Aegilops tauschii subsp. tauschii]	2289-2310	2.2	GO:0005737(cytoplasm);GO:0008150(biological_process)
bdi-MIR169a-p3	TRITD_4Bv1G145940-2	uncharacterized protein LOC109778404 [Aegilops tauschii subsp. tauschii]	2391-2412	2.2	GO:0005737(cytoplasm);GO:0008150(biological_process)
bdi-MIR169a-p3	TRITD_4Bv1G145940-3	uncharacterized protein LOC109778404 [Aegilops tauschii subsp. tauschii]	2391-2412	2.2	GO:0005737(cytoplasm);GO:0008150(biological_process)
bdi-MIR169a-p3	TRITD_4Bv1G145940-4	uncharacterized protein LOC109778404 [Aegilops tauschii subsp. tauschii]	2385-2406	2.2	GO:0005737(cytoplasm);GO:0008150(biological_process)
bdi-MIR169a-p3	TRITD_4Bv1G145940-5	uncharacterized protein LOC109778404 [Aegilops tauschii subsp. tauschii]	2337-2358	2.2	GO:0005737(cytoplasm);GO:0008150(biological_process)
bdi-MIR169a-p3	TRITD_4Bv1G145940	uncharacterized protein LOC109778404 [Aegilops tauschii subsp. tauschii]	2391-2412	2.2	GO:0005737(cytoplasm);GO:0008150(biological_process)
bdi-MIR169a-p3	TRITD_4Bv1G145940-11	uncharacterized protein LOC109778404 [Aegilops tauschii subsp. tauschii]	1899-1920	2.2	GO:0005737(cytoplasm);GO:0008150(biological_process)
bdi-MIR169a-p3	TRITD_4Bv1G145940-13	uncharacterized protein LOC109778404 [Aegilops tauschii subsp. tauschii]	1782-1803	2.2	GO:0005737(cytoplasm);GO:0008150(biological_process)
bdi-MIR169a-p3	TRITD_4Bv1G145940-12	uncharacterized protein LOC109778404 [Aegilops tauschii subsp. tauschii]	1773-1794	2.2	GO:0005737(cytoplasm);GO:0008150(biological_process)
bdi-MIR169a-p3	TRITD_3Bv1G259910	unnamed protein product [Triticum aestivum]	522-541	2.5	GO:0004842(ubiquitin-protein transferase activity);GO:0019005(SCF ubiquitin ligase complex);GO:0031146(SCF-dependent proteasomal ubiquitin-dependent protein catabolic process)
bdi-MIR169a-p3	TRITD_4Av1G024340	Nischarin [Triticum urartu]	1899-1920	2.2	GO:0005737(cytoplasm);GO:0008150(biological_process)
bdi-MIR169a-p3	TRITD_4Av1G024340-4	predicted protein [Hordeum vulgare subsp. vulgare]	1773-1794	2.2	GO:0005737(cytoplasm);GO:0008150(biological_process)
bdi-MIR169a-p3	TRITD_4Av1G024340-2	uncharacterized protein LOC109778404 [Aegilops tauschii subsp. tauschii]	1899-1920	2.2	GO:0005737(cytoplasm);GO:0008150(biological_process)
bdi-MIR169a-p3	TRITD_4Av1G024340-3	uncharacterized protein LOC109778404 [Aegilops tauschii subsp. tauschii]	1899-1920	2.2	GO:0005737(cytoplasm);GO:0008150(biological_process)
bdi-MIR169a-p3	TRITD_4Av1G024340-5	Nischarin [Triticum urartu]	1899-1920	2.2	GO:0005737(cytoplasm);GO:0008150(biological_process)
bdi-MIR169a-p3	TRITD_4Av1G024340-8	Nischarin [Triticum urartu]	1782-1803	2.2	GO:0005737(cytoplasm);GO:0008150(biological_process)
bdi-MIR169a-p3	TRITD_4Av1G024340-6	Nischarin [Triticum urartu]	1797-1818	2.2	GO:0005737(cytoplasm);GO:0008150(biological_process)
bdi-MIR169a-p3	TRITD_4Av1G024340-7	Nischarin [Triticum urartu]	1899-1920	2.2	GO:0005737(cytoplasm);GO:0008150(biological_process)
bdi-MIR169a-p3	TRITD_4Av1G024340-9	Nischarin [Triticum urartu]	1899-1920	2.2	GO:0005737(cytoplasm);GO:0008150(biological_process)
bdi-MIR169a-p3	TRITD_2Av1G023370-2	unnamed protein product [Triticum aestivum]	714-735	2.2	GO:0003674(molecular_function);GO:0005768(endosome);GO:0005783(endoplasmic reticulum);GO:0005794(Golgi apparatus);GO:0005802(trans-Golgi network);GO:0005886(plasma membrane);GO:0009506(plasmodesma);GO:0010215(cellulose microfibril organization);GO:0016049(cell growth);GO:0031225(anchored component of membrane);GO:0046658(anchored component of plasma membrane)
bdi-MIR169a-p3	TRITD_2Av1G023370	unnamed protein product [Triticum aestivum]	714-735	2.2	GO:0003674(molecular_function);GO:0005768(endosome);GO:0005783(endoplasmic reticulum);GO:0005794(Golgi apparatus);GO:0005802(trans-Golgi network);GO:0005886(plasma membrane);GO:0009506(plasmodesma);GO:0010215(cellulose microfibril organization);GO:0016049(cell growth);GO:0031225(anchored component of membrane);GO:0046658(anchored component of plasma membrane)
bdi-MIR169a-p3	TRITD_2Av1G038410	putative protein TPRXL [Aegilops tauschii subsp. tauschii]	298-318	2	-
bdi-MIR169a-p3	TRITD_3Av1G084760	hypothetical protein TRIUR3_06016 [Triticum urartu]	78-98	2	-
bdi-MIR169a-p3	TRITD_5Av1G257210	predicted protein [Hordeum vulgare subsp. vulgare]	478-498	2.5	GO:0005576(extracellular region);GO:0009055(electron transfer activity);GO:0009507(chloroplast);GO:0016614(oxidoreductase activity, acting on CH-OH group of donors);GO:0050660(flavin adenine dinucleotide binding);GO:0055114(oxidation-reduction process)
bdi-miR169c-5p_R+2	TRITD_1Av1G199890-3	putative leucine-rich repeat receptor-like protein kinase At2g19210 isoform X1 [Aegilops tauschii subsp. tauschii]	14-36	2.5	GO:0010052(guard cell differentiation)
bdi-miR169c-5p_R+2	TRITD_3Bv1G127020-2	unnamed protein product [Triticum aestivum]	323-345	2.5	GO:0005643(nuclear pore);GO:0005783(endoplasmic reticulum);GO:0017056(structural constituent of nuclear pore);GO:0034613(cellular protein localization);GO:0051292(nuclear pore complex assembly);GO:0071786(endoplasmic reticulum tubular network organization)
bdi-miR169c-5p_R+2	TRITD_3Bv1G127020	uncharacterized protein LOC109778546 [Aegilops tauschii subsp. tauschii]	551-573	2.5	GO:0003674(molecular_function);GO:0005739(mitochondrion);GO:0005783(endoplasmic reticulum);GO:0008150(biological_process);GO:0009506(plasmodesma);GO:0016020(membrane);GO:0016021(integral component of membrane)
bdi-miR169c-5p_R+2	TRITD_3Av1G139660-2	hypothetical protein TRIUR3_33427 [Triticum urartu]	559-581	2.5	GO:0003674(molecular_function);GO:0005739(mitochondrion);GO:0005783(endoplasmic reticulum);GO:0008150(biological_process);GO:0009506(plasmodesma);GO:0016020(membrane);GO:0016021(integral component of membrane)
bdi-miR169c-5p_R+2	TRITD_3Av1G139660	uncharacterized protein LOC109778546 [Aegilops tauschii subsp. tauschii]	560-582	2.5	GO:0003674(molecular_function);GO:0005739(mitochondrion);GO:0005783(endoplasmic reticulum);GO:0008150(biological_process);GO:0009506(plasmodesma);GO:0016020(membrane);GO:0016021(integral component of membrane)
bdi-miR169c-5p_R+2	TRITD_3Av1G139660-3	uncharacterized protein LOC109778546 [Aegilops tauschii subsp. tauschii]	26-48	2.5	GO:0003674(molecular_function);GO:0005739(mitochondrion);GO:0005783(endoplasmic reticulum);GO:0008150(biological_process);GO:0009506(plasmodesma);GO:0016020(membrane);GO:0016021(integral component of membrane)
bdi-MIR169f-p3_2ss14GA21GA	TRITD_4Av1G257590	Disease resistance protein RPM1 [Triticum urartu]	236-256	2.5	GO:0005515(protein binding);GO:0042802(identical protein binding)
bdi-MIR169f-p3_2ss14GA21GA	TRITD_4Av1G257590-2	Disease resistance protein RPM1 [Triticum urartu]	236-256	2.5	GO:0005515(protein binding);GO:0042802(identical protein binding)
bdi-MIR169f-p3_2ss14GA21GA	TRITD_4Av1G257590-3	Disease resistance protein RPM1 [Triticum urartu]	236-256	2.5	GO:0005515(protein binding);GO:0042802(identical protein binding)
bdi-miR169k-3p	TRITD_6Bv1G140530	iron-phytosiderophore transporter YSL15-like [Aegilops tauschii subsp. tauschii]	829-848	2.5	GO:0005886(plasma membrane)
bdi-miR169k-3p	TRITD_6Bv1G140530-2	iron-phytosiderophore transporter YSL15-like [Aegilops tauschii subsp. tauschii]	829-848	2.5	GO:0005886(plasma membrane)
bdi-miR169k-3p	TRITD_5Bv1G045280	uncharacterized protein LOC109736772 [Aegilops tauschii subsp. tauschii]	1884-1905	2.5	GO:0004674(protein serine/threonine kinase activity);GO:0005886(plasma membrane);GO:0007166(cell surface receptor signaling pathway)
bdi-miR169k-3p	TRITD_5Bv1G045280-2	uncharacterized protein LOC109736772 [Aegilops tauschii subsp. tauschii]	1860-1881	2.5	GO:0004674(protein serine/threonine kinase activity);GO:0005886(plasma membrane);GO:0007166(cell surface receptor signaling pathway)
bdi-miR169k-3p	TRITD_6Av1G154680	iron-phytosiderophore transporter YSL15-like [Aegilops tauschii subsp. tauschii]	829-848	2.5	GO:0005886(plasma membrane)
bdi-miR169k-3p	TRITD_6Av1G154680-2	iron-phytosiderophore transporter YSL15-like [Aegilops tauschii subsp. tauschii]	829-848	2.5	GO:0005886(plasma membrane)
bdi-miR169k-3p	TRITD_6Av1G154680-3	iron-phytosiderophore transporter YSL15-like [Aegilops tauschii subsp. tauschii]	829-848	2.5	GO:0005886(plasma membrane)
bdi-miR169k-3p_1ss11GT	TRITD_6Bv1G140530	iron-phytosiderophore transporter YSL15-like [Aegilops tauschii subsp. tauschii]	829-848	1.5	GO:0005886(plasma membrane)
bdi-miR169k-3p_1ss11GT	TRITD_6Bv1G140530-2	iron-phytosiderophore transporter YSL15-like [Aegilops tauschii subsp. tauschii]	829-848	1.5	GO:0005886(plasma membrane)
bdi-miR169k-3p_1ss11GT	TRITD_1Av1G220840	iron/phytosiderophore transporter [Avena sativa]	1141-1160	2.5	GO:0005886(plasma membrane)
bdi-miR169k-3p_1ss11GT	TRITD_6Av1G154680	iron-phytosiderophore transporter YSL15-like [Aegilops tauschii subsp. tauschii]	829-848	1.5	GO:0005886(plasma membrane)
bdi-miR169k-3p_1ss11GT	TRITD_6Av1G154680-2	iron-phytosiderophore transporter YSL15-like [Aegilops tauschii subsp. tauschii]	829-848	1.5	GO:0005886(plasma membrane)
bdi-miR169k-3p_1ss11GT	TRITD_6Av1G154680-3	iron-phytosiderophore transporter YSL15-like [Aegilops tauschii subsp. tauschii]	829-848	1.5	GO:0005886(plasma membrane)
bdi-miR169k-3p_1ss11GT	TRITD_5Av1G250190	putative metal-nicotianamine transporter YSL9 [Triticum urartu]	166-185	2.5	GO:0003006(developmental process involved in reproduction);GO:0005737(cytoplasm);GO:0005886(plasma membrane);GO:0006811(ion transport);GO:0006857(oligopeptide transport);GO:0009624(response to nematode);GO:0010039(response to iron ion);GO:0016021(integral component of membrane);GO:0048316(seed development);GO:0051980(iron-nicotianamine transmembrane transporter activity);GO:0055072(iron ion homeo…
bdi-miR171a_R+2	TRITD_6Bv1G144000	scarecrow-like protein 6 [Aegilops tauschii subsp. tauschii]	531-554	0.5	GO:0003700(DNA binding transcription factor activity);GO:0005634(nucleus);GO:0006355(regulation of transcription, DNA-templated);GO:0030154(cell differentiation);GO:0043565(sequence-specific DNA binding)
bdi-miR171a_R+2	TRITD_6Bv1G144000-2	scarecrow-like protein 6 [Aegilops tauschii subsp. tauschii]	1080-1103	0.5	GO:0003700(DNA binding transcription factor activity);GO:0005634(nucleus);GO:0006355(regulation of transcription, DNA-templated);GO:0030154(cell differentiation);GO:0043565(sequence-specific DNA binding)
bdi-miR171a_R+2	TRITD_4Av1G259790	scarecrow-like protein 22 [Aegilops tauschii subsp. tauschii]	594-617	1	GO:0003700(DNA binding transcription factor activity);GO:0005634(nucleus);GO:0006355(regulation of transcription, DNA-templated);GO:0030154(cell differentiation);GO:0043565(sequence-specific DNA binding)
bdi-miR171a_R+2	TRITD_4Av1G259790-2	scarecrow-like protein 22 [Aegilops tauschii subsp. tauschii]	456-479	1	GO:0003700(DNA binding transcription factor activity);GO:0005634(nucleus);GO:0006355(regulation of transcription, DNA-templated);GO:0030154(cell differentiation);GO:0043565(sequence-specific DNA binding)
bdi-miR171a_R+2	TRITD_4Av1G259790-3	scarecrow-like protein 22 [Aegilops tauschii subsp. tauschii]	237-260	1	GO:0003700(DNA binding transcription factor activity);GO:0005634(nucleus);GO:0006355(regulation of transcription, DNA-templated);GO:0030154(cell differentiation);GO:0043565(sequence-specific DNA binding)
bdi-miR171a_R+2	TRITD_1Av1G135350	scarecrow-like protein 6 [Aegilops tauschii subsp. tauschii]	669-692	1.5	GO:0003700(DNA binding transcription factor activity);GO:0005634(nucleus);GO:0006355(regulation of transcription, DNA-templated);GO:0030154(cell differentiation);GO:0043565(sequence-specific DNA binding)
bdi-miR171a_R+2	TRITD_1Av1G135350-2	scarecrow-like protein 6 [Aegilops tauschii subsp. tauschii]	855-878	1.5	GO:0003700(DNA binding transcription factor activity);GO:0005634(nucleus);GO:0006355(regulation of transcription, DNA-templated);GO:0030154(cell differentiation);GO:0043565(sequence-specific DNA binding)
bdi-miR171a_R+2	TRITD_4Bv1G200860-3	scarecrow-like protein 6 [Aegilops tauschii subsp. tauschii]	567-590	2	GO:0003700(DNA binding transcription factor activity);GO:0005634(nucleus);GO:0006355(regulation of transcription, DNA-templated);GO:0030154(cell differentiation);GO:0043565(sequence-specific DNA binding)
bdi-miR171a_R+2	TRITD_4Bv1G200860-2	scarecrow-like protein 6 [Aegilops tauschii subsp. tauschii]	612-635	2	GO:0003700(DNA binding transcription factor activity);GO:0005634(nucleus);GO:0006355(regulation of transcription, DNA-templated);GO:0030154(cell differentiation);GO:0043565(sequence-specific DNA binding)
bdi-miR171a_R+2	TRITD_4Bv1G200860	scarecrow-like protein 6 [Aegilops tauschii subsp. tauschii]	363-386	2	GO:0003700(DNA binding transcription factor activity);GO:0005634(nucleus);GO:0006355(regulation of transcription, DNA-templated);GO:0030154(cell differentiation);GO:0043565(sequence-specific DNA binding)
bdi-miR171a_R+2	TRITD_1Bv1G129370-3	scarecrow-like protein 6 [Aegilops tauschii subsp. tauschii]	606-629	1.5	GO:0003700(DNA binding transcription factor activity);GO:0005634(nucleus);GO:0006355(regulation of transcription, DNA-templated);GO:0030154(cell differentiation);GO:0043565(sequence-specific DNA binding)
bdi-miR171a_R+2	TRITD_1Bv1G129370	scarecrow-like protein 6 [Aegilops tauschii subsp. tauschii]	666-689	1.5	GO:0003700(DNA binding transcription factor activity);GO:0005634(nucleus);GO:0006355(regulation of transcription, DNA-templated);GO:0030154(cell differentiation);GO:0043565(sequence-specific DNA binding)
bdi-miR171a_R+2	TRITD_1Bv1G129370-2	scarecrow-like protein 6 [Aegilops tauschii subsp. tauschii]	852-875	1.5	GO:0003700(DNA binding transcription factor activity);GO:0005634(nucleus);GO:0006355(regulation of transcription, DNA-templated);GO:0030154(cell differentiation);GO:0043565(sequence-specific DNA binding)
bdi-miR171a_R+2	TRITD_6Av1G157330	scarecrow-like protein 6 [Aegilops tauschii subsp. tauschii]	537-560	0.5	GO:0003700(DNA binding transcription factor activity);GO:0005634(nucleus);GO:0006355(regulation of transcription, DNA-templated);GO:0030154(cell differentiation);GO:0043565(sequence-specific DNA binding)
bdi-miR171a_R+2	TRITD_6Av1G157330-2	scarecrow-like protein 6 [Aegilops tauschii subsp. tauschii]	1092-1115	0.5	GO:0003700(DNA binding transcription factor activity);GO:0005634(nucleus);GO:0006355(regulation of transcription, DNA-templated);GO:0030154(cell differentiation);GO:0043565(sequence-specific DNA binding)
bdi-miR171a_R+2	TRITD_5Av1G251210-2	scarecrow-like protein 6 [Aegilops tauschii subsp. tauschii]	885-908	2	GO:0003700(DNA binding transcription factor activity);GO:0005634(nucleus);GO:0006355(regulation of transcription, DNA-templated);GO:0030154(cell differentiation);GO:0043565(sequence-specific DNA binding)
bdi-miR171f_1ss20CT	TRITD_6Bv1G203870-2	uncharacterized protein LOC109734962 [Aegilops tauschii subsp. tauschii]	230-249	2.5	GO:0003674(molecular_function);GO:0005886(plasma membrane);GO:0008150(biological_process);GO:0016021(integral component of membrane)
bdi-miR171f_1ss20CT	TRITD_6Bv1G203870	uncharacterized protein LOC109734962 [Aegilops tauschii subsp. tauschii]	518-537	2.5	GO:0003674(molecular_function);GO:0005886(plasma membrane);GO:0008150(biological_process);GO:0016021(integral component of membrane)
bdi-miR171f_1ss20CT	TRITD_6Bv1G203870-3	uncharacterized protein LOC109734962 [Aegilops tauschii subsp. tauschii]	518-537	2.5	GO:0003674(molecular_function);GO:0005886(plasma membrane);GO:0008150(biological_process);GO:0016021(integral component of membrane)
bdi-miR171f_1ss20CT	TRITD_4Av1G259790	scarecrow-like protein 22 [Aegilops tauschii subsp. tauschii]	593-613	2.5	GO:0003700(DNA binding transcription factor activity);GO:0005634(nucleus);GO:0006355(regulation of transcription, DNA-templated);GO:0030154(cell differentiation);GO:0043565(sequence-specific DNA binding)
bdi-miR171f_1ss20CT	TRITD_4Av1G259790-2	scarecrow-like protein 22 [Aegilops tauschii subsp. tauschii]	455-475	2.5	GO:0003700(DNA binding transcription factor activity);GO:0005634(nucleus);GO:0006355(regulation of transcription, DNA-templated);GO:0030154(cell differentiation);GO:0043565(sequence-specific DNA binding)
bdi-miR171f_1ss20CT	TRITD_4Av1G259790-3	scarecrow-like protein 22 [Aegilops tauschii subsp. tauschii]	236-256	2.5	GO:0003700(DNA binding transcription factor activity);GO:0005634(nucleus);GO:0006355(regulation of transcription, DNA-templated);GO:0030154(cell differentiation);GO:0043565(sequence-specific DNA binding)
bdi-miR171f_1ss20CT	TRITD_1Av1G224400	hypothetical protein TRIUR3_03780 [Triticum urartu]	1178-1197	2.5	GO:0003674(molecular_function);GO:0005739(mitochondrion);GO:0008150(biological_process);GO:0016021(integral component of membrane)
bdi-miR171f_1ss20CT	TRITD_1Av1G224400-2	hypothetical protein TRIUR3_03780 [Triticum urartu]	1031-1050	2.5	GO:0003674(molecular_function);GO:0005739(mitochondrion);GO:0008150(biological_process);GO:0016021(integral component of membrane)
bdi-miR171f_1ss20CT	TRITD_4Bv1G131220	hypothetical protein TRIUR3_13261 [Triticum urartu]	431-451	0.2	GO:0003700(DNA binding transcription factor activity);GO:0005634(nucleus);GO:0006355(regulation of transcription, DNA-templated);GO:0043565(sequence-specific DNA binding)
bdi-miR171f_1ss20CT	TRITD_4Av1G039450	hypothetical protein TRIUR3_13261 [Triticum urartu]	431-451	0.2	GO:0003700(DNA binding transcription factor activity);GO:0005634(nucleus);GO:0006355(regulation of transcription, DNA-templated);GO:0043565(sequence-specific DNA binding)
bdi-miR395e-5p	TRITD_1Av1G206070	Transcription factor GTE1 [Triticum urartu]	558-579	2.2	GO:0003677(DNA binding);GO:0005634(nucleus);GO:0006351(transcription, DNA-templated);GO:0006355(regulation of transcription, DNA-templated);GO:0010030(positive regulation of seed germination);GO:0045893(positive regulation of transcription, DNA-templated)
bdi-miR395e-5p	TRITD_3Bv1G217960	unnamed protein product [Triticum aestivum]	1434-1455	2.5	GO:0003700(DNA binding transcription factor activity);GO:0005634(nucleus);GO:0006355(regulation of transcription, DNA-templated);GO:0043565(sequence-specific DNA binding)
bdi-miR395e-5p	TRITD_7Av1G280690-5	Coatomer subunit beta'-2 [Triticum urartu]	289-309	2	GO:0006886(intracellular protein transport);GO:0006888(ER to Golgi vesicle-mediated transport);GO:0006890(retrograde vesicle-mediated transport, Golgi to ER);GO:0006891(intra-Golgi vesicle-mediated transport);GO:0030126(COPI vesicle coat)	ko04010(MAPK signaling pathway);ko04064(NF-kappa B signaling pathway);ko04620(Toll-like receptor signaling pathway);ko04722(Neurotrophin signaling pathway);ko05133(Pertussis);ko05152(Tuberculosis);ko05162(Measles);ko05169(Epstein-Barr virus infection);ko05145(Toxoplasmosis);ko05140(Leishmaniasis);ko05142(Chagas disease )
bdi-miR395e-5p	TRITD_1Bv1G201170	transcription factor GTE1-like [Aegilops tauschii subsp. tauschii]	561-582	2.2	GO:0003677(DNA binding);GO:0005634(nucleus);GO:0006351(transcription, DNA-templated);GO:0006355(regulation of transcription, DNA-templated);GO:0010030(positive regulation of seed germination);GO:0045893(positive regulation of transcription, DNA-templated)
bdi-miR395h-5p_1ss6CT	TRITD_2Bv1G121710	probable LRR receptor-like serine/threonine-protein kinase At4g20940 [Aegilops tauschii subsp. tauschii]	2363-2382	2.5	GO:0004672(protein kinase activity);GO:0004674(protein serine/threonine kinase activity);GO:0005524(ATP binding);GO:0005829(cytosol);GO:0005886(plasma membrane);GO:0006468(protein phosphorylation);GO:0007169(transmembrane receptor protein tyrosine kinase signaling pathway);GO:0016021(integral component of membrane)
bdi-miR395h-5p_1ss6CT	TRITD_2Bv1G121710-4	probable LRR receptor-like serine/threonine-protein kinase At4g20940 [Aegilops tauschii subsp. tauschii]	2363-2382	2.5	GO:0004672(protein kinase activity);GO:0004674(protein serine/threonine kinase activity);GO:0005524(ATP binding);GO:0005829(cytosol);GO:0005886(plasma membrane);GO:0006468(protein phosphorylation);GO:0007169(transmembrane receptor protein tyrosine kinase signaling pathway);GO:0016021(integral component of membrane)
bdi-miR395h-5p_1ss6CT	TRITD_2Bv1G121710-5	probable LRR receptor-like serine/threonine-protein kinase At4g20940 [Aegilops tauschii subsp. tauschii]	2363-2382	2.5	GO:0004672(protein kinase activity);GO:0004674(protein serine/threonine kinase activity);GO:0005524(ATP binding);GO:0005829(cytosol);GO:0005886(plasma membrane);GO:0006468(protein phosphorylation);GO:0007169(transmembrane receptor protein tyrosine kinase signaling pathway);GO:0016021(integral component of membrane)
bdi-miR395h-5p_1ss6CT	TRITD_2Bv1G193560	unnamed protein product [Triticum aestivum]	66-86	2.5	GO:0005634(nucleus);GO:0005737(cytoplasm);GO:0005829(cytosol);GO:0009056(catabolic process);GO:0052689(carboxylic ester hydrolase activity)
bdi-miR395h-5p_1ss6CT	TRITD_2Bv1G193560-2	probable carboxylesterase 12 [Aegilops tauschii subsp. tauschii]	66-86	2.5	GO:0005634(nucleus);GO:0005737(cytoplasm);GO:0005829(cytosol);GO:0009056(catabolic process);GO:0052689(carboxylic ester hydrolase activity)
bdi-miR395h-5p_1ss6CT	TRITD_2Bv1G265750	putative disease resistance protein RGA3 [Aegilops tauschii subsp. tauschii]	3709-3728	2.2	GO:0004518(nuclease activity);GO:0005634(nucleus);GO:0046872(metal ion binding)
bdi-miR395h-5p_1ss6CT	TRITD_2Av1G005250	uncharacterized protein LOC109759071 [Aegilops tauschii subsp. tauschii]	1917-1938	2.5	GO:0003674(molecular_function);GO:0005739(mitochondrion);GO:0008150(biological_process);GO:0016021(integral component of membrane)
bdi-miR395h-5p_1ss6CT	TRITD_2Av1G125730	unnamed protein product [Triticum aestivum]	68-87	2.5	-
bdi-miR395h-5p_1ss6CT	TRITD_2Av1G138590-3	probable LRR receptor-like serine/threonine-protein kinase At4g20940 [Aegilops tauschii subsp. tauschii]	2366-2385	2.5	GO:0004672(protein kinase activity);GO:0004674(protein serine/threonine kinase activity);GO:0005524(ATP binding);GO:0005829(cytosol);GO:0005886(plasma membrane);GO:0006468(protein phosphorylation);GO:0007169(transmembrane receptor protein tyrosine kinase signaling pathway);GO:0016021(integral component of membrane)
bdi-miR395h-5p_1ss6CT	TRITD_2Av1G138590-2	probable LRR receptor-like serine/threonine-protein kinase At4g20940 [Aegilops tauschii subsp. tauschii]	2366-2385	2.5	GO:0004672(protein kinase activity);GO:0004674(protein serine/threonine kinase activity);GO:0005524(ATP binding);GO:0005829(cytosol);GO:0005886(plasma membrane);GO:0006468(protein phosphorylation);GO:0007169(transmembrane receptor protein tyrosine kinase signaling pathway);GO:0016021(integral component of membrane)
bdi-miR395h-5p_1ss6CT	TRITD_2Av1G138590	probable LRR receptor-like serine/threonine-protein kinase At4g20940 [Aegilops tauschii subsp. tauschii]	2366-2385	2.5	GO:0004672(protein kinase activity);GO:0004674(protein serine/threonine kinase activity);GO:0005524(ATP binding);GO:0005829(cytosol);GO:0005886(plasma membrane);GO:0006468(protein phosphorylation);GO:0007169(transmembrane receptor protein tyrosine kinase signaling pathway);GO:0016021(integral component of membrane)
bdi-miR395h-5p_1ss6CT	TRITD_5Av1G255390	unnamed protein product [Triticum aestivum]	856-876	2.5	GO:0004497(monooxygenase activity);GO:0007275(multicellular organism development);GO:0010268(brassinosteroid homeostasis);GO:0016125(sterol metabolic process);GO:0016132(brassinosteroid biosynthetic process)
bdi-miR395h-5p_1ss6CT	TRITD_5Av1G255390-2	unnamed protein product [Triticum aestivum]	946-966	2.5	GO:0004497(monooxygenase activity);GO:0007275(multicellular organism development);GO:0010268(brassinosteroid homeostasis);GO:0016125(sterol metabolic process);GO:0016132(brassinosteroid biosynthetic process)
bdi-miR399a_1ss16AG	TRITD_1Av1G088150	midasin isoform X2 [Aegilops tauschii subsp. tauschii]	4481-4502	2	GO:0004175(endopeptidase activity);GO:0005634(nucleus);GO:0016926(protein desumoylation);GO:0016929(SUMO-specific protease activity)	ko03008(Ribosome biogenesis in eukaryotes)
bdi-miR399a_1ss16AG	TRITD_1Av1G088150-2	midasin isoform X1 [Aegilops tauschii subsp. tauschii]	4481-4502	2	GO:0004175(endopeptidase activity);GO:0005634(nucleus);GO:0016926(protein desumoylation);GO:0016929(SUMO-specific protease activity)	ko03008(Ribosome biogenesis in eukaryotes)
bdi-miR399a_1ss16AG	TRITD_1Av1G088150-8	midasin isoform X1 [Aegilops tauschii subsp. tauschii]	2243-2264	2	GO:0004175(endopeptidase activity);GO:0005634(nucleus);GO:0016926(protein desumoylation);GO:0016929(SUMO-specific protease activity)	ko03008(Ribosome biogenesis in eukaryotes)
bdi-miR399a_1ss16AG	TRITD_1Av1G088150-9	midasin isoform X1 [Aegilops tauschii subsp. tauschii]	197-218	2	GO:0004175(endopeptidase activity);GO:0005634(nucleus);GO:0016926(protein desumoylation);GO:0016929(SUMO-specific protease activity)	ko03008(Ribosome biogenesis in eukaryotes)
bdi-miR399a_1ss16AG	TRITD_1Av1G088150-11	midasin isoform X1 [Aegilops tauschii subsp. tauschii]	3224-3245	2	GO:0004175(endopeptidase activity);GO:0005634(nucleus);GO:0016926(protein desumoylation);GO:0016929(SUMO-specific protease activity)	ko03008(Ribosome biogenesis in eukaryotes)
bdi-miR399a_1ss16AG	TRITD_1Av1G088150-12	midasin isoform X1 [Aegilops tauschii subsp. tauschii]	197-218	2	GO:0004175(endopeptidase activity);GO:0005634(nucleus);GO:0016926(protein desumoylation);GO:0016929(SUMO-specific protease activity)	ko03008(Ribosome biogenesis in eukaryotes)
bdi-miR399a_1ss16AG	TRITD_1Av1G088150-13	Midasin [Triticum urartu]	3224-3245	2	GO:0004175(endopeptidase activity);GO:0005634(nucleus);GO:0016926(protein desumoylation);GO:0016929(SUMO-specific protease activity)	ko03008(Ribosome biogenesis in eukaryotes)
bdi-miR399a_1ss16AG	TRITD_1Bv1G090090	midasin isoform X2 [Aegilops tauschii subsp. tauschii]	4475-4496	2	GO:0004175(endopeptidase activity);GO:0005634(nucleus);GO:0016926(protein desumoylation);GO:0016929(SUMO-specific protease activity)	ko03008(Ribosome biogenesis in eukaryotes)
bdi-miR399a_1ss16AG	TRITD_1Bv1G090090-8	midasin isoform X1 [Aegilops tauschii subsp. tauschii]	2237-2258	2	GO:0004175(endopeptidase activity);GO:0005634(nucleus);GO:0016926(protein desumoylation);GO:0016929(SUMO-specific protease activity)	ko03008(Ribosome biogenesis in eukaryotes)
bdi-miR399a_1ss16AG	TRITD_1Bv1G090090-10	midasin isoform X1 [Aegilops tauschii subsp. tauschii]	197-218	2	GO:0004175(endopeptidase activity);GO:0005634(nucleus);GO:0016926(protein desumoylation);GO:0016929(SUMO-specific protease activity)	ko03008(Ribosome biogenesis in eukaryotes)
bdi-miR399a_1ss16AG	TRITD_1Bv1G090090-11	midasin isoform X1 [Aegilops tauschii subsp. tauschii]	197-218	2	GO:0004175(endopeptidase activity);GO:0005634(nucleus);GO:0016926(protein desumoylation);GO:0016929(SUMO-specific protease activity)	ko03008(Ribosome biogenesis in eukaryotes)
bdi-miR399a_1ss16AG	TRITD_1Bv1G090090-12	Midasin [Triticum urartu]	3218-3239	2	GO:0004175(endopeptidase activity);GO:0005634(nucleus);GO:0016926(protein desumoylation);GO:0016929(SUMO-specific protease activity)	ko03008(Ribosome biogenesis in eukaryotes)
bdi-MIR399a-p5	TRITD_1Av1G161280	transcription factor MYB36-like [Aegilops tauschii subsp. tauschii]	213-233	2.5	GO:0000981(RNA polymerase II transcription factor activity, sequence-specific DNA binding);GO:0001135(transcription factor activity, RNA polymerase II transcription factor recruiting);GO:0003677(DNA binding);GO:0003700(DNA binding transcription factor activity);GO:0005634(nucleus);GO:0006351(transcription, DNA-templated);GO:0006355(regulation of transcription, DNA-templated);GO:0006357(regulation…
bdi-MIR399a-p5	TRITD_1Av1G161280-2	Transcription factor RAX2 [Triticum urartu]	213-233	2.5	GO:0000981(RNA polymerase II transcription factor activity, sequence-specific DNA binding);GO:0001135(transcription factor activity, RNA polymerase II transcription factor recruiting);GO:0003677(DNA binding);GO:0003700(DNA binding transcription factor activity);GO:0005634(nucleus);GO:0006351(transcription, DNA-templated);GO:0006355(regulation of transcription, DNA-templated);GO:0006357(regulation…
bdi-MIR399a-p5	TRITD_4Bv1G053080-2	probable methyltransferase PMT2 [Aegilops tauschii subsp. tauschii]	554-573	2	GO:0005768(endosome);GO:0005774(vacuolar membrane);GO:0005802(trans-Golgi network);GO:0008757(S-adenosylmethionine-dependent methyltransferase activity);GO:0032259(methylation)
bdi-MIR399a-p5	TRITD_4Bv1G053080	probable methyltransferase PMT2 [Aegilops tauschii subsp. tauschii]	1193-1212	2	GO:0005768(endosome);GO:0005774(vacuolar membrane);GO:0005802(trans-Golgi network);GO:0008757(S-adenosylmethionine-dependent methyltransferase activity);GO:0032259(methylation)
bdi-MIR399a-p5	TRITD_4Bv1G053080-4	probable methyltransferase PMT2 [Aegilops tauschii subsp. tauschii]	554-573	2	GO:0005768(endosome);GO:0005774(vacuolar membrane);GO:0005802(trans-Golgi network);GO:0008757(S-adenosylmethionine-dependent methyltransferase activity);GO:0032259(methylation)
bdi-MIR399a-p5	TRITD_4Bv1G053080-3	probable methyltransferase PMT2 [Aegilops tauschii subsp. tauschii]	1193-1212	2	GO:0005768(endosome);GO:0005774(vacuolar membrane);GO:0005802(trans-Golgi network);GO:0008757(S-adenosylmethionine-dependent methyltransferase activity);GO:0032259(methylation)
bdi-MIR399a-p5	TRITD_4Bv1G053080-5	probable methyltransferase PMT2 [Aegilops tauschii subsp. tauschii]	374-393	2	GO:0005768(endosome);GO:0005774(vacuolar membrane);GO:0005802(trans-Golgi network);GO:0008757(S-adenosylmethionine-dependent methyltransferase activity);GO:0032259(methylation)
bdi-MIR399a-p5	TRITD_1Av1G217810	uncharacterized protein LOC109774767 [Aegilops tauschii subsp. tauschii]	2128-2147	2.2	-
bdi-MIR399a-p5	TRITD_1Av1G217810-2	uncharacterized protein LOC109774767 [Aegilops tauschii subsp. tauschii]	2104-2123	2.2	-
bdi-MIR399a-p5	TRITD_1Av1G217810-3	uncharacterized protein LOC109774767 [Aegilops tauschii subsp. tauschii]	1738-1757	2.2	-
bdi-MIR399a-p5	TRITD_4Bv1G188680	pentatricopeptide repeat-containing protein At4g35130, chloroplastic [Aegilops tauschii subsp. tauschii]	1477-1498	1.5	GO:0008150(biological_process);GO:0008270(zinc ion binding);GO:0009507(chloroplast)
bdi-MIR399a-p5	TRITD_1Bv1G148030	Transcription factor RAX2 [Triticum urartu]	213-233	2.5	GO:0000981(RNA polymerase II transcription factor activity, sequence-specific DNA binding);GO:0001135(transcription factor activity, RNA polymerase II transcription factor recruiting);GO:0003677(DNA binding);GO:0003700(DNA binding transcription factor activity);GO:0005634(nucleus);GO:0006351(transcription, DNA-templated);GO:0006355(regulation of transcription, DNA-templated);GO:0006357(regulation…
bdi-MIR399a-p5	TRITD_1Bv1G148030-2	transcription factor MYB36-like [Aegilops tauschii subsp. tauschii]	213-233	2.5	GO:0000981(RNA polymerase II transcription factor activity, sequence-specific DNA binding);GO:0001135(transcription factor activity, RNA polymerase II transcription factor recruiting);GO:0003677(DNA binding);GO:0003700(DNA binding transcription factor activity);GO:0005634(nucleus);GO:0006351(transcription, DNA-templated);GO:0006355(regulation of transcription, DNA-templated);GO:0006357(regulation…
bdi-MIR399a-p5	TRITD_3Bv1G225520	chromodomain-helicase-DNA-binding protein 3-like [Aegilops tauschii subsp. tauschii]	840-860	2.5	GO:0003677(DNA binding);GO:0003678(DNA helicase activity);GO:0004386(helicase activity);GO:0005524(ATP binding);GO:0005634(nucleus);GO:0006338(chromatin remodeling);GO:0008283(cell proliferation);GO:0009733(response to auxin);GO:0009736(cytokinin-activated signaling pathway);GO:0009739(response to gibberellin);GO:0009788(negative regulation of abscisic acid-activated signaling pathway);GO:0016569…
bdi-MIR399a-p5	TRITD_3Bv1G225520-2	chromodomain-helicase-DNA-binding protein 3-like [Aegilops tauschii subsp. tauschii]	705-725	2.5	GO:0003677(DNA binding);GO:0003678(DNA helicase activity);GO:0004386(helicase activity);GO:0005524(ATP binding);GO:0005634(nucleus);GO:0006338(chromatin remodeling);GO:0008283(cell proliferation);GO:0009733(response to auxin);GO:0009736(cytokinin-activated signaling pathway);GO:0009739(response to gibberellin);GO:0009788(negative regulation of abscisic acid-activated signaling pathway);GO:0016569…
bdi-MIR399a-p5	TRITD_3Bv1G225520-3	chromodomain-helicase-DNA-binding protein 3-like [Aegilops tauschii subsp. tauschii]	585-605	2.5	GO:0003677(DNA binding);GO:0003678(DNA helicase activity);GO:0004386(helicase activity);GO:0005524(ATP binding);GO:0005634(nucleus);GO:0006338(chromatin remodeling);GO:0008283(cell proliferation);GO:0009733(response to auxin);GO:0009736(cytokinin-activated signaling pathway);GO:0009739(response to gibberellin);GO:0009788(negative regulation of abscisic acid-activated signaling pathway);GO:0016569…
bdi-MIR399a-p5	TRITD_3Bv1G225520-4	chromodomain-helicase-DNA-binding protein 3-like [Aegilops tauschii subsp. tauschii]	303-323	2.5	GO:0003677(DNA binding);GO:0003678(DNA helicase activity);GO:0004386(helicase activity);GO:0005524(ATP binding);GO:0005634(nucleus);GO:0006338(chromatin remodeling);GO:0008283(cell proliferation);GO:0009733(response to auxin);GO:0009736(cytokinin-activated signaling pathway);GO:0009739(response to gibberellin);GO:0009788(negative regulation of abscisic acid-activated signaling pathway);GO:0016569…
bdi-MIR399a-p5	TRITD_1Bv1G203570	uncharacterized protein LOC109774767 [Aegilops tauschii subsp. tauschii]	2086-2105	2.2	-
bdi-MIR399a-p5	TRITD_1Bv1G203570-2	uncharacterized protein LOC109774767 [Aegilops tauschii subsp. tauschii]	2110-2129	2.2	-
bdi-MIR399a-p5	TRITD_1Bv1G203570-3	uncharacterized protein LOC109774767 [Aegilops tauschii subsp. tauschii]	1732-1751	2.2	-
bdi-MIR399a-p5	TRITD_5Av1G182790-5	ERD1 protein, chloroplastic [Triticum urartu]	223-243	2	GO:0034605(cellular response to heat)
bdi-MIR399a-p5	TRITD_5Av1G182790-3	ERD1 protein, chloroplastic [Triticum urartu]	241-261	2	GO:0034605(cellular response to heat)
bdi-MIR399a-p5	TRITD_5Av1G182790-4	ERD1 protein, chloroplastic [Triticum urartu]	244-264	2	GO:0034605(cellular response to heat)
bdi-MIR399a-p5	TRITD_5Av1G182790	chaperone protein ClpD1, chloroplastic-like [Aegilops tauschii subsp. tauschii]	1126-1146	2	GO:0034605(cellular response to heat)
bdi-MIR399a-p5	TRITD_5Av1G182790-2	predicted protein [Hordeum vulgare subsp. vulgare]	1195-1215	2	GO:0034605(cellular response to heat)
bdi-MIR399a-p5	TRITD_4Av1G115380	putative methyltransferase PMT2 [Triticum urartu]	902-921	2	GO:0005768(endosome);GO:0005774(vacuolar membrane);GO:0005802(trans-Golgi network);GO:0008757(S-adenosylmethionine-dependent methyltransferase activity);GO:0032259(methylation)
bdi-MIR399a-p5	TRITD_4Av1G115380-2	putative methyltransferase PMT2 [Triticum urartu]	554-573	2	GO:0005768(endosome);GO:0005774(vacuolar membrane);GO:0005802(trans-Golgi network);GO:0008757(S-adenosylmethionine-dependent methyltransferase activity);GO:0032259(methylation)
bdi-MIR399a-p5	TRITD_4Av1G115380-3	putative methyltransferase PMT2 [Triticum urartu]	503-522	2	GO:0005768(endosome);GO:0005774(vacuolar membrane);GO:0005802(trans-Golgi network);GO:0008757(S-adenosylmethionine-dependent methyltransferase activity);GO:0032259(methylation)
bdi-MIR399a-p5	TRITD_4Av1G115380-4	putative methyltransferase PMT2 [Triticum urartu]	374-393	2	GO:0005768(endosome);GO:0005774(vacuolar membrane);GO:0005802(trans-Golgi network);GO:0008757(S-adenosylmethionine-dependent methyltransferase activity);GO:0032259(methylation)
bdi-MIR399a-p5	TRITD_5Av1G242040	pentatricopeptide repeat-containing protein At4g35130, chloroplastic [Aegilops tauschii subsp. tauschii]	1480-1501	1.5	GO:0008150(biological_process);GO:0008270(zinc ion binding);GO:0009507(chloroplast)
bdi-MIR399a-p5	TRITD_7Bv1G221070-2	uncharacterized protein LOC109784855 [Aegilops tauschii subsp. tauschii]	233-253	2.5	-
bdi-MIR399a-p5	TRITD_7Bv1G221070	uncharacterized protein LOC109784855 [Aegilops tauschii subsp. tauschii]	233-253	2.5	-
bdi-MIR399a-p5	TRITD_7Bv1G221210	phosphoribosylamine--glycine ligase [Aegilops tauschii subsp. tauschii]	1202-1221	2.5	GO:0004637(phosphoribosylamine-glycine ligase activity);GO:0005524(ATP binding);GO:0006164(purine nucleotide biosynthetic process);GO:0006189('de novo' IMP biosynthetic process);GO:0009113(purine nucleobase biosynthetic process);GO:0009507(chloroplast);GO:0009570(chloroplast stroma);GO:0046872(metal ion binding)	ko00230(Purine metabolism);ko00670(One carbon pool by folate)
bdi-miR5049-3p_1ss14TA	TRITD_2Av1G208340-3	ATP-dependent DNA helicase Q-like 5 isoform X3 [Aegilops tauschii subsp. tauschii]	2747-2770	2.5	GO:0003677(DNA binding);GO:0005634(nucleus);GO:0005694(chromosome);GO:0005737(cytoplasm);GO:0006260(DNA replication);GO:0006284(base-excision repair);GO:0006302(double-strand break repair);GO:0006310(DNA recombination);GO:0009378(four-way junction helicase activity);GO:0032508(DNA duplex unwinding);GO:0043140(ATP-dependent 3'-5' DNA helicase activity)
bdi-miR5049-3p_1ss14TA	TRITD_1Av1G036690-8	starch synthase III [Aegilops tauschii]	3432-3455	2.5	-
bdi-miR5049-3p_1ss14TA	TRITD_2Av1G266620	receptor-like serine/threonine-protein kinase SD1-8 [Aegilops tauschii subsp. tauschii]	50-73	2	GO:0004674(protein serine/threonine kinase activity);GO:0005886(plasma membrane);GO:0006468(protein phosphorylation);GO:0006952(defense response);GO:0009506(plasmodesma)
bdi-miR5049-3p_1ss14TA	TRITD_2Av1G266620-2	receptor-like serine/threonine-protein kinase SD1-8 [Aegilops tauschii subsp. tauschii]	50-73	2	GO:0004674(protein serine/threonine kinase activity);GO:0005886(plasma membrane);GO:0006468(protein phosphorylation);GO:0006952(defense response);GO:0009506(plasmodesma)
bdi-miR5049-3p_1ss14TA	TRITD_2Av1G267620	Pre-mRNA-processing-splicing factor 8 [Triticum urartu]	348-371	0.5	GO:0000244(spliceosomal tri-snRNP complex assembly);GO:0000386(second spliceosomal transesterification activity);GO:0005682(U5 snRNP);GO:0017070(U6 snRNA binding);GO:0030619(U1 snRNA binding);GO:0030620(U2 snRNA binding);GO:0030623(U5 snRNA binding);GO:0071013(catalytic step 2 spliceosome);GO:0097157(pre-mRNA intronic binding)	ko03040(Spliceosome)
bdi-miR5049-3p_1ss14TA	TRITD_3Av1G279500-19	uncharacterized protein LOC109758112 isoform X2 [Aegilops tauschii subsp. tauschii]	2849-2872	2	GO:0009507(chloroplast)
bdi-miR5049-3p_1ss14TA	TRITD_1Av1G193330-8	Serine/threonine-protein kinase tricorner [Triticum urartu]	1212-1235	2.5	GO:0004674(protein serine/threonine kinase activity);GO:0005622(intracellular);GO:0018105(peptidyl-serine phosphorylation);GO:0035556(intracellular signal transduction)
bdi-miR5049-3p_1ss14TA	TRITD_1Bv1G048610-6	starch synthase III [Aegilops tauschii]	3432-3455	2.5	-
bdi-miR5049-3p_1ss14TA	TRITD_3Bv1G275470-15	unnamed protein product [Triticum aestivum]	2846-2869	2	GO:0009507(chloroplast)
bdi-miR5049-3p_1ss14TA	TRITD_6Av1G202900	pentatricopeptide repeat-containing protein At3g29230-like [Aegilops tauschii subsp. tauschii]	41-64	2	GO:0005739(mitochondrion);GO:0008150(biological_process);GO:0008270(zinc ion binding);GO:0043231(intracellular membrane-bounded organelle)
bdi-miR5049-3p_1ss14TA	TRITD_2Av1G007360	hypothetical protein, partial [Triticum monococcum subsp. aegilopoides]	743-766	2	-
bdi-miR5049-3p_1ss14TA	TRITD_3Av1G156520	hypothetical protein TRIUR3_28667 [Triticum urartu]	2563-2586	1.5	GO:0005634(nucleus);GO:0008168(methyltransferase activity);GO:0032259(methylation)
bdi-miR5062a_1ss22CA	TRITD_7Av1G037320	RDG2A [Hordeum vulgare subsp. vulgare]	1320-1343	2.5	GO:0005515(protein binding);GO:0005524(ATP binding);GO:0005576(extracellular region);GO:0006952(defense response);GO:0043531(ADP binding)
bdi-miR5062a_1ss22CA	TRITD_1Bv1G179280-10	acylamino-acid-releasing enzyme 1 isoform X3 [Aegilops tauschii subsp. tauschii]	946-967	2.2	GO:0005634(nucleus);GO:0005737(cytoplasm);GO:0005773(vacuole);GO:0005829(cytosol);GO:0006508(proteolysis);GO:0009507(chloroplast);GO:0051289(protein homotetramerization);GO:0070009(serine-type aminopeptidase activity)
bdi-miR5062a_1ss22CA	TRITD_1Bv1G179280-4	acylamino-acid-releasing enzyme 1 isoform X3 [Aegilops tauschii subsp. tauschii]	1099-1120	2.2	GO:0005634(nucleus);GO:0005737(cytoplasm);GO:0005773(vacuole);GO:0005829(cytosol);GO:0006508(proteolysis);GO:0009507(chloroplast);GO:0051289(protein homotetramerization);GO:0070009(serine-type aminopeptidase activity)
bdi-miR5062a_1ss22CA	TRITD_1Bv1G179280-5	acylamino-acid-releasing enzyme 1 isoform X1 [Aegilops tauschii subsp. tauschii]	1105-1126	2.2	GO:0005634(nucleus);GO:0005737(cytoplasm);GO:0005773(vacuole);GO:0005829(cytosol);GO:0006508(proteolysis);GO:0009507(chloroplast);GO:0051289(protein homotetramerization);GO:0070009(serine-type aminopeptidase activity)
bdi-miR5062a_1ss22CA	TRITD_1Bv1G179280	acylamino-acid-releasing enzyme 1 isoform X1 [Aegilops tauschii subsp. tauschii]	1129-1150	2.2	GO:0005634(nucleus);GO:0005737(cytoplasm);GO:0005773(vacuole);GO:0005829(cytosol);GO:0006508(proteolysis);GO:0009507(chloroplast);GO:0051289(protein homotetramerization);GO:0070009(serine-type aminopeptidase activity)
bdi-miR5062a_1ss22CA	TRITD_1Bv1G179280-13	acylamino-acid-releasing enzyme 1 isoform X3 [Aegilops tauschii subsp. tauschii]	949-970	2.2	GO:0005634(nucleus);GO:0005737(cytoplasm);GO:0005773(vacuole);GO:0005829(cytosol);GO:0006508(proteolysis);GO:0009507(chloroplast);GO:0051289(protein homotetramerization);GO:0070009(serine-type aminopeptidase activity)
bdi-miR5062a_1ss22CA	TRITD_1Bv1G179280-16	acylamino-acid-releasing enzyme 1 isoform X3 [Aegilops tauschii subsp. tauschii]	952-973	2.2	GO:0005634(nucleus);GO:0005737(cytoplasm);GO:0005773(vacuole);GO:0005829(cytosol);GO:0006508(proteolysis);GO:0009507(chloroplast);GO:0051289(protein homotetramerization);GO:0070009(serine-type aminopeptidase activity)
bdi-miR5062a_1ss22CA	TRITD_1Bv1G179280-17	acylamino-acid-releasing enzyme 1 isoform X3 [Aegilops tauschii subsp. tauschii]	943-964	2.2	GO:0005634(nucleus);GO:0005737(cytoplasm);GO:0005773(vacuole);GO:0005829(cytosol);GO:0006508(proteolysis);GO:0009507(chloroplast);GO:0051289(protein homotetramerization);GO:0070009(serine-type aminopeptidase activity)
bdi-miR5062a_1ss22CA	TRITD_1Bv1G179280-20	acylamino-acid-releasing enzyme 1 isoform X3 [Aegilops tauschii subsp. tauschii]	1099-1120	2.2	GO:0005634(nucleus);GO:0005737(cytoplasm);GO:0005773(vacuole);GO:0005829(cytosol);GO:0006508(proteolysis);GO:0009507(chloroplast);GO:0051289(protein homotetramerization);GO:0070009(serine-type aminopeptidase activity)
bdi-miR5062a_1ss22CA	TRITD_1Bv1G179280-22	acylamino-acid-releasing enzyme 1 isoform X3 [Aegilops tauschii subsp. tauschii]	943-964	2.2	GO:0005634(nucleus);GO:0005737(cytoplasm);GO:0005773(vacuole);GO:0005829(cytosol);GO:0006508(proteolysis);GO:0009507(chloroplast);GO:0051289(protein homotetramerization);GO:0070009(serine-type aminopeptidase activity)
bdi-miR5062a_1ss22CA	TRITD_1Bv1G179280-23	acylamino-acid-releasing enzyme 1 isoform X3 [Aegilops tauschii subsp. tauschii]	946-967	2.2	GO:0005634(nucleus);GO:0005737(cytoplasm);GO:0005773(vacuole);GO:0005829(cytosol);GO:0006508(proteolysis);GO:0009507(chloroplast);GO:0051289(protein homotetramerization);GO:0070009(serine-type aminopeptidase activity)
bdi-miR5062a_1ss22CA	TRITD_1Bv1G179280-24	acylamino-acid-releasing enzyme 1 isoform X3 [Aegilops tauschii subsp. tauschii]	949-970	2.2	GO:0005634(nucleus);GO:0005737(cytoplasm);GO:0005773(vacuole);GO:0005829(cytosol);GO:0006508(proteolysis);GO:0009507(chloroplast);GO:0051289(protein homotetramerization);GO:0070009(serine-type aminopeptidase activity)
bdi-miR5064_R+2_1ss1CT_1	TRITD_1Av1G016670	Protein Rf1, mitochondrial [Triticum urartu]	818-841	2	-
bdi-miR5064_R+2_1ss1CT_1	TRITD_1Av1G016670-2	Protein Rf1, mitochondrial [Triticum urartu]	515-538	2	-
bdi-miR5064_R+2_1ss1CT_1	TRITD_1Av1G016670-3	hypothetical protein TRIUR3_07371 [Triticum urartu]	344-367	1.8	-
bdi-miR5064_R+2_1ss1CT_1	TRITD_1Av1G016670-4		203-226	2	-
bdi-miR5064_R+2_1ss1CT_1	TRITD_1Av1G016670-8	protein Rf1, mitochondrial-like [Aegilops tauschii subsp. tauschii]	983-1006	1.8	-
bdi-miR5064_R+2_1ss1CT_1	TRITD_1Av1G016670-6	protein Rf1, mitochondrial-like [Aegilops tauschii subsp. tauschii]	983-1006	1.8	-
bdi-miR5064_R+2_1ss1CT_1	TRITD_1Av1G016670-7	protein Rf1, mitochondrial-like [Aegilops tauschii subsp. tauschii]	983-1006	1.8	-
bdi-miR5064_R+2_1ss1CT_1	TRITD_1Av1G016670-5	protein Rf1, mitochondrial-like [Aegilops tauschii subsp. tauschii]	983-1006	1.8	-
bdi-miR5064_R+2_1ss1CT_1	TRITD_1Av1G017230	Protein Rf1, mitochondrial [Triticum urartu]	974-997	2	-
bdi-miR5064_R+2_1ss1CT_1	TRITD_1Av1G017230-2	hypothetical protein TRIUR3_07371 [Triticum urartu]	203-226	2	-
bdi-miR5064_R+2_1ss1CT_1	TRITD_1Av1G017230-3	Protein Rf1, mitochondrial [Triticum urartu]	1046-1069	2	-
bdi-miR5064_R+2_1ss1CT_1	TRITD_1Av1G017230-4	Protein Rf1, mitochondrial [Triticum urartu]	1349-1372	2	-
bdi-miR5064_R+2_1ss1CT_1	TRITD_1Av1G017280	protein Rf1, mitochondrial-like [Aegilops tauschii subsp. tauschii]	878-901	2.2	-
bdi-miR5064_R+2_1ss1CT_1	TRITD_1Av1G022030	Protein Rf1, mitochondrial [Triticum urartu]	1394-1417	2.5	-
bdi-miR5064_R+2_1ss1CT_1	TRITD_1Av1G022080	protein Rf1, mitochondrial-like [Aegilops tauschii subsp. tauschii]	1367-1390	1.5	-
bdi-miR5064_R+2_1ss1CT_1	TRITD_1Av1G022080-4	protein Rf1, mitochondrial-like [Aegilops tauschii subsp. tauschii]	527-550	1.5	-
bdi-miR5064_R+2_1ss1CT_1	TRITD_1Av1G022080-3	hypothetical protein TRIUR3_09375 [Triticum urartu]	527-550	1.5	-
bdi-miR5064_R+2_1ss1CT_1	TRITD_1Av1G022080-5		182-205	1.5	-
bdi-miR5064_R+2_1ss1CT_1	TRITD_1Av1G022090-2	protein Rf1, mitochondrial-like [Aegilops tauschii subsp. tauschii]	1328-1351	2	-
bdi-miR5064_R+2_1ss1CT_1	TRITD_1Av1G022090	protein Rf1, mitochondrial-like [Aegilops tauschii subsp. tauschii]	1328-1351	2.5	-
bdi-miR5064_R+2_1ss1CT_1	TRITD_1Av1G022090-3	protein Rf1, mitochondrial-like [Aegilops tauschii subsp. tauschii]	1526-1549	2.5	-
bdi-miR5064_R+2_1ss1CT_1	TRITD_2Av1G280400	protein Rf1, mitochondrial-like [Aegilops tauschii subsp. tauschii]	932-955	2.5	-
bdi-miR5064_R+2_1ss1CT_1	TRITD_2Av1G280400-3	protein Rf1, mitochondrial-like [Aegilops tauschii subsp. tauschii]	1202-1225	2.5	-
bdi-miR5064_R+2_1ss1CT_1	TRITD_2Av1G280400-2	protein Rf1, mitochondrial-like [Aegilops tauschii subsp. tauschii]	1202-1225	2.5	-
bdi-miR5064_R+2_1ss1CT_1	TRITD_2Av1G280400-4	protein Rf1, mitochondrial-like isoform X2 [Aegilops tauschii subsp. tauschii]	602-625	2.5	-
bdi-miR5064_R+2_1ss1CT_1	TRITD_1Bv1G019340-3	Protein Rf1, mitochondrial [Triticum urartu]	1334-1357	2	-
bdi-miR5064_R+2_1ss1CT_1	TRITD_1Bv1G019340-9	Protein Rf1, mitochondrial [Triticum urartu]	1334-1357	2	-
bdi-miR5064_R+2_1ss1CT_1	TRITD_1Bv1G019340-10	Protein Rf1, mitochondrial [Triticum urartu]	1334-1357	2	-
bdi-miR5064_R+2_1ss1CT_1	TRITD_1Bv1G019620	protein Rf1, mitochondrial-like [Aegilops tauschii subsp. tauschii]	1418-1441	2.5	-
bdi-miR5064_R+2_1ss1CT_1	TRITD_1Bv1G019620-4	protein Rf1, mitochondrial-like [Aegilops tauschii subsp. tauschii]	551-574	2.5	-
bdi-miR5064_R+2_1ss1CT_1	TRITD_1Bv1G019620-5	protein Rf1, mitochondrial-like [Aegilops tauschii subsp. tauschii]	977-1000	2.5	-
bdi-miR5064_R+2_1ss1CT_1	TRITD_1Bv1G019740-4	protein Rf1, mitochondrial-like [Aegilops tauschii subsp. tauschii]	1385-1408	2.5	-
bdi-miR5064_R+2_1ss1CT_1	TRITD_1Bv1G019740-3	protein Rf1, mitochondrial-like [Aegilops tauschii subsp. tauschii]	1385-1408	2.5	-
bdi-miR5064_R+2_1ss1CT_1	TRITD_1Bv1G019740-2	protein Rf1, mitochondrial-like [Aegilops tauschii subsp. tauschii]	1385-1408	2.5	-
bdi-miR5064_R+2_1ss1CT_1	TRITD_1Bv1G020280	hypothetical protein TRIUR3_01811 [Triticum urartu]	182-205	2	-
bdi-miR5064_R+2_1ss1CT_1	TRITD_1Bv1G020420	Protein Rf1, mitochondrial [Triticum urartu]	1325-1348	2	-
bdi-miR5064_R+2_1ss1CT_1	TRITD_1Bv1G020420-2	protein Rf1, mitochondrial-like [Aegilops tauschii subsp. tauschii]	983-1006	2	-
bdi-miR5064_R+2_1ss1CT_1	TRITD_1Bv1G025540-3	protein Rf1, mitochondrial-like [Aegilops tauschii subsp. tauschii]	1268-1291	2.5	-
bdi-miR5064_R+2_1ss1CT_1	TRITD_1Bv1G025540-2	protein Rf1, mitochondrial-like [Aegilops tauschii subsp. tauschii]	1268-1291	2.5	-
bdi-miR5064_R+2_1ss1CT_1	TRITD_1Bv1G025540	Protein Rf1, mitochondrial [Triticum urartu]	1262-1285	2.5	-
bdi-miR5064_R+2_1ss1CT_1	TRITD_1Bv1G025540-4	protein Rf1, mitochondrial-like [Aegilops tauschii subsp. tauschii]	632-655	2.5	-
bdi-miR5064_R+2_1ss1CT_1	TRITD_1Bv1G025840	protein Rf1, mitochondrial-like [Aegilops tauschii subsp. tauschii]	1388-1411	2	-
bdi-miR5064_R+2_1ss1CT_1	TRITD_2Bv1G102950-2	peptidyl-prolyl cis-trans isomerase CYP21-4 isoform X2 [Aegilops tauschii subsp. tauschii]	78-100	2.2	GO:0003755(peptidyl-prolyl cis-trans isomerase activity)
bdi-miR5064_R+2_1ss1CT_1	TRITD_2Bv1G102950	peptidyl-prolyl cis-trans isomerase CYP21-4 isoform X1 [Aegilops tauschii subsp. tauschii]	297-319	2.2	GO:0003755(peptidyl-prolyl cis-trans isomerase activity)
bdi-miR5064_R+2_1ss1CT_1	TRITD_6Av1G028710	protein Rf1, mitochondrial-like [Aegilops tauschii subsp. tauschii]	1289-1312	2	-
bdi-miR5064_R+2_1ss1CT_1	TRITD_2Bv1G245750-3	protein Rf1, mitochondrial-like, partial [Aegilops tauschii subsp. tauschii]	932-955	2	-
bdi-miR5064_R+2_1ss1CT_1	TRITD_6Bv1G041650	protein Rf1, mitochondrial-like [Aegilops tauschii subsp. tauschii]	1295-1318	2	-
bdi-miR5064_R+2_1ss1CT_1	TRITD_5Av1G251150	hypothetical protein TRIUR3_03547 [Triticum urartu]	2-25	2	-
bdi-miR5064_R+2_1ss1CT_2	TRITD_1Av1G006240	protein Rf1, mitochondrial-like [Aegilops tauschii subsp. tauschii]	1167-1189	2.5	-
bdi-miR5064_R+2_1ss1CT_2	TRITD_1Av1G006240-3		111-133	2.5	-
bdi-miR5064_R+2_1ss1CT_2	TRITD_1Av1G016670	Protein Rf1, mitochondrial [Triticum urartu]	819-841	2	-
bdi-miR5064_R+2_1ss1CT_2	TRITD_1Av1G016670-2	Protein Rf1, mitochondrial [Triticum urartu]	516-538	2	-
bdi-miR5064_R+2_1ss1CT_2	TRITD_1Av1G016670-3	hypothetical protein TRIUR3_07371 [Triticum urartu]	345-367	1.8	-
bdi-miR5064_R+2_1ss1CT_2	TRITD_1Av1G016670-4		204-226	2	-
bdi-miR5064_R+2_1ss1CT_2	TRITD_1Av1G016670-8	protein Rf1, mitochondrial-like [Aegilops tauschii subsp. tauschii]	984-1006	1.8	-
bdi-miR5064_R+2_1ss1CT_2	TRITD_1Av1G016670-6	protein Rf1, mitochondrial-like [Aegilops tauschii subsp. tauschii]	984-1006	1.8	-
bdi-miR5064_R+2_1ss1CT_2	TRITD_1Av1G016670-7	protein Rf1, mitochondrial-like [Aegilops tauschii subsp. tauschii]	984-1006	1.8	-
bdi-miR5064_R+2_1ss1CT_2	TRITD_1Av1G016670-5	protein Rf1, mitochondrial-like [Aegilops tauschii subsp. tauschii]	984-1006	1.8	-
bdi-miR5064_R+2_1ss1CT_2	TRITD_1Av1G017230	Protein Rf1, mitochondrial [Triticum urartu]	975-997	1.5	-
bdi-miR5064_R+2_1ss1CT_2	TRITD_1Av1G017230-2	hypothetical protein TRIUR3_07371 [Triticum urartu]	204-226	1.5	-
bdi-miR5064_R+2_1ss1CT_2	TRITD_1Av1G017230-3	Protein Rf1, mitochondrial [Triticum urartu]	1047-1069	1.5	-
bdi-miR5064_R+2_1ss1CT_2	TRITD_1Av1G017230-4	Protein Rf1, mitochondrial [Triticum urartu]	1350-1372	1.5	-
bdi-miR5064_R+2_1ss1CT_2	TRITD_1Av1G017280	protein Rf1, mitochondrial-like [Aegilops tauschii subsp. tauschii]	879-901	1.8	-
bdi-miR5064_R+2_1ss1CT_2	TRITD_1Av1G022030	Protein Rf1, mitochondrial [Triticum urartu]	1395-1417	2	-
bdi-miR5064_R+2_1ss1CT_2	TRITD_1Av1G022080	protein Rf1, mitochondrial-like [Aegilops tauschii subsp. tauschii]	1368-1390	1.5	-
bdi-miR5064_R+2_1ss1CT_2	TRITD_1Av1G022080-4	protein Rf1, mitochondrial-like [Aegilops tauschii subsp. tauschii]	528-550	1.5	-
bdi-miR5064_R+2_1ss1CT_2	TRITD_1Av1G022080-3	hypothetical protein TRIUR3_09375 [Triticum urartu]	528-550	1.5	-
bdi-miR5064_R+2_1ss1CT_2	TRITD_1Av1G022080-5		183-205	1.5	-
bdi-miR5064_R+2_1ss1CT_2	TRITD_1Av1G022090-2	protein Rf1, mitochondrial-like [Aegilops tauschii subsp. tauschii]	1329-1351	2	-
bdi-miR5064_R+2_1ss1CT_2	TRITD_1Av1G022090	protein Rf1, mitochondrial-like [Aegilops tauschii subsp. tauschii]	1329-1351	2.5	-
bdi-miR5064_R+2_1ss1CT_2	TRITD_1Av1G022090-3	protein Rf1, mitochondrial-like [Aegilops tauschii subsp. tauschii]	1527-1549	2.5	-
bdi-miR5064_R+2_1ss1CT_2	TRITD_6Bv1G182590	protein Rf1, mitochondrial-like [Aegilops tauschii subsp. tauschii]	1353-1375	2.5	-
bdi-miR5064_R+2_1ss1CT_2	TRITD_6Bv1G182590-3	hypothetical protein TRIUR3_09375 [Triticum urartu]	90-112	2.5	-
bdi-miR5064_R+2_1ss1CT_2	TRITD_6Bv1G182590-4	Protein Rf1, mitochondrial [Triticum urartu]	90-112	2.5	-
bdi-miR5064_R+2_1ss1CT_2	TRITD_2Av1G279410	Protein Rf1, mitochondrial [Triticum urartu]	1074-1096	2.5	-
bdi-miR5064_R+2_1ss1CT_2	TRITD_2Av1G279410-2	protein Rf1, mitochondrial-like [Aegilops tauschii subsp. tauschii]	933-955	2.5	-
bdi-miR5064_R+2_1ss1CT_2	TRITD_2Av1G280320	protein Rf1, mitochondrial-like isoform X1 [Aegilops tauschii subsp. tauschii]	1197-1219	2.5	-
bdi-miR5064_R+2_1ss1CT_2	TRITD_2Av1G280320-3	unnamed protein product [Triticum aestivum]	1191-1213	2.5	-
bdi-miR5064_R+2_1ss1CT_2	TRITD_2Av1G280320-7	protein Rf1, mitochondrial-like [Aegilops tauschii subsp. tauschii]	1224-1246	2.5	-
bdi-miR5064_R+2_1ss1CT_2	TRITD_2Av1G280400	protein Rf1, mitochondrial-like [Aegilops tauschii subsp. tauschii]	933-955	2	-
bdi-miR5064_R+2_1ss1CT_2	TRITD_2Av1G280400-3	protein Rf1, mitochondrial-like [Aegilops tauschii subsp. tauschii]	1203-1225	2	-
bdi-miR5064_R+2_1ss1CT_2	TRITD_2Av1G280400-2	protein Rf1, mitochondrial-like [Aegilops tauschii subsp. tauschii]	1203-1225	2	-
bdi-miR5064_R+2_1ss1CT_2	TRITD_2Av1G280400-4	protein Rf1, mitochondrial-like isoform X2 [Aegilops tauschii subsp. tauschii]	603-625	2	-
bdi-miR5064_R+2_1ss1CT_2	TRITD_2Bv1G038510	protein Rf1, mitochondrial-like [Aegilops tauschii subsp. tauschii]	1053-1075	2.5	-
bdi-miR5064_R+2_1ss1CT_2	TRITD_2Bv1G038510-2	protein Rf1, mitochondrial-like [Aegilops tauschii subsp. tauschii]	1248-1270	2.5	-
bdi-miR5064_R+2_1ss1CT_2	TRITD_1Bv1G007220-4	protein Rf1, mitochondrial-like [Aegilops tauschii subsp. tauschii]	708-730	2.5	-
bdi-miR5064_R+2_1ss1CT_2	TRITD_1Bv1G007380-3	protein Rf1, mitochondrial-like [Aegilops tauschii subsp. tauschii]	873-895	2.5	-
bdi-miR5064_R+2_1ss1CT_2	TRITD_1Bv1G019340-3	Protein Rf1, mitochondrial [Triticum urartu]	1335-1357	2	-
bdi-miR5064_R+2_1ss1CT_2	TRITD_1Bv1G019340-9	Protein Rf1, mitochondrial [Triticum urartu]	1335-1357	2	-
bdi-miR5064_R+2_1ss1CT_2	TRITD_1Bv1G019340-10	Protein Rf1, mitochondrial [Triticum urartu]	1335-1357	2	-
bdi-miR5064_R+2_1ss1CT_2	TRITD_1Bv1G019620-3	protein Rf1, mitochondrial-like [Aegilops tauschii subsp. tauschii]	1419-1441	2.5	-
bdi-miR5064_R+2_1ss1CT_2	TRITD_1Bv1G019620-2	protein Rf1, mitochondrial-like [Aegilops tauschii subsp. tauschii]	1419-1441	2.5	-
bdi-miR5064_R+2_1ss1CT_2	TRITD_1Bv1G019620	protein Rf1, mitochondrial-like [Aegilops tauschii subsp. tauschii]	1419-1441	2.5	-
bdi-miR5064_R+2_1ss1CT_2	TRITD_1Bv1G019620-4	protein Rf1, mitochondrial-like [Aegilops tauschii subsp. tauschii]	552-574	2.5	-
bdi-miR5064_R+2_1ss1CT_2	TRITD_1Bv1G019620-5	protein Rf1, mitochondrial-like [Aegilops tauschii subsp. tauschii]	978-1000	2.5	-
bdi-miR5064_R+2_1ss1CT_2	TRITD_1Bv1G019740-4	protein Rf1, mitochondrial-like [Aegilops tauschii subsp. tauschii]	1386-1408	2.5	-
bdi-miR5064_R+2_1ss1CT_2	TRITD_1Bv1G019740-3	protein Rf1, mitochondrial-like [Aegilops tauschii subsp. tauschii]	1386-1408	2.5	-
bdi-miR5064_R+2_1ss1CT_2	TRITD_1Bv1G019740-2	protein Rf1, mitochondrial-like [Aegilops tauschii subsp. tauschii]	1386-1408	2.5	-
bdi-miR5064_R+2_1ss1CT_2	TRITD_1Bv1G020280	hypothetical protein TRIUR3_01811 [Triticum urartu]	183-205	1.5	-
bdi-miR5064_R+2_1ss1CT_2	TRITD_1Bv1G020420	Protein Rf1, mitochondrial [Triticum urartu]	1326-1348	1.5	-
bdi-miR5064_R+2_1ss1CT_2	TRITD_1Bv1G020420-2	protein Rf1, mitochondrial-like [Aegilops tauschii subsp. tauschii]	984-1006	1.5	-
bdi-miR5064_R+2_1ss1CT_2	TRITD_1Bv1G025170	hypothetical protein TRIUR3_09375 [Triticum urartu]	603-625	2.5	-
bdi-miR5064_R+2_1ss1CT_2	TRITD_1Bv1G025540-3	protein Rf1, mitochondrial-like [Aegilops tauschii subsp. tauschii]	1269-1291	2	-
bdi-miR5064_R+2_1ss1CT_2	TRITD_1Bv1G025540-2	protein Rf1, mitochondrial-like [Aegilops tauschii subsp. tauschii]	1269-1291	2	-
bdi-miR5064_R+2_1ss1CT_2	TRITD_1Bv1G025540	Protein Rf1, mitochondrial [Triticum urartu]	1263-1285	2.5	-
bdi-miR5064_R+2_1ss1CT_2	TRITD_1Bv1G025540-4	protein Rf1, mitochondrial-like [Aegilops tauschii subsp. tauschii]	633-655	2.5	-
bdi-miR5064_R+2_1ss1CT_2	TRITD_1Bv1G025840	protein Rf1, mitochondrial-like [Aegilops tauschii subsp. tauschii]	1389-1411	2	-
bdi-miR5064_R+2_1ss1CT_2	TRITD_6Av1G027380	Os04g0349650 [Oryza sativa Japonica Group]	957-979	2.5	-
bdi-miR5064_R+2_1ss1CT_2	TRITD_6Av1G027570	Protein Rf1, mitochondrial [Triticum urartu]	1470-1492	2.5	-
bdi-miR5064_R+2_1ss1CT_2	TRITD_6Av1G028710	protein Rf1, mitochondrial-like [Aegilops tauschii subsp. tauschii]	1290-1312	1.5	-
bdi-miR5064_R+2_1ss1CT_2	TRITD_2Bv1G245720	protein Rf1, mitochondrial-like isoform X1 [Aegilops tauschii subsp. tauschii]	1170-1192	2.5	-
bdi-miR5064_R+2_1ss1CT_2	TRITD_2Bv1G245720-2	protein Rf1, mitochondrial-like, partial [Aegilops tauschii subsp. tauschii]	876-898	2.5	-
bdi-miR5064_R+2_1ss1CT_2	TRITD_2Bv1G245720-3	protein Rf1, mitochondrial-like, partial [Aegilops tauschii subsp. tauschii]	723-745	2.5	-
bdi-miR5064_R+2_1ss1CT_2	TRITD_2Bv1G245720-4	protein Rf1, mitochondrial-like, partial [Aegilops tauschii subsp. tauschii]	873-895	2.5	-
bdi-miR5064_R+2_1ss1CT_2	TRITD_2Bv1G245750	protein Rf1, mitochondrial-like [Aegilops tauschii subsp. tauschii]	1203-1225	2.5	-
bdi-miR5064_R+2_1ss1CT_2	TRITD_2Bv1G245750-2	protein Rf1, mitochondrial-like, partial [Aegilops tauschii subsp. tauschii]	738-760	2.5	-
bdi-miR5064_R+2_1ss1CT_2	TRITD_2Bv1G245750-7	protein Rf1, mitochondrial-like [Aegilops tauschii subsp. tauschii]	933-955	2.5	-
bdi-miR5064_R+2_1ss1CT_2	TRITD_2Bv1G245750-4	protein Rf1, mitochondrial-like [Aegilops tauschii subsp. tauschii]	603-625	2.5	-
bdi-miR5064_R+2_1ss1CT_2	TRITD_2Bv1G245750-3	protein Rf1, mitochondrial-like, partial [Aegilops tauschii subsp. tauschii]	933-955	1.5	-
bdi-miR5064_R+2_1ss1CT_2	TRITD_6Av1G191600	Protein Rf1, mitochondrial [Triticum urartu]	1365-1387	2.5	-
bdi-miR5064_R+2_1ss1CT_2	TRITD_6Av1G191600-3	hypothetical protein OsI_15461 [Oryza sativa Indica Group]	12-34	2.5	-
bdi-miR5064_R+2_1ss1CT_2	TRITD_6Bv1G041000	protein Rf1, mitochondrial-like [Aegilops tauschii subsp. tauschii]	1296-1318	2.5	-
bdi-miR5064_R+2_1ss1CT_2	TRITD_6Bv1G041000-2	Protein Rf1, mitochondrial [Triticum urartu]	1470-1492	2.5	-
bdi-miR5064_R+2_1ss1CT_2	TRITD_6Bv1G041650	protein Rf1, mitochondrial-like [Aegilops tauschii subsp. tauschii]	1296-1318	1.5	-
bdi-miR5064_R+2_1ss1CT_2	TRITD_6Bv1G041650-2	protein Rf1, mitochondrial-like [Aegilops tauschii subsp. tauschii]	1296-1318	2.5	-
bdi-miR5064_R+2_1ss1CT_2	TRITD_5Av1G251150	hypothetical protein TRIUR3_03547 [Triticum urartu]	3-25	1.5	-
bdi-MIR5164-p5_1ss15CG	TRITD_1Av1G068790-6	hypothetical protein TRIUR3_31633 [Triticum urartu]	2627-2649	2.2	GO:0034975(protein folding in endoplasmic reticulum);GO:0072546(ER membrane protein complex)
bdi-MIR5164-p5_1ss15CG	TRITD_1Av1G166920-2	hypothetical protein TRIUR3_23084 [Triticum urartu]	950-972	1.5	-
bdi-MIR5164-p5_1ss15CG	TRITD_1Bv1G164920-3	coiled-coil domain-containing protein 115-like [Aegilops tauschii subsp. tauschii]	612-634	0.5	GO:0003674(molecular_function);GO:0005634(nucleus);GO:0008150(biological_process);GO:0016021(integral component of membrane)
bdi-MIR5164-p5_2ss7GT17CT	TRITD_5Bv1G111400	2-aminoethanethiol dioxygenase [Triticum urartu]	256-277	2.5	GO:0009061(anaerobic respiration);GO:0018171(peptidyl-cysteine oxidation);GO:0070483(detection of hypoxia)	ko00430(Taurine and hypotaurine metabolism)
bdi-MIR5164-p5_2ss7GT17CT	TRITD_3Av1G016700-2	putative receptor-like protein kinase At3g47110 [Aegilops tauschii subsp. tauschii]	1614-1634	2.5	GO:0004674(protein serine/threonine kinase activity);GO:0005524(ATP binding);GO:0005886(plasma membrane);GO:0006468(protein phosphorylation);GO:0007169(transmembrane receptor protein tyrosine kinase signaling pathway);GO:0009507(chloroplast);GO:0016021(integral component of membrane);GO:0016301(kinase activity)	ko04010(MAPK signaling pathway);ko04064(NF-kappa B signaling pathway);ko04620(Toll-like receptor signaling pathway);ko04722(Neurotrophin signaling pathway);ko05133(Pertussis);ko05152(Tuberculosis);ko05162(Measles);ko05169(Epstein-Barr virus infection);ko05145(Toxoplasmosis);ko05140(Leishmaniasis);ko05142(Chagas disease )
bdi-MIR5164-p5_2ss7GT17CT	TRITD_3Av1G016700	putative receptor-like protein kinase At3g47110 [Aegilops tauschii subsp. tauschii]	1614-1634	2.5	GO:0004674(protein serine/threonine kinase activity);GO:0005524(ATP binding);GO:0005886(plasma membrane);GO:0006468(protein phosphorylation);GO:0007169(transmembrane receptor protein tyrosine kinase signaling pathway);GO:0009507(chloroplast);GO:0016021(integral component of membrane);GO:0016301(kinase activity)	ko04010(MAPK signaling pathway);ko04064(NF-kappa B signaling pathway);ko04620(Toll-like receptor signaling pathway);ko04722(Neurotrophin signaling pathway);ko05133(Pertussis);ko05152(Tuberculosis);ko05162(Measles);ko05169(Epstein-Barr virus infection);ko05145(Toxoplasmosis);ko05140(Leishmaniasis);ko05142(Chagas disease )
bdi-MIR5174d-p3_2ss3AT22TA	TRITD_2Av1G172590-6	uncharacterized protein At2g33490-like [Aegilops tauschii subsp. tauschii]	1792-1815	2.5	GO:0003674(molecular_function);GO:0005634(nucleus);GO:0005886(plasma membrane);GO:0008150(biological_process)
bdi-MIR5174d-p3_2ss3AT22TA	TRITD_6Bv1G224950-21	putative disease resistance RPP13-like protein 3 [Aegilops tauschii subsp. tauschii]	2253-2276	2.5	GO:0004185(serine-type carboxypeptidase activity);GO:0051603(proteolysis involved in cellular protein catabolic process)
bdi-MIR5174d-p3_2ss3AT22TA	TRITD_4Bv1G144570-3	phosphomannomutase B2 [Triticum aestivum]	643-666	2.2	GO:0004615(phosphomannomutase activity);GO:0005515(protein binding);GO:0005737(cytoplasm);GO:0005829(cytosol);GO:0006013(mannose metabolic process);GO:0006487(protein N-linked glycosylation);GO:0009298(GDP-mannose biosynthetic process);GO:0009651(response to salt stress);GO:0019307(mannose biosynthetic process);GO:0019853(L-ascorbic acid biosynthetic process);GO:0045047(protein targeting to ER)	ko00051(Fructose and mannose metabolism);ko00520(Amino sugar and nucleotide sugar metabolism)
bdi-MIR5174d-p3_2ss3AT22TA	TRITD_4Bv1G144570-2	phosphomannomutase B2 [Triticum aestivum]	683-706	2.2	GO:0004615(phosphomannomutase activity);GO:0005515(protein binding);GO:0005737(cytoplasm);GO:0005829(cytosol);GO:0006013(mannose metabolic process);GO:0006487(protein N-linked glycosylation);GO:0009298(GDP-mannose biosynthetic process);GO:0009651(response to salt stress);GO:0019307(mannose biosynthetic process);GO:0019853(L-ascorbic acid biosynthetic process);GO:0045047(protein targeting to ER)	ko00051(Fructose and mannose metabolism);ko00520(Amino sugar and nucleotide sugar metabolism)
bdi-MIR5174d-p3_2ss3AT22TA	TRITD_1Bv1G046580-2	probable xyloglucan 6-xylosyltransferase 1 [Aegilops tauschii subsp. tauschii]	1345-1368	2.5	GO:0000139(Golgi membrane);GO:0000271(polysaccharide biosynthetic process);GO:0005515(protein binding);GO:0005768(endosome);GO:0005794(Golgi apparatus);GO:0005802(trans-Golgi network);GO:0009969(xyloglucan biosynthetic process);GO:0010411(xyloglucan metabolic process);GO:0016021(integral component of membrane);GO:0016740(transferase activity);GO:0016757(transferase activity, transferring glycosyl…
bdi-MIR5174d-p3_2ss3AT22TA	TRITD_2Bv1G185100-3	uncharacterized protein LOC109769403 [Aegilops tauschii subsp. tauschii]	714-737	2	GO:0003674(molecular_function);GO:0005634(nucleus)
bdi-MIR5174d-p3_2ss3AT22TA	TRITD_3Av1G023620-3	F-box protein PP2-B11-like [Aegilops tauschii subsp. tauschii]	598-621	2.5	GO:0005634(nucleus);GO:0016567(protein ubiquitination);GO:0030246(carbohydrate binding)
bdi-MIR5174d-p3_2ss3AT22TA	TRITD_4Av1G056230-7	Programmed cell death protein 2 [Triticum urartu]	719-743	2.5	GO:0005634(nucleus);GO:0005737(cytoplasm)
bdi-MIR5174d-p3_2ss3AT22TA	TRITD_3Av1G097340-7	unnamed protein product [Triticum aestivum]	731-754	2.5	GO:0005215(transporter activity);GO:0016021(integral component of membrane);GO:0055085(transmembrane transport)
bdi-MIR5174d-p3_2ss3AT22TA	TRITD_7Bv1G232740	putative disease resistance protein At1g50180 [Aegilops tauschii subsp. tauschii]	533-557	2.2	-
bdi-MIR5180b-p3_2ss19GT20TG	TRITD_2Bv1G081320	unnamed protein product [Triticum aestivum]	473-492	2.5	-
bdi-MIR5180b-p3_2ss19GT20TG	TRITD_2Bv1G081320-2	unnamed protein product [Triticum aestivum]	551-570	2.5	-
bdi-MIR5180b-p3_2ss19GT20TG	TRITD_2Bv1G082250	unnamed protein product [Triticum aestivum]	686-705	2.5	-
bdi-MIR5180b-p3_2ss19GT20TG	TRITD_4Bv1G144570-2	phosphomannomutase B2 [Triticum aestivum]	691-711	2	GO:0004615(phosphomannomutase activity);GO:0005515(protein binding);GO:0005737(cytoplasm);GO:0005829(cytosol);GO:0006013(mannose metabolic process);GO:0006487(protein N-linked glycosylation);GO:0009298(GDP-mannose biosynthetic process);GO:0009651(response to salt stress);GO:0019307(mannose biosynthetic process);GO:0019853(L-ascorbic acid biosynthetic process);GO:0045047(protein targeting to ER)	ko00051(Fructose and mannose metabolism);ko00520(Amino sugar and nucleotide sugar metabolism)
bdi-MIR5180b-p3_2ss19GT20TG	TRITD_7Av1G273290	uncharacterized protein LOC109782475 isoform X1 [Aegilops tauschii subsp. tauschii]	1980-1999	2.5	GO:0004674(protein serine/threonine kinase activity);GO:0005886(plasma membrane);GO:0006468(protein phosphorylation);GO:0006952(defense response);GO:0009506(plasmodesma)	ko04010(MAPK signaling pathway);ko04064(NF-kappa B signaling pathway);ko04620(Toll-like receptor signaling pathway);ko04621(NOD-like receptor signaling pathway);ko04722(Neurotrophin signaling pathway);ko05133(Pertussis);ko05152(Tuberculosis);ko05162(Measles);ko05164(Influenza A);ko05145(Toxoplasmosis);ko05140(Leishmaniasis);ko05142(Chagas disease )
bdi-MIR5180b-p3_2ss19GT20TG	TRITD_7Av1G273290-2	uncharacterized protein LOC109782475 isoform X1 [Aegilops tauschii subsp. tauschii]	2067-2086	2.5	GO:0004674(protein serine/threonine kinase activity);GO:0005886(plasma membrane);GO:0006468(protein phosphorylation);GO:0006952(defense response);GO:0009506(plasmodesma)	ko04010(MAPK signaling pathway);ko04064(NF-kappa B signaling pathway);ko04620(Toll-like receptor signaling pathway);ko04621(NOD-like receptor signaling pathway);ko04722(Neurotrophin signaling pathway);ko05133(Pertussis);ko05152(Tuberculosis);ko05162(Measles);ko05164(Influenza A);ko05145(Toxoplasmosis);ko05140(Leishmaniasis);ko05142(Chagas disease )
[truncated: 6,540 more rows]

## Sheet: AuCG_N vs L6CG_N
Table S8 continued. List of gene transcripts targeted by DEMs (differentially expressed miRNAs) with genotype-dependent pattern.
[truncated: 15,764 more rows]

[truncated: 2 more sheets: AuWH_C vs L6WH_C, AuWH_N vs L6WH_N]
